# Supplementary material for: TEAD1 Enhances Exosome Secretion and Promotes Exosome‐Mediated Tissue Regeneration
Source: Adv Sci (Weinh). 2026 Mar 12;13(25):e14104. doi: 10.1002/advs.202514104 (PMC13137834; doi:10.1002/advs.202514104)
Supplement: Supplementary file 2 — Supporting File 2: advs74490‐sup‐0002‐TableS1.xlsx. [file ADVS-13-e14104-s003.xlsx]

## Sheet: Description
Supplementary Table 1: The TF activity profiles in lung cancer cells across different generations (G0, G3, and G4). Related to Figure 1.
Sheet	Description
1a	A list of TF from different generations (G0, G3 and G4) in lung cancer cells.

## Sheet: 1a
Symbol	median-G0	median-G3	median-G4	p-value (G3-G0)	sig in G3	p-value (G4-G0)	sig in G4
ZNF735	0.116178	0	0	0.323093		0.0766065
ZNF534	0.139413	0	0	0.379378		0.0811775
ZNF480	0.0929421	0	0	0.367391		0.0843584
ZNF578	0.743537	0	0	0.361621		0.080167
ZBTB20	22.6314	4.49511	6.46689	0.107331		0.240122
NR0B1	36.0977	0	0	0.0513112		0.0609815
ZNF420	0.116178	0	0	0.323093		0.0766065
TCF7L2	17.7619	26.8418	65.3281	0.258671		0.00036324	up
ZNF560	0.0697066	0	0	0.352435		0.0779226
ATF7	67.9556	163.261	184.914	0.0621262		0.000579575	up
ATF3	24.0952	0	66.4326	0.00867353		0.160335
ZFHX3	4.36828	3.53745	9.75912	0.29478		0.0747847
MTA1	43.3853	9.72499	13.3971	0.0495072		0.0530003
ZNF599	0.697066	0	0	0.361212		0.0798829
ZNF677	0.0697066	0	0	0.379709		0.0904245
ARID1A	2.70349	0.185828	0	0.0476978		0.137687
ZSCAN22	0.0929421	0	0	0.38572		0.0795576
ZFP42	47.7273	38.0534	36.2016	0.25374		0.353444
ZNF714	0.0697066	0.0781758	0.0523325	0.452935		0.249216
POU2F3	3.37936	2.8022	0	0.248897		0.000138501
ZNF681	0.0929421	0	0	0.343735		0.0746252
TFAP2A	6.65059	10.3444	59.4954	0.366229		0.000661061	up
ZNF284	0.0697066	0	0	0.379709		0.0904245
ETV6	15.9628	42.133	147.996	0.035582	up	0.0010693	up
SMARCA5	542.061	251.23	309.431	0.0164543		0.0484304
FOXC1	9.77362	75.1777	13.3755	0.0323614	up	0.206281
ZFP28	0.046471	0	0	0.367391		0.31969
CTCFL	66.2355	114.508	124.666	0.117402		0.035804	up
AHCTF1	19.2407	17.9413	46.8751	0.108629		0.082835
ZNF570	0.0929421	0	0	0.343735		0.0746252
CDC5L	57.9899	21.4983	50.7553	0.0522472		0.28712
SOX2	2.02624	13.6687	0	0.0120746	up	0.106322
ZNF257	0.0929421	0	0	0.367391		0.0843584
ZSCAN12	0.0929421	0	0	0.343735		0.0746252
ZNF536	0.046471	0	0	0.311359		0.065052
ZNF557	0.185884	0	0	0.376295		0.0819806
CEBPB	304.223	0	243.032	0.00593586		0.170466
CEBPA	7.20251	0	0	0.1002		0.18792
CEBPD	57.1248	0	28.9137	0.00709006		0.169796
CEBPG	315.283	18.9148	102.755	0.00580603		0.278476
KLF13	18.2021	7.74282	42.7818	0.0446824		0.0754714
TOX4	32.5731	18.1285	33.6195	0.24222		0.357291
TEAD1	41.8018	106.45	121.969	0.00756148	up	0.00112832	up
ZFY	44.458	74.6202	133.703	0.0706767		0.00134993	up
CREM	907.049	1623.01	3745.31	0.132822		0.00198272	up
ZNF571	0.0929421	0	0	0.343735		0.0746252
MEF2A	1.18501	6.07817	1.60692	0.000804199	up	0.439503
ZNF117	0.116178	0	0	0.374007		0.0766065
ZNF197	0.046471	0	0	0.367391		0.0843584
ZBTB7A	5.70437	16.3462	5.83563	0.227135		0.426967
CEBPZ	159.613	111.928	67.1356	0.0394649		0.00577686
CUX1	15.9715	26.721	75.7774	0.0599959		0.0662276
YY2	25.677	22.1507	15.4928	0.073094		0.286252
ZIM3	0.0929421	0	0	0.367391		0.0843584
ZNF107	0.0697066	0	0	0.402661		0.0843584
NOC4L	112.646	10.2618	14.7839	0.428845		0.0340395
MTA2	224.606	62.2866	210.742	0.0969314		0.397149
ZNF235	0.0697066	0	0	0.379628		0.0713315
ZNF768	0.0929421	0	0	0.343735		0.0746252
KLF4	7.94655	2.519	18.735	0.0976483		0.144745
ZNF362	4.65001	8.5407	3.33143	0.189452		0.0366765
ZFHX4	0.73217	0.412951	1.05822	0.444883		0.177403
ZNF665	0.0697066	0.0586318	0.0523325	0.381278		0.258539
ZNF674	0.278826	0	0	0.366399		0.0795576
JUNB	130.054	118.3	598.023	0.240799		0.00270827	up
ZNF254	0.0929421	0	0	0.343735		0.0746252
E2F5	2.65624	0	0	0.0647289		0.0647289
E2F4	0.987578	0	0	0.064331		0.064331
E2F3	4.92593	2.93195	7.48591	0.243583		0.293645
ELF4	3.36915	2.07166	4.68376	0.22646		0.189576
ZNF592	14.371	8.01302	6.93721	0.0324873		0.0258745
ELF3	28.9515	26.3206	34.8072	0.264264		0.1648
ELF2	16.5669	14.2084	35.6908	0.408914		0.150569
ELF1	58.6758	18.7686	68.9742	0.0110734		0.274519
BZW1	62.4236	77.9651	56.4775	0.186622		0.21245
ZNF646	1.95178	0.500392	12.777	0.113876		0.0727529
BPTF	2.43314	0.800628	1.60692	0.0421596		0.106835
ZNF680	0.0929421	0	0	0.367391		0.0843584
MEF2C	3.43886	17.4137	4.6248	0.000808815	up	0.441745
ZNF430	0.139413	0.136808	0.0784987	0.419067		0.201881
ZNF782	0.0929421	0	0	0.38572		0.0795576
NR2F6	18.8151	28.022	18.0024	0.315198		0.393351
ESRRA	54.9638	27.4215	42.2061	0.0385745		0.0793453
ZNF800	10.1111	38.0632	11.4052	0.00661778	up	0.21475
ZNF273	0.0929421	0	0	0.343735		0.0746252
ZNF568	0.232355	0	0	0.341686		0.0785782
ZNF483	0.0697066	0	0	0.285535		0.0713315
ZNF266	0.0929421	0	0	0.343735		0.0746252
ZFP2	0.0929421	0	0	0.367391		0.0843584
ZNF606	0.046471	0	0	0.336597		0.0932901
BAZ2A	39.8489	28.7892	17.3626	0.192302		0.0763759
BHLHE41	4.6471	0	23.7851	0.191114		0.00322985	up
MEF2D	1.09207	25.329	13.9989	0.000545864	up	0.00545656	up
ATF2	10.2674	40.8987	126.731	0.132614		0.00558598	up
HMGN4	388.382	482.76	450.879	0.185524		0.103372
ZNF34	0.0929421	0	0	0.38572		0.0795576
YBX2	31.766	20.6829	15.2863	0.188848		0.160682
ZNF691	0.348533	0.700549	0	0.203835		0.263173
ZNF267	0.116178	0	0	0.345014		0.0843584
ZBTB7B	5.43711	0	8.0592	0.0607698		0.187713
ATF1	665.302	1006.47	1958.92	0.100101		0.00615023	up
HMG20A	140.56	14.7836	30.211	0.00626914		0.0160769
HMG20B	1.99218	5.24447	0	0.175893		0.0753593
FOSL2	382.503	512.068	1491.77	0.148555		0.00658441	up
ZFX	30.9044	80.257	105.979	0.110318		0.00665258	up
CUX2	0.243314	0.879478	1.25598	0.0258658	up	0.099745
NR3C1	2.91165	1.66797	2.62595	0.196444		0.19611
ZNF485	1.16178	0	0	0.361704		0.0797529
HOXA3	5.32952	0	5.95738	0.157225		0.350262
ZNF713	0.0929421	0	0	0.367391		0.0843584
HMGA1	38401.5	31462	45954.1	0.0799292		0.271116
HMGB2	2516.95	3660.5	580.184	0.132634		0.00130879
HMGB3	6811.47	5820.97	1412.43	0.109363		0.000803629
HMGN1	1458.56	1708.43	747.925	0.36807		0.0135108
HMGN2	2482.65	2844.47	814.252	0.449099		0.0251108
HMGB1	13627.1	26190.1	7131.11	0.00136823	up	0.00351209
ZNF449	0.116178	0	0	0.374007		0.0766065
HNF4G	31.8409	3.36931	3.09627	0.0823215		0.075971
HNF4A	6.45947	0	2.77362	0.028238		0.123113
FOXA1	37.5486	27.6264	68.9018	0.231537		0.140927
CREB1	490.009	689.774	1521.09	0.201579		0.00675751	up
RBPJ	6.22712	5.4303	7.79806	0.201874		0.121695
ZNF611	0.139413	0.136808	0.0784987	0.41099		0.206032
KLF5	5.70437	19.1817	4.0761	0.0085475	up	0.193739
BHLHE40	52.0152	82.2996	183.478	0.089584		0.00713205	up
KLF8	0.185884	0	0	0.376295		0.0819806
ZFP14	0.0929421	0	0	0.367391		0.0843584
IRF2	85.6737	55.677	53.7193	0.0631124		0.272204
ZNF529	0.20912	0	0	0.352435		0.0779226
ZNF492	0.0929421	0	0	0.367391		0.0843584
FOXK2	23.0878	37.0004	37.2346	0.260157		0.449841
EP400	94.3827	28.6558	6.69856	0.422122		0.325618
ZNF624	0.0697066	0	0	0.285535		0.0713315
SMAD2	25.3365	36.1951	45.9621	0.205787		0.0106878	up
SMAD3	97.7983	74.5251	32.2952	0.272786		0.110897
SMAD9	17.1131	16.3795	14.8934	0.385706		0.417959
ZNF319	0.0929421	0	0	0.357907		0.182521
ZNF471	0.0697066	0	0	0.352435		0.0779226
ZNF687	11.6791	5.94649	16.5894	0.0377531		0.230301
NFAT5	34.4155	47.824	126.775	0.227031		0.00766551	up
ZNF512B	2.30032	0.991082	0	0.370106		0.0580807
ARID1B	0.557652	0	0	0.0470377		0.151803
MTA3	17.5721	7.53635	3.61094	0.0536175		0.0303077
FOXP1	26.8138	2.58094	4.11529	0.029432		0.0286403
GATAD2B	20.7732	17.6536	33.1526	0.229289		0.436321
ZNF787	11.641	9.00706	9.03749	0.228454		0.385518
ZNF384	95.9627	93.5746	33.0514	0.224468		0.000391699
MAZ	101.108	27.5549	33.1003	0.0181018		0.0216734
MAX	224.525	231.5	711.303	0.35219		0.139094
MAFG	167.241	111.127	159.399	0.0372188		0.385259
ZNF813	0.743537	0	0	0.361621		0.080167
ZNF675	0.0929421	0	0	0.367391		0.0843584
FOXK1	33.738	95.9078	34.7488	0.00980273	up	0.340099
TCF7	2.60516	7.14405	12.272	0.0719894		0.00793893	up
LEF1	1.92407	5.24447	9.00119	0.0721648		0.00818249	up
KLF16	59.6456	51.5765	70.1167	0.33556		0.0891427
ZNF502	0.0697066	0	0	0.402661		0.0843584
MITF	45.9053	24.0957	76.2764	0.0831601		0.115499
MNT	12.7331	25.4853	65.0754	0.221513		0.0807206
ZNF484	0.162649	0	0	0.371919		0.0788585
TEAD4	42.126	99.5373	81.4407	0.000987686	up	0.0141523	up
NRF1	47.3381	108.852	65.2176	0.0108184	up	0.260846
YBX1	420.334	290.579	196.221	0.330617		0.0579613
BAZ2B	0.567733	0	0.313546	0.13731		0.185632
ZNF765	0.836479	0	0	0.359792		0.0795576
BBX	4.39151	2.16799	0	0.0863278		0.0221397
PBX1	16.3578	13.8371	22.4245	0.437164		0.308826
PBX2	1.41737	0	2.3516	0.434756		0.380211
MYC	24.5873	0	38.6288	0.0622236		0.0665859
ZNF695	0.0929421	0	0	0.367391		0.0843584
NFIC	326.412	576.376	825.613	0.0600436		0.0107155	up
TFAP2B	1.6221	3.30361	8.50403	0.236709		0.0118708	up
NFIB	208.791	101.545	247.819	0.0372436		0.388893
TEAD3	16.1669	36.7622	30.9857	0.000914968	up	0.0123064	up
NFRKB	8.19158	2.06829	10.8565	0.0554052		0.422789
ZNF287	0.0697066	0	0	0.352435		0.0779226
NFKB2	100.47	29.4723	118.455	0.00923537		0.212428
NFKB1	11.1654	12.2736	17.2174	0.43436		0.431136
NFIX	30.8874	48.3772	61.6118	0.0715732		0.0427881	up
REPIN1	2.10872	3.46939	5.64383	0.341309		0.25905
NFYA	330.583	238.788	560.115	0.26665		0.418897
NFYB	59.1254	54.0195	210.429	0.372645		0.250631
NFYC	263.374	137.408	248.25	0.075399		0.367344
ZNF300	0.185884	0	0	0.35646		0.0795576
ZNF468	0.88295	0	0	0.364501		0.080327
ZNF766	0.116178	0	0	0.345014		0.0843584
ZNF616	0.0697066	0	0	0.352435		0.0779226
POU2F2	7.27239	6.03807	0	0.249228		0.00013239
POU2F1	35.0373	34.6672	23.7557	0.493572		0.296075
ZNF160	0.0697066	0.0586318	0.0391933	0.405784		0.197016
ZNF331	0.116178	0	0	0.345014		0.0843584
ZNF280C	5.02849	0	0	0.0005037		0.0005037
C17orf49	74.9197	35.1791	33.5494	0.0799946		0.395372
NOC3L	17.8701	8.14983	8.00687	0.124349		0.126913
CHD7	0.580888	0.433673	0.783865	0.211164		0.455956
ARID2	5.54216	2.5798	2.50837	0.0425746		0.373532
ZNF546	0.046471	0	0	0.336597		0.0932901
ZNF595	0.0929421	0	0	0.343735		0.0746252
ZNF181	0.139413	0	0	0.367391		0.0843584
ZNF415	0.185884	0	0	0.376295		0.0819806
ZNF701	2.02149	0	0	0.358772		0.0799501
ZNF83	0.116178	0	0	0.345014		0.0843584
RELA	10.5722	8.44298	0	0.322127		0.145028
RELB	8.08344	0	0	0.0731873		0.058273
REL	3.0649	0	4.58561	0.0727114		0.079071
RFX5	1.1153	1.09446	10.6214	0.335621		0.109914
ZNF479	0.0929421	0	0	0.32568		0.0795576
DMAP1	14.0041	6.20487	18.46	0.172016		0.208481
RB1	12.4469	10.5715	13.3649	0.344312		0.292629
ZNF93	0.0929421	0	0	0.343735		0.0746252
ZNF454	0.0929421	0.0977197	0.0523325	0.433597		0.202805
ZNF816	0.743537	0	0	0.361621		0.080167
ZNF678	0.0929421	0	0	0.32568		0.0795576
TFAP2E	1.67616	3.44814	8.89652	0.30171		0.0125842	up
ZNF486	0.0929421	0	0	0.367391		0.0843584
ZNF682	0.20912	0	0	0.362732		0.0822472
ZNF431	0.0697066	0	0	0.379709		0.0904245
ZNF721	0.0697066	0	0	0.352435		0.0779226
ZNF253	0.0929421	0.0781758	0.0523325	0.375204		0.206032
ZNF660	0.139413	0	0	0.379378		0.0811775
ZNF519	0.0929421	0	0	0.38572		0.0795576
SMARCE1	1058.82	801.124	1157.12	0.377357		0.461007
SMARCC2	47.0973	38.1693	46.8751	0.221187		0.407738
SMARCC1	10.0631	3.06907	9.328	0.0615482		0.383603
SMARCA1	323.88	315.281	305.316	0.369846		0.413841
ZNF749	0.046471	0	0	0.367391		0.0843584
ZNF761	0.650595	0	0	0.360741		0.0795576
NFIA	55.3945	125.289	147.595	0.0292402	up	0.0132684	up
ZNF808	0.557652	0.0586318	0.0261662	0.368863		0.088497
ZNF233	0.0697066	0	0	0.352435		0.191482
SKIL	0.766772	0	0	0.0640064		0.192977
PATZ1	14.6264	0	8.26978	0.0153532		0.0934378
TERF2IP	3.70378	0	19.1537	0.0630817		0.0135186	up
RXRG	2.67208	2.82871	4.55293	0.407249		0.429048
RXRA	6.413	3.7372	5.60464	0.371828		0.259922
RXRB	20.5402	8.71326	43.4621	0.167034		0.207953
RREB1	0.756978	3.34201	5.62574	0.0796273		0.14646
TGIF1	20.7051	19.5439	16.2675	0.241931		0.461886
KLF10	6.7383	0	0	0.10309		0.267669
ZSCAN2	0.0697066	0	0	0.402661		0.0843584
ZNF493	0.162649	0	0	0.371919		0.0788585
HNF1A	49.528	2.01303	0	0.0271477		0.00690764
ZNF626	0.0929421	0	0	0.367391		0.0843584
NFE2L2	7.94827	8.13972	32.1777	0.484317		0.0160104	up
CTCF	275.432	435.075	884.709	0.193281		0.0167153	up
HNF1B	52.8608	0	0	0.0153986		0.0153986
TCF20	3.89303	0	0	0.0936949		0.0905166
MLX	5.25123	3.10749	4.85996	0.298572		0.28726
TEAD2	63.3428	143.946	118.004	0.0021789	up	0.0129461	up
JUND	42.7766	157.19	298.966	0.0039692	up	0.0181168	up
KLF1	1.82191	4.10886	3.66664	0.0192758	up	0.0778909
GATAD2A	19.4621	9.49836	16.0661	0.0772287		0.189336
ZNF627	0.162649	0	0	0.337095		0.0788585
TERF2	13.923	13.8776	34.2941	0.195629		0.333326
TFAM	11764.9	6807.17	13608.5	0.0646045		0.110334
TOX3	8.30928	6.54527	19.675	0.250914		0.0235	up
MAFF	22.4248	21.0832	192.243	0.44028		0.0255721	up
TFAP4	48.3066	20.8497	43.191	0.0237508		0.419087
TFCP2	105.001	73.4846	73.1085	0.083204		0.191157
NR2F1	33.4127	34.3368	37.1822	0.389428		0.16882
NR2F2	133.783	75.9623	91.0979	0.116225		0.210174
TFDP1	7.40757	3.55138	8.84419	0.025241		0.389832
TFE3	26.5213	54.1998	82.0604	0.244716		0.0758857
GLIS3	24.0594	0	0	0.0181871		0.0181871
ZNF615	0.116178	0	0	0.345014		0.0843584
TBP	14.1156	4.37009	10.4254	0.0337162		0.496402
KLF2	1.43029	3.22101	2.892	0.0197145	up	0.0775321
SP3	302.846	257.929	547.633	0.404062		0.0213727	up
ZNF597	0.116178	0	0	0.374007		0.0766065
ARNTL	2.13576	10.427	50.2654	0.162308		0.0358181	up
SSRP1	370.568	69.3224	270.002	0.00382577		0.131912
STAT3	5.7314	2.13501	0	0.106419		0.0749056
STAT1	29.1436	3.96433	1.98863	0.0386197		0.0224155
STAT6	1.14082	1.2343	0	0.36461		0.105165
ZNF718	0.116178	0	0	0.374007		0.0766065
TFEC	14.68	12.6432	28.966	0.345254		0.03654	up
ZNF860	0.743537	0	0	0.361621		0.080167
ZNF75D	0.185884	0	0	0.376295		0.0819806
ZNF74	0.139413	0	0	0.352435		0.0779226
ZNF85	0.278826	0	0	0.352435		0.0779226
ZNF79	0.0929421	0.0781758	0.0523325	0.427444		0.206032
ZNF91	0.557652	0	0	0.363311		0.0803697
ZNF90	0.0697066	0	0	0.379709		0.0904245
ZSCAN21	0.766772	0	0	0.358223		0.080296
ZNF43	0.325297	0	0	0.36654		0.0802539
ZNF45	0.0697066	0	0	0.352435		0.0779226
ZNF711	3.74599	13.3177	12.1877	0.140772		0.0375086	up
ZNF7	0.0697066	0.0586318	0.0523325	0.381278		0.258539
ZNF708	0.0929421	0	0	0.367391		0.0843584
ZNF18	0.0929421	0	0	0.367391		0.0843584
ZNF22	0.232355	0	0	0.358779		0.0805316
ZSCAN20	0.046471	0	0	0.367391		0.0843584
ZNF28	0.650595	0	0	0.360741		0.0795576
YY1	78.6987	48.9717	78.8651	0.23366		0.412457
ZNF347	0.116178	0	0	0.388881		0.0843584
PRR12	1.85597	1.98216	3.71561	0.229328		0.0390535	up
SP1	24.5192	27.0879	110.525	0.453582		0.0423588	up
ZNF501	0.185884	0	0	0.365915		0.0771007
ZNF311	0.0697066	0	0	0.329678		0.208618
USF2	343.677	157.726	500.272	0.269944		0.0424655
USF1	333.453	84.3039	664.384	0.181097		0.0291327	up
UBP1	123.873	43.5869	69.6807	0.00132801		0.0149275
UBTF	1158.58	1854.25	1394.35	0.0812514		0.079148
ZSCAN29	0.046471	0	0	0.336597		0.0932901
ZNF92	0.232355	0	0	0.374473		0.0824601
TRPS1	0.30649	2.43641	0	0.0568494		0.249123
NR2C1	4.83299	2.37447	8.87036	0.2376		0.126068
NR2C2	67.3426	66.1547	105.919	0.44486		0.0554235
KLF6	4.05248	9.12621	6.24878	0.0195639	up	0.110057
ZNF781	0.139413	0	0	0.352435		0.0779226
ZNF629	0.046471	0.100078	0	0.315564		0.177931
ZNF506	0.232355	0	0	0.341686		0.0785782
HMGA2	8754.56	3267.16	3413.85	1.38087e-05		4.49861e-05
YEATS4	4.32491	0	6.93721	0.0582079		0.188331
ADNP	4.29086	0.557483	2.14563	0.0523496		0.0737913
ZNF554	0.0697066	0	0	0.402661		0.0843584
ZNF676	0.116178	0	0	0.323093		0.0766065
ZNF394	0.0697066	0	0	0.379709		0.0904245
ZNF540	0.185884	0	0	0.35646		0.0795576
TFEB	15.1125	6.19426	21.1219	0.245268		0.0526916
CHD6	0.648838	0.312703	0.601824	0.0106867		0.181486
ZNF281	6.83124	2.38436	7.64054	0.210901		0.227221
MAFK	189.734	33.6742	150.032	0.00104989		0.465348
ZNF354C	0.0929421	0	0	0.343735		0.0746252
ZNF740	91.7571	28.3222	129.732	0.00175165		0.00594417
PDS5B	24.2774	25.3876	37.508	0.269906		0.385677
ZNF397	0.0697066	0	0	0.402661		0.0843584
ZNF320	0.975892	0	0	0.358768		0.0793249
ZNF600	0.0697066	0	0	0.352435		0.0779226
ZNF229	0.975892	0	0	0.357018		0.07979
ZNF836	0.046471	0	0	0.406184		0.0746252
ZNF224	0.0697066	0	0	0.352435		0.307275
ZNF208	0.0697066	0	0	0.379628		0.0713315
ZNF207	34.2532	29.6286	24.9364	0.446973		0.310324
ZNF195	0.534417	0	0	0.35067		0.0793451
KLF7	4.6314	10.427	7.17835	0.0197649	up	0.109286
ZNF236	0.046471	0	0	0.192039		0.0746252
ZNF148	128.702	108.703	221.393	0.293067		0.0205029	up
ZNF141	0.139413	0	0	0.352435		0.0779226
ZNF138	0.88295	0	0	0.358296		0.080327
ZNF528	0.0929421	0	0	0.343735		0.0746252
ZNF135	0.232355	0	0	0.366204		0.0785782
ZNF429	0.0929421	0	0	0.343735		0.0746252
ZNF189	0.278826	0	0	0.366399		0.0795576
ZNF184	0.0697066	0	0	0.379628		0.0713315
ZNF175	0.046471	0	0	0.336597		0.0932901
ZNF709	0.116178	0	0	0.345014		0.0843584
ZNF512	6.191	0	9.96934	0.3133		0.455242
VEZF1	68.912	38.3648	105.547	0.0851112		0.340867
ZNF791	0.116178	0	0	0.374007		0.0766065
MGA	2.18414	2.20847	5.37085	0.404482		0.0625153
