# Supplementary material for: TEAD1 Enhances Exosome Secretion and Promotes Exosome‐Mediated Tissue Regeneration
Source: Adv Sci (Weinh). 2026 Mar 12;13(25):e14104. doi: 10.1002/advs.202514104 (PMC13137834; doi:10.1002/advs.202514104)
Supplement: Supplementary file 3 — Supporting File 3: advs74490‐sup‐0003‐TableS2.xlsx. [file ADVS-13-e14104-s006.xlsx]

## Sheet: Description
Supplementary Table 2: Proteomic characteristics of A549 and H1299 lung cancer cell samples. Related to Figure 2.
Sheet	Description
2a	A list of proteins in the OE-TEAD1 and OE-Ctrl groups in A549 lung cancer cells.
2b	A list of proteins in the OE-TEAD1 and OE-Ctrl groups in H1299 lung cancer cells.
2c	Pathway enrichment analysis of upregulated proteins in OE-TEAD1 A549 lung cancer cells.
2d	Pathway enrichment analysis of upregulated proteins in OE-TEAD1 H1299 lung cancer cells.

## Sheet: 2a
Symbol	median OE-TEAD1	median OE-Ctrl	p-value	sig
AHNAK	188.893	178.677	0.23466
AHNAK2	171.301	195.52	0.192355
PLEC	11.2772	92.7526	0.0469298	down
SPTAN1	16.2629	17.378	0.459423
DYNC1H1	12.669	10.0682	0.279196
FLNA	12.9792	27.1981	0.000946147	down
FLNB	11.273	28.0599	0.0266663	down
MYH9	49.7531	67.9376	0.0166482
PRKDC	3.77236	7.68308	0.00717512	down
FASN	22.2713	43.8359	0.135019
SPTBN1	5.37746	13.2774	0.00455989	down
TLN1	22.8996	31.7532	0.0215564
AKAP12	45.1218	23.1086	0.0115438	up
ACTN4	83.7882	107.595	0.0311349
RNF213	2.46014	2.33753	0.412347
MACF1	3.67734	4.11679	0.0863743
CLTC	14.857	22.9621	0.155095
GOLGB1	9.26805	8.90234	0.315539
MUC5B	21.3867	33.5077	0.244741
GCN1	5.30194	7.19823	0.0633939
MAP1B	7.04787	5.36738	0.111293
IQGAP1	5.25698	9.81197	0.00662359	down
HUWE1	2.84723	6.72372	0.00693005	down
ACTN1	5.15758	6.45679	0.0571983
TNKS1BP1	20.6246	10.9739	0.0011571	up
TPR	8.38865	2.46973	0.00696607	up
SNRNP200	1.62735	2.97821	0.00712688	down
UBR4	1.08018	1.99727	0.0368253	down
MYOF	9.03759	14.4246	0.0212955	down
HSP90AA1	169.13	216.788	0.00692447
ALDH1A1	372.567	698.666	0.00609	down
EEF2	26.3943	55.4237	0.0129022	down
MYH10	2.68766	3.2939	0.0617617
VCL	22.9606	42.228	0.0589799
KTN1	9.89542	7.89269	0.0690362
HSP90AB1	75.1729	88.4799	0.126073
HSPD1	51.4769	63.9262	0.0461618
RRBP1	40.8904	29.3504	0.21054
CPS1	8.07758	14.5999	0.000170409	down
EPRS1	1.62325	26.0944	0.0497282	down
VIM	66.2226	191.21	0.00156901	down
HSP90B1	57.3298	87.2431	0.0411639	down
LRPPRC	4.24225	7.35607	0.105649
PKM	191.986	273.467	0.010682
ACLY	14.6225	28.1633	0.0518805
KRT8	526.254	842.767	0.187541
ATP5F1B	29.9454	51.6746	0.0185313	down
MAP4	26.6285	13.1552	0.0646267
CAST	101.771	37.3309	0.0552143
PRPF8	65.3774	394.652	0.00911967	down
NUMA1	3.81216	3.26055	0.20059
ACACA	2.10307	2.55971	0.131104
HSPA8	94.4674	124.792	0.00784852
VCP	24.3422	39.5558	0.00275972	down
TUBB	87.3702	90.6135	0.243303
MKI67	7.21532	6.70984	0.301175
HSPA4	7.55386	14.5536	0.00268836	down
MUC5AC	11.9082	15.5299	0.129209
EEF1A1	123.594	215.474	0.0173129	down
HNRNPM	12.2482	17.8555	0.0490826
WASHC2C	7.36907	1.71991	0.025924	up
KRT18	201.238	379.547	0.0486879	down
UBA1	8.01181	10.7574	0.00161021
TUBB4B	132.395	140.683	0.483532
P4HB	104.023	113.683	0.359468
HSPA9	28.9323	47.799	0.0885479
TKT	53.2742	89.1715	0.0210568	down
GANAB	4.72663	8.05337	0.00920829	down
CAD	4.44033	6.44726	0.0101357
AKAP13	8.85082	5.92643	0.0488172
PYGB	13.3773	19.0497	0.00239928
G6PD	53.8167	106.518	0.0183103	down
GAPDH	281.573	406.44	0.00474684
WASHC2A	1.92171	3.32979	0.417667
RANBP2	17.4155	7.41594	0.0199696	up
HSPA5	57.6491	65.007	0.234266
IARS1	16.7177	30.3926	0.0431749	down
ACTB	449.123	660.618	0.000820715
CAND1	4.47166	6.33652	0.062077
CCT5	11.6022	10.1018	0.457133
MX1	48.8258	26.3815	0.0325673	up
ENO1	182.353	251.419	0.00528258
CLIP1	3.26446	3.03678	0.103785
SF3B1	0.64804	3.09449	0.186484
SF3B2	38.6789	11.9473	0.000735058	up
ATP2A2	10.4124	15.5872	0.0362831	down
TUBB4A	1.5773	1.50276	0.375338
LMNA	27.4589	47.0799	0.00203697	down
TUBB2A	1.30324	0.862905	0.480782
MVP	6.63286	6.37127	0.23511
EFTUD2	1.53085	3.36825	0.0144047	down
MIA3	2.63162	1.79188	0.165408
HSPA1B	31.4097	42.2591	0.0159349
COPA	3.9701	7.44763	0.0253323	down
AARS1	5.69374	11.8777	0.0716372
CKAP5	1.31687	1.95472	0.0322791
SLC3A2	59.372	41.8694	0.268821
UTRN	14.7636	23.046	0.00485904	down
MTHFD1	1.13669	4.72281	0.0144786	down
SND1	4.14917	6.65622	0.0865588
XPO1	4.06186	5.74394	0.0235147
ABCC1	10.2861	12.5104	0.47556
LAMB1	5.61157	3.10671	0.114254
DHX9	7.43783	9.69837	0.0918935
TGM2	31.3518	43.3919	0.0554066
TP53BP1	2.90877	1.59176	0.0604703
PDIA3	75.714	77.0954	0.238456
ATIC	6.35807	8.11622	0.0331424
GART	5.98609	7.98392	0.153281
SCRIB	4.06157	4.77607	0.178682
EEA1	2.00047	0.939566	0.222033
CKAP4	47.5097	36.165	0.129937
PDIA4	25.1922	43.5916	0.0080683	down
INF2	7.92616	7.14277	0.445379
OGDH	1.71674	2.59065	0.131923
SF3B3	2.3698	2.87513	0.103815
UGGT1	7.27888	4.55318	0.110731
EIF3A	3.19368	3.8336	0.130951
GOLGA3	1.60437	0.557377	0.180354
PLIN3	49.2785	24.4688	0.122766
LARS1	0.925979	2.11231	0.000134066	down
XRCC6	7.54775	13.6633	0.00118528	down
PRRC2C	3.38146	23.5359	0.290631
GOLGA4	3.11677	1.79778	0.0186956	up
COPB1	3.31125	5.0157	0.152647
IARS2	2.01679	4.39837	0.000474888	down
HYOU1	6.57172	7.47179	0.105084
CCT3	11.3803	33.3418	0.00643226	down
XRCC5	6.39113	11.1352	0.0121254	down
LETM1	3.04683	3.04207	0.416303
PSMD2	32.7739	48.1522	0.0166505
EEF1D	46.2764	46.6012	0.421499
TCP1	8.00641	9.27544	0.0635053
HSPH1	4.59929	5.38904	0.0713124
STAT1	18.9797	24.0303	0.419661
TUBB3	9.01853	12.205	0.115699
FUBP1	50.2926	22.7969	0.0186541	up
ACIN1	5.15329	2.55897	0.0178194	up
TJP1	1.86787	0.858199	0.00187111	up
USP5	1.75329	6.26497	0.0263493	down
EIF4G1	14.783	3.84141	0.0456023	up
AP2B1	0.752026	3.89327	0.0459302	down
KHSRP	35.8945	14.4736	0.0044435	up
NASP	22.8643	5.9482	0.00195535	up
PGK1	58.335	105.304	0.000657259	down
NPEPPS	10.0128	7.26725	0.173578
CTNNA1	3.17948	3.89585	0.497959
ANXA1	159.923	180.105	0.140417
GPI	25.4808	41.69	0.0118643	down
ACO2	2.42355	3.78856	0.00988463	down
BOD1L1	1.06007	1.54419	0.318693
CCT2	9.12878	13.7738	0.0248239	down
IMMT	5.03702	8.86798	0.015599	down
PSMD1	20.5935	11.848	0.0467707	up
CALU	141.254	86.3884	0.0683588
PLS3	15.7773	22.6382	0.00253375
LRRFIP1	5.78992	2.46047	0.00412576	up
MSN	21.2304	36.9046	0.000311882	down
TXNRD1	36.4578	27.2424	0.0132114
KPNB1	30.5091	40.0653	0.0218708
PFKP	15.3327	26.5388	0.000998546	down
GRIPAP1	10.4889	6.22404	0.128733
ITGB1	60.934	64.2216	0.16244
DCTN1	7.38712	7.59254	0.356961
PDIA6	57.576	47.4064	0.179593
CCT7	7.81173	11.0601	0.00612534
RARS1	5.7602	5.92471	0.477115
HADHA	6.32852	7.70376	0.0354334
ALDOA	77.329	113.407	0.0120879
HDLBP	1.808	1.41171	0.499084
NPM1	229.137	166.137	0.00988605
IPO5	3.11273	5.76732	0.0175881	down
DPYSL2	4.46065	10.1014	0.189019
ATP5F1A	33.3643	58.019	6.11154e-05	down
KIF5B	9.5674	9.21085	0.316577
DDB1	1.98815	2.65657	0.139316
SEC16A	20.7928	17.1658	0.0598035
DNM1L	2.68022	4.19309	0.0499727	down
CSE1L	3.76591	6.3405	0.0287808	down
ANXA2	101.795	186.094	0.0050554	down
TUBA1A	143.527	209.694	0.0693454
PDLIM1	42.5076	29.6349	0.0536907
LAP3	8.63503	8.51948	0.346461
CALR	68.8658	54.1576	0.164369
GDI2	9.99614	21.4451	0.0370593	down
MYO18A	0.993192	1.95582	0.11199
GARS1	6.37076	12.2866	0.00453992	down
CANX	48.3634	80.8528	0.180409
TUBA1C	17.2229	26.2057	0.180211
CCT4	8.68129	12.2718	0.0195874
PABPC1	17.005	17.3965	0.446259
DIAPH1	11.5759	2.97345	0.0740511
IGF2R	1.29043	0.949127	0.118924
KRT7	235.514	318.13	0.0331729
ATP1A1	9.13224	12.3186	0.0575009
HSPA2	5.73158	10.8422	0.09211
TUBB6	2.96898	1.87956	0.378341
RCN1	125.315	62.8806	0.0310828	up
SPAG9	4.21171	3.2235	0.246699
CCT8	19.5196	14.5722	0.128607
KYNU	15.7388	20.3253	0.0751705
IPO7	6.99898	8.8472	0.0818929
USP9X	4.58768	4.70478	0.484309
PPM1G	18.4803	9.65719	0.00751599	up
PRRC2A	49.1097	40.4682	0.233445
USP7	0.502665	1.77373	0.0512942
PGD	65.9721	120.915	0.0272583	down
PFAS	2.51463	3.38226	0.0740227
ILF3	4.86472	8.07306	0.00239329	down
TRIM28	10.1456	9.80348	0.284971
ADAR	6.21314	3.38364	0.11797
EIF3B	4.12615	5.85759	0.413792
ECPAS	1.45423	1.95875	0.259332
AP1B1	1.59076	2.1625	0.20133
TMPO	24.0402	10.6869	0.0106959	up
TMF1	1.71455	0.341616	0.00996336	up
HNRNPUL1	8.08629	4.87571	0.0731257
TARS1	6.29057	10.0203	0.000193401	down
TRIP11	4.69091	4.26735	0.0777927
VARS1	4.71931	4.6498	0.209741
FAM114A1	6.0069	4.15627	0.0730691
GMPS	3.42417	4.22577	0.137383
EEF1A2	6.49086	11.0161	0.0073881	down
MDC1	0.243016	0.61402	0.0388618	down
AKR1C3	45.7562	84.6539	0.0891017
GPD2	1.04785	2.20897	0.0114317	down
CAPN2	7.68789	14.2807	0.00660454	down
ITGAV	6.31431	7.6199	0.0972998
EIF4A1	21.2238	34.608	0.00831317	down
TACC2	11.4632	4.84059	0.00751976	up
AKAP9	17.8267	23.067	0.217541
RPN1	6.10221	9.92729	0.020293	down
ESYT1	0.845788	1.48339	0.0373171	down
TFRC	7.48004	9.07368	0.115806
SRRM2	2.84466	1.20172	0.121186
UGDH	23.5951	40.1398	0.000309018	down
TPI1	314.545	325.204	0.272254
LDHA	107.451	138.842	0.000644477
TUBA4A	7.32189	8.20233	0.104483
EIF5B	1.83901	2.67941	0.195149
ENO2	2.75018	3.87738	0.215029
PRKCSH	94.0542	62.6818	0.0379198	up
CD2AP	9.10889	4.10817	0.0090433	up
NCL	59.7705	55.486	0.00601688
AFDN	1.89618	0.294126	0.000269882	up
LAMA5	1.91574	0.530942	0.070727
ITGA6	3.38833	2.36801	0.195361
EIF4G2	1.60098	2.08677	0.0150222
RPN2	7.64082	12.3894	0.0400099	down
IFIT3	17.0946	17.514	0.266053
LONP1	3.78649	5.21606	0.0371759
NFKB2	2.26968	2.81693	0.229881
CEP170	1.94939	0.0755611	0.00871977	up
IRS2	2.51354	1.82698	0.0870998
DDX17	7.00046	6.63375	0.398728
CLUH	2.11557	3.19614	0.0823638
SUPT16H	28.3174	26.8761	0.190275
NUCB1	14.7182	6.45684	0.0408465	up
IFIT1	11.7675	12.7185	0.333294
SUPT5H	1.76196	0.496642	0.0432659	up
RAD50	1.4688	2.00189	0.025944
BASP1	178.672	77.832	0.0842452
TMPO	9.80402	1.57384	0.000252597	up
SYNCRIP	5.88652	10.8962	0.00769008	down
MATR3	2.95678	2.0964	0.487935
PPP2R1A	10.6154	11.8327	0.182325
UPF1	1.18756	1.30396	0.0683988
HSPA4L	1.89222	1.12015	0.0522855
NSUN2	2.41825	2.07148	0.455334
SLK	4.07556	6.31954	0.0320434	down
PDCD6IP	4.02119	5.67787	0.00101524
CNOT1	0.67992	0.90257	0.00290728
COPG1	1.82562	2.49152	0.0789782
AKR1C2	34.0583	89.2476	0.0754759
RUVBL1	4.31864	6.43392	0.0543466
ANXA4	28.0783	46.2186	0.0659028
LARP1	4.25536	3.59985	0.263154
IDE	0.994177	1.85244	0.438389
ARHGEF2	0.874071	0.850294	0.4101
HNRNPR	4.60568	5.80825	0.000834457
LIMCH1	5.7778	6.17741	0.38978
RANGAP1	4.55466	3.41519	0.26444
SAMHD1	2.92986	2.63261	0.279996
MPRIP	2.552	2.18309	0.222834
YARS1	1.65033	2.72434	0.0086609	down
PARP1	1.2393	2.40211	0.00216414	down
HK1	24.9409	16.8658	0.193953
DSP	3.66597	5.24026	0.0983151
NOMO2	1.60242	2.37527	0.0142216
SON	3.33366	1.65195	0.109946
MTUS1	5.82135	5.50106	0.486861
G3BP1	15.0911	8.73144	0.000251525	up
EZR	11.9461	19.8647	0.0174255	down
USO1	3.81126	4.67911	0.192544
HMGB1	36.1565	12.8617	0.014672	up
DARS1	1.81146	5.19326	0.000512673	down
MARS1	2.9362	6.25013	0.000723403	down
ITGB4	9.61237	9.20165	0.329839
PARP4	0.545842	0.574948	0.306872
SART1	3.24552	0.660224	0.045492	up
POR	3.03104	6.03451	0.0925536
UBA2	2.34046	5.45896	0.00809098	down
HNRNPK	60.1544	42.4074	0.0416967
TRAP1	2.9895	5.85257	0.00547399	down
HNRNPL	4.87195	8.47474	0.00581941	down
CARS1	1.8851	4.54258	0.000301319	down
AKR1C1	91.2263	157.059	0.101176
ALCAM	12.9369	14.8775	0.374299
DSG2	30.3733	28.536	0.29511
SDF4	16.1831	4.66429	0.00697738	up
SSB	4.76723	6.9323	0.00646371
STIP1	63.3115	45.4426	0.0042451
ALDH3A1	12.6242	33.6701	0.0161834	down
ZPR1	5.22942	4.22361	0.0651294
GTF2I	1.05621	1.17441	0.283293
LMO7	15.5186	43.8298	0.0824623
PLS1	1.45434	3.64718	0.131892
NUP153	2.55654	1.48876	0.120381
PABPC4	32.5253	23.409	0.33195
HSD17B4	2.70693	4.67522	0.0111714	down
NUCB2	54.4379	22.4705	0.0337928	up
XPO5	1.33699	0.618674	0.0627231
HNRNPU	19.0441	35.3223	0.0530223
SERBP1	44.1903	12.3417	0.0025067	up
PSMC3	8.28969	8.12869	0.398332
ACADVL	7.40572	10.5478	0.0904758
JUP	2.34248	3.37262	0.0785657
EIF4G3	1.83143	0.435455	0.0459268	up
ITGA2	7.20483	4.74599	0.00388822	up
ATP2B1	1.76296	2.45276	0.0913882
PLA2G4A	23.6965	20.1288	0.188499
SMC3	1.77572	2.07913	0.0162358
FSCN1	1.79048	3.23914	0.0630647
TCOF1	13.9309	2.62865	0.0741049
OAS3	5.97662	9.59115	0.00795556	down
PDLIM5	63.6493	29.2846	0.0178238	up
PSAP	102.802	34.7357	0.0152516	up
GDI1	4.3229	6.20997	0.000565213
PA2G4	10.0246	14.1941	0.0297361
CPD	4.02122	15.5349	0.0602185
MAVS	5.70474	3.2902	0.00480309	up
SLC12A2	7.32427	5.63252	0.471031
YWHAE	27.6204	33.4973	0.0584617
AP2A2	1.62568	2.57268	0.0607103
PNPT1	4.98896	8.37961	0.000199913	down
NAMPT	3.92903	4.41039	0.19524
SFPQ	3.9578	2.68357	0.00150514
PTBP1	14.5233	17.1721	0.0416456
VPS35	4.90698	7.61285	0.00106797	down
MYO1C	14.3178	19.9321	0.0653377
EDC4	1.15275	0.263492	0.154017
RNH1	7.71637	11.1153	0.461247
EIF3C	12.7343	25.2705	0.0124575	down
PYGL	13.765	19.2472	0.0516096
LDHB	54.679	73.9657	0.0188402
RNPEP	4.13675	7.54361	0.00586141	down
MDH2	83.3977	94.6628	0.0698924
GFPT1	1.7816	3.0417	0.106542
GLG1	2.33271	2.24951	0.20461
NDRG1	8.93517	11.5876	0.321817
EPB41L1	2.6154	4.06099	0.00598521	down
CNTN1	1.98727	3.26021	0.245124
MTDH	12.2411	4.53681	0.135678
TAGLN2	128.294	100.877	0.0217198
ITGB5	9.34282	9.72432	0.254831
FARSA	0.341321	0.933631	0.30736
EHD1	1.80994	4.12871	0.0127065	down
TNPO1	2.28003	5.01027	0.014253	down
RTCB	3.75379	6.54615	0.130295
AKR1B1	39.9929	67.9317	0.00950819	down
ERO1A	6.42447	8.19412	0.0210786
AKR1B10	91.2452	254.81	0.00692502	down
NDUFS1	13.5324	13.0525	0.366708
CTNND1	4.03446	3.14595	0.247008
PGM1	2.5227	4.34492	0.0247243	down
MYBBP1A	1.09285	1.39955	0.0215183
ACSL3	2.35618	3.5987	0.0659625
DDX58	1.87589	2.14067	0.291782
FLII	0.909514	0.665984	0.421738
IMPDH2	3.10899	4.40868	0.105647
NT5E	19.8535	7.10178	0.0966824
KARS1	6.35872	7.51382	0.319824
KRT19	6.28119	4.71679	0.209246
CBR1	23.0805	30.8865	0.153351
MCM5	0.756007	2.02163	0.0406737	down
UBQLN1	9.268	5.09977	0.00911981	up
ITPR3	1.72761	4.39314	0.0549292
COPB2	5.36019	4.32677	0.464733
CHD4	2.66736	3.21702	0.129599
TNS3	3.06154	4.43768	0.266257
PSMC4	4.8826	7.28338	0.0679078
SMC4	2.93475	4.24762	0.126088
MISP	9.08642	2.48352	0.00116852	up
PSMC5	3.16925	5.67043	0.042659	down
ERAP1	5.02252	7.26285	0.0175055
GOT1	5.24939	7.98385	0.00972179	down
NARS1	3.99906	8.80694	0.0112263	down
CAT	2.79893	4.02522	0.058447
CAPN1	15.4726	27.894	0.0730408
ANXA5	36.2381	39.9535	0.117494
PBXIP1	5.89595	1.63371	0.0594527
CTTN	29.1567	6.87232	0.00937366	up
LAMC1	2.8889	3.20585	0.317809
ALDH2	4.18548	8.77063	0.00673599	down
UQCRC1	8.8757	12.9425	0.000641043
SHTN1	4.51143	5.29955	0.260925
ARHGEF1	1.15981	1.29745	0.236557
PC	3.31937	3.064	0.29866
ECH1	10.3102	16.0322	0.038905	down
DPP3	2.32087	3.4681	0.00957339	down
ATP6V1A	1.41385	2.06438	0.0106947
RPSA	31.9943	23.8597	0.135236
DNM2	1.76473	3.47229	0.0458431	down
SQOR	2.45893	7.1799	0.00974061	down
EEF1G	10.5376	15.9475	0.000624593	down
RACK1	13.166	20.1763	0.00661959	down
PLXNB2	2.7466	1.80102	0.0105984	up
PPA1	12.4131	15.3007	0.0371639
MTREX	0.778446	1.5792	0.0631484
DDX46	2.22247	1.17037	0.119888
SHMT2	5.19666	9.31753	0.00237015	down
LMNB1	3.27507	4.94564	0.00113523	down
VPS13C	3.48915	1.96971	0.00862503	up
PSMD12	3.10779	4.94192	0.045385	down
PSMC2	4.21704	5.21983	0.233252
NCAPD2	0.500084	0.762195	0.193229
IPO4	2.38326	2.25758	0.420618
OPA1	1.4856	1.48334	0.292808
GOLGA2	5.58164	3.66652	0.0233006	up
AP3D1	2.25979	1.4367	0.0808917
DDX5	5.62053	5.29755	0.301594
EGFR	1.39562	0.540841	0.127737
MCM4	11.3457	28.4786	0.00157536	down
NSFL1C	13.2886	9.26161	0.0031556
AHCTF1	1.31617	1.5472
BTF3	55.0475	22.4833	0.0315909	up
QARS1	2.55204	2.98291	0.187386
GCC2	13.7144	22.1197	0.0858503
KLC1	2.38973	2.30619	0.247492
NUP214	1.69192	0.561265	0.0225834	up
PPFIBP1	1.49616	1.03598	0.0683008
TOMM70	8.49237	8.8711	0.257612
DDX3X	3.64556	3.67283	0.289211
SQSTM1	2.36713	1.29091	0.46964
CDC5L	2.33568	0.499317	0.0125482	up
ATXN2L	5.83817	1.03567	0.000991575	up
PLIN2	3.32655	3.69372	0.166934
MYH14	4.67437	6.16913	0.0973971
LTA4H	3.44848	6.47169	0.0290061	down
SH3KBP1	12.4711	10.6741	0.217171
WDR1	5.30293	10.5005	0.0089932	down
BAG3	7.88379	2.58679	0.00281491	up
DDX60	0.696311	0.805088	0.396959
GBF1	1.78402	3.26109	0.0167679	down
USP14	3.94651	5.97138	0.0191134	down
MCM7	1.66836	2.85602	0.00135797	down
SHANK2	1.94461	1.97239	0.267142
KPNA2	3.71807	1.72993	0.0443685	up
HINT1	33.5153	18.6666	0.104011
KRT1	4.38881	3.41673	0.479077
PPP1R12A	10.3325	12.6142	0.454253
PITRM1	0.813943	1.43384	0.118054
YWHAQ	136.033	121.303	0.496886
PTPN12	2.91674	2.22923	0.081735
ANXA6	3.07664	3.54176	0.431843
EEF1B2	121.744	77.0027	0.0395384	up
HNRNPH1	14.4033	9.04875	0.105095
ALDH18A1	2.60366	3.54824	0.123544
BAG6	2.27164	1.51967	0.16687
DHX15	2.92406	6.34607	0.00893885	down
FKBP4	8.54884	8.42727	0.422573
PHB	8.22416	14.4828	0.0613283
FKBP3	67.2884	36.6444	0.0342027	up
UFL1	1.5812	2.00004	0.319935
CNDP2	3.85405	6.2113	0.0024254	down
UBAP2L	19.7033	4.01567	0.00163909	up
PCBP1	22.6903	23.6823	0.498035
AIFM1	5.23521	9.47926	0.00490749	down
DDX1	51.4224	33.0772	0.158001
WARS1	2.45939	7.47003	0.00223209	down
CUX1	1.97661	0.480937	0.00741838	up
ANKFY1	0.711651	1.41103	0.0981988
SERPINH1	1.91323	3.16446	0.00316023	down
KIF13B	2.09417	2.41206	0.413604
STOML2	3.06602	5.16704	0.0299392	down
YWHAZ	87.8828	78.7462	0.32317
PGAM1	12.2708	31.5309	0.0282181	down
MCM3	7.97795	4.38331	0.0146882	up
C1QBP	271.367	205.171	0.0205483
GLUD1	3.6137	7.01534	0.0100935	down
EIF4A2	0.873191	1.53253	0.0767431
HNRNPUL2	3.33745	5.85129	0.00922522	down
PSMD3	0.781706	3.02078	0.0117924	down
AHSA1	9.20268	11.7901	0.149949
DBN1	6.33012	4.12003	0.0148754	up
FYCO1	1.22626	0.841341	0.0403277
ACO1	4.32188	9.92693	0.0111263	down
MYL6	261.682	128.457	0.0641125
ROCK2	2.52058	4.35771	0.0101646	down
PLOD2	1.79211	2.37517	0.30273
GSN	1.75983	3.08131	0.00234049	down
XPOT	1.65813	2.50999	0.00249042	down
CGN	2.953	2.05785	0.173448
PSMD11	4.35922	6.02553	0.000210774
PDHB	4.076	8.54476	0.00130974	down
UBQLN4	13.2409	7.75229	0.00870739	up
MCM6	0.372576	1.12425	0.188231
PCNA	35.5005	32.8577	0.332302
MYO1B	0.755688	1.27535	0.0254282	down
ALDH7A1	2.42106	4.32724	0.00261482	down
ACTC1	2.54543	4.57082	0.215463
HLA-A	71.831	45.9383	0.0158258	up
UNC45A	6.90454	9.03236	0.393156
PCM1	10.3332	9.95996	0.330206
PON2	13.4987	17.4362	0.00920386
WDR44	2.32947	1.67884	0.133414
RCN2	22.0287	5.81831	0.0198378	up
UGP2	2.635	4.21187	0.0295281	down
HNRNPA2B1	71.0965	59.0174	0.258468
RPL4	11.8444	17.5186	0.000222813
PARP14	1.63685	2.39497	0.33917
NCOR2	14.3169	61.5007	0.0169218	down
CCT6A	9.74069	8.84502	0.375947
TPD52L2	49.2162	24.9229	0.0634993
TUFM	12.7033	17.4908	0.0159292
SF3A1	1.77834	2.46133	0.0993698
ITGA3	11.462	9.80384	0.433888
SMC2	66.2735	395.455	0.00917163	down
STAU1	6.13802	2.56425	0.00727748	up
GSR	12.1596	17.5114	0.00239897
CAPRIN1	27.4416	5.12315	0.000777121	up
LNPEP	6.01045	6.42365	0.329417
SET	125.002	67.581	0.0376831	up
CALD1	20.7886	2.9651	0.00126809	up
SERPINB1	3.74579	6.08075	0.1136
MYO1E	2.28374	0.814977	0.149274
TPM4	344.808	217.451	0.0599668
DNMBP	0.350661	0.561163	0.0289359	down
ANKHD1	0.665433	0.411708	0.275088
SRRT	0.992898	0.926869	0.302362
EIF3L	13.2649	10.71	0.182692
HSP90AB3P	0.638711	1.07932
TPD52	60.564	30.4139	0.0293564	up
ABCF1	76.4829	84.0931	0.212982
UCHL1	119.501	101.8	0.204884
NQO1	30.3411	53.1434	0.00298756	down
NSF	1.42184	1.33042	0.440481
CDC42BPB	2.05924	3.12556	0.138231
AFTPH	6.63905	3.43472	0.0254204	up
TMOD3	13.8125	8.40845	0.0106319	up
LRBA	2.71666	1.84391	0.329571
RCC1	2.52562	3.62944	0.0260061
PPP1CB	0.88764	1.64262	0.0636114
PCK2	125.11	161.55	0.370864
PNP	7.56314	11.4956	0.0258429	down
RPLP2	393.226	208.019	0.0236593	up
DLAT	2.86191	4.43978	0.13535
PRDX6	30.8675	35.9909	0.189927
EML4	2.44769	3.37534	0.0309626
AP2A1	2.76409	3.08717	0.240603
SMARCC2	2.58223	2.86944	0.283258
LRRFIP2	2.76069	1.50448	0.0680896
SF1	22.1049	12.4168	0.0931333
HDGF	36.1326	20.0239	0.0226338	up
PAK2	0.961585	1.22031	0.0330205
PTGS2	5.99348	6.49708	0.259703
ETFA	14.6612	21.4852	0.000776291
KIAA1671	17.5045	7.61743	0.0459033	up
MIA2	1.67563	0.840842	0.00460575	up
PSMC1	2.84582	4.20162	0.488224
ADGRE5	5.87528	6.04361	0.226586
EFL1	11.1647	9.89981	0.0777844
PHGDH	0.946776	3.46875	0.00143735	down
SEPTIN9	4.23896	4.89839	0.250663
UTP14A	2.36352	0.349483	0.0090408	up
STAT3	0.968789	0.838541	0.297903
NIBAN2	2.88883	2.75206	0.354658
DENND4C	1.48689	0.599505	0.242775
VCPIP1	0.458553	0.329373	0.474551
EPS15L1	1.65423	0.499043	0.00816887	up
SMC1A	3.03626	6.1888	0.00355686	down
PARK7	24.0433	25.342	0.390061
EIF2S3	3.75999	4.11114	0.0568099
GSTP1	49.7285	46.115	0.477219
SOD1	227.543	166.45	0.0378451
NAP1L1	37.4091	22.8981	0.062641
IRGQ	4.02654	3.21084	0.253808
C3	19.2565	12.0013	0.00802605	up
PSMC6	4.86024	5.16365	0.468914
AHCY	17.2158	23.5915	0.00688013
SERPINB6	3.4215	2.52975	0.305836
ITGA5	2.31852	1.6794	0.07192
EIF2S1	4.67785	8.31107	0.00303024	down
POLR2A	0.944421	1.25122	0.315276
HNRNPF	3.22483	3.43635	0.26753
MSH6	4.23507	6.6509	0.0252668	down
ASPH	4.54815	4.44273	0.364994
SYAP1	10.9925	3.90752	0.0110425	up
RPL3	9.56315	13.1854	0.0342163
ABCC3	1.86549	3.17609	0.0229425	down
URI1	4.85341	2.02152	0.0032137	up
RUVBL2	4.21392	6.54995	0.0108562	down
RDX	3.46462	5.73463	0.115931
CKB	0.403996	0.188011	0.236492
API5	2.51289	4.61007	0.128352
BCL2L13	15.4651	6.63213	0.030595	up
SARS1	2.02759	3.17536	0.00480644	down
PTPRJ	5.5867	3.74335	0.0174262
UBA6	0.447636	0.996293	0.00306896	down
MRE11	1.13498	0.782247	0.329325
DDOST	7.48742	11.4397	0.0395091	down
CCAR2	1.35949	3.05926	0.00446253	down
RRM1	5.78121	3.34683	0.146254
LGALS3BP	14.1669	14.1005	0.327709
HADHB	1.33777	6.17687	0.000171704	down
TPP2	0.417586	5.43474	0.00233946	down
DDX39B	8.73372	14.0101	0.0179842	down
ARFGEF1	7.75185	17.6639	0.00158736	down
PFKM	1.43902	2.80011	0.0177496	down
DBNL	6.40718	1.90296	0.00202739	up
DCTN2	20.3337	15.4031	0.0185256
EPB41L2	0.385566	0.264141	0.253275
ZNF638	7.18439	8.37811	0.392242
DOCK5	4.62256	3.87939	0.453693
SAFB	7.28322	4.53122	0.132191
FUBP3	2.11952	0.586068	0.136454
AIMP1	6.5696	7.48398	0.274014
PARP10	4.91351	4.44372	0.455488
MCM2	0.40361	1.09399	0.248063
SLC9A3R1	22.3873	15.1769	0.0472894
KLC2	2.13704	1.94174	0.114857
PSAT1	2.63967	6.56605	0.00290691	down
UBAP2	4.88646	1.45285	0.0147005	up
EMC1	0.7748	1.14165	0.117781
FKBP10	8.01478	3.7957	0.0117978	up
RPRD2	0.66162	0.437401	0.151403
AGRN	1.91225	0.38344	0.0176325	up
BCAM	2.9937	3.70401	0.0616464
ZC3HAV1	2.4281	2.20231	0.225987
STRAP	2.6878	4.24677	0.0671108
SNX1	3.48265	3.48977	0.346185
CEMIP2	1.3197	1.87347	0.0319217
MYO6	1.00133	0.864806	0.215898
NCBP1	0.239863	0.32007	0.147513
CLIC4	2.88503	3.02872	0.20439
PSMD5	2.37718	3.86967	0.0414018	down
SMCHD1	0.0499966	0.0642549	0.077085
PSMA1	4.7432	6.86794	0.00224368
XRN2	1.79071	2.71909	0.0164858	down
SAE1	5.85717	8.18839	0.0838454
DOHH	5.40862	3.25274	0.0142164	up
TCEA1	20.6569	10.193	0.0559198
TPM1	186.159	72.8376	0.0519335
ALDH1B1	0.886425	2.08316	0.066865
FXR2	1.99573	3.27641	0.00240117	down
MME	0.445013	0.417478	0.395466
FLOT2	2.10562	3.74551	0.00622416	down
ACTR3	4.07578	6.96158	0.0302102	down
TTC1	12.0599	5.90826	0.00303305	up
MMS19	0.282262	0.740096	0.0736666
CARMIL1	0.957951	0.429152	0.225603
PPP6R3	8.92778	7.73612	0.151872
ANP32E	23.2039	17.2468	0.0784331
IDH1	19.6995	25.9372	0.0057713
SRP54	2.33304	2.59136	0.194187
PAICS	6.80695	9.30826	0.00491133
ESYT2	2.26592	2.77621	0.293408
MSH2	0.594764	1.17865	0.270763
UQCRC2	2.8219	4.78383	0.0155838	down
GTF2F1	3.77966	1.28168	0.00190572	up
CTSD	18.2486	18.1245	0.443974
BIN1	5.12469	3.83444	0.0536937
DNTTIP2	3.47068	1.4422	0.0313206	up
TACC1	15.2082	14.4752	0.156681
CYP24A1	2.06393	3.31306	0.0607204
EHD2	5.80484	7.83375	0.0607134
NUP93	0.656936	1.4514	0.327051
TPT1	90.902	60.927	0.0215646
HOOK3	1.5206	0.976637	0.0578863
NAPA	2.05898	2.65163	0.0107567
EHD4	391.361	60.1103	7.76058e-05	up
APEX1	5.67072	9.47452	0.00256206	down
TLN2	0.111054	0.10326	0.417867
GOT2	8.22903	15.3882	0.00578497	down
TOMM40	2.31665	4.79511	0.00101922	down
EIF4A3	2.03304	3.53602	0.0933061
ATP6V1B2	0.867571	1.70564	0.0169198	down
NUFIP2	6.51698	4.3389	0.0275435	up
ANPEP
HMGCS1	4.01439	2.3213	0.0246784	up
GOLM1	10.1322	7.19514	0.0796659
PFKL	0.504727	1.01998	0.014525	down
GAPVD1	5.69485	1.72995	0.0953738
RECQL	1.86695	3.02745	0.0455896	down
DDX42	1.39534	0.559244	0.302541
PSME2	14.8262	15.5947	0.34775
USP15	0.265448	0.616461	0.0598498
PDXDC1	3.04351	2.18806	0.0927177
EPHA2	1.64377	2.94705	0.00888539	down
HCFC1	3.50225	1.20439	0.029704	up
CS	5.06577	8.19875	0.0246162	down
NAP1L4	20.6798	11.2917	0.0179988	up
TPM2	0.622921	0.19154	0.0614472
NOP56	1.56737	1.73287	0.162537
ABCC2	1.24043	1.5056	0.0577797
LUZP1	0.698133	0.256548	0.0534224
PXN	1.66231	0.244331	0.0292072	up
SOD2	14.9518	7.51272	0.14966
DNAJA1	6.08802	8.45982	0.00762119
TOM1	1.78941	1.36448	0.041258
NUDCD1	2.20245	3.55551	0.0393868	down
HSD17B10	8.36949	9.39469	0.131124
ERP44	6.28942	5.76634	0.353006
SP100	10.7622	3.46655	0.0220405	up
SERPINB9	1.93615	2.5823	0.0472376
PTPN23	0.228973	0.534353	0.183357
RAB2A	5.01344	8.0832	0.00125913	down
DDX3Y	0.518357	0.421	0.358298
EPS8L2	1.37556	2.49078	0.256098
NUP205	0.582441	0.478924	0.420968
RAB7A	5.75168	7.04484	0.0541886
DDX39A	0.882257	0.665419	0.0228283
NOP58	0.575314	0.857641	0.0474522
SEC31A	2.60433	2.98281	0.140597
PPIB	44.7237	59.5649	0.000162189
CAP1	6.64037	9.16982	0.011301
POLR1G	4.41394	0.798037	0.0420248	up
RAB3GAP2	43.6111	52.1014	0.143496
CDV3	28.8033	11.9589	0.0328189	up
ACSL4	1.44003	1.41726	0.477184
CSTF2	10.7773	1.88767	0.0022659	up
APMAP	9.59307	12.2201	0.0600607
PGLS	5.91459	5.856	0.336592
TKFC	1.60589	2.73809	0.00117854	down
PELP1	1.50212	2.26689	0.182948
CLMN	1.25823	0.50478	0.0250154	up
ACOT7	2.25131	3.97383	0.0047168	down
DIDO1	1.17738	0.132907	0.138955
EIF1	7.84273	10.5871	0.462756
TACC3	3.31832	2.53736	0.390686
SELENBP1	1.53837	3.44728	0.0549223
IGF2BP1	2.37279	4.73567	0.00471129	down
CYFIP1	13.7839	12.1026	0.480502
PSMA7	13.4137	21.5444	0.00248191	down
NUP62	11.6774	5.76164	0.0245109	up
SPECC1	1.6776	3.51644	0.295818
MAT2A	4.82001	6.60514	0.148975
CACNA2D1	1.27222	1.66452	0.143191
HGH1	1.25447	0.643672	0.104888
MAGED2	1.32422	3.18113	0.158696
PFN1	93.0063	139.474	0.0153835	down
RPS3	19.7084	33.0071	0.00422458	down
GNS	5.32533	3.68741	0.324257
PPP2CA	0.402065	0.535852	0.252289
PPP2CB	6.42475	8.76474	0.00232826
HARS1	2.07672	3.54628	0.00242956	down
ETF1	3.30762	5.19231	0.00393449	down
EPS15	2.30654	1.82996	0.441372
UAP1	0.124117	0.2768	0.053386
LRRC47	16.5429	9.19298	0.00228995	up
PEPD	1.01606	2.08929	0.000680628	down
GSS	2.94921	4.45947	0.00378069	down
TXNDC5	13.9357	14.9076	0.310594
SEC24C	1.04394	1.49537	0.0956516
CLIC1	22.5371	28.5912	0.10391
PTK2	1.98203	0.976849	0.00495243	up
SIPA1L3	3.54735	3.35992	0.121454
PPP1R13L	1.14252	1.02706	0.456173
IRF2BP2	1.23971	0.221134	0.0136773	up
SYMPK	0.815498	0.77339	0.273984
TALDO1	19.732	27.5609	0.0187428
PRPF19	1.87919	2.52543	0.0145589
RAB11FIP1	1.24956	0.794209	0.103136
OLA1	5.64139	4.80583	0.27854
TOR1AIP1	2.9617	2.63083	0.169544
ERC1	1.18394	1.40191	0.120473
NENF	17.4003	12.3676	0.049737
MLPH	4.10677	1.29677	0.0695037
ERP29	43.8148	26.3516	0.00084197	up
HNRNPH3	3.80071	5.76363	0.0282657	down
ERBIN	1.82729	1.26351	0.172684
KRT9	8.70047	6.80284	0.0515715
FNBP1L	1.66152	1.25247	0.0490253
SFN	12.8729	15.6604	0.372653
CBR3	0.641982	0.434975	0.139908
PSME1	41.1252	37.6644	0.284801
CYRIB	4.34121	4.96932	0.35113
PRMT1	4.53676	7.16547	0.00478327	down
RBBP7	10.8323	10.6835	0.493603
ME1	3.32583	5.85182	0.0534209
FARSB	1.91306	2.86433	0.0342697	down
IRF2BPL	2.19627	0.752105	0.00827422	up
DNM1	0.629428	0.974905	0.0362008	down
AK2	15.1369	12.4904	0.0906912
EIF2S2	5.46206	5.74674	0.175646
PPP1CA	9.425	15.6336	0.00328209	down
VDAC1	22.7893	36.1601	0.00243777	down
NCKAP1	0.521318	0.803013	0.0523712
NIT2	3.14327	5.83902	0.0020401	down
PSMD13	2.62153	4.40729	0.0176353	down
MTOR	0.362506	0.089679	0.186905
LIMA1	1.4185	1.08566	0.355451
NONO	3.62402	2.11521	0.00380221	up
ZYX	6.54444	3.68763	0.00386669	up
PREP	1.91358	1.8826	0.383948
EIF5A	69.9883	87.7311	0.176027
DYNC1LI1	0.940753	1.59529	0.299475
ACTR2	3.66573	6.07218	0.000130755	down
EIF6	5.38466	7.01888	0.0192108
NUP133	0.599552	0.473222	0.393067
SNW1	7.20045	1.66577	0.0160705	up
PCBP2	11.0494	13.2913	0.108781
SDHA	1.33299	1.74438	0.215922
SRM	3.39155	3.10501	0.200597
HLA-B	11.1505	4.32049	0.000530567	up
ME2	2.32585	4.27416	0.0604206
RPA1	0.571689	1.0253	0.0723649
OPTN	1.99568	1.03872	0.0142013	up
GTPBP4	0.799678	1.10241	0.233451
HNRNPH2	1.26538	1.46871	0.359329
AP3B1	27.6914	29.5461	0.425266
CAPNS1	15.84	20.1929	0.0766333
AGR2	173.754	197.588	0.413901
OGA	0.739736	0.933697	0.127662
ATL3	7.48815	54.3669	0.0313006	down
ANP32B	65.1735	43.487	0.0932574
SRP72	1.41318	2.71898	0.0208788	down
NCEH1	2.52409	4.78774	0.00113676	down
ANXA11	4.88382	5.15952	0.389328
PPP1R12C	1.80572	1.41879	0.415039
THRAP3	2.60517	1.27575	0.0720206
PEBP1	15.2622	13.8142	0.462853
FLOT1	2.81055	4.41815	0.114699
MCCC2	0.56434	1.51829	0.00464875	down
CCDC22	0.583808	0.648526	0.403685
TMEM43	2.1858	3.25153	0.015179
NT5C2	5.44164	4.4468	0.184232
TYMP	2.01082	1.92497	0.266526
CLPX	7.17366	5.03493	0.134354
NOP2	1.78575	2.5227	0.0301026
PRMT5	9.39189	5.30937	0.155679
MOGS	1.93898	2.68782	0.129841
GCLC	1.26678	2.05025	0.222671
PSMD4	6.99765	6.89465	0.465589
EIF2A	1.16601	1.16063	0.199098
GLUD2	0.210817	0.408004
PPIA	195.144	220.422	0.00318154
KRT10	2.30995	2.8995	0.13465
FHOD1	1.65367	1.84976	0.236586
DYNC1LI2	2.29556	2.96854	0.199567
NDUFS2	7.35489	10.7297	0.0304108
LMNB2	1.53765	2.66704	0.012084	down
BSG	23.6519	14.951	0.00157521	up
SLC9A3R2	3.76018	3.14732	0.137913
SEL1L	3.19494	5.42994	0.175912
RAI14	2.16887	2.40785	0.481103
DDX6	0.578739	0.912399	0.306092
VAT1	3.70453	6.58159	0.0098427	down
PML	2.89718	1.67856	0.0586864
EIF3I	1.13985	2.00044	0.476234
SEC23IP	0.800431	1.13882	0.0837431
PIR	3.57509	4.47645	0.323413
MAP7	26.5916	9.55149	0.0217694	up
WBP11	3.81417	1.87898	0.0905551
RPAP3	1.2885	1.21658	0.214396
PSMD7	3.83832	5.47282	0.00461896
SART3	0.161779	0.66893	0.110645
TPM3	104.578	48.3443	0.00501079	up
PPP1CC	0.342445	0.469975	0.123534
ECE1	0.882197	1.7255	0.191963
SAFB2	12.0975	10.9407	0.313634
VASP	11.1179	8.52877	0.0600788
DFFA	7.27005	4.2704	0.0347614	up
FERMT2	0.10316	0.705994	0.0942689
IGF2BP3	0.306934	0.607935	0.0804885
ACBD5	4.45052	2.19444	0.0129949	up
HNRNPC	13.9285	19.0949	0.106577
PUF60	0.901639	1.24638	0.0518542
MCFD2	13.4289	7.39292	0.041411	up
TDRD12	0.538707	0.024423
PSIP1	14.6432	9.48858	0.29422
CTNNB1	0.626308	1.11647	0.271293
EIF3D	7.16106	6.69997	0.413408
SRC	3.20404	4.97947	0.269453
ADPGK	1.36423	1.39747	0.18688
GFM1	5.71802	10.5621	0.0884783
TST	3.48588	5.90685	0.00417473	down
CPNE3	4.10046	3.15911	0.218094
PRDX3	17.372	31.5116	0.00383443	down
CCDC97	0.923412	0.566626	0.0896124
CUX1	0.284566	0.116708	0.0863015
TNFAIP2	1.12204	3.19639	0.0773023
GLB1	3.83926	3.26477	0.165439
NRDC	1.76287	2.27733	0.0166985
TOM1L2	1.11539	0.743787	0.0215278
DARS2	2.27373	3.71059	0.010382	down
SRP68	1.22972	2.93393	0.00194047	down
VBP1	13.5581	10.8637	0.105015
LMAN2	9.93981	10.5215	0.216632
YAP1	5.48133	0.699058	0.00126286	up
TRMT10C	2.4406	1.4726	0.293581
TBCE	1.20029	1.21978	0.19559
SLC25A24	1.02147	2.54641	0.0115904	down
ACBD3	1.80679	2.85446	0.0176921	down
XPNPEP1	1.83339	1.62183	0.413761
RUFY1	2.30638	1.31352	0.160075
RPRD1B	0.745195	1.02208	0.494109
LGALS1	119.787	96.3733	0.0639381
EIF3M	1.63143	2.79569	0.0612435
CLINT1	9.64808	3.78785	0.00133299	up
PKN2	0.381336	0.151679	0.0993998
YWHAB	15.4487	16.1098	0.423355
CUL4B	10.361	11.4852	0.339545
HNRNPDL	67.4868	43.8973	0.0224514	up
PRDX1	80.5868	106.968	0.0167861
EIF2AK2	6.39833	8.34658	0.0310614
LMAN1	2.81385	3.13291	0.121464
METAP2	2.35061	2.04301	0.240435
TRIM25	3.68612	2.04096	0.00622691	up
ANXA3	4.66621	5.84744	0.241006
PSMD6	2.44695	2.77684	0.375194
SEPTIN7	1.91161	2.69008	0.137351
EIF3E	1.93547	4.4591	0.0374269	down
TXN	260.236	227.451	0.0653877
HKDC1	1.10235	1.84457	0.0577839
CSTF2T	1.71232	2.00112	0.0769078
SSRP1	1.00584	2.11365	0.0709261
PPP6R1	0.832372	3.17878	0.107043
SLC4A2	0.65619	1.52045	0.033392	down
CTPS1	2.61415	3.54359	0.0184771
BCL9L	1.2723	0.134811
RPS2	12.7738	17.4208	0.0958206
MTCL1	0.922474	0.865746	0.274748
RBBP4	2.29925	1.95918	0.240917
VPS26A	2.47862	4.08995	0.0374185	down
IDH2	2.50314	3.7685	0.0203917	down
FH	2.26146	3.80417	0.262013
USP10	41.187	82.6204	0.109381
APEH	1.18178	1.72364	0.250786
RGPD8	0.338879	0.877288	0.0287205	down
POLR2B	0.462565	0.82619	0.0543503
P4HA1	2.13761	1.6216	0.131665
DHX16	3.03481	2.17718	0.31439
CFL1	89.4497	91.0425	0.244412
ICAM1	4.4228	2.32512	0.0131123	up
GNPDA1	1.51655	2.22972	0.025538
PRDX4	23.2539	31.2845	0.0872504
EPHX1	10.235	17.7166	0.00849504	down
BOP1	0.68913	0.575234	0.194456
PEX5	0.479967	0.301008	0.346005
FXR1	0.300253	0.571823	0.0794213
PPP2R1B	0.00687707
RBM39	1.55793	1.77954	0.267898
PEX19	3.22669	1.65314	0.0703555
NPC1	1.73914	1.42659	0.281852
SCRN1	5.86036	7.53617	0.457063
EMD	10.3995	3.7493	0.00605066	up
TOP1	0.744043	1.87589	0.0348947	down
LRPAP1	10.1754	3.08989	0.00160382	up
DKC1	0.89689	1.30111	0.00686541
GNPDA2	0.222528	0.154996	0.386685
SHC1	1.56827	0.619918	0.103129
CCDC6	5.35649	4.29321	0.116399
PGM2L1	1.09872	1.23791	0.090555
GNE	2.29605	1.36305	0.109087
FKBP15	4.85795	4.28432	0.349175
CALM3	104.918	40.0777	0.012889	up
COPS2	1.26975	0.79781	0.452859
PRDX5	35.0659	48.032	0.00123264
SEC23A	1.51727	2.2354	0.0467662
FABP5	22.4648	24.3946	0.101867
SMS	13.0006	10.3355	0.307587
YLPM1	0.606793	0.363851
SKP1	38.4491	27.8195	0.391295
RBM10	1.00066	0.553982	0.0279922	up
FUS	86.4656	11.9446	0.00313416	up
ZCCHC8	3.48157	2.45036	0.369592
PGRMC2	37.7023	23.948	0.060478
UMPS	33.3752	17.8116	0.0674512
BIRC6	2.4994	1.9791	0.293982
PIH1D1	4.26897	3.2788	0.0700092
CAVIN1	13.8824	18.903	0.141606
TXLNA	4.72441	1.57821	0.011612	up
NME1	14.4631	18.4956	0.0631259
GBA	4.14228	6.49674	0.00745765	down
CNPY2	34.5126	12.3545	0.00312187	up
SF3A3	3.86472	3.7055	0.470377
ASNS	1.1071	1.76694	0.286265
FEN1	2.91383	4.61585	0.365042
FIP1L1	6.18778	0.153938	0.0406269	up
CSDE1	0.451334	0.5762	0.230359
PUM1	1.72732	0.342046	0.0217295	up
GOLGA5	0.895711	0.814564	0.346083
TBCA	39.0174	25.7615	0.0499173	up
PRRC2B	1.43526	0.271921	0.143275
CAPZB	17.6228	11.4479	0.0325932	up
FTSJ3	0.659497	0.414171	0.396254
HSD17B12	1.38764	1.96566	0.0128972
ZNF185	3.27758	1.61454	0.0760405
GPRIN3	1.44653	0.186555	0.0143905	up
COPE	2.33733	3.70271	0.0826888
GOLM2	3.33438	3.46375	0.311854
FDXR	1.10277	1.8475	0.0619366
PPP1R9B	1.09537	0.277955	0.00893489	up
POF1B	1.92223	0.117111	0.00617713	up
NANS	2.98935	3.67368	0.166412
NAA15	0.943031	1.53656	0.00826744	down
GSPT1	3.39614	3.9478	0.121283
SUPT6H	0.751203	0.466551	0.0581758
FDFT1	2.68507	2.05254	0.179678
ROCK1	0.516452	0.530948	0.229202
ARCN1	2.28456	4.59996	0.106047
PARP9	2.19016	1.32078	0.0204948	up
GLOD4	5.78832	5.14024	0.367028
SYNPO	2.83252	0.686784	0.00540327	up
SLC25A13	1.45093	2.24532	0.00351185	down
GAA	27.3017	13.3105	0.00755006	up
STX12	4.40808	1.09263	0.0241938	up
CEACAM5	39.6976	14.54	0.0136388	up
H4C1	67.3659	68.8084	0.195259
SMARCA5	0.254812	0.282775	0.21262
TCERG1	2.05082	1.39561	0.072519
ARHGDIA	4.77755	8.5473	0.000970834	down
NUDC	4.28737	4.78329	0.0159613
CADM1	6.34499	4.20167	0.122422
UBA3	1.05125	1.53189	0.0487743
IFIT2	1.77902	2.34246	0.309313
RPL5	10.7914	10.2588	0.448072
RAB3GAP1	0.255407	0.158082
CLPTM1	2.33061	2.58078	0.171958
MAPRE1	8.08202	8.81234	0.220803
TOP2A	0.477286	0.968433	0.0203537	down
COLGALT1	2.56628	3.39813	0.269343
RBM14	2.12787	0.818617	0.0764836
TOP2B	0.543903	1.42395	0.0173262	down
DNAJC9	7.29592	5.00493	0.00507097
PHACTR4	1.62919	0.744701	0.0454993	up
PAWR	9.49437	2.86532	0.0253058	up
AK1	3.26071	3.3676	0.110308
BAIAP2L1	2.28257	1.62494	0.0788291
PAPSS1	0.427991	0.952976	0.105171
FAM98B	1.06525	1.33023	0.276762
MARCKS	13.5579	4.70957	0.00870419	up
BLVRB	11.8397	15.6906	0.0329988
SPECC1L	0.486288	0.274039	0.0960132
CIAPIN1	9.87818	7.91484	0.0335788
NLRP2	0.740631	0.935717	0.362507
STX10	1.82989	1.01519	0.0860553
CYB5R3	2.89326	3.48172	0.0227863
VDAC2	21.1385	38.8025	0.00881132	down
CMPK1	18.0925	13.0614	0.446586
UCHL5	0.814757	1.49846	0.361623
PICALM	2.29847	2.63681	0.442004
RAPH1	1.02521	0.692941	0.0448038
THOP1	3.07559	3.51471	0.172856
PSPC1	1.71874	1.2177	0.142132
OGFR	2.25482	1.88205	0.183884
SLC25A6	2.91058	5.7041	0.0123177	down
TBC1D5	1.73985	0.920936	0.0719414
ENAH	8.56932	2.99735	0.0537856
PLAUR	3.67829	2.81901	0.0343985
COPS4	0.59522	0.717307	0.137005
VAC14	0.351113	0.248074	0.131846
HTATSF1	2.84663	2.50979	0.292012
OSBP	2.60343	3.53368	0.00604478
NPLOC4	0.522982	1.3341	0.0225432	down
SUGT1	1.20693	1.65824	0.0601908
RPS6KA3	0.723964	1.02179	0.279527
ATP13A1	3.01467	2.45041	0.189133
DNAAF5	0.43209	0.489423	0.473955
KPNA4	1.22553	1.0613	0.321308
SLC1A5	15.0764	14.7888	0.323888
TNIP1	1.40099	0.461343	0.0164538	up
LARP4	3.7971	0.874812	0.0085781	up
IFIH1	0.826239	0.937169	0.492864
FRYL	0.0771436	0.0732675
INPPL1	1.3686	1.16214	0.30156
ETFB	13.263	20.4484	0.0125054	down
UBE2K	3.99195	3.35363	0.00526908
MAPK1	0.945238	1.11849	0.447972
DST	1.04434	0.969748	0.494466
DLST	4.33907	7.17388	0.00526823	down
SCFD1	1.80935	2.94419	2.94919e-05	down
AKAP2	0.981145	0.695813	0.0121231
MAP2K1	1.30982	1.47574	0.18177
CXADR	33.8439	42.0427	0.486529
ALDH16A1	0.411362	0.507166	0.19731
JPT2	18.1748	10.8081	0.01954	up
SCAF11	2.73752	1.85039	0.12923
RTN4	11.9526	13.3983	0.0948731
PTPN11	0.615715	1.39576	0.163202
ANP32A	125.801	59.8558	0.0359695	up
DDX21	1.6803	2.35283	0.031392
LRRC59	47.9233	25.2904	0.0349057	up
SCP2	7.3526	4.36191	0.0648998
ATXN10	0.777623	0.771347	0.2625
EPS8	1.10799	0.878631	0.0434194
CUL3	70.9982	13.5286	0.0781625
NDUFS3	3.09629	6.94778	0.027615	down
BCAS2	3.27674	3.01068	0.0400905
STAM	2.09465	0.880012	0.0984126
DAP3	2.98145	3.66043	0.228181
ENO3	0.353498	0.507336	0.0409807
WASHC5	0.141832	0.613883	0.00382625	down
TNPO3	0.676031	0.834152	0.100045
ZC3H14	0.250732
CPOX	2.22548	3.26763	0.0068091
HBS1L	0.254055	0.186023	0.17079
STAT2	1.755	1.80633	0.451708
LIG1	1.50342	0.635246	0.0677787
TBCD	1.90611	2.16874	0.108734
NAT10	0.633623	1.00102	0.0765218
ILF2	2.77673	3.01589	0.470588
NNT	1.92127	2.7055	0.0459037
OAT	1.20908	2.61827	0.018903	down
GRSF1	2.26138	2.2187	0.218002
PNN	1.51912	0.578468	0.127682
PPA2	3.08319	4.83886	0.0245395	down
ADAM10	1.4669	1.04285	0.201321
INTS3	0.0916383	0.176315	0.194932
HSPE1	471.495	363.983	0.104229
PHLDB2	3.59299	2.81916	0.0485731
CAPZA1	2.53004	3.54284	0.00570313
NMT1	0.697018	0.909206	0.182402
SKIV2L	1.64676	0.860045	0.26152
SLAIN2	3.3376	2.88421	0.165484
UROD	0.219813	0.479225	0.0162185	down
DDX19A	1.56995	1.47491	0.320151
DHX30	0.449743	0.591158	0.244857
STK24	1.90639	1.87114	0.426221
JPT1	47.7926	22.0884	0.012495	up
ATG7	0.245	0.539249	0.0012763	down
GLS	0.775647	1.44466	0.0127182	down
TSPYL5	0.423103	0.630217	0.0426045
DDX19B	1.62685	1.5176	0.180145
GYS1	0.620142	4.43491	0.0526862
ZC3H4	1.04283	0.177557	0.0376396	up
SLC25A4	0.664432	1.80804	0.00186507	down
SUCLG2	3.18956	5.99632	5.10517e-05	down
PRKAR2A	1.81788	2.60465	8.10063e-05
SRSF1	43.9126	29.466	0.0832567
EIF3H	2.1904	3.34027	0.0488332	down
HMGB2	13.5915	5.83376	0.00667	up
AKR1A1	52.9084	85.2513	0.0526663
PTGR1	3.15318	5.77695	0.000478024	down
NDE1	2.36188	3.48187	0.257675
CCDC124	10.5907	4.9206	0.0266361	up
INA	1.02749	1.02074	0.406594
SFXN1	4.68211	7.50047	0.0467258	down
TUBG1	0.719478	0.595056	0.0909146
TTLL12	0.379136	0.843721	0.00188297	down
PAFAH1B3	8.03353	9.29319	0.267326
RBM25	0.463591	0.838581	0.175271
DIS3	0.551215	0.706584	0.375637
SYNM	1.88608	2.04795	0.2622
OAS2	2.2917	0.97106	0.0986097
HNRNPD	29.6961	26.3899	0.175523
ACTL6A	0.780009	1.35262	0.000949174	down
YBX3	17.6197	4.00838	0.0588769
SLC27A2	1.87424	1.8806	0.179107
UBE4B	1.84361	2.27489	0.208744
PSMA6	4.62065	5.53612	0.362696
NUP98	0.756439	0.316317	0.0829239
GPX2	4.84896	4.01509	0.262519
NUP50	0.688512	0.154991	0.0929646
ARID1A	3.44572	1.79411	0.0798402
UFD1	1.12079	2.07091	0.0310273	down
BICD2	20.159	8.50962	0.00571568	up
CYB5B	134.871	114.09	0.163102
MANF	28.7751	21.1828	0.00114081
ESD	12.5364	3.2602	0.296799
SLC25A5	31.5649	77.6973	0.00163179	down
ELAC2	0.30744	0.893749	0.0893453
CTH	5.30098	4.60482	0.3783
CBX5	6.84704	7.03444	0.336481
CTTNBP2NL	1.10458	0.357038	0.00148542	up
PATL1	1.91599	1.09051	0.0551929
GALNT2	1.55797	1.86642	0.205329
CAPZA2	11.2631	16.1741	0.00134254
RPLP0	14.0731	16.8548	0.0348427
AP1G1	1.15184	1.31852	0.0484297
CBX3	18.016	14.7305	0.122287
RPL12	17.6896	19.7688	0.0275538
SULT1A4	2.25727	3.76832	0.0181066	down
CTSB	9.68854	8.09165	0.111631
HERC5	2.61216	1.57865	0.466254
FILIP1	2.30707	3.50007	0.00730942	down
MRPS31	3.61063	1.01109	0.0787005
CD38	12.6672	7.13986	0.20146
EIF3G	3.86242	4.33583	0.420274
SMG9	0.0973913	0.268878
IPO8	0.1251	0.14283
GSTK1	4.34929	6.7428	0.0068893	down
PIN1	4.08456	3.6046	0.1501
NLN	2.82527	3.60588	0.0467507
HSPBP1	2.07739	1.69109	0.0659683
IK	4.01533	1.04102	0.00935888	up
EHBP1	11.1957	6.97982	0.163463
PNPO	5.46781	7.47896	0.157645
MYL12B	114.785	86.2088	0.166573
BCAR1	9.34209	5.17393	0.0469613	up
AGPS	1.0112	1.38222	0.0302922
TFG	9.64772	6.68116	0.00314603
BRD4	4.92367	3.12008	0.192971
PSME3	5.73679	8.11384	0.193996
ALYREF	31.1096	6.94356	0.0100331	up
ADSL	1.90503	2.22936	0.474315
HDGFL2	5.73501	3.0401	0.21433
GALE	2.10088	2.86656	0.0528304
PAF1	2.90463	0.846373	0.0446843	up
RTRAF	3.50691	2.61261	0.304183
IGBP1	4.75544	1.86014	0.0119163	up
FKBP5	1.27933	0.920219	0.314744
STIM1	1.62143	1.59324	0.147031
LPP	2.04996	1.47796	0.0308786
ABCF2	2.9825	4.53848	0.0217479	down
MACROH2A1	5.03011	4.37038	0.405606
IPO9	0.80488	1.38642	0.0283229	down
CORO1C	1.23159	2.76675	0.00967636	down
LRP1	2.23981	1.12878	0.045884	up
NSDHL	1.24141	0.387432	0.245446
DUT	5.3313	4.32314	0.107943
GLRX3	7.42199	8.5636	0.058736
CPT1A	0.779636	1.83088	0.0145061	down
FAF2	2.01331	3.87927	0.0346126	down
RAN	23.6905	34.3979	0.053335
SNRPA1	5.63964	5.40734	0.219968
SARG	1.97282	0.476964	0.0115589	up
UBE2L6	8.09565	5.93388	0.0618641
SARS2	0.245981	0.843615	0.0873705
ACAT1	2.25545	7.11573	0.0011542	down
SCAMP3	3.54233	3.31431	0.310499
TAP1	2.07274	2.03556	0.49689
SRPRA	0.976145	1.89472	0.277775
RPS21	73.3415	26.5317	0.0224834	up
QKI	2.68603	1.90578	0.122266
EIF4B	23.3828	4.65111	0.00155523	up
METAP1	1.8364	2.62256	0.0340829
ARMT1	1.4109	1.30867	0.161622
VPS4A	2.66098	2.20239	0.335561
CAPG	4.23967	5.04381	0.0560416
ATP5PO	2.97747	7.22976	0.0367768	down
ADSS2	1.78102	2.55389	0.010831
UBE2O	0.362996	0.894441	0.218049
CDC42EP4	3.83279	1.23643	0.0794373
ARF1
SGTA	18.3328	26.0352	0.0722997
MPHOSPH10	1.82522	0.578278	0.142693
ALDH9A1	1.98982	2.95267	0.0142687
ATP2B4	1.22856	1.78339	0.222725
TXNL1	2.66807	2.02128	0.175805
UBAP1	2.67582	1.17141	0.0408633	up
RPL10A	6.20613	5.27616	0.429927
HERC4	0.27538	2.5988	0.0140997	down
PAFAH1B2	12.6241	12.3781	0.388142
YWHAG	20.2005	23.9428	0.071496
ADD2	1.17093	0.372049	0.0679387
PLEKHA5	3.90253	3.19241	0.131023
PDE4D	0.750191	0.34401	0.103041
CUSTOS	2.59365	0.847584	0.000823292	up
PMPCB	0.944558	0.810485	0.296293
ARHGAP1	1.21638	3.32294	0.0213278	down
SLC25A12	0.22743	0.277897	0.235292
KLC4	0.834948	0.813917	0.351319
HPRT1	2.45231	2.07787	0.454701
ABCE1	4.86701	7.31838	0.0047184	down
NELFE	0.816887	0.295073	0.00452592	up
HIBADH	2.02803	2.26231	0.446257
ARF3	15.9378	10.982	0.172553
ANKRD17	0.362954
KIAA1217	1.24883	0.656946	0.00374341	up
COMMD9	2.53052	2.2567	0.1364
ERCC6L	1.32487	0.786432	0.138659
PTGES2	1.72773	2.4724	0.0151887
VPS4B	4.76596	4.51099	0.469157
ST13	16.5799	13.4008	0.00698707
MAT2B	1.71971	2.93202	0.00622174	down
PPT1	0.880151	0.877932	0.253383
SEC23B	3.67294	2.42441	0.0181829	up
HNRNPA1	21.8655	46.1706	0.000407341	down
WNK1	1.60989	0.98936	0.0421632	up
CSNK2A1	1.63917	1.33003	0.129898
ERMP1	1.71171	2.42666	0.327999
NDRG3	2.95093	3.6324	0.458806
NCSTN	5.86345	5.51868	0.367491
ACTR1A	3.76828	4.0968	0.492987
NDUFA9	1.88567	3.49054	0.000194613	down
CHORDC1	1.00349	1.19712	0.104996
ZFYVE16	1.23398	1.28257	0.492074
GTF2F2	2.36706	1.83265	0.127869
BCLAF1	2.33878	1.19962	0.0845298
PRPSAP2	0.58848	1.03959	0.211011
AIP	1.59902	1.84165	0.227843
TWF1	1.1731	1.98546	0.00401004	down
LARP4B	2.94695	0.660208	0.00530043	up
PAPSS2	0.530688	1.03999	0.0544872
NME2	57.4921	73.1227	0.00681149
DOCK7	9.37568	7.94594	0.114873
GIPC1	0.960646	0.579357	0.0304182	up
TERF2IP	2.39347	0.945346	0.00136011	up
ACOX1	1.05138	1.31687	0.49553
UBE2L3	29.2996	12.5541	0.00021444	up
PPP1R7	0.47397	0.766325	0.0125933	down
SIN3A	0.578786	0.326972	0.218871
PCCA	0.239184	0.260954	0.291128
ARPC2	5.21929	6.56392	0.00346915
EHD3	0.0969648	0.155784	0.476069
LASP1	44.795	24.3615	0.00144405	up
MAP1S	0.416414	0.499951	0.272512
CORO1B	3.93177	5.94081	0.00627204	down
MOV10	1.53386	1.21046	0.290078
CHERP	0.993765	0.393126	0.00236951	up
EXOSC10		0.258517
GRHPR	5.16676	6.64789	0.489827
MDH1	13.0141	21.4975	0.022453	down
ABLIM1	2.80763	0.862633	0.000449307	up
PHB2	61.0739	92.8872	0.00342804	down
ZMPSTE24	0.516933	1.21846	0.0641425
SPR	5.63317	5.37611	0.476021
DECR1	5.5636	9.58136	0.00326309	down
BID	9.73776	6.51468	0.0154593
EXOSC7	0.469863	0.526868	0.366231
ILVBL	0.775372	0.604479	0.15318
YBX1	6.31062	2.08751	0.0814163
SPEN	5.83094	0.796009	0.0129168	up
PFDN6	30.8345	16.2365	0.0106706	up
TXNDC15	2.78976	0.664	0.0053348	up
PDAP1	27.5324	11.6791	0.0178619	up
FAM120A	0.751225	0.493923	0.0110699	up
PFDN2	39.5333	23.0188	0.00304944	up
CRK	1.66285	2.31428	0.0172388
CSTF1	0.393373	0.357798	0.473878
TTC37	0.468491	0.659591	0.240609
OASL	1.07332	1.37719	0.351836
DLD	12.0208	15.2321	0.31725
RPL10	5.28732	6.05799	0.124027
PSMA2	3.28026	7.00547	0.0088332	down
CLASP1	0.309273	0.409125	0.428473
DDX47	2.12278	2.90604	0.0158964
EWSR1	20.8962	3.77603	0.0150032	up
PRPS2	1.23896	1.13358	0.427429
ACAT2	3.16113	2.98693	0.475264
STX16	1.13254	0.433503	0.109989
BSDC1	1.75419	0.601138	0.0398981	up
ALDH3A2	5.46133	6.81862	0.0375014
ACOT1	2.24615	4.60446	0.000519591	down
OXSR1	1.25234	1.4137	0.0752395
KRT81	21.7288	12.3166	0.0024809	up
IDH3A	11.4856	10.6951	0.218948
CTBP2	1.27107	1.54767	0.101596
SNAP23	9.86734	2.38821	0.00855491	up
ZW10	0.264602	0.622594	0.0189183	down
PLAA	0.752751	1.18295	0.021058	down
PLOD3	1.9827	2.73303	0.0167246
HECTD1	14.5992	19.6098	0.0256116
CNP	1.94772	2.68874	0.0486467
BTF3L4	10.4021	4.34766	0.0130713	up
CYP2S1	1.43963	2.23414	0.0499827	down
DLG1	0.104839	0.317914	0.188635
ARF4	8.74254	18.9579	0.00315529	down
EPN1	4.73302	2.48391	0.134474
EIF2B4	0.995147	0.804361	0.230025
THSD7A	1.11312	0.505737	0.133863
KIF21A	0.886692	0.498126	0.0903331
ABCC4	3.05286	1.70917	0.0571822
RBM12	0.78863	1.22866	0.0400821	down
ATP1B3	4.75086	2.65618	0.038271	up
RRAS	2.16409	3.52918	0.106963
GATD3B	2.26454	2.87336	0.0391861
IGF2BP2	1.64777	2.71874	3.99911e-05	down
PRPF3	2.69453	1.49586	0.0947147
GOLGA1	0.896314	1.42371	0.0277725	down
NECTIN2	2.21091	2.05817	0.224847
TRMT6	0.657265	0.755982	0.477828
UBR5	0.3377	0.71174	0.0165725	down
ITPRID2	0.601423	0.336693	0.197763
NTPCR	0.949765	1.75911	0.0663517
ATP2A3
CD44	105.474	62.7622	0.0084492	up
UBQLN2	1.4025	0.504595	0.144548
DNAJC13	0.92292	0.848109	0.295405
SAMM50	0.909847	23.9117	0.0510422
KDM3B	0.783236	0.13927	0.0526525
MDN1	0.325038	0.295745	0.449243
EIF3F	3.32799	3.87586	0.236877
RAD23B	15.3279	7.89254	0.00963961	up
S100A11	130.952	65.3033	0.065771
SVIL	0.9757	0.524572	0.196443
NAE1	1.03598	0.984644	0.264227
IQGAP2	37.4443	56.5479	0.00621635	down
HNRNPA3	6.03816	9.95844	0.00256465	down
SLC4A7	1.1457	1.3281	0.355522
VDAC3	2.98942	5.18037	0.0199251	down
RILPL1	1.44546	0.312827	0.00515978	up
ARFGAP2	3.17855	0.307648	0.0175807	up
SNX2	1.80226	3.0486	0.0406254	down
HEATR5A	1.30799	2.15877	0.0608801
ACADM	1.60437	2.7984	0.00458292	down
TAP2	4.89746	5.42413	0.11974
SEC63	1.28747	1.31562	0.181913
CPSF3	0.398986	0.837076	0.119608
NNMT	5.65199	7.31592	0.196078
RPS3A	6.62322	6.90871	0.425936
CP	0.456542	1.46558	0.0948988
AFG3L2	1.00126	1.89022	0.0111964	down
AKAP1	1.32358	0.689809	0.0965258
PGRMC1	88.6444	38.4008	0.00862305	up
RPL9	8.79992	12.5185	0.0222842
IKBKG	2.18126	0.0306323
FTO	1.15708	2.60568	0.185716
CHCHD3	14.3363	12.9092	0.162116
GSTO1	14.2539	13.7531	0.428776
PPFIA1	1.46042	1.12511	0.0224821
THTPA	0.851989	0.982037	0.3959
EIF2B5	0.565644	0.829182	0.025327
RAP2B	0.484307	0.680856	0.0453302
PCYT1A	3.59633	3.23958	0.0740732
ALDOC	2.51234	3.76549	0.321289
IPO11	0.189786	0.170012	0.386897
RAD21	0.423176	0.621424	0.158615
PPP5C	2.69872	5.32671	0.0664755
CDK1	12.2965	5.62402	0.00881512	up
CUL1	0.576991	0.907803	0.496547
CDC37	5.39357	5.19334	0.306252
ARFGEF2	0.360002	0.120383	0.0688226
ACOT9	1.35329	2.77838	0.020112	down
AKR7A2	0.618589	1.26663	0.0570127
MRPS22	0.589564	2.50225	0.0189383	down
MELTF	0.381041	0.547081	0.0377992
PGM3	1.48643	1.75977	0.200395
RAB5C	4.1547	6.19077	0.0177811
HMGB3	38.0282	25.1891	0.0465511	up
PRPS1	2.08364	4.23524	0.0266606	down
YWHAH	3.09901	4.13067	0.41388
ETHE1	4.6952	7.04693	0.0326725	down
PAIP1	2.86466	1.39788	0.000258116	up
UQCRFS1	27.1133	16.6881	0.0113391	up
CPSF1	0.298903	0.195749	0.188419
PALMD	1.08199	0.787964	0.0880537
RBM27	1.24581	0.854499	0.137223
IFIT5	0.829551	0.967911	0.164417
CDCA2	0.369309	0.0415572	0.0437708	up
LTN1	0.237874	0.612236
DCTPP1	33.4858	17.6628	0.00147941	up
NT5C3A	2.65874	1.88919	0.161783
STX7	8.80069	3.75318	0.0296321	up
RPS4X	12.8088	15.8435	0.0103808
NEK9	0.588378	0.669126	0.247463
NUP160	2.72223	1.8467	0.12568
PGM2	3.12846	3.01626	0.351695
GPATCH1	0.858005	0.233584	0.0137635	up
RAB14	1.65282	2.57759	0.0091256	down
GID8	0.790121	0.440553	0.261545
RAP1GDS1	9.75726	16.7371	0.00707877	down
NUP107	13.427	12.4431	0.32236
PPP2R2A	0.615621	1.23767	0.0684834
COMT	1.34657	0.979456	0.311723
CPNE1	0.491597	0.908255	0.029489	down
DNAJB11	3.63631	4.96539	0.125129
RPS8	11.8829	15.7548	0.00428019
SRI	11.5744	6.55113	0.141041
CACYBP	3.84327	6.13685	0.0782934
RO60	1.60234	2.90387	0.0943422
RDH10	1.83665	3.1333	0.0486973	down
APP	2.60919	3.26461	0.499622
HEXB	8.97012	7.50268	0.411102
PDXK	0.379286	0.838973	0.113882
RPS7	10.9945	15.5874	0.11432
GRWD1	1.56851	1.36727	0.207695
MICAL3	4.0107	2.13549	0.128496
CUL2	1.65005	1.60916	0.435743
PMPCA	0.868202	1.02277	0.343672
DCBLD2	4.95866	1.90344	0.00732747	up
RABEP1	0.4721	0.179556	0.158174
CRYBG3	0.523716	0.203452	0.0642796
AVEN	4.00687	2.00926	0.00920338	up
MEAK7	0.703874	0.718499	0.420212
ABCF3	0.472667	0.893269	0.0164436	down
STX6	2.52796	1.3705	0.0509679
AXL	0.237101	0.307455	0.214843
TIMM44	1.51314	0.925143	0.490527
PPM1A	4.21211	2.91363	0.210588
SWAP70	0.641479	0.970784	0.185094
TMX1	3.12237	0.91976	0.0266038	up
KIF5C	4.54189	5.09209	0.298331
MID1	4.72208	2.78525	0.15351
TARDBP	0.976729	1.96585	0.0887649
WASHC4	0.199285	0.360137	0.0717101
AGL	8.78203	11.4569	0.104683
RPRD1A	0.827507	0.62912	0.175236
CCAR1	0.725399	0.851044	0.318993
FKBP9	3.38014	4.23599	0.0477587
EXOC5	0.525225	0.588174	0.429232
STRN	0.808289	1.0257	0.285703
ELP3	0.903529	0.926434	0.454609
PAPOLA	1.00379	0.783949	0.0971081
CTBP1	0.466682	0.367505	0.189342
SYNRG	4.28987	0.109891	0.12699
RANBP1	15.1541	12.4532	0.0570056
CLNS1A	5.65428	2.69125	0.00372946	up
GAK	0.33183	0.352809	0.405733
SEPTIN2	2.38417	3.35067	0.060861
DYNC1I2	5.82284	6.47907	0.233898
HNRNPAB	45.9957	41.8887	0.16894
IFI16	1.51496	1.08179	0.147945
ERLIN2	1.84323	3.10613	0.020177	down
DNAJC7	1.68726	1.07063	0.121001
COPG2	0.654612	0.877099	0.158149
RPL6	9.95171	9.29081	0.429849
HM13	6.09233	5.02825	0.218746
SHMT1	0.480857	0.845358	0.00836582	down
TSR1	0.142171	0.371746	0.00176927	down
VPS37A	2.09293	1.74415	0.364706
GPHN	0.692441	1.20807	0.0422484	down
RABEP2	1.24533	1.03232	0.135884
RAB21	0.787671	0.576531	0.357249
RCN3	0.574792	0.792599	0.442928
PPP2R5D	1.33504	1.97489	0.0131779
SAMD9	0.289922	0.917426	0.0790616
GPCPD1	1.05618	1.14824	0.459779
HAUS6	1.23239	0.61456	0.0600222
MYG1	3.75157	4.73593	0.0204322
EIF1B
MRPL46	1.36888	0.231217	0.0214934	up
CD2BP2	5.11684	2.10127	0.000531002	up
PAFAH1B1	0.700496	0.98922	0.290956
TPX2	0.618852	0.478268	0.321039
TEX10	0.164591	0.137915
FTH1	18.2555	10.4171	0.127166
NT5DC1	0.705889	1.77337	0.0234463	down
POLR1D	6.13558	6.33033	0.426971
NBN	1.41062	1.1935	0.126046
MUC13	5.96187	2.112	0.016739	up
P4HA2	1.23945	0.811435	0.0205206	up
PUS7	0.730804	1.01032	0.0298196
NACA	15.3573	14.15	0.297947
RFC4	1.81115	1.80954	0.330335
VTI1B	3.02218	0.739482	0.0375305	up
CLIP2	0.324716	0.304488	0.486158
EIF3J	15.5042	14.9204	0.34396
NUDT5	4.24437	4.16871	0.28155
PKP3	0.473281	0.196205	0.0747075
PTCD3	0.611582	1.10777	0.227892
BAG2	8.09091	7.29151	0.0725182
SH3GLB2	1.00645	1.2104	0.357098
RAB2B
THOC2	0.701722	0.824117	0.306285
EXOSC2	0.613837	0.712635	0.234657
G3BP2	0.931084	0.654053	0.381343
ACAA1	0.8749	1.60197	0.0809192
NUTF2	11.3957	12.3175	0.323488
FAM83H	0.49903	0.17755	0.0142192	up
VAPB	12.6879	11.451	0.0892218
RABGAP1	0.268344	0.259606	0.158991
STK26	0.951341	0.842972	0.24957
WDR11	0.620422	0.620933	0.43335
LACTB2	0.865437	1.64203	0.0382299	down
UBLCP1	2.53407	3.65561	0.043991
MFAP1	2.42251	0.819209	0.0159606	up
EHBP1L1	0.469678	0.380306	0.440821
FAM114A2	1.33435	0.723035	0.178888
EIF5A2		0.163019
RAP1B	17.4833	13.3286	0.094242
FNTA	0.468429	0.818476	0.173279
ECHS1	3.52646	6.18268	0.00162624	down
USP39	0.149534	0.733734	0.289033
CAVIN2	7.92045	5.67427	0.156556
DTX3L	1.10954	1.14468	0.211891
LCP1	0.0716153	0.0772125	0.366648
H2BC18	38.7569	59.8697	0.0830605
SH3GL1	6.70632	2.50565	0.00257187	up
GET3	2.92502	3.78981	0.0162405
BLVRA	2.26374	6.02041	0.00632026	down
CSRP1	4.20682	4.95132	0.218014
GTF2E2	26.5504	14.3955	0.191965
TP53I3	1.82538	3.45393	0.000856339	down
ATG3	1.6954	1.66389	0.443305
CASK	1.07348	1.63705	0.00392176	down
BPNT1	0.899721	1.94199	0.00344102	down
APRT	6.4821	9.63452	0.000481025
PCCB	0.458371	0.983154	0.0612989
FAM3C	7.52541	4.18497	0.0232613	up
IFITM3	3.12436	1.21526	0.024229	up
TMED9	4.8533	3.88068	0.140586
DDX23	0.431713	0.906956	0.295858
TNRC6B	1.01853	0.396206	0.0382015	up
TBC1D15	10.5554	7.65333	0.101715
NUP54	0.179884	0.28035	0.275804
DLGAP4	3.71319	2.82359	0.148154
RPL7	13.9693	20.5503	0.0526105
CYC1	4.61368	7.01797	0.0609964
PRKAR1A	1.49947	1.9769	0.041341
SMARCA1	0.504323	0.506872	0.497005
CLU	5.61277	7.25921	0.172013
PARD3	0.347455	0.197217	0.0627629
TNPO2	0.239753	0.234978	0.327377
MYEF2	0.765462	3.42458	0.00324582	down
GLO1	12.3628	8.19684	0.119562
RAB11B	9.70104	12.1292	0.0564081
TRIM16	0.374733	0.891938	0.0471829	down
NOL3	10.3987	9.60438	0.168819
ZRANB2	4.3586	1.21699	0.00948088	up
SCARB2	7.49745	7.61082	0.12913
DDAH1	79.2579	88.3917	0.188021
SCEL	3.4098	8.2722	0.023903	down
H2BC21	150.885	228.344	0.00204318	down
NAXE	4.31884	6.37086	0.0286493
PLEKHG2	0.85101	0.57474
NCLN	0.384858	0.458802	0.105184
FBL	1.12544	1.79246	0.0533396
AK3	2.39266	2.65482	0.393992
POLR1A	0.211894	0.179616	0.411554
ARL3	6.30167	3.92583	0.0984227
RPS27A	42.255	33.8728	0.0696662
CNN3	7.47816	2.70909	0.0308879	up
ORC2	0.404518	0.578351	0.388918
SRPRB	0.888054	1.04754	0.271779
PRPF6	0.0638185	0.310481	0.127082
POLD1	0.38526	0.621529	0.0893514
CCDC9	4.4554	0.684129	0.00804042	up
FCGBP	0.303303	1.79097	0.053619
COPS8	2.3487	1.33794	0.223414
CHCHD5	3.55844	2.39646	0.0762842
DDX24	0.675003	0.734367	0.263655
VAPA	9.85643	6.57292	0.0900556
CHMP5	10.2736	4.02238	0.0215642	up
ADH5	1.99129	2.65266	0.259309
ZC3H15	3.23518	2.03493	0.0438806	up
PTGES3	14.0986	14.6729	0.265804
UBXN1	9.68344	13.3319	0.133566
PTRHD1	1.99327	1.73869	0.0353651
GEMIN2	1.36287	0.581475	0.0182069	up
SMARCA2	1.0078	0.502674	0.367777
LGALS3	19.2503	13.4844	0.0376105
CHGB	1.19835	0.389788	0.0574339
RNF20	0.623702	0.351014	0.158858
UCHL3	6.06027	5.49163	0.215379
FBXO2	1.51274	1.50929	0.450786
GNAS	5.32307	7.69231	0.000273989
ATP6AP1	4.38789	5.96318	0.0679935
HSDL2	0.614697	0.385775	0.0643588
RRS1	0.380101	0.340918	0.273017
SEPTIN10	0.798439	1.1893	0.137842
CTSL	18.8963	15.0618	0.182573
ATRX	1.50414	3.35744	0.000163293	down
SAMD4B	0.255826	0.238331	0.3617
PPL	2.33792	0.821724	0.0553959
MYL6B	2.71086	1.25056	0.0221224	up
ZDHHC5	2.13579	1.88003	0.121884
FECH	9.97346	10.3107	0.141064
CIAO2B	2.73804	1.60721	0.0174012	up
HARS2	0.489762	0.734993	0.130194
AGFG1	5.04984	1.92929	0.00193089	up
LYPLA1	3.03155	4.4615	0.0437106
ACSL1	0.504654	0.645067	0.445858
NMI	1.70093	0.979999	0.0804195
NDUFS8	13.6179	10.4866	0.0129835
HK2	0.16904	0.111977
ARFGAP1	2.53457	0.935939	0.0181775	up
PEA15	3.86469	3.3898	0.0943945
TPD52L1	7.41953	5.28567	0.100362
DBI	116.606	99.2972	0.104732
STOM	22.5831	32.3252	0.139494
RPS12	52.904	46.2391	0.0216742
SH3BGRL	21.7208	11.2712	0.0141599	up
USP11	0.26342	0.573203	0.403392
HLA-C	48.1607	26.3893	0.0096856	up
ATP6V1C1	1.92775	2.97016	0.121004
RPL7A	14.2398	17.4607	0.0958014
OGT	0.439031	0.906415	0.10377
ECHDC1	0.385693	1.28733	0.00276082	down
TBL3	21.8869	14.3761	0.072921
ATAD3A	0.109682	0.394003	0.102775
SPATS2	0.472814	0.20082	0.20661
GNB1	1.9095	2.83761	0.0442361
NDUFV2	12.9608	12.3594	0.245092
FKBP1A	27.9839	34.7177	0.0309496
TXN2	15.3879	12.4242	0.102522
DHRS7	1.34125	2.00475	0.190329
PPM1F	0.28577	0.379467	0.409164
RIC8A	0.959923	1.22534	0.254262
SNX8	0.218484	0.189168	0.25059
NDUFV1	2.09156	3.71022	0.00362334	down
MYL9
CPSF2	0.441878	0.560238	0.45565
MBD2	1.64838	0.610624	0.0300502	up
DNAJB1	4.49539	5.80707	0.0196829
CD14	0.810726	1.64052	0.287937
ZFR	0.34526	0.311919	0.459154
GEMIN5	3.89794	1.88168	0.0667894
MFF	2.55067	0.655556	0.00344284	up
AATF	0.848067	0.859211	0.269457
RNMT	0.389882	0.542273	0.217438
KPNA3	1.54168	1.57239	0.474969
PDS5A	0.27404	0.551012	0.00650673	down
TSN	0.631262	0.900487	0.260174
SRXN1	15.0208	7.42686	0.196872
TRIP6	0.376027
EBNA1BP2	7.24618	4.10127	0.0419534	up
HSPB1	27.1718	22.1065	0.0279968
TRIM47	0.26438	1.71267	0.00362678	down
AHCYL2	0.518044	0.743359	0.162099
GRN	4.93986	3.36607	0.0994115
RBM4	1.04099	1.17361	0.39864
ESF1	1.36474	0.473028	0.0218457	up
MEMO1	1.09491	0.863709	0.0557458
HMOX2	2.06284	0.919674	0.0136279	up
RFC5	0.419741	0.509852	0.447689
KIF11		0.531549
ARL8B	5.27758	6.01968	0.363423
USP47	0.504261	0.888774	0.0150462	down
PLOD1	0.60259	0.773895	0.450077
HLA-H	3.3533	2.29112	0.0410626
BCAT2	0.912634	1.73611	0.00766004	down
BUB3	0.467024	1.33232	0.0108665	down
TRMT112	4.34684	4.66553	0.335405
CRYZ	3.34575	5.44634	0.000649556	down
RHOA	12.3744	15.14	0.0662781
GIT1	1.50441	2.65587	0.0295255	down
IMPA1	2.65373	1.58462	0.0799682
ACTBL2	452.4	673.56	0.00697099
CISD2	16.6699	7.90345	0.0821196
SNX5	1.41582	1.57963	0.0954397
WDR62	0.919015	0.154611	0.0059111	up
TMX3	0.626955	1.23943	0.116941
GPX1	2.74524	1.11065	0.123593
ATP5F1C	3.10972	4.92508	0.0175694	down
RPS17	16.3942	18.594	0.134458
DDRGK1	10.8975	7.93414	0.0566084
PRKRA	0.746041	0.931567	0.316267
UQCRH	20.9812	15.5033	0.0735443
GIGYF2	3.22911	2.12083	0.0402144	up
CEP170B	0.440881	0.235748	0.231394
MRRF	3.77884	2.75861	0.0860664
CUTA	14.8646	8.82906	0.00182886	up
MTCH2	1.32771	2.47842	0.000605944	down
MED15	1.10686	0.511836	0.0932159
NIBAN1	0.39539	0.320736	0.487391
HPCAL1	5.74439	5.36491	0.135892
UBE2I	4.20348	4.52968	0.387394
OXCT1
EIF5	5.067	5.25023	0.484379
TRIP10	0.465945	0.970986	0.0150337	down
DMTN	1.41318	0.470654	0.00636411	up
GNB2	1.01243	1.89588	0.0579117
NUBP1	1.21677	1.00266	0.0751763
RAB5A	2.00033	1.78091	0.338914
PGP	1.70982	1.87921	0.151359
LAS1L	0.238415	0.123334	0.156186
PSMB2	5.92543	9.95443	0.0192421	down
GALK1	62.8152	52.4177	0.0998665
GSPT2
NUP88	0.284354	0.308523	0.190658
GBE1	0.78241	1.45905	0.0233016	down
CDK12	0.159907	0.194402	0.280143
RABL6	3.30836	1.80131	0.179248
MED4	3.0231	2.53321	0.448151
CSTB	14.9851	15.8285	0.149105
MAN2B1	2.41851	1.40729	0.00867609	up
PACSIN2	0.868525	1.12006	0.217738
OCIAD1	16.8609	4.27922	0.00739556	up
POMP	8.81509	4.68697	0.00190032	up
HSPA6
GSDME	1.00801	1.71405	0.125324
BZW1	3.44978	3.64995	0.0996153
PFDN4	20.1918	11.0594	0.0463161	up
ACAD9	118.971	197.492	0.102957
BRD2	2.51376	0.625727	0.0491018	up
AQR	0.309768	0.482014	0.0272124	down
CMTR1	0.450004	0.305876	0.427851
PPP3CA	31.7554	21.8888	0.254771
PCMT1	1.29256	1.09066	0.386176
IWS1	4.1311	1.68451	0.0452548	up
PLCB3	0.306799	0.21146	0.341199
KIF23	1.04565	1.15458	0.233856
CUL5	6.69238	10.8625	0.0581689
RAB1A	5.36281	8.48379	0.014334	down
SUMF2	5.95101	5.84651	0.43797
PRPF4	0.658756	1.85602	0.000184586	down
PDCD10	2.30662	2.65095	0.173651
ESS2	1.74155	1.38103	0.101847
KRT6A	0.994544	0.182382	0.0683513
TBC1D9B	0.820611	1.03371	0.351635
RPL8	2.31404	2.69118	0.416919
GNL1	0.367878	0.419148	0.24452
DRG1	1.16963	1.78616	0.135072
U2AF2	2.78817	2.68863	0.361461
GFER	1.49793	0.642146	0.0922341
C9orf78	2.22539	1.20581	0.11066
CDH1	14.0099	6.6495	0.03415	up
MTHFD2	2.00311	1.86186	0.393221
MTFR1	1.87773	0.564015	0.0173695	up
HP1BP3	0.958661	1.68558	0.0123706	down
PPP3R1	11.6407	7.07755	0.00172674	up
ATAD3B	0.31255	0.755361	0.0196318	down
LSS	0.45591	0.521138	0.145107
CFAP36	2.55494	1.79825	0.111935
NUP155	0.891237	0.541226	0.228954
HAX1	1.90939	1.64911	0.219985
HLA-F	1.11711	0.361868	0.0703831
CMAS	0.284502	0.390793	0.227156
PSMA5	4.44204	8.90196	0.0547344
KPNA6	2.51373	0.681883	0.110522
TESC	7.22612	4.52907	0.0419825	up
DNAJA3	1.19675	1.31163	0.181912
ITPA	1.74917	2.12713	0.450784
PSMB4	3.49264	3.39539	0.45682
CA12	5.10942	7.70022	0.0734457
WASF2	4.45688	4.2481	0.140972
FMR1	0.503026	0.351522	0.386401
ASCC3	0.129833	0.338435	0.199234
PDLIM7	7.69978	15.8108	0.000690988	down
AP1M1	0.774244	1.36123	0.424188
HELZ2	2.02657	2.27954	0.123783
PPP4C	0.457507	0.775883	0.106381
UQCRB	35.9695	27.8075	0.19293
RAB10	13.9294	25.1753	0.000635554	down
PHAX	2.30696	0.794991	0.00313937	up
GPS1	1.34662	1.65195	0.200437
ALB	300.989	566.296	0.126224
DNAJC2	2.39151	0.707117	0.0740074
CNPY4	2.2365	1.61326	0.0377044
PSMA3	4.15934	5.4978	0.000318817
IGF1R	0.286686
OTUB1	3.32424	5.10514	0.0329488	down
DHODH	1.25297	1.4747	0.277754
LYPLA2	0.85799	1.9826	0.24012
ARHGAP35	0.229848	0.197689	0.380358
CC2D1A	1.15969	1.20711	0.414267
ADK	1.36353	1.66395	0.218254
RHPN2	0.647471	0.554282	0.0603519
PSMD8	2.01898	2.87135	0.112335
WAPL	1.02195	0.608436	0.0571868
LUC7L2	4.58952	4.13792	0.306745
HEBP2	15.6306	8.75175	0.00685054	up
AIMP2	2.56966	5.17254	0.00228096	down
CBX1	3.83264	5.48904	0.141481
ARL8A	0.429314	0.632188	0.366713
FNBP4	2.05394	0.293231	0.0621729
ANXA7	2.86355	2.68422	0.178052
RHOC	1.0938	1.12333	0.291473
SEPTIN11	1.44102	1.89813	0.26994
YARS2	1.23215	2.38586	0.0695324
RAB34	0.493706	0.852969	0.0182885	down
PLCG1	0.288463	0.386212	0.254104
PNPLA6	0.270889	0.678094	0.0298481	down
LIMD1	1.16217	0.196491	0.00397927	up
EXOC7	0.242148	0.121873	0.458936
NHSL1	0.613796	0.476015	0.114789
FGG	1.54927	1.72966	0.318611
SLC30A1	5.292	3.22423	0.112567
TXNDC12	13.2335	6.92954	0.00348403	up
SUSD2	1.10257	1.76625	0.339761
RPS19	45.8359	42.1503	0.182441
GNL3	0.274472	0.982764	0.00588083	down
CEBPZ	0.698871	0.900495	0.355863
UPP1	0.0575319	0.119207	0.167608
DNAJC8	8.50565	4.17785	0.0871335
SSBP1	4.08989	5.7741	0.173096
OSBPL8	0.20632	0.246756	0.420664
BCAS1	0.576212	0.0733699
CUL4A	0.0563848	0.0874158
RRP12	0.767583	1.06569	0.186547
HEXIM1	12.6514	3.40405	0.0310727	up
BORCS6	1.00898	0.806492	0.110503
NUDT21	1.38478	2.30218	0.00278376	down
UBE2N	12.3031	14.2192	0.288493
PDCD5	51.8441	26.5121	0.0585861
DNAJA2	2.85519	4.59354	0.0171203	down
MAP7D1	1.42874	0.252332	0.260676
HDGFL3	2.10946	1.94069	0.179646
MYO15B	0.334159	0.164305	0.033907	up
PDCD4	0.571326	1.25241	0.175195
TAF7	1.2625	0.44007	0.115586
MID1IP1	1.34881	1.47075	0.385186
PLD3	1.77601	3.57591	0.00179443	down
NFU1	14.6876	13.4158	0.0823288
PYCR1	1.10264	1.53865	0.168976
DDX18	1.4978	0.947872	0.0158046	up
EXOSC6	0.845566	0.14378	0.0194725	up
LZIC	12.989	11.8048	0.307953
RSF1	0.246927	0.162081	0.300242
LIG3	0.100489	0.570741	0.0895812
TJAP1	0.718507	0.169708
HDAC1	0.462281	0.774305	0.137836
MTPN	9.46532	8.37005	0.22089
ANLN	0.454008
MVD	0.194826	0.73888	0.124348
PSME4	2.7085	3.01643	0.403826
WDR12	0.344405	0.832053	0.17975
CRIM1	0.611432	0.107295
ACAA2	1.67293	2.88916	0.00334653	down
DAG1	3.94756	2.43646	0.0754597
LUC7L3	0.663361	0.771108	0.357884
NUP58	5.79532	6.07604	0.266195
LEMD3	0.436026	0.365704	0.264574
NDUFA5	4.26164	4.75883	0.446721
UBTF	0.797567	0.807475	0.422572
AMPD2	2.33172	2.47653	0.334774
NAA10	1.04879	1.73444	0.00625267	down
ARFIP1	45.3309	54.2083	0.11443
BAX	3.42402	3.59067	0.00209626
PACSIN3	0.770497	0.80036	0.254067
PARVA	0.342322	0.549275	0.093544
RAB11A	0.777512	0.684664
DNAJC3	0.716876	1.47846	0.00572772	down
ADAM17	1.66862	1.01271	0.129327
NME2P1	0.906907	1.59828	0.00514066	down
SNRNP40	0.277003	0.336704	0.0350782
OS9	1.54687	1.15993	0.155309
WTAP	1.32495	0.830043	0.0257711	up
NUDT19	0.291567	0.686471	0.0474038	down
BANF1	12.74	8.66868	0.119522
ECI1	5.33756	8.98232	0.0129076	down
ZC3H18	4.12556	1.03649	0.00209984	up
HADH	2.49624	2.61867	0.114526
UBL4A	5.24377	2.90192	0.0334017	up
RANBP3	2.09845	1.38501	0.171017
NSUN5	4.20632	6.28069	0.248078
MRPS27	0.439632	0.68734	0.0134383	down
STUB1	1.64829	1.30455	0.116894
HDDC2	3.81157	3.19309	0.16844
TRIP12	0.721127	0.382682	0.019227	up
NELFB	2.35415	2.79284
ISG15	14.4347	12.9993	0.312327
PPP4R2	0.52052	0.839792	0.15493
GNAI2	0.551485	0.638876	0.447963
HMOX1	3.26458	3.26931	0.482101
GTF3C1	0.219761	0.386869	0.196807
HDAC2	0.966696	1.34542	0.275154
ACTR1B		0.695415
CFDP1	4.86198	2.37075	0.013887	up
MVK	0.798961	0.58479	0.210648
DNAJC17	0.496109	0.657219	0.440943
ATP5PD	33.5329	30.3459	0.330203
MTHFD1L	0.661154	0.858286	0.168911
SNAP29	4.4682	1.21243	0.00344219	up
WDR61	1.76675	1.79265	0.280022
COPS3	0.603302	0.937783	0.126095
RNF40	0.419264	0.488192	0.396678
NAGK	1.42619	1.7558	0.0745321
NDUFAF2	7.18018	4.06648	0.109034
CEBPB	3.50201	0.716692	0.0028662	up
MESD	3.70232	4.70804	0.0126657
RMDN1	0.418626	0.666749	0.0244869	down
CD109	0.304589	0.247005	0.384577
RIPK1	0.495819	0.190522	0.139489
NUMB	1.21315	0.291976	0.0151901	up
PPM1B	0.536731	0.879068	0.141924
VPS53	0.339814	0.134547	0.374363
OTUD4	0.716516	0.676364	0.205549
VRK1	0.381219	0.546775	0.408256
POLR1C	3.72792	3.81402	0.422035
SARNP	34.6077	11.7029	0.0348538	up
MAP2K2	0.566522	0.0981364	0.0982208
ARL1	0.859929	1.14973	0.109767
AIFM2	1.35425	3.36171	0.000512496	down
WDR26	0.163209	0.171141	0.438014
NEMF	0.999033	0.837315	0.207147
DEK	10.0875	7.45056	0.15766
RAP1A	0.192588	0.36241	0.204828
MRPL12	71.4841	41.9841	0.0853839
PSMD10	0.773382	0.979132	0.087215
SLC7A5	6.57014	5.92573	0.353531
SF3B4	2.9076	2.54918	0.115502
TPP1	2.25291	2.41537	0.453993
CSTF3	0.527733	0.412172	0.24834
STK10
SDHB	7.77579	7.47442	0.298065
COMMD3	1.6395	1.00816	0.00205954	up
NDUFAB1	43.3488	21.7428	0.0157545	up
STAU2	0.299763	0.244259	0.413053
PAK4	0.745519	0.800155	0.406007
CCDC50	0.817796	0.174802	0.0383751	up
MRPL37	0.492653	1.31398	0.00194997	down
THOC1	0.765796	1.04413	0.218222
HNRNPLL	0.197773	0.559391	0.00348896	down
TIPRL	1.67154	2.40063	0.0546579
UACA	1.6049	2.43587	0.0131136	down
KIAA1522	0.572686	0.0868193	0.0322152	up
ADD1	1.62773	1.39867	0.428532
PPP4R3A	0.495818	0.522419	0.399697
TAF15	11.7149
OSTF1	5.86967	2.63265	0.0190979	up
GMDS	1.61989	1.75514	0.477949
STK4	0.700974	0.946112	0.0906925
PDZD8	0.808207	0.347578	0.0783015
HGD	3.25094	4.79554	0.000750386
MRPL50	3.99293	1.70297	0.00115679	up
STRN4	0.813588	0.807162	0.205312
RHOT2	1.57524	1.27751	0.453477
PDE12	0.427397	0.949921	0.105124
KHDRBS1	5.92156	3.89382	0.0385535	up
HGS	1.97272	0.852295	0.0330778	up
UBE2A	8.21153	4.20555	0.02891	up
EMC3	0.335358	0.513133	0.288671
MARCKSL1	3.68139	2.48807	0.100746
ARIH1	0.605242	0.585641	0.174135
PRKAG1	0.502598	0.818485	0.0173953	down
[truncated: 5,184 more rows]

## Sheet: 2b
Symbol	median OE-TEAD1	median OE-Ctrl	p-value	sig
AHNAK	189.44	207.938	0.181293
AHNAK2	41.2818	68.4095	0.0506745
PLEC	12.1425	5.58629	0.0989866
DYNC1H1	17.5027	13.8427	0.377664
FLNC	32.5754	41.2075	0.129501
FLNA	30.8021	17.6176	0.0578348
PRKDC	14.7817	14.5484	0.400214
SPTAN1	11.0252	10.6414	0.202057
MYH9	32.41	34.4712	0.374265
FLNB	23.6828	6.97376	0.0324526	down
FASN	21.5686	13.4281	0.0910379
MACF1	3.64607	5.67855	0.415592
AKAP12	26.9475	60.6626	0.000464149	up
ACTN4	80.0206	117.374	0.476377
TLN1	16.4262	9.19528	0.0731378
CLTC	52.4914	25.0196	0.0736249
SPTBN1	7.4544	6.67528	0.446898
MAP1B	4.75663	10.3284	0.000134454	up
ACTN1	15.3251	17.3159	0.335817
GCN1	8.61728	11.8979	0.000433076
UBR4	2.89276	1.53676	0.0988939
IQGAP1	11.6349	10.0869	0.32255
HUWE1	10.6832	6.12743	0.089671
HSP90AA1	309.494	370.421	0.399169
SNRNP200	2.20209	1.91956	0.185384
TPR	4.86552	7.14894	0.0176772
MYOF	6.85995	5.41906	0.0891601
EEF2	87.3474	52.9534	0.00530648	down
GOLGB1	9.64557	11.3698	0.101739
MYH10	1.75193	3.60197	0.0283669	up
VCL	15.9929	13.4312	0.182212
VIM	395.125	423.758	0.431672
MAP4	15.5724	38.5653	5.61977e-05	up
HSP90AB1	86.9669	95.1889	0.299884
PKM	257.386	164.349	0.122041
HSPD1	75.1473	89.1407	0.022167
VCP	58.2129	46.1126	0.326027
PRPF8	210.387	35.6866	0.0145788	down
HSP90B1	60.4536	78.6227	0.102364
EPRS1	6.04167	4.97905	0.213554
CAD	198.759	298.215	0.0279519	up
NUMA1	4.50926	6.73258	0.00976338
LRPPRC	6.44365	4.20757	0.059316
TNKS1BP1	2.9263	6.53832	7.83836e-05	up
KTN1	3.30543	8.46222	2.46106e-05	up
RNF213	1.37649	0.481804	0.0677352
EEF1A1	402.697	452.388	0.457834
HSPA8	172.532	142.411	0.075715
HSPA4	15.4103	15.4685	0.263118
UBA1	13.8909	11.2564	0.296944
ATP5F1B	40.5701	44.7149	0.0195945
UTRN	4.74215	4.82804	0.170714
TUBB	83.7242	71.2893	0.134994
WASHC2A	2.90976	6.11153	0.0379203	up
HNRNPM	23.5311	24.6853	0.139581
ALDH1A1	286.685	0.160982	0.132043
GAPDH	387.352	388.32	0.426331
TUBB4B	207.644	182.836	0.0676322
GANAB	9.04506	5.87301	0.0170561	down
CAND1	11.7275	3.90323	0.000962995	down
TUBB2B	1.779	1.03608	0.217882
HSPA5	58.0616	85.4248	0.107162
CCT5	47.2147	24.6593	0.107966
TUBB2A	34.8104	37.7881	0.321906
RANBP2	2.03637	2.69732	0.0143591
HSPA9	34.8241	47.5654	0.00417783
COPA	4.77547	5.57957	0.472092
MDC1	1.37055	3.72149	0.158223
LARS1	5.94065	4.89125	0.374935
ACLY	14.5919	7.57452	0.0898575
EEA1	4.36702	3.72847	0.0129319
RRBP1	14.7931	15.6632	0.388659
IGF2R	2.06326	3.92172	0.096073
UGGT1	3.11636	4.0698	0.352851
GART	4.88849	3.76377	0.0323095
KRT8	96.7235	51.5881	0.172225
MVP	9.38097	9.60038	0.35617
ACACA	4.0117	2.81023	0.168311
CAST	24.5843	26.4855	0.386004
CKAP5	1.58394	1.08667	0.0809328
IARS1	24.1027	63.7618	0.00814957	up
SF3B1	6.56079	4.35054	0.0282591	down
SF3B3	5.74352	4.72776	0.0152951
ENO1	242.957	209.439	0.1723
P4HB	47.6807	60.3709	0.420382
KRT18	49.0668	30.614	0.17719
AKAP9	21.1794	23.2863	0.474159
XRCC5	19.8615	12.3981	0.145136
HSPH1	10.3459	11.9081	0.0659311
ACTB	595.492	536.276	0.0299498
HSPA1B	61.5022	48.1393	0.047164
EFTUD2	6.44361	6.14701	0.169709
LMNA	37.7436	32.6296	0.137004
NPEPPS	81.8772	104.509	0.0344783
CCT3	25.6292	21.1157	0.0234926
MTHFD1	8.71642	5.4288	0.183017
WASHC2C	0.421269	1.21444	0.127437
ECPAS	10.1131	7.17851	0.0404254
SPAG9	4.96862	8.2309	0.0229142	up
XPO1	5.66548	5.22331	0.341703
TUBB3	23.2904	30.1075	0.0501452
EIF3A	5.03985	4.98122	0.176139
TUBB4A	0.535025	#NUM!	#DIV/0!
TP53BP1	1.51209	4.9349	0.000479566	up
PDIA3	54.8727	63.8273	0.149543
SF3B2	10.0411	15.2019	0.0382667	up
AARS1	10.7204	7.35372	0.174319
PLIN3	53.2062	72.4138	0.0427948
KPNB1	15.2469	16.0057	0.326631
XRCC6	11.4296	12.5229	0.421542
USP5	10.2731	9.40783	0.385375
DHX9	7.93161	10.3096	0.0384578
CSE1L	7.79941	4.49664	9.77576e-05	down
TUBB6	15.2357	29.7295	0.190604
PSMD2	58.5404	48.79	0.0276039
SND1	6.41354	4.0231	0.00510588	down
TKT	26.0724	11.7622	0.11809
OGDH	3.30791	4.90555	0.031689
DCTN1	7.83922	10.642	0.0357551
VARS1	4.02307	2.37827	0.00642545	down
TUBA1A	384.514	373.065	0.445389
TUBA1C	46.0138	28.4771	0.139635
EIF5B	3.5689	5.80393	0.0147771	up
LETM1	3.96197	6.3037	0.0330507	up
HDLBP	2.11376	1.0772	0.0310954	down
CCT2	20.9835	18.9475	0.133723
HYOU1	7.20257	8.77843	0.355242
AFDN	2.30684	2.64977	0.0126743
EEF1A2	11.8394	13.7949	0.198042
PRRC2A	1.28227	1.74762	0.103545
CCT7	16.618	20.3901	0.334553
MSN	84.6083	59.3816	0.298182
EIF3B	7.98877	8.49522	0.0652583
KHSRP	19.9521	45.6478	0.0034445	up
ESYT1	3.11525	3.84926	0.0472413
TCP1	16.4635	14.9386	0.196368
COPB1	6.54217	2.83209	0.00623709	down
NPM1	147.668	213.028	0.00137036
PSMD1	8.89656	12.3687	0.00177007
DDB1	5.42386	4.31421	0.37353
DST	2.91987	3.27229	0.205908
TRIP11	4.59124	8.62278	0.00983915	up
TJP1	1.72194	1.71739	0.389632
RARS1	10.1677	2.77797	0.119578
CLIP1	2.60446	2.74412	0.207341
ATIC	6.89769	8.87771	0.0785885
CCT8	23.5292	23.2413	0.369362
GDI2	27.094	12.1143	0.0426377	down
BOD1L1	0.444826	1.46869	0.0308362	up
NASP	15.0343	19.8322	0.0425878
CPS1	8.67916	#NUM!	#DIV/0!
HADHA	4.9846	7.82113	0.0676141
PGK1	89.0094	66.5595	0.00124373
IPO5	6.25394	4.8097	0.0148841
CALU	38.8084	67.9273	0.0161382	up
G6PD	6.13844	3.89031	0.168092
AP2B1	4.35597	1.43113	0.00105928	down
ACO2	2.90254	4.06904	0.0854574
EIF4G1	9.2389	13.059	0.00773429
SYNCRIP	24.0494	22.5889	0.33823
DNM1L	6.7389	6.87696	0.472099
GPI	27.164	25.9487	0.196388
SUPT5H	2.74602	1.56082	0.282773
PYGB	10.7306	9.10891	0.18936
ANXA2	103.772	64.3418	0.0462579	down
DIAPH1	10.07	3.15488	0.0248786	down
GARS1	24.0887	22.1336	0.475277
MX1	0.412672	0.623628	0.253531
SLC3A2	4.94846	8.2972	0.290827
UPF1	4.70043	5.4951	0.236206
KIF5B	7.33591	7.4308	0.294829
SEC16A	26.5798	31.1671	0.145539
FUBP1	32.8099	48.4261	0.00187201
IARS2	2.60161	2.0049	0.0984231
LRRFIP1	3.42478	5.59403	0.00525711	up
AP1B1	3.01601	2.57902	0.0781825
HNRNPUL1	7.52389	11.8463	0.00671733	up
ATP1A1	6.17111	8.41172	0.0290829
TUBA4A	2.69538	1.69537	0.139382
ATP5F1A	30.5482	48.2847	0.00841124	up
EEF1D	37.7106	37.896	0.488584
PABPC1	24.8323	13.8397	0.0361347	down
ACIN1	4.0576	6.21709	0.0628534
PLS3	14.4102	9.67521	0.0536218
PRRC2C	1.73969	3.51021	0.136786
CTNNA1	2.33172	1.89693	0.0627454
USP9X	1.2524	0.667259	0.186523
GMPS	10.6896	6.31851	0.025124	down
VCPIP1	1.93508	1.63273	0.28989
TXNRD1	9.55034	15.9931	0.390445
PDIA6	35.6572	19.5751	0.0736874
LAP3	7.02278	5.13375	0.014027
CCT4	22.0042	23.7709	0.222765
GRIPAP1	6.0677	10.9525	0.0167631	up
GTF2I	2.45759	0.501638	0.0668759
ATP2A2	4.79646	4.83373	0.250989
GPD2	1.83891	2.56903	0.40209
TGM2	4.71756	3.99695	0.189906
CAPN2	9.86148	8.33933	0.0769661
IMMT	5.49332	5.74952	0.151228
ALDOA	64.4224	53.1095	0.0840813
XPO5	2.56647	2.4197	0.498141
ARHGEF2	2.78314	4.39697	0.132235
ITGB1	19.6902	36.7078	0.0657602
IPO7	7.62709	4.68759	0.0776513
EIF4A1	67.1396	52.1179	0.270271
INF2	5.05459	5.95536	0.19037
CEP170	0.826973	2.90318	0.0901891
MUC5B	5.007	#NUM!	#DIV/0!
USP7	1.35123	0.870059	0.0409308	down
ANXA1	64.47	58.0465	0.213759
TMPO	7.8223	10.5927	0.0493936
EPB41L2	3.40697	5.27237	0.0410401	up
TRIM28	11.5723	13.1721	0.157074
SRRM2	2.71786	4.79968	0.0417778	up
ASNS	171.421	60.5993	0.141735
GOLGA3	2.19619	2.24179	0.461261
CANX	33.1558	37.937	0.477103
EZR	50.1502	39.6533	0.313073
SQSTM1	5.98849	9.33507	0.0189202	up
EIF4G2	4.02688	3.31032	0.400244
PDCD6IP	9.24181	12.2535	0.42574
CALR	47.7352	48.7233	0.204932
SCRIB	2.7559	2.17021	0.404176
SSB	10.1213	6.88737	0.0296959
PFKP	6.38558	4.37733	0.120652
LAMB1	1.49733	2.60124	0.491933
TCOF1	5.42174	20.4429	0.00186162	up
RPN1	7.36129	7.94861	0.486079
MATR3	4.34708	4.48643	0.332475
UBA2	8.51487	10.6361	0.325284
RCN1	23.6775	51.4557	0.0135917	up
EDC4	1.90587	1.7427	0.374677
MCM7	3.56019	4.59979	0.380596
TARS1	9.59186	9.96944	0.367208
STAT1	24.0086	0.0796857	#DIV/0!
PTBP1	22.8071	20.3164	0.491772
RAD50	2.47649	4.34583	0.00976026	up
NUP153	3.26862	7.56677	0.00815797	up
BAG6	4.72934	3.79392	0.499371
DDX17	10.0696	10.0442	0.226393
PPFIBP1	3.18426	2.81326	0.322836
PFAS	2.26722	1.70546	0.0759201
SMC4	4.00336	2.98578	0.228607
DPYSL2	5.80732	4.57231	0.116599
LARP1	4.39438	4.82951	0.309548
UCHL1	133.166	165.193	0.0394125
SMC3	3.99411	2.99238	0.360901
TPI1	151.705	185.486	0.441262
CHD4	1.77045	1.28278	0.0367006
ILF3	16.5077	13.6785	0.341552
KLC1	4.49248	5.6184	0.0618786
NT5E	7.98925	5.53751	0.325615
MIA3	526.592	80.1008	0.0119211	down
RANGAP1	8.2675	5.21726	0.0530823
EHD1	3.7303	3.45465	0.195332
CNOT1	1.01649	0.390045	0.0321669	down
RPN2	12.0075	11.4878	0.324486
SMCHD1	4.22199	1.12332	0.0874982
TPP2	4.44871	4.56526	0.348529
YARS1	9.00349	7.30323	0.287934
SART1	1.43269	3.6097	0.00921581	up
PAK2	4.73416	4.57178	0.277503
EIF3C	54.7096	34.6459	0.178868
MCM5	3.96125	3.1216	0.258456
HNRNPR	6.08107	6.28303	0.307486
PRKCSH	45.1226	111.383	0.00140913	up
PSMC3	7.27862	7.67764	0.345932
PDIA4	12.3763	12.8886	0.267425
HSPA4L	2.67141	2.08558	0.0643668
MARS1	7.06531	6.40166	0.394717
KIAA1671	7.9019	23.4455	0.00116245	up
PPP2R1A	7.67942	5.02514	0.00142862	down
HNRNPU	64.8814	82.2482	0.0334625
AKAP13	3.54138	5.4728	0.105046
MCM3	7.13656	6.83993	0.437796
PLIN2	2.52263	4.70747	0.137239
MCM4	7.12056	3.63305	0.0977481
IFIT3	5.76821	5.10527	0.225049
NSUN2	3.51519	2.32032	0.0888287
SUPT16H	13.9889	19.9697	0.00823779
DARS1	10.6656	8.78438	0.487091
MTREX	2.62391	2.48436	0.188992
NCAPD2	2.30654	2.19733	0.465602
CKAP4	5.71501	9.6551	0.351775
COPG1	2.8041	2.05908	0.198004
EPHA2	22.5422	18.3496	0.294248
RUVBL1	7.05411	8.37444	0.455896
NCL	49.4029	52.8364	0.224904
GDI1	6.60643	4.6514	0.0526398
POR	4.43617	4.99356	0.105346
PA2G4	20.7614	20.3346	0.468582
FYCO1	0.844424	2.83809	0.024798	up
FRYL	0.188775	0.334779	0.403885
GSN	9.55273	8.15232	0.368168
MTOR	0.407163	0.989906	0.0451085	up
COPB2	4.11818	3.21453	0.33528
G3BP1	12.5135	15.5932	0.243632
CCT6A	21.137	17.0692	0.181218
ITGA6	1.44944	3.54776	0.000854237	up
DNM2	3.03802	2.9364	0.306383
PSMC5	6.96962	7.9971	0.0615036
HNRNPL	9.0233	9.92884	0.11322
NOMO2	2.05485	1.93288	0.116355
HNRNPK	71.538	81.7539	0.159624
SMC2	3.01502	5.09703	0.0264749	up
KRT7	7.30127	3.31637	0.180782
DBN1	6.08774	13.7493	0.019052	up
IMPDH2	5.56151	4.83738	0.066142
ERAP1	9.06617	10.9106	0.29857
FSCN1	13.6539	11.0154	0.338366
SARS1	5.06771	4.85737	0.447646
OLA1	9.58315	8.29277	0.434925
ZPR1	7.62599	10.3676	0.050157
USP14	8.77754	5.37766	0.239524
UFL1	2.08599	2.11731	0.165993
UBQLN1	10.8827	27.8777	0.000752897	up
NFKB2	2.12157	1.07075	0.0338578	down
NSF	2.15148	2.82152	0.335422
AKAP2	2.44602	5.39306	0.004951	up
PARP4	1.02976	0.604985	0.16868
ANXA6	6.89962	11.7548	0.0508234
LMNB1	7.42084	7.63325	0.30145
FARSA	2.36251	1.81788	0.293186
UGDH	12.0059	16.644	0.475293
MKI67	2.07945	4.15531	0.00699031	up
SON	1.47983	5.31391	0.00196483	up
HK1	12.6101	14.5496	0.249988
ITPR3	4.25261	0.948933	0.0264511	down
ARFGEF1	2.50196	1.997	0.393437
ENO2	1.49242	2.22779	0.461042
FLII	1.68785	1.15536	0.235221
FAM114A1	2.52833	3.54104	0.0401436
GOLGA4	0.818127	1.29501	0.384422
PABPC4	5.2934	3.40961	0.163577
GFPT1	3.46715	3.51091	0.399187
UBE4B	3.4046	3.10849	0.232191
TMPO	3.30619	5.34832	0.0522064
GBF1	2.59947	2.42975	0.414338
PARP1	2.00429	1.36428	0.00293345
TFRC	5.32011	0.916161	0.0300334	down
AP3D1	2.37356	1.8766	0.37061
ABCF1	85.5558	113.315	0.0197419
MME	5.12497	6.02013	0.101773
ABCC1	0.104633	0.290713	0.231583
MYO1C	18.3577	15.558	0.338479
HMGB1	14.7406	23.033	0.0413333	up
KARS1	12.3346	9.15985	0.121009
PGD	17.9979	13.5728	0.181836
ACTN2	0.0914928	0.0363059	0.0404794	down
UBA6	2.15041	1.68272	0.272497
PDLIM1	6.10743	9.4957	0.437911
MYO6	0.708693	2.10501	0.140195
MCM6	3.08388	2.47682	0.1103
ARHGEF1	4.41922	1.45237	0.47648
PSMC2	6.76312	10.0901	0.084519
HSPA2	0.7042	0.480845	0.192251
SMC1A	3.05769	2.5809	0.0726525
TDRD12	2.41167	1.51278	0.0695762
DDX1	15.8254	23.5327	0.114974
CDC5L	2.76727	2.0761	0.463713
SHMT2	12.0162	9.6919	0.33099
EEF1G	19.8695	27.5575	0.227302
DDX5	6.19503	4.46249	0.167178
STIP1	31.5035	44.4602	0.0151916
RPL4	20.2401	19.7609	0.35969
LDHB	75.7428	59.8656	0.0367593
CTTN	13.3497	24.4877	0.00512115	up
LUZP1	1.41813	2.54442	0.0192208	up
SFPQ	6.24601	4.06893	0.0511489
WDR1	10.3142	9.51708	0.17652
OPA1	1.87159	2.30916	0.365452
PSMC4	8.61519	6.54098	0.00849011
CKB	26.017	32.7389	0.0913347
DDX46	1.59451	3.0032	0.0278588	up
DNMBP	0.896054	0.480543	0.204479
GCC2	18.6715	23.5671	0.122836
RPSA	41.2875	32.6	0.0924542
TNPO1	9.47775	7.06444	0.257504
DPP3	2.92248	1.95333	0.0380524	down
ADAR	1.6899	1.66202	0.210826
CD2AP	5.67662	5.72098	0.331303
ACADVL	6.11342	7.97631	0.0515662
SLK	5.68938	4.36397	0.177071
LDHA	35.66	26.8659	0.136812
MDH2	42.7335	41.578	0.199591
SF3A1	11.5745	14.3892	0.182955
NARS1	9.55298	7.59837	0.130902
ACSL3	2.41259	3.39422	0.0287265
NAMPT	5.3903	5.24415	0.274375
GAPVD1	6.75054	5.25279	0.225391
FKBP4	5.83636	4.46548	0.112834
PCBP1	21.8804	16.9566	0.0920002
KYNU	7.50642	#NUM!	#DIV/0!
YWHAE	28.7525	32.6674	0.208551
SERPINH1	5.76558	7.78277	0.0247743
UBQLN4	4.45242	2.27208	0.197889
PSMD12	7.19824	9.36579	0.0582933
AHCY	23.2786	31.0924	0.313358
USO1	4.22027	3.48854	0.0726448
SERPINB6	6.90725	3.07011	0.108027
CARS1	3.41349	2.26795	0.00910284	down
LONP1	3.02097	2.83579	0.187625
ATXN2L	3.27287	3.89782	0.0650168
VPS35	6.51866	5.69733	0.032081
SERBP1	15.441	24.9816	0.00826519	up
TUFM	14.9362	21.5235	0.0461236
SMARCC2	3.36248	3.57387	0.374699
NUP214	1.57212	1.56151	0.268978
PTPN23	0.906584	0.926239	0.396802
NIBAN2	1.98478	5.52506	0.438259
AP2A2	1.76297	1.07372	0.00289355	down
OGA	3.15687	3.53375	0.308281
XPOT	4.3465	3.75251	0.405267
DNAJC13	0.36393	0.43532	0.350754
CLUH	3.36484	2.41315	0.276302
DDX3X	7.42807	5.35625	0.0664154
PPM1G	5.5355	9.31979	0.258329
KPNA2	4.9082	2.48972	0.0101145	down
LIMA1	3.85653	5.06016	0.053608
ITGA3	7.61201	13.7438	0.0844863
TACC3	3.02224	4.00304	0.0424712
WARS1	15.9995	8.83117	0.240482
EIF3L	13.0304	4.46733	0.0194995	down
PSMC1	6.70083	11.4074	0.0724007
STOML2	3.56867	4.92592	0.128489
ATP6V1A	2.26989	2.4588	0.379789
DHX15	6.18682	5.40533	0.0878382
UAP1	5.9194	5.39141	0.360476
CAPN1	22.4421	29.8292	0.0837
NUCB1	3.93525	4.82696	0.465897
YWHAZ	124.102	127.801	0.390102
MCM2	3.85314	2.09048	0.255618
NAP1L1	44.8355	59.3316	0.0182573
POLR2A	2.79814	2.65982	0.176502
RACK1	32.9105	30.2481	0.238939
MYBBP1A	1.5038	1.36307	0.438389
EIF4G3	0.841326	1.37539	0.0851084
PGM1	3.55287	2.93151	0.203879
QARS1	2.96414	2.49871	0.0776733
WDR44	1.70481	0.519049	0.0135782	down
AKR1C3	0.392322	#NUM!	#DIV/0!
PPP1R13L	3.30205	1.74086	0.0971477
AHSA1	14.8293	10.6096	0.0115509
PFKL	0.991837	1.31016	0.490023
PHB	19.5707	17.6677	0.456131
PSAP	23.1442	30.4111	0.0034268
GLG1	6.64905	6.20877	0.499694
TPD52L2	24.3179	68.7227	0.00172873	up
HSD17B4	1.57942	1.17566	0.162927
PSMD5	4.43989	4.73194	0.478802
RNH1	8.30999	7.51505	0.118648
ANKHD1	35.4228	25.2544	0.127827
RECQL	9.20134	7.15758	0.48644
ANPEP	2.38771	4.64019	0.0321345	up
SH3KBP1	6.81755	11.0489	0.00731358	up
YWHAQ	137.303	141.897	0.343278
RTN4	15.7261	37.8178	0.00248904	up
CAPRIN1	20.5325	28.1656	0.0241761
EIF4A2	1.44579	1.3236	0.463912
ITGAV	6.29047	5.56704	0.284225
PSMD3	5.00485	4.94383	0.32344
ITGA2	6.69597	10.6448	0.417426
GLUD1	5.81666	9.96252	0.210475
PPP1R12A	4.71668	6.12356	0.0579416
TRAP1	2.18326	2.27581	0.281123
EIF2S3	5.03183	5.89065	0.0618034
RCC1	7.39312	5.98423	0.378013
DCTN2	13.3532	26.3008	0.00473889	up
UBAP2L	14.2299	31.7667	0.00066076	up
ALDH7A1	2.7327	3.0984	0.234995
DSP	2.55565	1.60029	0.475679
DSG2	4.17318	7.27042	0.0476219	up
EPS15L1	3.01602	2.88538	0.196278
PPA1	10.0142	8.2134	0.0649203
DPYSL3	2.74715	2.19658	0.0879458
EMC1	1.18642	1.08174	0.282097
DDX58	2.26423	2.19404	0.284042
EIF2S2	7.70495	9.15146	0.2757
TOMM70	6.8004	7.02419	0.487411
RTCB	5.10977	5.46858	0.463599
MSH6	2.53091	2.42939	0.205846
PYGL	17.2319	14.3955	0.374452
RUVBL2	7.6095	7.00741	0.0813395
ZNF638	8.10931	10.2257	0.371299
MDN1	0.402062	0.462622	0.24681
SAE1	13.8635	12.4164	0.220261
IDE	3.57031	6.98255	0.00257163	up
CLTCL1	0.243497	0.21503	0.17481
TAGLN2	42.6778	46.2046	0.30202
AP2A1	3.393	3.95552	0.299235
MYL6	63.9784	101.411	0.0103225	up
CYFIP1	19.7564	23.8489	0.0880169
USP15	0.798193	0.634887	0.4449
PGAM1	27.6859	8.9483	1.4498e-05	down
RDX	4.74492	5.46849	0.0419886
LNPEP	6.59987	4.77242	0.437573
SYMPK	0.688579	0.763789	0.302102
ACTC1	4.08853	4.31645	0.150041
MOGS	2.8379	2.29064	0.0183913
CNDP2	3.37875	2.73655	0.100125
GNS	9.43086	12.2047	0.0594663
UNC45A	13.4472	4.71052	0.0723001
ROCK2	1.14021	1.14455	0.476399
MAVS	1.80223	3.23008	0.23982
CDC42BPB	0.619504	1.20886	0.25033
IPO4	2.23861	1.0442	0.00317822	down
RPLP2	139.471	316.909	0.0170092	up
NOP56	3.23554	2.4528	0.247451
SAMHD1	1.20825	0.230221	0.0651634
PSMD11	7.57231	7.50025	0.191056
CCAR2	3.09311	1.93918	0.0719357
EEF1B2	66.5621	134.267	0.00427951	up
NUP93	1.81271	1.72117	0.247649
GOT1	7.12801	7.09916	0.440643
SET	62.4012	159.578	0.000463707	up
CLIC4	9.48308	9.90721	0.356748
PARP14	0.522468	0.459476	0.196352
HNRNPH1	13.6483	13.8654	0.496186
CTNND1	4.21151	2.83769	0.00864538
VGF	0.648317	3.06506	0.00603626	up
POLR1G	3.77826	7.92956	0.00383315	up
EIF2S1	14.0107	9.2611	0.285869
NCBP1	2.9128	2.68739	0.338906
FUBP3	2.52826	4.43275	0.042236	up
CBR1	12.113	9.24956	0.117083
PLS1	1.13714	0.737464	0.130994
BCL2L13	2.27537	6.6298	0.001165	up
BIRC6	3.60435	3.52593	0.291796
DDX60	0.942793	0.898469	0.439257
NOP58	1.97253	2.6528	0.162475
GOT2	10.3392	12.7294	0.193149
PSMC6	4.70488	4.9703	0.252494
TTC1	9.25274	18.7926	0.0108011	up
ADGRE5	3.06607	10.4393	0.0018927	up
PARK7	30.9526	26.4517	0.266374
RPL3	11.6301	15.5891	0.218055
MSH2	1.32793	0.661407	0.0134518	down
EHD4	13.5008	12.2322	0.305288
RAB7A	13.8711	19.8141	0.233667
PPP1CA	7.68179	8.64076	0.241675
RPAP3	2.28932	2.09289	0.171352
STAT3	1.20874	0.847745	0.159333
PELP1	3.13612	3.50093	0.249668
STAU1	3.63016	4.41727	0.0868618
ANXA4	7.09876	5.29987	0.16326
ACOT7	5.68871	4.92586	0.450305
EPS15	1.25347	3.05423	0.0502541
CPNE3	5.49419	6.78497	0.464428
NCKAP1	1.21317	1.02823	0.116184
LMNB2	3.61361	4.63197	0.230589
AKR1B1	10.6707	5.42789	0.166057
NUDCD1	4.3636	3.11807	0.0626214
ZC3HAV1	3.76407	2.4012	0.00336443	down
ALDH18A1	1.51678	1.42028	0.287557
DDX39B	21.9552	27.9121	0.0436215
NSFL1C	5.97388	5.98569	0.163925
RCN3	2.11123	6.44226	0.00298642	up
DDX42	1.62423	1.00987	0.363732
PBXIP1	2.40045	6.35287	0.00114496	up
HINT1	14.115	11.9798	0.331297
ECE1	1.02516	2.51412	0.0628707
PRMT5	4.07385	5.253	0.387715
PDHB	4.32412	4.99488	0.0643688
ANXA5	31.7885	28.1368	0.456007
PGLS	10.8423	8.84755	0.442488
ETF1	6.02369	6.8709	0.278772
PEPD	6.70359	4.50751	0.242415
HNRNPUL2	3.8539	3.98998	0.418478
EML4	3.53902	4.19753	0.17363
IFIT1	7.32282	7.50924	0.344498
AKR1C2	26.8272	0.108341	0.131839
VASP	12.2143	16.6377	0.0789359
LTA4H	4.7331	3.05137	0.0041804	down
GOLGA2	6.50873	8.34193	0.0507265
PSMA1	10.7972	4.69754	0.055849
TMOD3	4.75204	7.36942	0.153347
PPP1CB	1.56595	1.59519	0.266469
ACO1	9.85514	9.42887	0.150578
PRDX6	32.8123	31.5129	0.127008
BAG3	3.9012	4.8761	0.166597
FXR1	1.72691	1.57949	0.387638
HNRNPA2B1	63.4342	53.6306	0.0794131
RAB2A	10.2805	13.1123	0.060546
MAT2A	6.39187	6.82159	0.38521
XRN2	1.76382	1.45555	0.0796394
RNPEP	11.5811	5.76349	0.100482
ITGA5	0.851408	2.2633	0.0758769
SDF4	1.79492	3.82571	0.247276
ERO1A	4.30548	4.17706	0.289212
SQOR	2.75025	2.19265	0.123354
PCBP2	16.4956	17.968	0.421189
PREP	3.62478	3.16548	0.479884
PNPT1	2.93655	4.05836	0.19877
NDUFS1	7.26279	10.996	0.0245243	up
IFIH1	1.32192	0.927547	0.102505
DLAT	3.4763	4.10324	0.00404254
NOP2	2.86606	3.33095	0.170804
FTSJ3	1.50799	1.32008	0.0852951
UGP2	3.94502	2.46048	0.0153039	down
POLR2B	1.10082	0.676028	0.0823604
TCEA1	9.89761	20.1127	0.00281595	up
SEPTIN9	6.95078	5.44311	0.395856
PNP	8.07368	6.53719	0.0470059
UQCRC1	3.53588	6.29128	0.445852
KIF21A	1.20385	0.865994	0.351387
SIPA1L3	3.01657	3.23538	0.46601
IRGQ	4.91325	6.04129	0.198232
API5	3.90833	1.47857	0.0743512
PCNT	0.731594	1.19719	0.0148057	up
SEC31A	4.72008	4.40043	0.431548
HDGF	13.3732	21.5349	0.000377906	up
NONO	7.835	7.29745	0.452787
SEC24C	2.67121	1.23733	0.0044427	down
NUP205	1.01177	1.10165	0.337581
ZCCHC8	3.95426	5.72543	0.017153
SOD1	83.3685	170.386	0.00109635	up
CAP1	19.6982	13.6035	0.377703
DDX6	1.26584	1.18326	0.456665
PUF60	1.90883	2.16055	0.278725
HARS1	5.64355	5.04894	0.340427
SF1	12.0543	19.2855	0.126159
TOM1L2	0.75555	2.45625	0.0311595	up
AIMP1	6.35009	6.96418	0.231608
LRRFIP2	1.13598	2.19471	0.000882757	up
MRE11	2.00142	1.65081	0.479348
ZYX	4.49585	11.1296	0.000114014	up
TPD52	25.5356	46.5912	0.000288415	up
HADHB	3.10284	4.70627	0.398795
EIF5A	69.8344	50.7477	0.032057
SART3	1.2903	1.58904	0.12851
HCFC1	2.51795	2.63191	0.152736
LRBA	3.24082	2.3355	0.028175
PAICS	7.35683	7.05097	0.329447
PSMD6	4.71315	3.03457	0.145215
PSAT1	6.60825	4.37812	0.0931318
ERC1	1.64868	2.30088	0.0724178
CDV3	22.8144	71.0849	0.000922692	up
NUDC	15.9666	12.9307	0.363677
CS	5.1952	8.10518	0.199771
CLIC1	62.5083	61.2445	0.281512
HSPA1L	0.603027	1.10777	0.108254
ACTR2	9.56503	9.48225	0.361829
RPS3	33.6847	27.03	0.0654529
DDX39A	3.2946	3.18507	0.382738
PITRM1	0.31824	0.893341	0.0699763
KPNA4	3.86625	3.94798	0.22237
HMGCS1	3.38978	1.79765	0.17112
MAGED2	5.27582	2.50937	0.215736
SRP54	3.38374	2.22982	0.0205984	down
HSD17B10	8.70082	7.0037	0.248
BASP1	1.326	2.68616	0.195063
PFKM	3.7785	3.82374	0.205838
FARSB	3.0591	3.5962	0.350491
ARID1A	1.38224	2.97183	0.0196405	up
STRAP	6.05044	5.02717	0.227611
LGALS1	122.964	254.912	0.00362176	up
COPS4	2.21632	2.24299	0.350673
HNRNPF	6.71489	2.77059	0.00244489	down
AKR1C1	39.756	0.0969041	0.20927
EIF4A3	6.0559	5.25672	0.483263
AIFM1	6.7587	6.46633	0.316184
LRP1	1.17394	0.897028	0.0639391
PCM1	5.15656	6.87252	0.0220193
PML	2.72394	3.22306	0.373451
HNRNPA1	63.4158	55.7599	0.284438
SNW1	4.13125	5.38632	0.145827
SMS	8.7418	16.649	0.00934134	up
DDOST	10.5937	10.4198	0.302399
MMS19	0.878694	0.72879	0.49348
DBNL	3.62774	8.3183	0.000543294	up
ECH1	8.74595	8.33683	0.231029
INA	2.84241	3.2284	0.142483
CCDC97	0.500611	1.25936	0.0232553	up
GNPDA1	8.44304	5.16283	0.204715
FXR2	5.73963	5.47469	0.239809
XPNPEP1	0.979049	1.60117	0.344279
SNX1	4.80398	4.05328	0.156555
ETFA	5.83972	7.09269	0.319754
PRMT1	4.39859	3.89876	0.180109
EIF6	11.0418	15.478	0.0578997
SF3A3	5.2508	4.35034	0.20575
HLA-A	18.3369	23.2709	0.260655
ATG7	0.531906	0.91614	0.157036
SAFB2	1.36687	2.49709	0.00873485	up
PFN1	123.292	96.6004	0.0429125
ACTR3	12.268	9.20785	0.322304
TRIM25	3.41101	4.35886	0.44859
SDHA	1.70713	1.90821	0.183631
ALDH3A1	1.20292	0.364908	0.180945
PLA2G4A	2.51011	#NUM!	#DIV/0!
C1QBP	62.1711	109.996	0.304448
ERBIN	0.788886	1.03236	0.102308
IGF2BP1	6.69001	7.11099	0.233561
CUL4B	5.09923	6.23121	0.0135551
PRPF19	5.83445	6.53569	0.358512
TOP1	2.60879	2.79733	0.430528
PPP1CC	0.428001	0.716208	0.0851594
NRDC	2.01242	1.39009	0.338991
HERC4	2.08744	1.81923	0.218471
SAFB	5.70638	10.8608	0.0108277	up
APEX1	5.86068	5.20276	0.0276309
PCK2	124.037	72.7341	0.290892
LRRC47	10.5688	14.2481	0.0169763
COPS2	1.9388	1.50949	0.470053
EFL1	12.88	12.2081	0.386742
ME2	1.33397	1.37214	0.41801
NDUFS2	8.35056	9.57726	0.492189
PSMD13	4.92118	4.62761	0.43762
TMF1	1.18747	1.66493	0.0809736
AP3B1	2.74025	2.11299	0.221207
PHGDH	6.15869	2.63904	0.107745
PPIB	39.7237	40.016	0.411295
GNPDA2	3.25025	3.0302	0.446987
PCNA	12.0585	6.97367	0.120851
DICER1	0.473046	0.388037	0.153813
ERP44	6.98428	7.72405	0.141848
ICAM1	3.83829	11.454	0.00172502	up
MAPK1	4.21972	4.51694	0.375789
MYO1B	0.511565	0.577403	0.267702
SEC63	0.811251	1.92899	0.0077385	up
SRRT	2.16268	1.10065	0.00584036	down
BSG	7.74545	16.1389	0.0433433	up
FKBP3	12.2776	19.8324	0.32162
FABP5	34.0576	38.7866	0.295035
YAP1	2.43176	5.42137	0.00106703	up
PPIA	219.007	269.175	0.382055
DYNC1LI1	2.17135	1.90398	0.43054
GOLGA1	0.946088	1.14759	0.299079
PSMA7	24.1956	26.2733	0.358846
ATL3	2.19881	2.43078	0.165863
PAPSS1	1.40868	1.78104	0.391403
PTK2	1.33626	1.61835	0.13116
CUL3	1.2554	1.33439	0.47765
DFFA	6.57109	16.1344	0.00139539	up
AXL	1.23445	3.35037	0.103242
MOV10	0.669556	0.619215	0.167426
LMAN1	3.03916	3.63933	0.128217
VDAC1	26.7727	32.7077	0.0882239
RBBP4	2.40023	1.74814	0.227104
MYH14	4.80675	5.63326	0.224571
TOMM40	6.65176	5.93048	0.379114
ANP32E	32.2028	13.5908	0.058732
URI1	1.93276	3.55502	0.0281327	up
PEX5	1.42528	2.3213	0.0254348	up
GSS	4.64465	5.08301	0.353885
WASHC5	0.985934	0.867995	0.416554
GSR	3.63462	3.43419	0.218336
JUP	2.58023	2.15695	0.32739
GSTP1	13.1312	9.70008	0.170747
CAT	2.31473	1.96369	0.153643
PXN	6.59858	5.99462	0.242524
ACSL4	0.943131	1.11363	0.453966
THOP1	4.05407	5.55674	0.336912
CPD	11.2174	3.23302	0.0803833
FUS	48.2711	120.141	0.000787337	up
SEC23IP	1.30313	1.47262	0.131342
SERPINB1	1.58636	0.820126	0.108268
DOCK7	9.4877	15.0863	0.000968196	up
PRPF3	1.0942	1.68892	0.0527453
TEX10	0.343804	0.896831	0.0914301
HNRNPH3	8.53014	8.08748	0.290045
PSMD4	7.14755	9.09674	0.0117918
MAP2K1	3.30673	4.26257	0.465185
EIF3D	13.0873	8.09991	0.0142039	down
DOHH	1.80028	3.47429	0.0106617	up
DDX3Y	0.652091	0.130434	#DIV/0!
DHX30	1.69201	1.92972	0.11581
UROD	1.7246	1.14942	0.314022
APMAP	9.76628	10.6253	0.486614
SRPRA	2.43113	2.47454	0.413335
HBS1L	0.599902	0.825493	0.103753
EIF1	9.22713	9.48409	0.38256
UBAP2	4.79388	5.50976	0.131947
DNAJA1	7.60867	4.51284	0.0339107	down
EIF3M	3.82885	3.22804	0.0453628
CPSF2	7.86667	5.42109	0.152392
PDLIM5	2.77508	3.38738	0.210128
CFL1	98.9228	81.3769	0.203572
UBQLN2	2.53142	5.33343	0.0274468	up
ABCC2	1.11418	0.0825022	0.210987
RRM1	2.38916	5.89713	0.00250061	up
FERMT2	0.662644	0.512737	0.437608
PMPCB	1.09333	1.65496	0.106018
PTPN12	1.62653	2.5129	0.0238077	up
CAPNS1	12.3227	16.9876	0.0191865
VAT1	3.82903	6.58361	0.208997
ANXA11	4.23062	5.00348	0.295104
SPECC1L	0.731139	0.525959	0.270685
PPP1R18	4.83473	8.59316	0.0148044	up
MAPRE1	12.9285	14.5739	0.108406
ALCAM	4.68362	#NUM!	#DIV/0!
RCN2	2.7443	6.49052	0.19667
CTSD	5.17439	8.30097	0.312898
SMARCA5	1.13535	0.353189	0.0181915	down
MAP1S	1.4026	1.83904	0.160799
PPP2CA	0.81902	0.554112	0.0169323
WNK1	2.8178	5.69205	0.00162972	up
SRP68	3.85706	2.5846	0.0453686
PPP2CB	7.00039	4.83776	0.00116606
NPLOC4	1.62848	2.06339	0.0680091
PRDX1	109.614	87.9841	0.0560383
ITGB4	3.64782	2.37949	0.147739
PSPC1	3.27568	4.79162	0.0454936
NUFIP2	7.24911	8.91082	0.0305356
CSTF2	4.92581	9.78042	0.000847877	up
CAPZA1	16.9402	16.0872	0.302574
GTF2F1	1.57631	3.81801	0.0047622	up
DYNC1LI2	3.55791	2.61897	0.016325
PPP2R1B	1.1744	0.850045	0.475534
EIF3I	3.35026	3.48919	0.473202
UBR5	2.01732	1.74656	0.280952
MELTF	0.405376	12.4918	0.0546522
SEPTIN7	5.53262	5.01772	0.39684
MCCC2	1.20082	1.0626	0.222486
FKBP15	1.12405	1.13495	0.195736
SHC1	1.05619	0.737901	0.111908
TPT1	34.4256	60.3934	0.0206596	up
WBP11	3.72865	1.95041	0.0930683
IGF2BP2	11.1801	9.60857	0.307544
OAS3	1.16229	0.36455	0.158346
BTF3	20.385	31.0986	0.413112
UTP14A	1.31653	2.06273	0.0165129	up
PTPN11	2.03895	1.54603	0.0320341
COPE	2.91995	3.02876	0.220273
NUP62	5.8517	11.3881	0.000156975	up
NCEH1	3.8878	5.68758	0.0094947
SRP72	1.04703	1.04173	0.243627
RPA1	1.58476	0.957728	0.0321937	down
FHOD1	1.21073	1.13076	0.19641
NUP133	2.55772	1.88912	0.0847118
TPM3	75.2849	127.479	0.00081824	up
DNAAF5	0.378745	0.3395	0.319261
TSPYL5	3.94846	3.61332	0.3225
TPX2	0.954557	1.57207	0.142161
RPRD2	0.47232	0.394776	0.221039
FH	3.41009	3.20654	0.448185
NAPA	0.856904	0.352787	0.138777
SERPINB9	1.51884	1.41944	0.211384
PAFAH1B3	31.2424	22.1571	0.162824
EIF3G	8.12282	8.06744	0.400726
YWHAB	19.0942	17.2148	0.178403
TPM4	117.222	166.182	0.0796511
PEBP1	16.3711	13.1678	0.0929203
SOD2	5.93257	5.32446	0.248321
TMEM43	3.4403	4.06327	0.244612
LMO7	1.0501	0.738168	0.116897
CAPZB	7.38477	7.81226	0.279647
AKR1B10	67.3369	#NUM!	#DIV/0!
DKC1	1.82909	2.26565	0.0848737
HNRNPDL	51.256	79.4336	0.00217251	up
TOM1	1.98149	2.18485	0.135754
NUP160	1.0899	3.22486	0.00713202	up
AK1	10.7137	7.94694	0.4389
ASPH	4.22037	4.57688	0.27664
BCAR1	0.494382	1.82016	0.026954	up
RPS6KA3	1.23062	0.752727	0.0518032
GOLGA5	1.27693	1.79541	0.0039724
SLC25A13	3.23972	6.70765	0.00791223	up
CTTNBP2NL	1.57914	2.68537	0.0117016	up
STX16	1.10286	2.82583	0.00113829	up
PSME2	12.6455	5.31085	0.0978094
APEH	1.99431	1.14463	0.174601
INTS3	4.8365	5.1147	0.427392
TPM1	13.7577	15.5983	0.12192
BICD2	9.44404	2.50803	0.0737248
CBR3	0.592239	0.691178	0.164821
SRM	8.69014	2.65039	0.0449825	down
PUM1	1.06473	1.77221	0.0606569
RABGAP1	0.520784	0.645245	0.460987
ITGB5	2.43992	0.370463	0.145401
MPRIP	4.99865	5.57633	0.111088
UBA3	1.50505	1.13668	0.108413
NAA15	2.01553	1.85151	0.330535
CCDC22	1.05924	2.46937	0.0618873
EXOSC10	2.72273	3.07092	0.179476
PSME1	12.3688	10.153	0.181951
ATP13A1	1.23299	1.45997	0.286559
FLOT2	3.30762	1.82023	0.0997297
ZW10	0.79065	0.810997	0.417125
RAB3GAP2	1.12203	0.744873	0.0458592	down
SHTN1	1.056	1.30553	0.251157
CYRIB	3.73629	3.89435	0.179273
GTPBP4	1.20886	1.4478	0.139323
GBA	3.75144	4.14097	0.0982998
ABCE1	4.78412	1.95657	0.000266915	down
OSBPL8	1.42242	1.60942	0.175673
PGM3	2.05716	3.81817	0.474815
RBBP7	12.436	11.4346	0.305147
ALDH1B1	0.329651	0.251099	0.163768
SUPT6H	0.201657	0.666256	0.428216
ADK	3.47706	4.59565	0.485233
ALDH9A1	2.4674	3.14739	0.105355
TPM2	6.30877	5.01264	0.479531
ATP6V1B2	1.57495	2.04804	0.0694272
HERC5	0.6746	1.40782	0.180236
IDH1	8.56235	6.48524	0.139325
KRT1	1.97461	1.81555	0.491028
PKN2	0.368626	0.403093	0.356214
TJAP1	1.02369	2.15206	0.0911173
ZC3H14	1.10658	1.16794	0.421853
EIF2A	0.435273	0.437399	0.352912
SCRN1	10.0204	7.27642	0.178091
TXLNA	3.06306	7.12585	0.00499903	up
UQCRC2	2.20021	2.30226	0.288713
UMPS	8.23148	7.89288	0.357219
CAVIN1	41.2545	37.7604	0.483503
ANKFY1	0.968462	0.663205	0.0712601
CPSF1	1.22707	1.20485	0.496817
SUGT1	2.13126	1.32569	0.0845686
DIS3	1.50701	1.67749	0.124279
TACC2	1.37296	1.66993	0.309392
PLAUR	4.16804	8.18654	0.00975867	up
PRKAR2A	3.63146	5.27416	0.0240346
FIP1L1	2.74137	4.28425	0.0274534	up
ILF2	9.26538	7.62891	0.334846
FAM98B	3.25932	2.13022	0.276189
AP1G1	2.87994	2.01693	0.0680281
EXOSC7	1.25723	1.19165	0.310018
SYNM	11.8579	8.76903	0.384746
YLPM1	1.2005	2.3025	0.359853
TWF1	6.39287	6.91274	0.396959
DNAJC9	4.96731	7.49564	0.000540097	up
UBE2K	7.45977	7.0658	0.41854
PSIP1	6.53535	10.9114	0.0343048	up
CSDE1	1.59595	1.52077	0.256127
APOE	2.02686	4.94192	0.000875427	up
USP10	13.7832	8.07277	0.176157
HK2	0.522971	0.654584	0.0736734
DDX19A	1.91416	0.989917	0.00427146	down
EIF3F	6.40726	3.05979	0.0329611	down
ABCF2	4.9192	7.8202	0.039002	up
HNRNPD	44.5047	56.0473	0.126028
NQO1	4.79385	4.99486	0.195327
PRDX4	6.90388	3.76794	0.0163389	down
ASCC3	1.58981	2.36801	0.0345032
TXNL1	3.60702	3.50424	0.300181
DIDO1	0.661163	0.479329	0.390431
RPS2	17.7332	17.8299	0.482659
IRF2BPL	2.23198	2.54984	0.285415
CNTN1	1.74478	0.0506247	#DIV/0!
DDX21	2.49863	3.15119	0.441425
VBP1	9.18066	10.3422	0.183844
EIF3E	7.27	4.47603	0.00477117	down
UFD1	3.00689	3.26904	0.422701
TBC1D15	1.2767	1.27809	0.253193
PSMD7	6.35824	5.68898	0.222029
ACTR1A	7.95132	7.95569	0.317138
MTDH	7.20271	8.31632	0.109515
RPL10A	9.48451	9.62508	0.36871
GAK	3.07086	5.23192	0.0949283
TNIP1	2.63823	3.8912	0.0133216
GLUD2	#NUM!	#NUM!	#DIV/0!
NUP98	0.99304	0.719926	0.29133
BLVRB	12.7351	12.6556	0.178925
PPL	2.9503	2.98013	0.404815
MAT2B	3.42536	2.10857	0.0043781	down
EPS8	0.347124	0.6794	0.0909977
PON2	2.65465	2.17732	0.190715
SCFD1	4.14522	3.09787	0.257322
HNRNPC	16.8287	22.2629	0.106086
SYAP1	2.64329	4.2159	0.380149
PGM2	4.74072	3.64478	0.370264
MISP	4.43993	#NUM!	#DIV/0!
IPO8	1.36432	0.87531	0.321383
NANS	4.10499	2.5898	0.370572
ROCK1	0.706254	0.591585	0.236817
NMD3	0.96863	0.728364	0.0853129
HDGFL2	4.6075	9.02892	0.0169758	up
PHACTR4	0.531231	2.00039	0.00551053	up
DYNC1I2	9.63455	7.40334	0.168679
ATP2B1	0.746243	0.762982	0.332553
RAI14	0.486895	0.767892	0.399602
HMGB2	9.54837	10.6046	0.241628
PPP6R3	0.809252	0.769762	0.218553
AK2	9.08906	4.07448	0.041248	down
RPS3A	11.7076	13.5514	0.447731
TXNDC5	6.78175	11.7182	0.0275303	up
CHORDC1	1.48188	1.84937	0.0913741
NAT10	1.55943	1.31503	0.23713
NEK9	1.58595	0.880217	0.486544
VDAC2	29.863	29.633	0.445635
TALDO1	11.1059	9.87714	0.165994
NUCB2	8.35093	13.127	0.235304
LMAN2	16.4508	19.0157	0.117716
FAM114A2	11.0413	15.9002	0.017916
PDS5A	0.998927	1.12168	0.298609
ACAD9	181.942	74.9595	0.0307783	down
IGF2BP3	9.71915	12.8948	0.0961828
PNN	2.37673	7.62773	0.023189	up
CYB5R3	3.69207	6.92338	0.0370908	up
NPC1	3.4921	8.12231	0.00416946	up
PLOD2	0.36808	0.327489	0.179575
KLC2	0.181603	0.196901	0.250033
VPS13C	1.78076	2.23488	0.00560112
HGH1	1.17124	0.862205	0.35199
RPRD1B	2.64705	2.0181	0.419562
RGPD8	0.619634	#NUM!	#DIV/0!
FAF2	3.25135	4.8644	0.000584675
SLC9A3R1	6.7407	10.5113	0.107528
CLPTM1	2.07521	2.86532	0.0438397
RPS4X	16.9671	19.3139	0.383269
STAM	1.31938	4.85653	0.000372472	up
YWHAG	18.9544	18.2506	0.484641
SLC25A6	5.11254	4.8525	0.128596
SEPTIN2	6.27933	5.68664	0.487
TNPO3	0.885452	0.807732	0.371448
EIF2AK2	3.49741	1.96214	0.154498
NT5C2	4.24747	2.81108	0.0544298
METAP2	2.03973	1.39351	0.0236339
NIT2	3.8704	2.24393	0.181911
PAPOLA	0.877992	0.85732	0.12433
RPLP0	18.1809	19.8388	0.126875
ANXA3	2.82308	2.89695	0.299229
FKBP10	3.72803	4.72818	0.185157
MPHOSPH10	3.58026	3.02117	0.425263
ARFGEF2	0.2354	0.192413	0.41454
SSRP1	2.18212	1.9167	0.0227238
SLC25A4	1.48523	1.29091	0.140748
DDX19B	#NUM!	#NUM!	#DIV/0!
RIPK1	1.03573	1.01923	0.212558
ACTL6A	2.69654	2.57857	0.444962
PRDX5	30.7844	29.0237	0.385194
CSNK2A1	2.22433	1.73288	0.223337
GEMIN5	1.79661	2.06051	0.136562
LRRC59	23.0446	63.5704	0.000292393	up
HOOK3	0.577964	0.849125	0.0190291
PLOD3	4.3191	5.29207	0.0771057
DNTTIP2	1.21494	2.97288	0.0198891	up
SH3GL1	5.68235	11.9124	0.00361008	up
TNPO2	1.338	0.98445	0.21449
LAMC1	0.970202	0.429886	0.148384
ZFR	0.895783	0.820776	0.231021
CRKL	13.2892	22.4591	0.00924478	up
PRPSAP2	1.28306	1.24099	0.187282
CCDC50	0.812786	1.85155	0.0304755	up
TBCD	3.22084	2.16976	0.220018
CGN	2.70626	3.24313	0.0415678
CLASP1	0.463503	0.338563	0.201393
EIF3H	4.51973	2.95577	0.0372627	down
GSTO1	17.6875	15.5484	0.419957
SKP1	21.6918	34.1215	0.0239393	up
RPS21	29.8413	22.7129	0.34369
RBM12	1.51101	1.56888	0.485863
CCDC6	2.13548	2.43876	0.49139
HNRNPH2	1.59091	2.9355	0.279008
TBCA	21.963	29.2826	0.0456898
LASP1	108.001	179.045	0.0470599	up
EPB41L1	0.313456	0.34994	0.20295
FTH1	17.1222	36.4699	0.0200392	up
QKI	2.9872	2.77297	0.283353
NAP1L4	1.76703	3.15376	0.464785
NDUFS3	4.07071	3.97691	0.370985
DARS2	2.27244	2.02368	0.24063
BOP1	1.3156	1.37597	0.284838
TKFC	1.92114	0.982347	0.0496313	down
ANP32B	3.74291	5.13812	0.0907402
OSBP	2.76993	4.15703	0.0338685	up
PRPF6	1.86999	1.55397	0.165287
ANP32A	50.8966	84.1835	0.0100967	up
RBM39	2.33085	2.2047	0.241625
GFM1	2.20074	2.63905	0.0172252
RAP1B	17.6024	17.4421	0.276496
RPL5	14.7747	13.0421	0.368307
SLAIN2	1.05481	2.54105	0.0019825	up
PPT1	0.868856	0.737847	0.28251
SGTA	24.8045	30.7624	0.229238
RTRAF	4.07155	1.96473	0.00277728	down
FBL	4.86126	5.41591	0.13016
CPSF3	1.74823	1.52093	0.266055
GSPT1	2.25407	2.49521	0.376703
VPS35L	0.473293	0.179736	0.205478
RASA1	0.282042	0.357068	0.169161
PLEKHA5	1.04969	1.38583	0.123608
GNL1	2.31157	1.85724	0.460245
ARHGAP1	2.6317	1.58033	0.0633133
RAD21	0.93003	1.30106	0.238712
VPS26A	3.85325	2.55196	0.00707871	down
IK	2.26351	4.81082	0.0175847	up
EGFR	0.868785	0.0859637	0.373797
CAPZA2	3.15549	3.65652	0.448956
NAE1	0.814421	0.710914	0.444277
CORO1C	5.26786	4.87496	0.426731
BTF3L4	5.54915	14.788	0.00146025	up
PAFAH1B1	2.85168	3.35022	0.154983
RBM14	1.64349	3.24669	0.0682429
PIH1D1	3.69272	4.13253	0.365766
FAM120A	1.21654	1.2455	0.181665
RIF1	0.727366	0.990204	0.0515174
CCAR1	1.19555	1.64942	0.34811
SFN	1.02227	0.312901	0.173461
NDRG1	6.32393	#NUM!	#DIV/0!
RAD23B	14.1281	27.0306	0.00443866	up
CTPS1	3.31141	2.27218	0.0721799
ERP29	13.4994	16.2953	0.252984
RAB3GAP1	0.225526	0.586721	0.297389
DHX16	1.93232	2.80733	0.365336
KRT10	1.26336	0.592283	0.179118
VAC14	0.925508	0.372552	0.0180538	down
COMT	1.20489	2.31709	0.155838
BIN1	0.578802	0.659126	0.306014
RABEP1	0.240618	0.704655	0.0125256	up
SLC12A2	0.248578	0.315219	0.216305
PNPO	6.03603	7.59684	0.0670575
CDK1	9.56856	13.0115	0.054681
SIN3A	0.641867	0.392766	0.287477
CHERP	1.31376	1.59441	0.322136
ZFYVE16	0.994919	1.66478	0.0316451	up
PEX19	1.31871	1.7911	0.0652312
IFIT2	2.75005	2.41484	0.468422
WDR11	0.50801	0.416396	0.365483
PRDX3	11.5346	10.6066	0.190017
ARCN1	5.67576	4.72328	0.0801811
RBM25	1.4365	1.41328	0.26694
ESYT2	1.11687	1.53776	0.143293
SRSF1	20.1997	51.8386	0.000786694	up
TFG	10.2136	11.5659	0.179158
SEC23B	1.45536	1.70459	0.0311275
GLRX3	9.84923	8.88765	0.159671
KIF11	0.724774	0.317905	0.0275865	down
BPNT1	2.0672	2.34471	0.38374
ARMT1	2.02057	1.71674	0.154594
CLPX	4.18142	7.53918	0.00138085	up
MTHFD1L	1.27108	1.62076	0.460549
IPO11	0.522078	0.30147	0.165519
AGL	5.49163	2.5418	0.140989
SEC23A	3.36162	2.03279	0.260328
TTLL12	1.85033	1.53916	0.298792
WAPL	0.575164	0.964748	0.0518106
OAT	1.27541	1.28923	0.312169
ARF3	25.1448	14.1901	0.0379296	down
ITPRID2	0.441411	0.898229	0.0312922	up
UCHL5	8.81585	22.6253	0.00192868	up
ALDH2	0.299907	0.246182	0.183453
FDFT1	2.4924	0.573949	0.125353
EHD3	0.646598	0.594063	0.238375
HEXB	8.59505	10.9477	0.180365
ACAT1	5.66613	5.73287	0.406452
RB1CC1	0.898808	1.2666	0.160589
SCAF11	2.23152	2.45848	0.39561
OASL	1.97866	2.52808	0.153955
MYL12B	39.2596	64.7527	0.0242428	up
ACOT1	6.25252	5.10804	0.142945
ERCC6L	0.526003	0.682815	0.450279
ARPC2	6.87698	13.1308	0.116829
CNPY2	13.9096	17.9398	0.149563
ELAC2	0.952269	0.654339	0.0815742
ANKRD17	0.354206	0.336522	0.338636
NME1	18.7238	16.3941	0.277306
TIMM44	2.26806	1.91294	0.387039
ADSL	4.30813	2.18358	2.65693e-05	down
TUBG1	2.30595	2.35941	0.34295
NDRG3	1.92875	1.43833	0.392839
CALM3	19.045	66.6415	5.89092e-05	up
BCAS2	1.99938	2.8493	0.0221501
BAIAP2L1	2.14636	2.24368	0.400785
ACAT2	4.05313	7.11929	0.165972
THRAP3	1.28992	1.88166	0.128977
PRRC2B	1.21264	0.757687	0.272449
ARF1	#NUM!	#NUM!	#DIV/0!
STX10	2.74017	3.63584	0.00909067
CTNNB1	0.689064	0.746385	0.410183
ARHGDIA	11.7797	8.4755	0.182214
PPA2	2.59678	1.97206	0.417708
TRMT10C	0.618492	0.446403	0.336086
TXN	176.884	170.533	0.273791
NSDHL	1.29861	2.12725	0.0935602
HPRT1	5.5305	5.27326	0.249102
NIBAN1	0.797021	0.37948	0.145578
SMG8	0.834701	0.675201	0.0704888
CTSB	5.47049	8.76189	0.0210324	up
GATD3B	4.19687	4.30041	0.316793
ARPC5L	4.18879	9.20834	0.00896573	up
FKBP5	1.8111	0.615347	0.0291533	down
EIF4B	10.2744	19.9363	0.00901705	up
NELFE	0.364573	1.7782	7.4643e-05	up
CDC37	7.76809	13.9315	0.0250564	up
EMD	3.30259	8.13005	0.00410798	up
METAP1	2.00494	1.82579	0.166881
GET3	8.15829	7.15828	0.341036
GLOD4	6.24165	5.25005	0.241807
PLAA	1.33471	1.20275	0.495427
FEN1	3.90633	2.57023	0.0718292
CTBP2	1.74115	2.13384	0.0763372
RANBP1	14.4755	19.6909	0.0102603
HTATSF1	2.00029	1.77272	0.122157
PCMT1	8.42602	3.39428	0.418774
PPP1R7	2.2231	2.56443	0.243809
RNMT	2.87527	2.92856	0.290768
NUP155	1.27041	1.39811	0.266599
TMX3	2.00407	1.55074	0.228621
PMPCA	1.24424	1.45569	0.251906
RCC2	1.69013	1.22643	0.47873
HTT	0.203447	0.118491	0.0600192
RBM10	1.11299	1.43023	0.0170986
NCLN	0.254282	1.10383	0.300076
RPL6	13.9137	12.6401	0.184137
DAP3	1.41112	2.40747	0.0866022
CORO1B	7.95876	8.0193	0.487363
SNAP23	3.51387	6.8176	0.0133803	up
TOP2A	5.50313	4.69615	0.0681934
MYG1	4.57185	5.97844	0.496397
AIP	1.69868	1.59532	0.259889
TBCE	2.29002	0.897678	0.0492871	down
HSPBP1	0.711881	0.582258	0.2041
SLC25A24	1.55091	1.21047	0.134839
MEAK7	2.19822	1.73516	0.42391
ACSF2	0.77048	1.10126	0.0187155
ACADM	1.71081	2.52649	0.269401
DDX47	5.17072	5.22291	0.490476
UBE2L3	25.498	41.4303	0.00477077	up
VPS4B	2.36138	1.90387	0.153473
MACROH2A1	4.44892	4.35193	0.345674
NMT1	1.88068	1.93645	0.194074
SLC25A5	42.8346	32.9397	0.00724571
RPL9	17.6287	13.1833	0.0389029
ALYREF	14.2385	27.9619	0.00279986	up
PICALM	2.20713	2.34451	0.253357
CALD1	2.54601	2.95809	0.345494
STX12	1.41873	2.63487	0.0311979	up
HECTD1	0.749381	0.226503	0.00683092	down
TRMT6	1.0135	1.02251	0.171084
BCAM	0.701736	1.1956	0.283108
PSME3	5.46229	5.41771	0.196565
RAP1GDS1	2.00829	1.7456	0.242203
LEMD3	0.195898	0.90843	0.00577525	up
LTN1	3.66034	3.611	0.229029
H4C1	118.656	89.2124	0.0737093
UBE4A	0.347157	0.679562	0.426964
CACYBP	5.74989	5.32506	0.133612
CMAS	0.855999	1.13259	0.337852
LRPAP1	3.23714	4.03573	0.167917
MCCC1	0.447743	0.184515	0.0748975
DECR1	5.94782	6.8963	0.276926
PDLIM7	6.76546	7.04958	0.241453
PPM1F	0.859475	0.93692	0.358038
LARP4	1.22536	1.7163	0.384511
NUP50	1.38942	1.99846	0.0235597
PTGES2	1.48362	1.97251	0.35724
ATP5PO	4.48885	5.95476	0.00413737
STX7	5.03183	14.2457	0.00380845	up
RUFY1	1.69622	0.893592	0.0190701	down
ME1	0.521085	0.461904	0.167392
CUL2	3.9273	2.73772	0.0140812
OGFR	1.72001	1.256	0.110839
AARS2	0.47936	0.365592	#DIV/0!
BSDC1	0.953487	2.21488	0.00336378	up
ADD2	0.246044	1.03587	0.0025512	up
SKA3	93.3563	100.173	0.163822
CBX3	13.0437	18.4376	0.016625
SMG9	0.804456	1.03893	0.430418
SLC4A7	0.942089	1.19474	0.136479
BZW1	7.4558	7.0003	0.465925
RAB14	2.99193	3.83513	0.0571838
MAP2K2	0.342908	0.208792	0.125796
NUP54	2.89565	2.66522	0.408805
SNX4	1.81609	1.67821	0.325809
TCERG1	10.9943	10.4736	0.351545
NME2	82.3747	91.098	0.49725
EIF2B4	0.861886	1.29324	0.0225771	up
RPL12	26.2363	22.0919	0.148972
AFTPH	0.202958	0.625366	0.102622
CNN3	8.80437	5.36393	0.178516
HSPE1	243.028	407.539	0.004292	up
CCDC124	4.87865	7.67386	0.00291289	up
VPS53	1.10905	0.547994	0.456111
RPL7A	17.4691	26.122	0.0577361
KLC4	1.43829	0.987263	0.336678
CPOX	3.79294	3.22436	0.329799
SP100	1.93354	3.34865	0.149484
TRIP12	1.1828	1.09993	0.0987425
NCAPH	0.884169	0.897004	0.422518
PLCB3	1.1775	2.43679	0.0133489	up
ESD	2.57819	1.41548	0.154725
YWHAH	3.16008	3.55704	0.225061
NECTIN2	1.64545	2.04301	0.0959441
STK24	1.37018	1.65619	0.436566
CC2D1A	2.31013	1.21737	0.0240988	down
ARF4	14.0101	11.5232	0.411719
GIPC1	2.35826	1.34334	0.149928
SRI	10.8742	16.8973	0.0099127	up
COPG2	0.960268	0.703374	0.0906335
TACC1	0.885334	0.59881	0.218913
KRT9	5.9931	7.51257	0.220024
RPS7	19.9728	14.1929	0.0239547
KIF5C	0.331264	0.273325	0.459747
SARS2	1.08533	0.358806	0.0564269
RO60	2.83401	3.33167	0.278979
CLINT1	3.08115	6.35258	0.0133359	up
SMARCA2	2.83497	3.23355	0.0367565
PGRMC2	11.7879	17.4397	0.166577
RPL10	7.11142	6.8616	0.322348
CTBP1	2.20032	2.34269	0.185497
EIF2B5	0.70319	0.865831	0.25339
YBX3	9.2485	8.91028	0.342168
ATG3	1.67287	1.72961	0.13465
TBL3	26.1677	27.4638	0.453515
FLOT1	2.02663	2.99814	0.0154324
DNAJB1	7.61883	7.32745	0.338334
SUCLG2	4.38554	6.16932	0.0969444
ABCC3	1.5838	0.89074	0.190429
MYEF2	2.29121	2.00758	0.368964
DDX24	0.91857	1.02043	0.382401
GBE1	0.861884	0.640409	0.113248
G3BP2	2.1087	2.21039	0.374915
SRPK1	2.02159	2.73514	0.00459891
PSMA6	5.69518	5.58397	0.281324
CSTF1	0.718251	0.357758	0.135483
MCFD2	3.28006	10.9632	0.0138416	up
PHB2	73.5418	73.6412	0.433059
GTPBP1	1.26433	0.348606	0.135686
PEA15	5.84355	9.99824	0.0233404	up
SEPTIN10	2.12971	2.87204	0.379262
MDH1	14.8007	9.76608	0.0352663	down
GNE	1.83151	1.98889	0.0816287
AHCTF1	0.245957	0.732594	0.38193
CUL1	1.27248	0.549772	0.0768395
SNRPA1	5.99802	5.55002	0.212509
IGBP1	2.34132	2.79949	0.292342
PLXNB2	1.03481	0.510627	0.00258413	down
LIMCH1	0.562503	0.930155	0.309044
BAG2	6.85663	8.42801	0.00716428
PTCD3	0.836037	0.827657	0.34443
PRPS2	1.30297	0.74314	0.122045
ACBD3	2.94866	2.65691	0.151793
SMARCC1	0.113636	0.116163	0.274122
MYO1E	2.76237	0.67372	0.00515433	down
STOM	5.34655	3.65195	0.154326
ECHS1	4.24765	4.29429	0.341225
NT5DC1	2.19103	1.19669	0.114636
NLRP2	0.704897	#NUM!	#DIV/0!
LAS1L	1.69144	1.78912	0.21221
DNAJB11	3.23482	3.77669	0.281542
ATXN10	0.61343	0.395902	0.109211
DDAH1	5.44966	7.55688	0.0136972
ZNF318	0.532109	0.793069	#DIV/0!
MARCKS	3.17512	5.03191	0.023956	up
CIAPIN1	2.23707	5.01962	0.144793
GLB1	1.9521	2.66194	0.0908595
ADSS2	2.63824	1.99403	0.450428
LAMA5	0.230355	0.25311	0.308335
RAP2B	1.66781	4.08981	0.0544887
CUX1	0.802499	1.07719	0.0780864
DUT	7.35336	7.74731	0.45512
APP	3.10015	4.00818	0.454052
RAP1A	0.521084	0.418096	0.162409
RBM27	1.1969	1.3983	0.100493
PARVA	0.768708	0.417417	0.0439503	down
TOR1AIP1	3.14383	4.00753	0.126444
DDX23	7.60863	6.02885	0.17311
USP11	1.00953	0.620196	0.127524
HNRNPAB	35.4711	37.5959	0.201776
SERPINE1	0.300646	5.53049	0.0282548	up
INPPL1	0.773566	0.783425	0.238918
PIR	0.895806	0.645571	0.166608
AKR7A2	2.59458	2.12737	0.391097
NUP188	1.22283	0.883823	0.104996
OXCT1	1.50669	1.88702	0.11172
MANF	6.15539	10.5362	0.346524
PAFAH1B2	11.8729	11.3255	0.439969
ERMP1	1.449	1.33849	0.261091
EIF1B	0.832317	0.164224	#DIV/0!
NDC80	0.761666	0.659441	0.430165
TELO2	0.862931	1.81201	0.0379857	up
NCSTN	5.52334	8.45937	0.122856
EPPK1	0.272446	0.388717	0.107604
GLMN	0.647657	0.207945	#DIV/0!
IMPA1	5.3235	5.7973	0.137256
TSN	2.721	3.15686	0.202814
PPP1R9B	0.683155	1.18555	0.175991
PPP4R1	1.35791	0.831278	0.218357
LSS	0.869969	0.703267	0.29992
PFDN2	19.3386	31.6076	0.00324612	up
BID	2.87875	5.95471	0.0325911	up
TRIP13	1.27133	0.940587	0.0741897
STRN	0.962306	1.2014	0.229521
GUF1	0.939684	0.809416	0.289075
NBN	2.49703	2.73289	0.258688
NCAPG	2.41725	2.45696	0.338657
ELP1	0.508391	0.205631	0.0968883
SNRNP40	0.843716	0.706313	0.249088
PFDN6	11.0239	20.2848	0.00140827	up
OGT	0.834738	0.682567	0.142509
MAN2B1	1.11353	1.9982	0.0675525
SNX8	1.58349	0.856188	0.344581
PPP6R1	17.2721	15.5497	0.219254
BCL9L	0.662052	1.05788	0.0532104
MRPS31	1.30299	2.1409	0.0968727
ILVBL	0.669214	0.898761	0.456245
EIF5	12.4033	13.0522	0.38197
DLD	6.31608	7.51961	0.274998
SMARCA1	0.740947	0.881868	0.394279
DDRGK1	8.04798	13.8288	0.00321228	up
MTHFD2	2.62777	2.54894	0.432088
YBX1	4.03884	3.93129	0.26688
LGALS3BP	0.318382	0.175451	0.179255
EWSR1	10.6434	21.9004	0.000172057	up
CBX5	8.60843	10.4233	0.0273137
SZRD1	0.790348	1.93385	0.00258957	up
RSF1	0.28955	0.996304	0.0684207
EHBP1L1	0.646719	0.833162	0.166984
PCYT1A	2.91715	2.65737	0.355469
TST	0.484847	0.248832	0.179829
RFC5	0.921105	1.03043	0.234826
MYO18A	2.04561	1.06169	0.000699528	down
NUDT5	4.41916	5.36999	0.113169
NLN	2.60146	4.23172	0.0832363
DNAJC7	1.3342	1.15204	0.288607
NUP107	0.762878	0.580652	0.096245
CACNA2D1	1.02657	0.96464	0.363931
MICAL3	1.43028	1.35546	0.221621
TLN2	0.397494	#NUM!	#DIV/0!
MUC5AC	1.01795	0.137635	#DIV/0!
CUL4A	0.141134	0.22633	0.486222
BUB3	2.79914	1.75717	0.00578034	down
ABCF3	1.00126	1.01828	0.450495
BANF1	5.16918	9.31779	0.0013877	up
PSMA2	7.11479	5.4131	0.0894694
JPT2	6.47957	10.3937	0.0375883	up
TXNRD2	5.14522	5.78986	0.432108
HNRNPA3	10.0257	11.2744	0.272796
PAF1	1.20545	2.89108	0.00631032	up
RAN	35.0281	36.6303	0.447784
SAMD4B	0.917363	0.21971	0.113332
YARS2	1.79002	1.80448	0.38316
CLNS1A	2.19733	5.05516	0.0154688	up
PPP2R5D	2.79705	1.86271	0.224901
GRHPR	12.9409	12.6668	0.453624
RRAS	5.94344	6.7932	0.143298
EPG5	1.2337	0.90875	0.222287
ADPGK	0.674242	0.10236	0.129072
GNAS	4.68391	6.01742	0.339093
RAB21	0.73763	1.91813	0.0297711	up
HP1BP3	2.68416	1.71897	0.000135255	down
SKIV2L	0.823835	1.34349	0.0115526	up
LUC7L2	3.5	4.61916	0.246471
NAA25	1.66809	3.14742	0.0114389	up
CSTF2T	0.91011	0.640826	0.28867
PLD3	10.1694	15.8405	0.408913
GOLM2	2.98433	3.81328	0.0112775
USP39	0.421456	0.91708	0.0973815
PPP4R3A	1.05955	1.05052	0.195206
ADH5	7.56744	9.05588	0.305673
GLS	1.85458	1.75888	0.179144
ORC2	0.872249	0.57466	0.0809248
TNS3	2.16378	0.715853	0.178351
PTGR1	2.99868	3.78596	0.118094
BAG5	1.06922	0.675917	0.278357
RIN1	0.831411	0.377127	0.162224
LANCL2	1.88888	2.66206	0.0244033
RRS1	2.49862	0.705482	0.139061
NACA	22.7471	16.2799	0.0183004
ENO3	0.558068	0.78492	0.397852
TARDBP	2.70963	2.07262	0.0630493
AGRN	1.96992	8.04096	0.00688181	up
FTL	10.5391	25.0018	0.0768257
ATP6V1C1	4.40157	4.16554	0.104894
LYPLA1	4.19537	4.54139	0.348909
BRD4	0.978103	1.20881	0.0240285
VRK1	1.3537	1.41545	0.227396
TRIP6	1.05216	1.02199	0.260676
ASPSCR1	1.51365	1.40906	0.0703192
RAB5C	2.82367	3.29165	0.282387
COPS3	1.94386	2.02873	0.197471
AVEN	1.67319	3.26825	0.00519234	up
MICAL1	0.797425	0.833398	0.289567
PPP1R8	0.772535	1.15758	0.271007
KPNA3	0.797821	0.739803	0.420997
NHSL1	0.240848	1.03426	0.00333938	up
LLGL1	0.78734	0.669342	0.207823
NNT	1.3401	1.29842	0.325111
SLC27A4	0.423973	0.837389	0.0736042
GAA	7.55096	10.0711	0.0105645
ATP1B3	3.60358	4.71617	0.239553
GRWD1	0.808157	0.689841	0.136181
HMMR	1.77961	1.40889	0.479169
ANLN	0.78629	1.10582	0.139209
CPNE1	2.5334	1.58846	0.178113
CMPK1	4.69995	4.94464	0.412564
TRIP10	0.991881	1.61413	0.26606
NUDT21	4.72281	3.27348	0.239741
PPFIA1	1.4881	1.9338	0.0351162
EFHD2	5.83637	7.80556	0.0604873
ELP3	2.29997	0.772732	0.033	down
AMPD2	5.61407	6.3602	0.126306
GLO1	21.0679	18.3171	0.484943
MAP2K3	1.65299	1.10205	0.19319
AQR	0.784551	0.64915	0.188172
MTAP	4.13477	4.10477	0.259253
ZRANB2	2.5029	4.23449	0.0526924
ARFGAP2	2.02445	2.33342	0.131807
CRK	1.8728	2.05471	0.435342
IPO9	0.895277	1.4303	0.456828
VTI1B	1.09379	2.65559	0.00839256	up
STK10	0.25937	0.709971	0.188781
UBLCP1	6.54842	4.86849	0.219427
ALDH16A1	1.29404	0.782982	0.153773
FOXK1	2.75953	2.98917	0.146715
UBE2O	0.628835	0.27977	0.00907304	down
SCAMP3	2.52238	3.19521	0.402161
BLVRA	2.83928	2.20227	0.128849
ACOT9	1.60682	1.04878	0.0967367
PPP1R2	2.98342	1.40871	0.0221796	down
GCLC	2.11758	1.14954	0.0213017	down
MLPH	0.576058	0.174446	0.162493
EPS8L2	0.295723	0.339301	0.251744
GTF2F2	3.83885	3.65356	0.40064
AKR1A1	1.83263	1.02446	0.00169974	down
TAF7	2.33199	4.26447	0.00404894	up
ISYNA1	1.9827	2.57747	0.455263
SEL1L	1.10212	1.18654	0.250348
SPR	3.51464	2.51447	0.1301
DDX41	1.37373	0.983061	0.118443
RAB10	20.0149	19.2924	0.190276
DDX18	0.669443	0.762297	0.0179089
HM13	4.80777	7.45555	0.0090699	up
VPS16	60.1091	0.613697	#DIV/0!
COMMD9	2.18375	2.46996	0.350436
PRPF4	2.60558	1.80346	0.285848
GPATCH1	1.23907	0.380685	0.0815455
KRT19	2.44295	#NUM!	#DIV/0!
USP4	0.376066	0.174548	#DIV/0!
TSR1	1	0.62857	0.12273
EHD2	6.97445	7.30303	0.285162
CUX1	0.274266	#NUM!	#DIV/0!
AK4	1.36358	2.09515	0.0644281
MYL6B	51.1103	88.0443	0.0404845	up
MRPS22	0.763804	1.42721	0.176572
DLG1	0.485315	0.332955	0.45133
THOC2	0.395729	0.932922	0.349646
GPHN	0.764342	0.83996	0.251045
TNRC6B	0.321554	0.416024	0.274474
VDAC3	3.9795	3.67544	0.298761
PIN1	2.18463	3.21349	0.0170521
HDAC1	2.11877	2.26058	0.455518
EXOSC2	1.53496	1.05176	0.425293
WASHC4	1.32545	0.848287	0.28282
RFC1	0.317291	0.6473	0.208741
HLA-B	5.01505	8.36323	0.0778866
ST13	11.9411	13.5081	0.219173
LUC7L3	1.0701	1.59479	0.451159
GAGE13	72.5145	129.077	0.00548981	up
MVD	5.61207	4.31924	0.0231326
CD2BP2	3.25738	4.18867	0.0271444
FBXO2	1.17263	0.443297	0.122137
EIF3J	9.83943	13.7018	0.0170591
ATP5F1C	3.8193	4.28978	0.433867
OXSR1	1.2106	0.749489	0.119665
HSPA6	1.12394	0.249015	0.132512
PPID	3.79722	2.45896	0.0451994	down
STK26	2.25957	3.24389	0.00346292
PAPSS2	0.672007	0.555672	0.163861
MYL9	0.423804	0.247172	#DIV/0!
UBXN1	12.2885	10.3516	0.0465275
WDR62	0.426663	1.38288	0.0254709	up
SNX2	2.28794	2.65097	0.491613
PPP5C	5.16709	3.75879	0.00463936
STK4	1.13609	0.644464	0.0455386	down
PRPS1	3.95052	2.48811	0.0185573	down
EPHX1	0.713969	0.581	0.184527
PDE12	3.45398	3.69209	0.26931
P4HA1	0.730287	0.972685	0.455811
SHMT1	0.421028	0.498523	0.422173
ATP2B4	2.25506	2.02136	0.291386
FAH	1.91321	1.56458	0.331825
CUL5	1.42525	0.688263	0.02136	down
SLC4A2	0.392404	0.568845	0.380259
CBX1	4.96444	9.63121	0.00110187	up
STAU2	0.783092	0.897365	0.440285
IDH3A	3.28911	4.97856	0.295742
DBI	63.5012	147.31	0.00399261	up
PPP4C	1.13238	1.48267	0.281554
SFXN1	5.21352	3.1211	0.0375938	down
PRPF40A	2.49517	2.63745	0.380435
TBC1D5	0.385375	0.361882	0.179606
SRPRB	1.36328	1.3257	0.271728
CHCHD3	4.502	9.2555	0.00716496	up
COPS5	4.4166	5.67618	0.011776
HABP4	0.347649	1.7133	0.033424	up
POLR1D	5.39307	6.96951	0.234259
CYB5B	12.7266	17.9813	0.298886
PSMB2	11.6436	11.2761	0.191163
DNPEP	1.14547	1.30753	0.373293
BCLAF1	1.07878	3.45019	0.168977
VIRMA	0.255628	0.311337	0.43217
PDPR	2.1353	1.66197	0.102075
HARS2	0.500383	0.453183	0.348415
POLD1	1.57	2.14794	0.374455
TBRG4	19.6352	5.08994	0.047946	down
GNAI2	1.78685	1.32485	0.299763
CSNK2A2	1.51104	1.98557	0.166963
SRC	0.845161	0.245054	0.102586
SMARCD1	0.569155	0.70819	0.0982012
EIF5A2	0.479292	0.429448	#DIV/0!
HMGB3	15.7636	25.1989	0.0020633	up
VPS52	0.658912	0.407178	0.0619983
LIG3	1.12391	0.648832	0.139137
HDGFL3	1.07954	2.62245	0.0185726	up
STX6	0.900294	3.13523	0.000140671	up
SARNP	14.9994	50.5668	0.000897858	up
CEP170B	0.239429	0.224409	0.458181
DENND4C	0.86059	1.16515	0.0437644
ESS2	0.680132	0.866698	0.317238
SAMM50	2.07497	1.72264	0.190937
KIF4A	0.325244	0.401123	0.409346
SEPTIN11	4.14891	3.30993	0.292251
GSPT2	0.126258	0.257963	0.129004
CDK5RAP3	1.34876	2.23456	0.096904
NDUFA9	3.23159	3.2979	0.322473
SWAP70	0.752832	0.40598	0.117726
TPBG	3.96348	17.6189	0.0015417	up
PDCD10	2.89517	2.56499	0.0931586
TERF2IP	0.726209	0.88076	0.149783
ETFB	6.38102	8.01877	0.37654
CNPY3	1.15286	5.02493	0.0103301	up
ACAP2	1.15531	2.24072	0.161622
TES	1.62638	1.98733	0.159865
ATAD3A	2.21705	3.09777	0.115222
PLEKHO2	1.98287	3.0739	0.0147771	up
SNX5	1.09769	0.895241	0.119423
GID8	0.659621	0.392881	0.139534
VAPA	4.54535	10.8531	0.00150205	up
PATL1	1.11364	0.877558	0.265483
THOC1	1.11024	1.71425	0.182869
SCP2	2.01003	2.20853	0.483961
RANBP3	1.15748	1.60139	0.00951489
PDXDC1	0.778013	0.6542	0.130819
GTF3C1	0.358816	0.282725	0.203172
MEMO1	1.80523	2.23316	0.0558004
RPS8	19.7217	18.7761	0.319839
OPTN	1.20602	1.62642	0.444117
MTPN	4.38305	5.83844	0.224023
KPNA6	1.75868	1.23329	0.201162
CUSTOS	0.806989	2.37907	0.015555	up
HDAC7	0.521389	0.865769	0.0236412	up
GRN	0.333618	2.22479	0.00901151	up
U2AF2	6.23778	6.08059	0.40101
GOLM1	1.29541	2.60714	0.320108
RIPOR1	0.501982	0.343049	0.0703681
RNF20	0.405797	0.259039	0.127178
DNAJA2	3.19234	2.1885	0.146285
PAWR	2.44705	3.53621	0.189999
JPT1	9.2636	17.0472	0.407553
PTGES3	18.5437	20.8024	0.336872
TOP2B	1.31948	1.28338	0.273599
CIAO2B	1.26092	1.74644	0.0512317
GALNT2	0.553793	0.427301	0.200443
S100A11	22.3947	32.7826	0.362636
ACTBL2	610.791	555.071	0.0917285
HPCAL1	5.10737	7.08537	0.0494575
ADAM10	0.451251	0.432061	0.360974
OTUB1	3.88046	3.47327	0.238678
CD44	20.844	41.5054	0.0479063	up
NDUFS8	4.19441	9.1561	0.00081832	up
EIF2B2	4.43439	3.37898	0.376204
KRT81	0.316828	0.12524	0.184266
TBC1D13	1.33442	1.39252	0.36174
BAIAP2	1.328	2.02154	0.153527
NENF	4.58026	7.43357	0.324157
TNFAIP2	1.31882	#NUM!	#DIV/0!
MYO9B	26.4942	22.5987	0.0896906
DLST	6.58122	10.6755	0.00547728	up
VAPB	7.00456	17.4765	0.000233578	up
POP1	2.49847	4.55443	0.00241002	up
PRPF31	2.667	1.72806	0.149974
AP1M1	1.33216	1.52087	0.383574
NUP88	0.634462	0.494169	0.272744
STAT2	0.792508	0.209456	0.0584092
LACTB2	2.89896	2.05402	0.154471
HEATR1	0.0991971	0.0866083	0.352989
PARP10	7.0956	7.67629	0.490385
ACAA2	2.82595	3.41109	0.0442331
CALB2	1.68662	1.7564	0.482366
PNPLA6	0.311385	0.222779	0.379189
ATP2C1	0.736303	2.56789	0.0027869	up
PTPRJ	2.19178	0.163205	#DIV/0!
GSTK1	2.42884	1.92502	0.176349
HSD17B12	1.10671	0.95176	0.308285
DTX3L	0.111369	0.135412	0.201781
RELCH	0.264209	0.546191	0.0225567	up
AFG3L2	0.964883	1.36118	0.0612516
PRPF4B	0.266612	0.413879	0.308203
PRKAR1A	10.2802	8.32427	0.191175
TYMP	0.361574	0.0451601	0.172952
PITPNB	2.61256	2.56406	0.406386
H2BC18	27.3834	34.6774	0.382291
NPC2	3.92022	5.82481	0.130519
GALE	1.57054	0.558421	0.0583463
NUDT19	0.964196	1.85418	0.145815
RAE1	1.3207	1.09643	0.314184
PRKAA1	0.6975	0.613353	0.338668
NAGK	2.62856	2.44142	0.265826
ECHDC1	2.53554	2.37987	0.494562
WASH2P	1.74986	2.78948	0.117716
SEZ6L2	0.567536	0.392108	0.0781508
LYPLA2	2.63355	2.38236	0.462646
EIF2B1	2.65544	1.83648	0.130124
DOCK5	0.565703	0.420483	0.17079
CSTF3	0.965336	15.4203	0.0575718
PAIP1	4.24538	3.93883	0.39939
SDHB	3.90394	5.74644	0.00876666
CPT1A	1.13506	1.06963	0.45618
RSL1D1	1.7683	2.63888	0.303819
PARP9	0.847324	0.365441	0.203472
PI4K2A	0.612761	0.725899	0.276262
UBXN7	1.11246	2.05699	0.285016
C11orf68	1.78102	1.71473	0.47481
MPDZ	0.543513	0.351866	0.291302
RPS14	6.92048	9.91588	0.109323
PTGS2	4.33565	#NUM!	#DIV/0!
PPP2R5C	0.171205	0.308185	0.349381
UCHL3	2.03268	4.10013	0.00217739	up
GPS1	3.88435	3.54696	0.207687
DNM1	0.418194	#NUM!	#DIV/0!
SSBP1	4.21297	5.02464	0.112253
CTH	2.33977	2.72013	0.445585
ERLIN2	1.18033	0.912428	0.46072
NDUFV1	1.50326	1.95097	0.471286
PDAP1	11.4461	23.8153	0.00171902	up
PHAX	1.81024	2.81382	0.00803791	up
TSFM	2.84595	3.22146	0.46602
HIP1R	1.95743	2.64194	0.234935
ARHGAP17	3.0372	1.19454	0.100886
CYC1	4.06344	4.43548	0.418415
NUTF2	9.49767	7.13357	0.0252785
TMED9	3.24247	3.67859	0.319551
HGS	2.16274	2.81935	0.105874
RHOC	8.75765	9.03463	0.306776
AP3M1	1.69366	1.72794	0.205135
MFAP1	0.897884	2.38652	0.0219487	up
PKN1	1.02182	1.05891	0.385969
SNRPD1	3.19365	3.19463	0.402635
RIC8A	0.628615	0.226328	0.0651592
FKBP1A	20.578	16.2114	0.235655
AGPS	1.04666	1.22283	0.284747
SCARB2	5.12243	5.51776	0.354839
CDK11B	0.854685	1.18208	0.405893
CISD2	6.34486	12.7537	0.00251352	up
PLCG1	0.861403	0.692102	0.280191
USP24	0.178221	0.155449	0.357459
SLC25A12	2.35662	2.69491	0.318445
DNAJC8	5.02866	10.6447	0.00324484	up
ATP6V0A1	0.676333	0.759952	0.360063
CUTA	13.269	17.1266	0.173963
DPF2	0.68559	1.00725	0.0664504
ZC3H15	1.74994	2.9059	0.0407002	up
RHOA	8.91937	5.82421	0.011469	down
IWS1	2.40336	4.93049	0.00394496	up
ETHE1	2.712	1.58788	0.0941869
RBM4	1.31011	1.13349	0.483793
DCAF1	0.229099	0.259022	0.383558
AGR2	0.459792	0.357947	0.186234
KIF1B	0.998692	1.02403	0.301688
NXF1	1.29051	1.02011	0.138141
MEPCE	2.73123	2.58197	0.198021
DIP2B	0.828002	1.10958	0.0437058
RFC4	2.94327	3.26237	0.253224
NUMB	1.02016	0.780642	0.17197
HSDL2	0.831097	0.448658	0.054564
SPECC1	0.171042	0.44537	0.406349
NFKB1	1.2189	0.819403	0.366828
PSMD10	1.35841	1.36348	0.402508
PFDN4	7.6731	13.8813	0.00334287	up
BMS1	0.164223	0.492156	0.0399156	up
ALB	539.322	196.836	0.0584037
CALCOCO1	2.79417	2.97855	0.408616
MMUT	0.149139	2.46257	0.00389716	up
LRSAM1	13.0461	11.9326	0.402216
DNAJC11	0.553723	0.464194	0.49376
NMI	0.6275	0.508221	0.137772
PPWD1	1.49982	2.36638	0.0595582
NELFB	4.71941	5.40713	0.228499
PM20D2	1.26419	0.482722	0.132842
IRF2BP2	0.461143	0.205093	0.278191
KIAA0754	0.0721863	0.448954	0.122634
DNMT1	0.406466	0.414547	0.279645
LZIC	3.71153	5.14222	0.0130786
DEK	7.85963	12.0206	0.0271504	up
DHX36	0.535171	0.361368	0.00597387
AKAP8L	2.82201	3.93906	0.165143
TATDN1	1.3899	1.65194	0.376929
RPL7	22.5182	21.3279	0.359324
MAGEA4	39.3698	27.5177	0.43983
CDK6	0.831692	0.671977	0.288182
ADD1	1.13179	1.0609	0.276716
DNAJC17	0.499025	0.767399	0.472693
SELENBP1	0.359186	0.55587	0.426269
CNPY4	1.52605	3.56167	0.0158593	up
PES1	3.96548	2.85474	0.0872822
GNB1	2.64591	2.54494	0.478448
RPS17	18.628	16.8681	0.209089
PRKRA	0.634457	0.7908	0.0116798
COPS8	2.29634	2.44869	0.370463
UBL4A	3.37904	7.7208	0.00173703	up
SVIL	0.206355	0.308834	0.133712
OTUD6B	1.24088	2.0278	0.329274
ACTR10	0.741862	0.635564	0.181129
SAMD9	0.289124	0.309019	0.315675
DRG1	1.26355	1.24062	0.299194
PSMD8	3.50895	2.74818	0.151211
WDR26	0.19714	0.564291	0.0524179
TRMT112	3.81337	1.98012	0.0198912	down
ISG15	10.8005	10.7314	0.3133
TWF2	1.75406	1.76583	0.222689
GPATCH8	1.00549	1.72467	0.035724	up
HMOX2	0.938827	2.02164	0.0559566
PUS7	0.289829	0.303825	0.33057
NSUN5	2.83758	2.79277	0.381072
NUP85	0.839746	0.394559	0.202136
RAB34	0.222048	0.523585	0.124708
DDAH2	2.81361	4.72124	0.0350183	up
CARHSP1	8.65683	8.52054	0.455027
SASH1	0.382751	0.875591	0.0146577	up
CDH2	0.512791	1.69598	0.0319249	up
UBE2I	5.48947	4.89415	0.0562911
EXOSC6	0.614707	0.626792	0.314584
CPNE8	0.316465	0.187773	0.306681
H2BC21	190.261	213.877	0.460567
BRIX1	0.455877	0.530661	0.211828
ALDH3A2	1.25647	1.23441	0.21772
ATP6V1H	1.39441	0.467765	0.112261
USP47	0.192407	0.398926	0.256629
VPS39	0.352715	0.0498945	#DIV/0!
STXBP1	0.658623	0.521727	0.144577
EBNA1BP2	1.58652	2.17945	0.278431
SLC1A5	7.19446	7.04314	0.230685
COLGALT1	2.72782	2.87121	0.219397
MAPK14	4.14593	3.69067	0.219592
VPS4A	0.997983	0.979928	0.48604
OCIAD1	9.96411	13.6257	0.0953863
PDXK	1.71489	0.494576	0.042055	down
GRSF1	1.60072	0.347897	0.00982733	down
KDM1A	5.33761	3.62582	0.124932
RABEP2	0.494361	0.834463	0.100767
DTYMK	4.46691	3.97744	0.450284
NME2P1	0.861758	1.58423	0.0122695	up
TOMM34	3.07764	3.99181	0.118143
MTCH2	1.50011	2.11986	0.167216
RALY	6.13752	10.7482	0.0324414	up
PSMA3	6.43765	5.85822	0.155661
NDUFA5	3.47922	4.418	0.0810279
PPP2R2A	0.522865	0.486807	0.249585
L1RE1	1.41894	0.902236	0.289771
UBE3A	0.827694	0.451195	0.0133802	down
DPP9	1.39169	0.742556	0.257661
CSTB	15.6563	16.8861	0.214856
RPRD1A	0.500399	0.628463	0.0938723
KDM3B	0.279692	0.301034	0.480737
UBL7	1.41745	1.45981	0.479038
SEPHS1	1.20073	1.82775	0.289011
AGO2	3.18595	6.42141	0.00560436	up
SUMF2	3.66589	4.67357	0.0016357
NTPCR	0.709777	0.283266	0.0645719
TFIP11	0.314924	0.208771	0.0591769
WASF2	2.69103	4.21476	0.0374019	up
PPIE	1.92388	1.67936	0.192315
IFITM3	4.55585	3.96932	0.497107
OTUD4	1.1261	0.97359	0.195682
HS1BP3	1.83832	1.48805	0.296824
LCP1	0.205768	0.109094	#DIV/0!
HADH	2.69232	3.46435	0.293481
FAF1	0.87026	0.631753	0.12431
ATP5PD	8.23595	20.3366	0.00235861	up
MAP7D1	0.934224	1.0809	0.21739
GOPC	1.00269	1.74223	0.192495
TAP1	0.594713	0.249628	0.16902
TRMT1	0.771425	0.68198	0.232973
FAM3C	3.06745	3.54886	0.404208
PPAT	1.37591	1.3523	0.252031
SRXN1	0.642193	1.60379	0.302021
AIMP2	4.93278	3.70697	0.106914
SPATS2	1.5502	2.44005	0.0597218
HEXA	3.51345	5.71646	0.00861334	up
NCOR2	80.8805	5.47906	0.0416561	down
GFM2	0.498972	0.319838	0.117297
PSME4	2.47186	2.36676	0.216971
HMGA1	2.3165	16.2817	0.00164078	up
RPS19	48.7516	46.2042	0.467014
SYNRG	0.1807	0.543619	0.456314
NAA10	1.99636	2.35848	0.168611
PAK4	0.831074	0.64059	0.0762058
HEBP2	6.49632	18.1762	0.00556552	up
STT3A	3.15791	4.61446	0.190945
SNAP29	1.61332	3.04718	0.0276975	up
DCBLD2	2.31313	1.71141	0.255218
MED4	0.919166	3.08431	0.00464434	up
UACA	0.378279	0.342041	0.441168
ILK	1.11627	1.11416	0.207735
C9orf78	5.1393	8.23067	0.247866
SH3GLB2	0.548165	0.510288	0.464285
ARL3	4.03214	6.16767	0.0684766
CCDC47	0.519287	1.44057	0.0046474	up
LARP4B	0.901798	1.23634	0.0871998
PDP1	1.10544	1.36069	0.273046
KIF13B	0.690964	0.118239	#DIV/0!
KPNA1	0.569105	0.501753	0.23835
CFAP36	1.12581	1.44579	0.256019
RAB1A	1.69222	1.46715	0.0533107
UQCRFS1	7.26693	12.1003	0.0377752	up
RPS27A	40.9458	34.6981	0.154426
ANAPC1	0.525047	0.189364	0.0249004	down
SDCBP	4.80635	4.99204	0.497238
LYAR	1.35648	1.61744	0.455803
HDHD5	0.584036	0.763028	0.477486
CCDC91	2.58889	4.63942	0.00393121	up
ZMPSTE24	1.02702	0.754155	0.219618
UBR1	5.7185	9.52609	0.0385071	up
CRTC2	0.922055	1.11183	0.499112
SGSH	1.25636	0.983253	0.0437804
KRI1	0.348284	0.836055	0.358351
PDCD5	28.5436	71.0203	0.0276316	up
UPP1	1.40228	2.00512	0.132583
OAS2	2.15658	0.119836	#DIV/0!
MRTO4	1.57092	2.10898	0.37624
DHRS7	0.838048	0.670663	0.311073
PSMB4	5.06379	3.45897	0.130028
PRIM2	0.974894	0.795641	0.386414
ZC3H4	0.484218	0.493496	0.363803
TAB1	1.18146	0.536539	0.317722
IRAK4	186.814	198.081	0.39305
PC	0.30384	0.131557	0.0688016
PRKAG1	1.30357	1.28428	0.26639
ARL1	2.63773	2.18681	0.252188
CD63	5.05548	16.042	0.0331666	up
POLR2C	2.0397	1.51062	0.404503
SUGP1	0.517886	0.468234	0.441733
MRPS27	0.961948	0.923536	0.484289
MBD3	0.75622	1.51979	0.000195347	up
FNTA	0.601323	0.201739	0.0817626
PLPBP	2.85601	2.17991	0.480283
HAUS6	0.683509	0.551716	0.357888
PTPN1	1.18302	1.32709	0.0722386
ATAD3B	0.47099	0.649089	0.25682
BAZ1B	1.23542	0.493549	0.140229
RAB5A	1.85837	0.907443	0.0698472
VPS51	1.09922	0.510016	0.000736358	down
VPS50	0.386069	0.380859	0.361294
HDAC2	1.24333	1.2808	0.371944
NCDN	0.443329	0.376058	0.203473
HSPA14	2.23334	1.44726	0.0856044
CMTR1	0.819402	0.593061	0.133437
VPS29	0.674403	0.668007	0.253509
ACTR1B	0.612405	0.629668	0.217552
CDK12	0.331382	0.322024	0.492068
NFU1	5.7632	8.89705	0.17171
WDR12	1.02699	0.825319	0.477398
ACBD5	4.60824	4.37954	0.202612
CWC27	0.918717	0.902351	0.296719
MRPS9	0.560074	0.334647	0.0289832	down
ARPC5	5.33658	5.61364	0.222782
ZC3H18	3.00546	3.78226	0.213014
ECI1	8.06044	6.92367	0.108291
CNP	1.16787	1.67968	0.0777809
AP2M1	1.65721	0.880193	0.0695183
UBE2N	10.905	9.528	0.0154146
PLOD1	0.760656	0.533317	0.0608192
PGM2L1	0.210895	0.406457	0.137372
DRG2	2.08867	1.99309	0.191855
APRT	10.8944	9.40607	0.153986
CARMIL1	0.362077	0.496417	0.197565
TTC37	0.731122	0.695329	0.372936
HINT2	6.41918	9.99713	0.0877307
HIBADH	1.74411	1.20265	0.0293425
ECI2	1.89089	1.73262	0.39139
VPS33A	0.63711	0.713947	0.389934
DNAJC5	2.19223	3.55283	0.11616
CNBP	3.57606	6.33751	0.0559877
GNB2	1.28778	1.61881	0.177223
TCF25	0.465227	0.220969	0.0406464	down
NDUFV2	6.10571	10.141	0.0058356	up
IKBKG	0.616296	1.09636	0.0996636
PPP4R2	0.68171	0.675998	0.241374
CRIP2	1.74085	8.93133	0.0237472	up
AHCYL1	0.86732	0.703794	0.0550756
NUP58	1.29238	1.54689	0.252862
PFDN5	5.0273	4.71339	0.315841
DNAJC2	0.975782	0.897291	0.121093
ATG16L1	0.590805	0.568388	0.345165
RILPL1	0.82242	0.865167	0.226304
KYAT3	0.795669	1.21659	0.193684
SEPTIN8	4.36396	3.46821	0.0354293
GPX2	0.390816	0.625378	0.247368
PSMA5	6.10903	7.0973	0.226751
ATP6V1E1	2.14111	2.63759	0.201969
BPNT2	6.48868	5.36762	0.305414
UBTF	1.08276	1.35989	0.179531
SEC24A	3.57279	3.52771	0.392951
POLR1C	3.44554	2.47185	0.0637392
CRYBG1	0.820701	0.817522	0.397342
LPP	0.97069	0.912613	0.383155
CEP250	0.478072	0.597274	0.25783
REPS1	0.778932	0.976077	0.0720566
CPVL	1.21265	1.69735	0.0824435
PWP2	0.774558	1.30855	0.0489745	up
AHCYL2	0.488217	0.397478	0.319273
TUBGCP2	0.520832	0.118508	0.115928
CRYZ	1.67055	1.27468	0.129487
HSPB1	11.069	8.73749	0.350548
PANK4	0.760862	0.386723	0.18601
[truncated: 5,079 more rows]

## Sheet: 2c
#term ID	term description	observed gene count	background gene count	strength	signal	false discovery rate	matching proteins in your network (IDs)	matching proteins in your network (labels)
HSA-72203	Processing of Capped Intron-Containing Pre-mRNA	36	281	0.59	1.1	9.96e-08	9606.ENSP00000216832,9606.ENSP00000221859,9606.ENSP00000229390,9606.ENSP00000236273,9606.ENSP00000244520,9606.ENSP00000254108,9606.ENSP00000258962,9606.ENSP00000260210,9606.ENSP00000262633,9606.ENSP00000263697,9606.ENSP00000267812,9606.ENSP00000271526,9606.ENSP00000274712,9606.ENSP00000298281,9606.ENSP00000301740,9606.ENSP00000310448,9606.ENSP00000318861,9606.ENSP00000325905,9606.ENSP00000336752,…	PNN,POLR2I,SRSF9,SYF2,SNRPC,FUS,SRSF1,BUD13,RBM42,DNAJC8,MFAP1,PRCC,ZMAT2,PCF11,SRRM2,SART1,SF3B2,SRSF7,FIP1L1,SARNP,SMNDC1,SRSF3,NUP160,SRSF2,GTF2F1,CSTF2,IK,LSM5,DDX46,PRKRIP1,SRSF10,ALYREF,NUP153,NUP62,CWC15,PQBP1
HSA-72163	mRNA Splicing - Major Pathway	29	203	0.64	1.08	4.13e-07	9606.ENSP00000216832,9606.ENSP00000221859,9606.ENSP00000229390,9606.ENSP00000236273,9606.ENSP00000244520,9606.ENSP00000254108,9606.ENSP00000258962,9606.ENSP00000260210,9606.ENSP00000262633,9606.ENSP00000263697,9606.ENSP00000267812,9606.ENSP00000271526,9606.ENSP00000274712,9606.ENSP00000301740,9606.ENSP00000310448,9606.ENSP00000318861,9606.ENSP00000325905,9606.ENSP00000358616,9606.ENSP00000362820,…	PNN,POLR2I,SRSF9,SYF2,SNRPC,FUS,SRSF1,BUD13,RBM42,DNAJC8,MFAP1,PRCC,ZMAT2,SRRM2,SART1,SF3B2,SRSF7,SMNDC1,SRSF3,SRSF2,GTF2F1,IK,LSM5,DDX46,PRKRIP1,SRSF10,ALYREF,CWC15,PQBP1
HSA-8953854	Metabolism of RNA	55	705	0.37	0.74	7.86e-06	9606.ENSP00000216832,9606.ENSP00000221859,9606.ENSP00000229390,9606.ENSP00000236273,9606.ENSP00000244520,9606.ENSP00000254108,9606.ENSP00000258457,9606.ENSP00000258962,9606.ENSP00000260210,9606.ENSP00000262633,9606.ENSP00000263697,9606.ENSP00000267812,9606.ENSP00000271526,9606.ENSP00000274712,9606.ENSP00000291576,9606.ENSP00000297540,9606.ENSP00000298281,9606.ENSP00000301740,9606.ENSP00000310448,…	PNN,POLR2I,SRSF9,SYF2,SNRPC,FUS,C2orf49,SRSF1,BUD13,RBM42,DNAJC8,MFAP1,PRCC,ZMAT2,PWP2,PHAX,PCF11,SRRM2,SART1,SF3B2,SRSF7,PRKCD,FIP1L1,SARNP,RIOK3,SMNDC1,SET,SRSF3,BMS1,SKIV2L,NUP160,SRSF2,UTP14A,GTF2F1,KHSRP,POP1,CSTF2,EIF4B,IK,LSM5,DDX46,ANP32A,PRKRIP1,SRSF10,ALYREF,RPLP2,CLNS1A,TNKS1BP1,NUP153,CNOT4,NUP62,CWC15,GTF2H5,UBB,PQBP1
HSA-199991	Membrane Trafficking	47	626	0.36	0.6	0.00021	9606.ENSP00000000412,9606.ENSP00000005340,9606.ENSP00000054666,9606.ENSP00000215730,9606.ENSP00000217402,9606.ENSP00000222219,9606.ENSP00000222547,9606.ENSP00000223500,9606.ENSP00000242285,9606.ENSP00000249647,9606.ENSP00000257700,9606.ENSP00000258301,9606.ENSP00000261263,9606.ENSP00000263245,9606.ENSP00000264033,9606.ENSP00000267622,9606.ENSP00000269886,9606.ENSP00000273550,9606.ENSP00000291295,…	M6PR,DVL2,VAMP3,SNAP29,CHMP4B,DNASE2,BET1,CHMP5,CLTA,SNAP23,RINT1,STX6,RAB21,ARFGAP3,CBL,TRIP11,SH3GL1,FTH1,CALM3,NAA38,UBQLN2,TOR1A,SNAPIN,STX16,UBQLN1,CTTN,STAM,TXNDC5,GGA1,VTI1A,SH3KBP1,TGOLN2,MCFD2,PPP6C,BLOC1S3,DCTN2,VAMP2,RAB9A,TPD52,CLINT1,TRAPPC4,C2CD5,RABEP1,GOSR2,SPTBN4,DYNLL2,UBB
HSA-5653656	Vesicle-mediated transport	48	666	0.34	0.57	0.00039	9606.ENSP00000000412,9606.ENSP00000005340,9606.ENSP00000054666,9606.ENSP00000215730,9606.ENSP00000217402,9606.ENSP00000222219,9606.ENSP00000222547,9606.ENSP00000223500,9606.ENSP00000242285,9606.ENSP00000249647,9606.ENSP00000252486,9606.ENSP00000257700,9606.ENSP00000258301,9606.ENSP00000261263,9606.ENSP00000263245,9606.ENSP00000264033,9606.ENSP00000267622,9606.ENSP00000269886,9606.ENSP00000273550,…	M6PR,DVL2,VAMP3,SNAP29,CHMP4B,DNASE2,BET1,CHMP5,CLTA,SNAP23,APOE,RINT1,STX6,RAB21,ARFGAP3,CBL,TRIP11,SH3GL1,FTH1,CALM3,NAA38,UBQLN2,TOR1A,SNAPIN,STX16,UBQLN1,CTTN,STAM,TXNDC5,GGA1,VTI1A,SH3KBP1,TGOLN2,MCFD2,PPP6C,BLOC1S3,DCTN2,VAMP2,RAB9A,TPD52,CLINT1,TRAPPC4,C2CD5,RABEP1,GOSR2,SPTBN4,DYNLL2,UBB
HSA-9609507	Protein localization	20	163	0.57	0.65	0.00056	9606.ENSP00000215570,9606.ENSP00000219400,9606.ENSP00000248114,9606.ENSP00000264954,9606.ENSP00000265986,9606.ENSP00000295767,9606.ENSP00000342015,9606.ENSP00000345656,9606.ENSP00000358674,9606.ENSP00000358857,9606.ENSP00000361993,9606.ENSP00000381736,9606.ENSP00000381859,9606.ENSP00000388337,9606.ENSP00000389297,9606.ENSP00000391601,9606.ENSP00000400101,9606.ENSP00000418572,9606.ENSP00000419243,…	TIMM13,CMC2,GFER,GRPEL1,IDE,CHCHD4,COX19,VAPA,UBL4A,EMD,TIMM8A,ATP5F1A,TOMM6,SEC61G,CHCHD3,PEX5,SLC25A13,VAMP2,FXN,UBB
HSA-74160	Gene expression (Transcription)	83	1476	0.23	0.49	0.00075	9606.ENSP00000080059,9606.ENSP00000220592,9606.ENSP00000221132,9606.ENSP00000221265,9606.ENSP00000221859,9606.ENSP00000221930,9606.ENSP00000223095,9606.ENSP00000229390,9606.ENSP00000231487,9606.ENSP00000240055,9606.ENSP00000245479,9606.ENSP00000252486,9606.ENSP00000255764,9606.ENSP00000256429,9606.ENSP00000256644,9606.ENSP00000258648,9606.ENSP00000258962,9606.ENSP00000263205,9606.ENSP00000263956,…	HDAC7,AGO2,TNFRSF10A,PAF1,POLR2I,TGFB1,SERPINE1,SRSF9,SKP1,NFYB,SOX9,APOE,MED10,MBD2,LAMTOR5,MED4,SRSF1,MED15,GTF3C3,CBX8,NRBF2,LAMTOR1,ABCA6,CALM3,POLR3K,IWS1,MED30,PHAX,PCF11,TAF10,MED1,KMT2D,JUNB,GPRIN1,TAF7,BID,ARID1A,SMARCE1,SRSF7,FIP1L1,SARNP,CAV1,FOXO3,COX19,NFYA,DPY30,WDR5,MTOR,GATAD2B,MEAF6,SRSF3,RPA2,CDC26,NELFE,NUP160,RAD50,E2F4,SIN3B,TAF9,SRSF2,GTF2F1,BRD7,EAF1,ZC3H8,CREB1,CSTF2,MBD3,…
HSA-1268020	Mitochondrial protein import	12	65	0.75	0.64	0.0014	9606.ENSP00000215570,9606.ENSP00000219400,9606.ENSP00000248114,9606.ENSP00000264954,9606.ENSP00000295767,9606.ENSP00000342015,9606.ENSP00000361993,9606.ENSP00000381736,9606.ENSP00000381859,9606.ENSP00000389297,9606.ENSP00000400101,9606.ENSP00000419243	TIMM13,CMC2,GFER,GRPEL1,CHCHD4,COX19,TIMM8A,ATP5F1A,TOMM6,CHCHD3,SLC25A13,FXN
HSA-162587	HIV Life Cycle	18	149	0.56	0.58	0.0016	9606.ENSP00000217402,9606.ENSP00000221859,9606.ENSP00000223500,9606.ENSP00000299424,9606.ENSP00000312709,9606.ENSP00000364578,9606.ENSP00000367721,9606.ENSP00000370114,9606.ENSP00000370193,9606.ENSP00000377969,9606.ENSP00000399888,9606.ENSP00000428426,9606.ENSP00000433760,9606.ENSP00000444029,9606.ENSP00000452454,9606.ENSP00000471191,9606.ENSP00000476100,9606.ENSP00000478771	CHMP4B,POLR2I,CHMP5,TAF10,TAF7,NELFE,NUP160,PSIP1,TAF9,GTF2F1,HMGA1,TCEA1,BANF1,NUP153,GTF2A1,NUP62,GTF2H5,UBB
HSA-199992	trans-Golgi Network Vesicle Budding	12	72	0.7	0.57	0.0029	9606.ENSP00000000412,9606.ENSP00000222219,9606.ENSP00000242285,9606.ENSP00000249647,9606.ENSP00000273550,9606.ENSP00000357674,9606.ENSP00000369081,9606.ENSP00000386443,9606.ENSP00000393840,9606.ENSP00000418572,9606.ENSP00000429309,9606.ENSP00000429824	M6PR,DNASE2,CLTA,SNAP23,FTH1,SNAPIN,TXNDC5,TGOLN2,BLOC1S3,VAMP2,TPD52,CLINT1
HSA-73857	RNA Polymerase II Transcription	74	1337	0.23	0.43	0.003	9606.ENSP00000080059,9606.ENSP00000220592,9606.ENSP00000221132,9606.ENSP00000221265,9606.ENSP00000221859,9606.ENSP00000221930,9606.ENSP00000223095,9606.ENSP00000229390,9606.ENSP00000231487,9606.ENSP00000240055,9606.ENSP00000245479,9606.ENSP00000252486,9606.ENSP00000255764,9606.ENSP00000256644,9606.ENSP00000258648,9606.ENSP00000258962,9606.ENSP00000263205,9606.ENSP00000269385,9606.ENSP00000277746,…	HDAC7,AGO2,TNFRSF10A,PAF1,POLR2I,TGFB1,SERPINE1,SRSF9,SKP1,NFYB,SOX9,APOE,MED10,LAMTOR5,MED4,SRSF1,MED15,CBX8,NRBF2,LAMTOR1,ABCA6,CALM3,IWS1,MED30,PHAX,PCF11,TAF10,MED1,KMT2D,JUNB,GPRIN1,TAF7,BID,ARID1A,SMARCE1,SRSF7,FIP1L1,SARNP,CAV1,FOXO3,COX19,NFYA,DPY30,WDR5,MTOR,GATAD2B,MEAF6,SRSF3,RPA2,CDC26,NELFE,RAD50,E2F4,SIN3B,TAF9,SRSF2,GTF2F1,BRD7,EAF1,ZC3H8,CREB1,CSTF2,MBD3,ALYREF,TCEA1,TNKS1BP1,CNOT…
HSA-9013408	RHOG GTPase cycle	12	73	0.7	0.57	0.003	9606.ENSP00000054666,9606.ENSP00000233893,9606.ENSP00000249014,9606.ENSP00000261590,9606.ENSP00000263245,9606.ENSP00000278671,9606.ENSP00000305653,9606.ENSP00000308369,9606.ENSP00000339191,9606.ENSP00000358857,9606.ENSP00000378725,9606.ENSP00000417175	VAMP3,HSPE1,CDC42EP1,DSG2,ARFGAP3,LAMTOR1,LETM1,LEMD3,CAV1,EMD,KTN1,VAPB
HSA-8856825	Cargo recognition for clathrin-mediated endocytosis	14	105	0.61	0.52	0.0043	9606.ENSP00000000412,9606.ENSP00000005340,9606.ENSP00000054666,9606.ENSP00000242285,9606.ENSP00000264033,9606.ENSP00000269886,9606.ENSP00000345195,9606.ENSP00000345719,9606.ENSP00000365576,9606.ENSP00000366746,9606.ENSP00000380921,9606.ENSP00000386443,9606.ENSP00000418572,9606.ENSP00000478771	M6PR,DVL2,VAMP3,CLTA,CBL,SH3GL1,UBQLN2,TOR1A,UBQLN1,STAM,SH3KBP1,TGOLN2,VAMP2,UBB
HSA-674695	RNA Polymerase II Pre-transcription Events	12	81	0.65	0.5	0.006	9606.ENSP00000221265,9606.ENSP00000221859,9606.ENSP00000295321,9606.ENSP00000299424,9606.ENSP00000312709,9606.ENSP00000364578,9606.ENSP00000370193,9606.ENSP00000377969,9606.ENSP00000380054,9606.ENSP00000428426,9606.ENSP00000452454,9606.ENSP00000476100	PAF1,POLR2I,IWS1,TAF10,TAF7,NELFE,TAF9,GTF2F1,EAF1,TCEA1,GTF2A1,GTF2H5
HSA-72187	mRNA 3-end processing	10	57	0.73	0.5	0.007	9606.ENSP00000229390,9606.ENSP00000258962,9606.ENSP00000298281,9606.ENSP00000325905,9606.ENSP00000336752,9606.ENSP00000337632,9606.ENSP00000362820,9606.ENSP00000376276,9606.ENSP00000387996,9606.ENSP00000421592	SRSF9,SRSF1,PCF11,SRSF7,FIP1L1,SARNP,SRSF3,SRSF2,CSTF2,ALYREF
HSA-162599	Late Phase of HIV Life Cycle	15	136	0.52	0.41	0.0135	9606.ENSP00000217402,9606.ENSP00000221859,9606.ENSP00000223500,9606.ENSP00000299424,9606.ENSP00000312709,9606.ENSP00000364578,9606.ENSP00000367721,9606.ENSP00000370193,9606.ENSP00000377969,9606.ENSP00000428426,9606.ENSP00000444029,9606.ENSP00000452454,9606.ENSP00000471191,9606.ENSP00000476100,9606.ENSP00000478771	CHMP4B,POLR2I,CHMP5,TAF10,TAF7,NELFE,NUP160,TAF9,GTF2F1,TCEA1,NUP153,GTF2A1,NUP62,GTF2H5,UBB
HSA-8876384	Listeria monocytogenes entry into host cells	6	20	0.96	0.44	0.0174	9606.ENSP00000264033,9606.ENSP00000269886,9606.ENSP00000366746,9606.ENSP00000380921,9606.ENSP00000401277,9606.ENSP00000478771	CBL,SH3GL1,STAM,SH3KBP1,CBLL1,UBB
HSA-73856	RNA Polymerase II Transcription Termination	10	66	0.66	0.41	0.0175	9606.ENSP00000229390,9606.ENSP00000258962,9606.ENSP00000298281,9606.ENSP00000325905,9606.ENSP00000336752,9606.ENSP00000337632,9606.ENSP00000362820,9606.ENSP00000376276,9606.ENSP00000387996,9606.ENSP00000421592	SRSF9,SRSF1,PCF11,SRSF7,FIP1L1,SARNP,SRSF3,SRSF2,CSTF2,ALYREF
HSA-5627123	RHO GTPases activate PAKs	6	21	0.94	0.43	0.0196	9606.ENSP00000291295,9606.ENSP00000336740,9606.ENSP00000353590,9606.ENSP00000365745,9606.ENSP00000446955,9606.ENSP00000463559	CALM3,LIMK1,MYH10,CTTN,MYL6,MYL12B
HSA-72202	Transport of Mature Transcript to Cytoplasm	11	82	0.61	0.39	0.0197	9606.ENSP00000229390,9606.ENSP00000258962,9606.ENSP00000325905,9606.ENSP00000336752,9606.ENSP00000337632,9606.ENSP00000362820,9606.ENSP00000367721,9606.ENSP00000376276,9606.ENSP00000421592,9606.ENSP00000444029,9606.ENSP00000471191	SRSF9,SRSF1,SRSF7,FIP1L1,SARNP,SRSF3,NUP160,SRSF2,ALYREF,NUP153,NUP62
HSA-1362409	Mitochondrial iron-sulfur cluster biogenesis	5	13	1.07	0.43	0.0199	9606.ENSP00000260270,9606.ENSP00000328570,9606.ENSP00000377311,9606.ENSP00000419243,9606.ENSP00000452007	FDX1,GLRX5,FDX2,FXN,ISCA2
HSA-432722	Golgi Associated Vesicle Biogenesis	9	56	0.69	0.4	0.0199	9606.ENSP00000242285,9606.ENSP00000273550,9606.ENSP00000357674,9606.ENSP00000369081,9606.ENSP00000386443,9606.ENSP00000393840,9606.ENSP00000418572,9606.ENSP00000429309,9606.ENSP00000429824	CLTA,FTH1,SNAPIN,TXNDC5,TGOLN2,BLOC1S3,VAMP2,TPD52,CLINT1
HSA-8856828	Clathrin-mediated endocytosis	15	145	0.5	0.38	0.0199	9606.ENSP00000000412,9606.ENSP00000005340,9606.ENSP00000054666,9606.ENSP00000242285,9606.ENSP00000264033,9606.ENSP00000269886,9606.ENSP00000345195,9606.ENSP00000345719,9606.ENSP00000365576,9606.ENSP00000365745,9606.ENSP00000366746,9606.ENSP00000380921,9606.ENSP00000386443,9606.ENSP00000418572,9606.ENSP00000478771	M6PR,DVL2,VAMP3,CLTA,CBL,SH3GL1,UBQLN2,TOR1A,UBQLN1,CTTN,STAM,SH3KBP1,TGOLN2,VAMP2,UBB
HSA-159236	Transport of Mature mRNA derived from an Intron-Containing Transcript	10	73	0.62	0.37	0.0278	9606.ENSP00000229390,9606.ENSP00000258962,9606.ENSP00000325905,9606.ENSP00000337632,9606.ENSP00000362820,9606.ENSP00000367721,9606.ENSP00000376276,9606.ENSP00000421592,9606.ENSP00000444029,9606.ENSP00000471191	SRSF9,SRSF1,SRSF7,SARNP,SRSF3,NUP160,SRSF2,ALYREF,NUP153,NUP62
HSA-3700989	Transcriptional Regulation by TP53	26	361	0.34	0.33	0.0278	9606.ENSP00000220592,9606.ENSP00000221132,9606.ENSP00000221859,9606.ENSP00000256644,9606.ENSP00000278671,9606.ENSP00000299424,9606.ENSP00000312709,9606.ENSP00000318822,9606.ENSP00000342015,9606.ENSP00000354558,9606.ENSP00000357644,9606.ENSP00000362166,9606.ENSP00000363017,9606.ENSP00000364578,9606.ENSP00000368100,9606.ENSP00000368686,9606.ENSP00000370193,9606.ENSP00000377969,9606.ENSP00000378181,…	AGO2,TNFRSF10A,POLR2I,LAMTOR5,LAMTOR1,TAF10,TAF7,BID,COX19,MTOR,GATAD2B,MEAF6,RPA2,NELFE,RAD50,E2F4,TAF9,GTF2F1,BRD7,MBD3,TCEA1,TNKS1BP1,CNOT4,TRIAP1,GTF2H5,UBB
HSA-400206	Regulation of lipid metabolism by PPARalpha	13	119	0.52	0.35	0.0278	9606.ENSP00000237380,9606.ENSP00000240055,9606.ENSP00000255764,9606.ENSP00000258648,9606.ENSP00000263205,9606.ENSP00000268711,9606.ENSP00000297347,9606.ENSP00000300651,9606.ENSP00000342351,9606.ENSP00000345702,9606.ENSP00000369131,9606.ENSP00000481733,9606.ENSP00000482438	MED28,NFYB,MED10,MED4,MED15,MED9,MED30,MED1,NRF1,NFYA,SIN3B,MED29,MED22
HSA-8875360	InlB-mediated entry of Listeria monocytogenes into host cell	5	15	1.01	0.4	0.0278	9606.ENSP00000264033,9606.ENSP00000269886,9606.ENSP00000366746,9606.ENSP00000380921,9606.ENSP00000478771	CBL,SH3GL1,STAM,SH3KBP1,UBB
HSA-8943724	Regulation of PTEN gene transcription	9	60	0.66	0.37	0.0278	9606.ENSP00000080059,9606.ENSP00000256644,9606.ENSP00000262241,9606.ENSP00000269385,9606.ENSP00000278671,9606.ENSP00000354558,9606.ENSP00000357644,9606.ENSP00000379915,9606.ENSP00000412302	HDAC7,LAMTOR5,RCOR1,CBX8,LAMTOR1,MTOR,GATAD2B,ATN1,MBD3
HSA-162906	HIV Infection	19	229	0.4	0.33	0.0307	9606.ENSP00000217402,9606.ENSP00000221859,9606.ENSP00000223500,9606.ENSP00000231487,9606.ENSP00000299424,9606.ENSP00000312709,9606.ENSP00000364578,9606.ENSP00000367721,9606.ENSP00000370114,9606.ENSP00000370193,9606.ENSP00000377969,9606.ENSP00000399888,9606.ENSP00000428426,9606.ENSP00000433760,9606.ENSP00000444029,9606.ENSP00000452454,9606.ENSP00000471191,9606.ENSP00000476100,9606.ENSP00000478771	CHMP4B,POLR2I,CHMP5,SKP1,TAF10,TAF7,NELFE,NUP160,PSIP1,TAF9,GTF2F1,HMGA1,TCEA1,BANF1,NUP153,GTF2A1,NUP62,GTF2H5,UBB
HSA-6811440	Retrograde transport at the Trans-Golgi-Network	8	49	0.7	0.36	0.0314	9606.ENSP00000000412,9606.ENSP00000054666,9606.ENSP00000258301,9606.ENSP00000332103,9606.ENSP00000360183,9606.ENSP00000376792,9606.ENSP00000386443,9606.ENSP00000420127	M6PR,VAMP3,STX6,NAA38,STX16,VTI1A,TGOLN2,RAB9A
HSA-1592230	Mitochondrial biogenesis	11	93	0.56	0.34	0.0343	9606.ENSP00000290913,9606.ENSP00000291295,9606.ENSP00000300651,9606.ENSP00000301587,9606.ENSP00000342351,9606.ENSP00000345001,9606.ENSP00000381736,9606.ENSP00000387699,9606.ENSP00000389297,9606.ENSP00000389649,9606.ENSP00000420588	CHCHD6,CALM3,MED1,ATP5PD,NRF1,CRTC1,ATP5F1A,CREB1,CHCHD3,ATP5PF,TFAM
HSA-177929	Signaling by EGFR	8	50	0.69	0.35	0.0343	9606.ENSP00000220597,9606.ENSP00000248594,9606.ENSP00000264033,9606.ENSP00000269886,9606.ENSP00000309968,9606.ENSP00000366746,9606.ENSP00000380921,9606.ENSP00000478771	PAG1,PTPN12,CBL,SH3GL1,ADAM17,STAM,SH3KBP1,UBB
HSA-175567	Integration of viral DNA into host genomic DNA	3	3	1.48	0.37	0.0404	9606.ENSP00000370114,9606.ENSP00000399888,9606.ENSP00000433760	PSIP1,HMGA1,BANF1
HSA-177539	Autointegration results in viral DNA circles	3	3	1.48	0.37	0.0404	9606.ENSP00000370114,9606.ENSP00000399888,9606.ENSP00000433760	PSIP1,HMGA1,BANF1
HSA-9716542	Signaling by Rho GTPases, Miro GTPases and RHOBTB3	40	688	0.25	0.29	0.0404	9606.ENSP00000005340,9606.ENSP00000054666,9606.ENSP00000203556,9606.ENSP00000222005,9606.ENSP00000233893,9606.ENSP00000249014,9606.ENSP00000249647,9606.ENSP00000251157,9606.ENSP00000254260,9606.ENSP00000259229,9606.ENSP00000261590,9606.ENSP00000263245,9606.ENSP00000278671,9606.ENSP00000279249,9606.ENSP00000291295,9606.ENSP00000305653,9606.ENSP00000308369,9606.ENSP00000331602,9606.ENSP00000336740,…	DVL2,VAMP3,GMIP,CDC37,HSPE1,CDC42EP1,SNAP23,DOCK7,RHPN2,CCDC115,DSG2,ARFGAP3,LAMTOR1,CDC42EP2,CALM3,LETM1,LEMD3,PRKCD,LIMK1,CAV1,DDRGK1,MYH10,MTR,EMD,CTTN,STAM,NUP160,PKP4,CIT,WIPF1,DBN1,KTN1,AKAP12,VAPB,RAB9A,MYL6,MYL12B,DYNLL2,WASF2,TPM3
HSA-1839117	Signaling by cytosolic FGFR1 fusion mutants	5	18	0.93	0.35	0.0419	9606.ENSP00000229395,9606.ENSP00000340507,9606.ENSP00000355812,9606.ENSP00000375857,9606.ENSP00000479904	FGFR1OP2,TRIM24,FGFR1OP,LRRFIP1,ZMYM2
HSA-1643685	Disease	81	1702	0.16	0.27	0.0444	9606.ENSP00000005340,9606.ENSP00000080059,9606.ENSP00000217402,9606.ENSP00000221859,9606.ENSP00000221930,9606.ENSP00000222005,9606.ENSP00000223500,9606.ENSP00000229395,9606.ENSP00000231487,9606.ENSP00000242285,9606.ENSP00000248594,9606.ENSP00000254976,9606.ENSP00000260270,9606.ENSP00000261681,9606.ENSP00000262241,9606.ENSP00000264033,9606.ENSP00000267622,9606.ENSP00000269886,9606.ENSP00000274813,…	DVL2,HDAC7,CHMP4B,POLR2I,TGFB1,CDC37,CHMP5,FGFR1OP2,SKP1,CLTA,PTPN12,SNAP25,FDX1,MPP5,RCOR1,CBL,TRIP11,SH3GL1,MMUT,CALM3,TAF10,JUNB,ANTXR2,ADAM17,TAF7,BSG,FIP1L1,CAV1,FOXO3,TRIM24,GYG1,HMGB1,SLC17A5,MTOR,MTR,FGFR1OP,DPM3,GATAD2B,SHOC2,CTSA,RPA2,CDC26,NELFE,NEU1,STAM,NUP160,RAD50,AGRN,PSIP1,TAF9,CD9,SQSTM1,LRRFIP1,WIPF1,CBX1,FDX2,GTF2F1,BAD,SH3KBP1,CREB1,HMGA1,CBLL1,MBD3,VAMP2,TCEA1,RPLP2,BANF1,SL…
HSA-194315	Signaling by Rho GTPases	39	672	0.25	0.28	0.0444	9606.ENSP00000005340,9606.ENSP00000054666,9606.ENSP00000203556,9606.ENSP00000222005,9606.ENSP00000233893,9606.ENSP00000249014,9606.ENSP00000249647,9606.ENSP00000251157,9606.ENSP00000254260,9606.ENSP00000259229,9606.ENSP00000261590,9606.ENSP00000263245,9606.ENSP00000278671,9606.ENSP00000279249,9606.ENSP00000291295,9606.ENSP00000305653,9606.ENSP00000308369,9606.ENSP00000331602,9606.ENSP00000336740,…	DVL2,VAMP3,GMIP,CDC37,HSPE1,CDC42EP1,SNAP23,DOCK7,RHPN2,CCDC115,DSG2,ARFGAP3,LAMTOR1,CDC42EP2,CALM3,LETM1,LEMD3,PRKCD,LIMK1,CAV1,DDRGK1,MYH10,MTR,EMD,CTTN,STAM,NUP160,PKP4,CIT,WIPF1,DBN1,KTN1,AKAP12,VAPB,MYL6,MYL12B,DYNLL2,WASF2,TPM3
HSA-9012999	RHO GTPase cycle	29	449	0.29	0.29	0.0444	9606.ENSP00000054666,9606.ENSP00000203556,9606.ENSP00000222005,9606.ENSP00000233893,9606.ENSP00000249014,9606.ENSP00000249647,9606.ENSP00000251157,9606.ENSP00000254260,9606.ENSP00000259229,9606.ENSP00000261590,9606.ENSP00000263245,9606.ENSP00000278671,9606.ENSP00000279249,9606.ENSP00000305653,9606.ENSP00000308369,9606.ENSP00000339191,9606.ENSP00000346483,9606.ENSP00000355536,9606.ENSP00000358857,…	VAMP3,GMIP,CDC37,HSPE1,CDC42EP1,SNAP23,DOCK7,RHPN2,CCDC115,DSG2,ARFGAP3,LAMTOR1,CDC42EP2,LETM1,LEMD3,CAV1,DDRGK1,MTR,EMD,STAM,PKP4,CIT,WIPF1,DBN1,KTN1,AKAP12,VAPB,WASF2,TPM3
HSA-381340	Transcriptional regulation of white adipocyte differentiation	10	84	0.56	0.31	0.046	9606.ENSP00000221930,9606.ENSP00000237380,9606.ENSP00000255764,9606.ENSP00000258648,9606.ENSP00000263205,9606.ENSP00000268711,9606.ENSP00000297347,9606.ENSP00000300651,9606.ENSP00000481733,9606.ENSP00000482438	TGFB1,MED28,MED10,MED4,MED15,MED9,MED30,MED1,MED29,MED22
HSA-5357801	Programmed Cell Death	17	206	0.4	0.3	0.046	9606.ENSP00000217402,9606.ENSP00000221132,9606.ENSP00000222005,9606.ENSP00000234310,9606.ENSP00000261590,9606.ENSP00000306822,9606.ENSP00000318822,9606.ENSP00000330074,9606.ENSP00000331602,9606.ENSP00000340820,9606.ENSP00000345347,9606.ENSP00000366237,9606.ENSP00000378040,9606.ENSP00000417653,9606.ENSP00000477310,9606.ENSP00000478771,9606.ENSP00000499786	CHMP4B,TNFRSF10A,CDC37,PPP3R1,DSG2,AVEN,BID,H1-5,PRKCD,MAPT,HMGB1,DFFA,BAD,DBNL,DYNLL2,UBB,ITCH
HSA-1989781	PPARA activates gene expression	12	117	0.49	0.31	0.0465	9606.ENSP00000237380,9606.ENSP00000240055,9606.ENSP00000255764,9606.ENSP00000258648,9606.ENSP00000263205,9606.ENSP00000268711,9606.ENSP00000297347,9606.ENSP00000300651,9606.ENSP00000342351,9606.ENSP00000345702,9606.ENSP00000481733,9606.ENSP00000482438	MED28,NFYB,MED10,MED4,MED15,MED9,MED30,MED1,NRF1,NFYA,MED29,MED22
HSA-167172	Transcription of the HIV genome	9	70	0.59	0.32	0.0472	9606.ENSP00000221859,9606.ENSP00000299424,9606.ENSP00000312709,9606.ENSP00000364578,9606.ENSP00000370193,9606.ENSP00000377969,9606.ENSP00000428426,9606.ENSP00000452454,9606.ENSP00000476100	POLR2I,TAF10,TAF7,NELFE,TAF9,GTF2F1,TCEA1,GTF2A1,GTF2H5

## Sheet: 2d
#term ID	term description	observed gene count	background gene count	strength	signal	false discovery rate	matching proteins in your network (IDs)	matching proteins in your network (labels)
HSA-8953854	Metabolism of RNA	67	705	0.46	1.11	2.51e-10	9606.ENSP00000156109,9606.ENSP00000170564,9606.ENSP00000221859,9606.ENSP00000229195,9606.ENSP00000229390,9606.ENSP00000236273,9606.ENSP00000243563,9606.ENSP00000244520,9606.ENSP00000254108,9606.ENSP00000258457,9606.ENSP00000262710,9606.ENSP00000267812,9606.ENSP00000271526,9606.ENSP00000274712,9606.ENSP00000280665,9606.ENSP00000283195,9606.ENSP00000292314,9606.ENSP00000297540,9606.ENSP00000302768,…	GPKOW,GPATCH1,POLR2I,CNOT2,SRSF9,SYF2,SNRPA,SNRPC,FUS,C2orf49,ACIN1,MFAP1,PRCC,ZMAT2,DCP1B,RANBP2,CCDC12,PHAX,PAIP1,GEMIN2,PSMD1,SART1,RPP25,GCFC2,SF3B2,SRSF7,RBM10,FIP1L1,SARNP,RPS21,WTAP,NUP214,ZNF830,TPR,LTV1,SMNDC1,RNF113A,CDC5L,SET,UTP14A,GTF2F1,RPL34,KHSRP,CSNK1D,CSTF2,EIF4B,RPP30,IK,EXOSC6,EBNA1BP2,EIF4G1,ANP32A,ALYREF,RPLP2,CLNS1A,NXF1,TNKS1BP1,CHERP,PSMD9,SNW1,SUPT5H,EMG1,NUP62,RPS28,CWC…
HSA-72203	Processing of Capped Intron-Containing Pre-mRNA	39	281	0.62	1.31	9.01e-10	9606.ENSP00000156109,9606.ENSP00000170564,9606.ENSP00000221859,9606.ENSP00000229390,9606.ENSP00000236273,9606.ENSP00000243563,9606.ENSP00000244520,9606.ENSP00000254108,9606.ENSP00000262710,9606.ENSP00000267812,9606.ENSP00000271526,9606.ENSP00000274712,9606.ENSP00000283195,9606.ENSP00000292314,9606.ENSP00000310448,9606.ENSP00000318690,9606.ENSP00000318861,9606.ENSP00000325905,9606.ENSP00000328848,…	GPKOW,GPATCH1,POLR2I,SRSF9,SYF2,SNRPA,SNRPC,FUS,ACIN1,MFAP1,PRCC,ZMAT2,RANBP2,CCDC12,SART1,GCFC2,SF3B2,SRSF7,RBM10,FIP1L1,SARNP,WTAP,NUP214,ZNF830,TPR,SMNDC1,RNF113A,CDC5L,GTF2F1,CSTF2,IK,ALYREF,NXF1,CHERP,SNW1,NUP62,CWC15,ZC3H11A,PQBP1
HSA-72163	mRNA Splicing - Major Pathway	29	203	0.64	1.1	2.95e-07	9606.ENSP00000156109,9606.ENSP00000170564,9606.ENSP00000221859,9606.ENSP00000229390,9606.ENSP00000236273,9606.ENSP00000243563,9606.ENSP00000244520,9606.ENSP00000254108,9606.ENSP00000262710,9606.ENSP00000267812,9606.ENSP00000271526,9606.ENSP00000274712,9606.ENSP00000292314,9606.ENSP00000310448,9606.ENSP00000318690,9606.ENSP00000318861,9606.ENSP00000325905,9606.ENSP00000328848,9606.ENSP00000354518,…	GPKOW,GPATCH1,POLR2I,SRSF9,SYF2,SNRPA,SNRPC,FUS,ACIN1,MFAP1,PRCC,ZMAT2,CCDC12,SART1,GCFC2,SF3B2,SRSF7,RBM10,ZNF830,SMNDC1,RNF113A,CDC5L,GTF2F1,IK,ALYREF,CHERP,SNW1,CWC15,PQBP1
HSA-5663205	Infectious disease	61	917	0.3	0.57	0.00023	9606.ENSP00000217402,9606.ENSP00000221859,9606.ENSP00000223500,9606.ENSP00000242140,9606.ENSP00000245907,9606.ENSP00000248564,9606.ENSP00000252593,9606.ENSP00000254976,9606.ENSP00000261769,9606.ENSP00000262367,9606.ENSP00000262809,9606.ENSP00000263904,9606.ENSP00000264033,9606.ENSP00000269886,9606.ENSP00000283195,9606.ENSP00000283875,9606.ENSP00000286371,9606.ENSP00000291295,9606.ENSP00000301765,…	CHMP4B,POLR2I,CHMP5,WIPF3,C3,GNG11,BST2,SNAP25,CDH1,CREBBP,ELL,STAM2,CBL,SH3GL1,RANBP2,GTF2E1,ATP1B3,CALM3,VPS37C,GEMIN2,PSMD1,WIPF2,TRIM25,HGS,PTK2,RPS21,TJP1,NUP214,PARP9,TPR,GATAD2B,GNG5,NELFE,BCL2L1,HLA-C,AGRN,CD9,SUMO1,G3BP1,GTF2F1,RPL34,HLA-A,CHMP1A,CREB1,HLA-B,HMGA1,MAVS,CNBP,MBD3,TUSC3,RPLP2,KPNA2,PSMD9,GTF2A1,PRKCSH,SUPT5H,NUP62,RPS28,CHMP4A,UBAP1,GNAI1
HSA-199991	Membrane Trafficking	44	626	0.33	0.48	0.002	9606.ENSP00000215730,9606.ENSP00000217402,9606.ENSP00000223500,9606.ENSP00000249647,9606.ENSP00000263245,9606.ENSP00000263904,9606.ENSP00000264033,9606.ENSP00000265970,9606.ENSP00000269886,9606.ENSP00000291295,9606.ENSP00000301765,9606.ENSP00000305442,9606.ENSP00000309415,9606.ENSP00000313391,9606.ENSP00000314615,9606.ENSP00000320543,9606.ENSP00000331201,9606.ENSP00000332103,9606.ENSP00000348416,…	SNAP29,CHMP4B,CHMP5,SNAP23,ARFGAP3,STAM2,CBL,PIK3C2A,SH3GL1,CALM3,VPS37C,COG7,CLTB,DAB2,ARFGAP1,EPN2,HGS,NAA38,TJP1,GOLGA4,BICD2,UBQLN1,CTTN,OPTN,GGA1,CSNK1D,TGOLN2,MCFD2,AGFG1,PUM1,EPS15L1,BLOC1S3,CAPZB,GOLGA2,TPD52,CLINT1,ARFGAP2,LDLR,CHMP4A,SCOC,UBAP1,MIA2,TMF1,CD59
HSA-5653656	Vesicle-mediated transport	46	666	0.32	0.48	0.002	9606.ENSP00000215730,9606.ENSP00000217402,9606.ENSP00000223500,9606.ENSP00000243077,9606.ENSP00000249647,9606.ENSP00000263245,9606.ENSP00000263904,9606.ENSP00000264033,9606.ENSP00000265970,9606.ENSP00000269886,9606.ENSP00000291295,9606.ENSP00000301765,9606.ENSP00000305442,9606.ENSP00000309415,9606.ENSP00000313391,9606.ENSP00000314615,9606.ENSP00000320543,9606.ENSP00000331201,9606.ENSP00000332103,…	SNAP29,CHMP4B,CHMP5,LRP1,SNAP23,ARFGAP3,STAM2,CBL,PIK3C2A,SH3GL1,CALM3,VPS37C,COG7,CLTB,DAB2,ARFGAP1,EPN2,HGS,NAA38,TJP1,GOLGA4,BICD2,UBQLN1,CTTN,OPTN,GGA1,CSNK1D,SAA1,TGOLN2,MCFD2,AGFG1,PUM1,EPS15L1,BLOC1S3,CAPZB,GOLGA2,TPD52,CLINT1,ARFGAP2,LDLR,CHMP4A,SCOC,UBAP1,MIA2,TMF1,CD59
HSA-162587	HIV Life Cycle	17	149	0.54	0.46	0.0071	9606.ENSP00000217402,9606.ENSP00000221859,9606.ENSP00000223500,9606.ENSP00000262809,9606.ENSP00000283195,9606.ENSP00000283875,9606.ENSP00000301765,9606.ENSP00000352400,9606.ENSP00000356448,9606.ENSP00000364578,9606.ENSP00000377969,9606.ENSP00000399888,9606.ENSP00000452454,9606.ENSP00000470252,9606.ENSP00000471191,9606.ENSP00000476412,9606.ENSP00000486574	CHMP4B,POLR2I,CHMP5,ELL,RANBP2,GTF2E1,VPS37C,NUP214,TPR,NELFE,GTF2F1,HMGA1,GTF2A1,SUPT5H,NUP62,CHMP4A,UBAP1
HSA-162599	Late Phase of HIV Life Cycle	16	136	0.55	0.47	0.0071	9606.ENSP00000217402,9606.ENSP00000221859,9606.ENSP00000223500,9606.ENSP00000262809,9606.ENSP00000283195,9606.ENSP00000283875,9606.ENSP00000301765,9606.ENSP00000352400,9606.ENSP00000356448,9606.ENSP00000364578,9606.ENSP00000377969,9606.ENSP00000452454,9606.ENSP00000470252,9606.ENSP00000471191,9606.ENSP00000476412,9606.ENSP00000486574	CHMP4B,POLR2I,CHMP5,ELL,RANBP2,GTF2E1,VPS37C,NUP214,TPR,NELFE,GTF2F1,GTF2A1,SUPT5H,NUP62,CHMP4A,UBAP1
HSA-1643685	Disease	88	1702	0.19	0.37	0.0071	9606.ENSP00000217402,9606.ENSP00000221859,9606.ENSP00000223500,9606.ENSP00000242140,9606.ENSP00000245907,9606.ENSP00000248564,9606.ENSP00000252593,9606.ENSP00000254976,9606.ENSP00000260270,9606.ENSP00000261769,9606.ENSP00000262367,9606.ENSP00000262809,9606.ENSP00000263440,9606.ENSP00000263904,9606.ENSP00000264033,9606.ENSP00000265471,9606.ENSP00000269886,9606.ENSP00000283195,9606.ENSP00000283875,…	CHMP4B,POLR2I,CHMP5,WIPF3,C3,GNG11,BST2,SNAP25,FDX1,CDH1,CREBBP,ELL,ALG6,STAM2,CBL,B3GAT3,SH3GL1,RANBP2,GTF2E1,ATP1B3,BAG4,ARAF,CALM3,CD320,VPS37C,JUNB,CEBPB,GAA,GEMIN2,PSMD1,WIPF2,TRIM25,HGS,BSG,FIP1L1,FOXO3,GYG1,PTK2,HMGB1,RPS21,THSD4,TJP1,GOLGA4,NUP214,CUX1,PARP9,TPR,GATAD2B,GNG5,CDC26,NELFE,BCL2L1,HLA-C,AGRN,CD9,AKT1S1,LRRFIP1,SUMO1,G3BP1,GTF2F1,RPL34,HLA-A,CHMP1A,CREB1,HLA-B,HMGA1,MAVS,CNBP,…
HSA-2151201	Transcriptional activation of mitochondrial biogenesis	10	54	0.75	0.5	0.0071	9606.ENSP00000220429,9606.ENSP00000262367,9606.ENSP00000291295,9606.ENSP00000300651,9606.ENSP00000309555,9606.ENSP00000342351,9606.ENSP00000346886,9606.ENSP00000363929,9606.ENSP00000387699,9606.ENSP00000420588	GABPB1,CREBBP,CALM3,MED1,HCFC1,NRF1,GABPA,NCOA6,CREB1,TFAM
HSA-913531	Interferon Signaling	20	199	0.48	0.45	0.0071	9606.ENSP00000245185,9606.ENSP00000252593,9606.ENSP00000264832,9606.ENSP00000283195,9606.ENSP00000323889,9606.ENSP00000343023,9606.ENSP00000352400,9606.ENSP00000356448,9606.ENSP00000365402,9606.ENSP00000376077,9606.ENSP00000379873,9606.ENSP00000381601,9606.ENSP00000382707,9606.ENSP00000383274,9606.ENSP00000398632,9606.ENSP00000399168,9606.ENSP00000416255,9606.ENSP00000438483,9606.ENSP00000471191,…	MT2A,BST2,ICAM1,RANBP2,TRIM25,SP100,NUP214,TPR,HLA-C,SUMO1,HLA-A,MX1,IFITM3,EIF4G3,CD44,HLA-B,EIF4G1,KPNA2,NUP62,IFITM2
HSA-8939211	ESR-mediated signaling	19	190	0.48	0.44	0.0079	9606.ENSP00000221859,9606.ENSP00000248564,9606.ENSP00000252818,9606.ENSP00000262367,9606.ENSP00000291295,9606.ENSP00000291527,9606.ENSP00000300651,9606.ENSP00000339527,9606.ENSP00000341189,9606.ENSP00000356840,9606.ENSP00000357000,9606.ENSP00000359675,9606.ENSP00000361066,9606.ENSP00000377969,9606.ENSP00000387699,9606.ENSP00000401946,9606.ENSP00000438483,9606.ENSP00000452454,9606.ENSP00000497260	POLR2I,GNG11,JUND,CREBBP,CALM3,TFF1,MED1,FOXO3,PTK2,POU2F1,USF1,GNG5,NCOA3,GTF2F1,CREB1,TNRC6B,KPNA2,GTF2A1,GNAI1
HSA-9694516	SARS-CoV-2 Infection	24	294	0.39	0.38	0.0159	9606.ENSP00000217402,9606.ENSP00000262367,9606.ENSP00000283195,9606.ENSP00000308533,9606.ENSP00000323889,9606.ENSP00000345957,9606.ENSP00000348416,9606.ENSP00000352400,9606.ENSP00000353512,9606.ENSP00000356448,9606.ENSP00000365402,9606.ENSP00000368678,9606.ENSP00000376077,9606.ENSP00000377681,9606.ENSP00000379873,9606.ENSP00000399168,9606.ENSP00000401980,9606.ENSP00000410769,9606.ENSP00000424544,…	CHMP4B,CREBBP,RANBP2,GEMIN2,TRIM25,RPS21,TJP1,NUP214,PARP9,TPR,HLA-C,AGRN,SUMO1,G3BP1,HLA-A,HLA-B,MAVS,CNBP,TUSC3,KPNA2,PRKCSH,NUP62,RPS28,CHMP4A
HSA-6798695	Neutrophil degranulation	33	476	0.32	0.36	0.0163	9606.ENSP00000199764,9606.ENSP00000215730,9606.ENSP00000217971,9606.ENSP00000222968,9606.ENSP00000245907,9606.ENSP00000249647,9606.ENSP00000252593,9606.ENSP00000254976,9606.ENSP00000305692,9606.ENSP00000309474,9606.ENSP00000340736,9606.ENSP00000340836,9606.ENSP00000345347,9606.ENSP00000346130,9606.ENSP00000349687,9606.ENSP00000357711,9606.ENSP00000358501,9606.ENSP00000362108,9606.ENSP00000365402,…	CEACAM6,SNAP29,PGRMC1,PDAP1,C3,SNAP23,BST2,SNAP25,GAA,PSMD1,GYG1,OSTF1,HMGB1,SVIP,GM2A,S100A7,CD58,LCN2,HLA-C,COMMD3,PSAP,CXCL1,HLA-A,GCA,MAN2B1,CD44,HLA-B,DERA,DBNL,RNASET2,HEBP2,HMOX2,CD59
HSA-75153	Apoptotic execution phase	9	52	0.72	0.41	0.0186	9606.ENSP00000261769,9606.ENSP00000262710,9606.ENSP00000296503,9606.ENSP00000341189,9606.ENSP00000344504,9606.ENSP00000345347,9606.ENSP00000348416,9606.ENSP00000366237,9606.ENSP00000417653	CDH1,ACIN1,HMGB2,PTK2,H1-0,HMGB1,TJP1,DFFA,DBNL
HSA-162906	HIV Infection	20	229	0.42	0.36	0.0215	9606.ENSP00000217402,9606.ENSP00000221859,9606.ENSP00000223500,9606.ENSP00000262809,9606.ENSP00000283195,9606.ENSP00000283875,9606.ENSP00000301765,9606.ENSP00000309474,9606.ENSP00000352400,9606.ENSP00000356448,9606.ENSP00000364578,9606.ENSP00000377969,9606.ENSP00000379873,9606.ENSP00000399888,9606.ENSP00000440485,9606.ENSP00000452454,9606.ENSP00000470252,9606.ENSP00000471191,9606.ENSP00000476412,…	CHMP4B,POLR2I,CHMP5,ELL,RANBP2,GTF2E1,VPS37C,PSMD1,NUP214,TPR,NELFE,GTF2F1,HLA-A,HMGA1,PSMD9,GTF2A1,SUPT5H,NUP62,CHMP4A,UBAP1
HSA-674695	RNA Polymerase II Pre-transcription Events	11	81	0.61	0.39	0.0215	9606.ENSP00000221265,9606.ENSP00000221859,9606.ENSP00000262809,9606.ENSP00000265343,9606.ENSP00000283875,9606.ENSP00000295321,9606.ENSP00000299601,9606.ENSP00000364578,9606.ENSP00000377969,9606.ENSP00000452454,9606.ENSP00000470252	PAF1,POLR2I,ELL,AFF4,GTF2E1,IWS1,LEO1,NELFE,GTF2F1,GTF2A1,SUPT5H
HSA-72202	Transport of Mature Transcript to Cytoplasm	11	82	0.61	0.39	0.0215	9606.ENSP00000229390,9606.ENSP00000283195,9606.ENSP00000325905,9606.ENSP00000336752,9606.ENSP00000337632,9606.ENSP00000352400,9606.ENSP00000356448,9606.ENSP00000421592,9606.ENSP00000436679,9606.ENSP00000471191,9606.ENSP00000491830	SRSF9,RANBP2,SRSF7,FIP1L1,SARNP,NUP214,TPR,ALYREF,NXF1,NUP62,ZC3H11A
HSA-8856828	Clathrin-mediated endocytosis	15	145	0.5	0.37	0.0215	9606.ENSP00000263904,9606.ENSP00000264033,9606.ENSP00000265970,9606.ENSP00000269886,9606.ENSP00000309415,9606.ENSP00000313391,9606.ENSP00000314615,9606.ENSP00000320543,9606.ENSP00000331201,9606.ENSP00000365576,9606.ENSP00000365745,9606.ENSP00000386443,9606.ENSP00000387282,9606.ENSP00000393313,9606.ENSP00000454071	STAM2,CBL,PIK3C2A,SH3GL1,CLTB,DAB2,ARFGAP1,EPN2,HGS,UBQLN1,CTTN,TGOLN2,AGFG1,EPS15L1,LDLR
HSA-917729	Endosomal Sorting Complex Required For Transport (ESCRT)	7	31	0.83	0.41	0.0215	9606.ENSP00000217402,9606.ENSP00000223500,9606.ENSP00000263904,9606.ENSP00000301765,9606.ENSP00000331201,9606.ENSP00000476412,9606.ENSP00000486574	CHMP4B,CHMP5,STAM2,VPS37C,HGS,CHMP4A,UBAP1
HSA-9679506	SARS-CoV Infections	29	411	0.33	0.34	0.0217	9606.ENSP00000217402,9606.ENSP00000252593,9606.ENSP00000262367,9606.ENSP00000283195,9606.ENSP00000286371,9606.ENSP00000308533,9606.ENSP00000323889,9606.ENSP00000345957,9606.ENSP00000348416,9606.ENSP00000352400,9606.ENSP00000353512,9606.ENSP00000356448,9606.ENSP00000357644,9606.ENSP00000365230,9606.ENSP00000365402,9606.ENSP00000368678,9606.ENSP00000376077,9606.ENSP00000377681,9606.ENSP00000379873,…	CHMP4B,BST2,CREBBP,RANBP2,ATP1B3,GEMIN2,TRIM25,RPS21,TJP1,NUP214,PARP9,TPR,GATAD2B,BCL2L1,HLA-C,AGRN,SUMO1,G3BP1,HLA-A,HLA-B,MAVS,CNBP,MBD3,TUSC3,KPNA2,PRKCSH,NUP62,RPS28,CHMP4A
HSA-112382	Formation of RNA Pol II elongation complex	9	58	0.67	0.37	0.0269	9606.ENSP00000221265,9606.ENSP00000221859,9606.ENSP00000262809,9606.ENSP00000265343,9606.ENSP00000295321,9606.ENSP00000299601,9606.ENSP00000364578,9606.ENSP00000377969,9606.ENSP00000470252	PAF1,POLR2I,ELL,AFF4,IWS1,LEO1,NELFE,GTF2F1,SUPT5H
HSA-159236	Transport of Mature mRNA derived from an Intron-Containing Transcript	10	73	0.62	0.36	0.0284	9606.ENSP00000229390,9606.ENSP00000283195,9606.ENSP00000325905,9606.ENSP00000337632,9606.ENSP00000352400,9606.ENSP00000356448,9606.ENSP00000421592,9606.ENSP00000436679,9606.ENSP00000471191,9606.ENSP00000491830	SRSF9,RANBP2,SRSF7,SARNP,NUP214,TPR,ALYREF,NXF1,NUP62,ZC3H11A
HSA-5357801	Programmed Cell Death	18	206	0.42	0.34	0.0292	9606.ENSP00000217402,9606.ENSP00000221132,9606.ENSP00000234310,9606.ENSP00000261769,9606.ENSP00000262710,9606.ENSP00000296503,9606.ENSP00000306822,9606.ENSP00000309474,9606.ENSP00000341189,9606.ENSP00000344504,9606.ENSP00000345347,9606.ENSP00000348416,9606.ENSP00000365230,9606.ENSP00000366237,9606.ENSP00000417653,9606.ENSP00000440485,9606.ENSP00000476412,9606.ENSP00000498466	CHMP4B,TNFRSF10A,PPP3R1,CDH1,ACIN1,HMGB2,AVEN,PSMD1,PTK2,H1-0,HMGB1,TJP1,BCL2L1,DFFA,DBNL,PSMD9,CHMP4A,FAS
HSA-8856825	Cargo recognition for clathrin-mediated endocytosis	12	105	0.54	0.35	0.0315	9606.ENSP00000263904,9606.ENSP00000264033,9606.ENSP00000269886,9606.ENSP00000309415,9606.ENSP00000313391,9606.ENSP00000320543,9606.ENSP00000331201,9606.ENSP00000365576,9606.ENSP00000386443,9606.ENSP00000387282,9606.ENSP00000393313,9606.ENSP00000454071	STAM2,CBL,SH3GL1,CLTB,DAB2,EPN2,HGS,UBQLN1,TGOLN2,AGFG1,EPS15L1,LDLR
HSA-8953897	Cellular responses to stimuli	44	760	0.24	0.3	0.0315	9606.ENSP00000222803,9606.ENSP00000244763,9606.ENSP00000245185,9606.ENSP00000256644,9606.ENSP00000262367,9606.ENSP00000273317,9606.ENSP00000275525,9606.ENSP00000283195,9606.ENSP00000287322,9606.ENSP00000299163,9606.ENSP00000300086,9606.ENSP00000300651,9606.ENSP00000305422,9606.ENSP00000309474,9606.ENSP00000314615,9606.ENSP00000344504,9606.ENSP00000345702,9606.ENSP00000345957,9606.ENSP00000352400,…	FKBP14,SSR1,MT2A,LAMTOR5,CREBBP,LIMD1,IGFBP1,RANBP2,BAG4,HIF1AN,TERF2IP,MED1,CEBPB,PSMD1,ARFGAP1,H1-0,NFYA,RPS21,NUP214,TPR,HDGF,BAG3,ATP6V1G1,CDC26,NCOA6,ID1,COX16,AKT1S1,RPL34,KHSRP,CREB1,HSBP1,EXOSC6,HMGA1,CAPZB,TNRC6B,COX7C,ATOX1,RPLP2,PSMD9,NUP62,RPS28,HMOX2,ANAPC16
HSA-9006931	Signaling by Nuclear Receptors	21	265	0.38	0.32	0.0315	9606.ENSP00000221859,9606.ENSP00000248564,9606.ENSP00000252818,9606.ENSP00000262367,9606.ENSP00000291295,9606.ENSP00000291527,9606.ENSP00000300651,9606.ENSP00000332256,9606.ENSP00000339527,9606.ENSP00000341189,9606.ENSP00000356840,9606.ENSP00000357000,9606.ENSP00000359675,9606.ENSP00000361066,9606.ENSP00000377969,9606.ENSP00000387699,9606.ENSP00000401946,9606.ENSP00000438483,9606.ENSP00000452454,…	POLR2I,GNG11,JUND,CREBBP,CALM3,TFF1,MED1,ALDH1A3,FOXO3,PTK2,POU2F1,USF1,GNG5,NCOA3,GTF2F1,CREB1,TNRC6B,KPNA2,GTF2A1,APOC1,GNAI1
HSA-109581	Apoptosis	16	175	0.44	0.33	0.0327	9606.ENSP00000221132,9606.ENSP00000234310,9606.ENSP00000261769,9606.ENSP00000262710,9606.ENSP00000296503,9606.ENSP00000306822,9606.ENSP00000309474,9606.ENSP00000341189,9606.ENSP00000344504,9606.ENSP00000345347,9606.ENSP00000348416,9606.ENSP00000365230,9606.ENSP00000366237,9606.ENSP00000417653,9606.ENSP00000440485,9606.ENSP00000498466	TNFRSF10A,PPP3R1,CDH1,ACIN1,HMGB2,AVEN,PSMD1,PTK2,H1-0,HMGB1,TJP1,BCL2L1,DFFA,DBNL,PSMD9,FAS
HSA-9705671	SARS-CoV-2 activates/modulates innate and adaptive immune responses	13	123	0.5	0.34	0.0327	9606.ENSP00000262367,9606.ENSP00000283195,9606.ENSP00000323889,9606.ENSP00000352400,9606.ENSP00000356448,9606.ENSP00000365402,9606.ENSP00000377681,9606.ENSP00000379873,9606.ENSP00000399168,9606.ENSP00000401980,9606.ENSP00000410769,9606.ENSP00000438483,9606.ENSP00000471191	CREBBP,RANBP2,TRIM25,NUP214,TPR,HLA-C,G3BP1,HLA-A,HLA-B,MAVS,CNBP,KPNA2,NUP62
HSA-2262752	Cellular responses to stress	43	747	0.24	0.29	0.0365	9606.ENSP00000222803,9606.ENSP00000244763,9606.ENSP00000256644,9606.ENSP00000262367,9606.ENSP00000273317,9606.ENSP00000275525,9606.ENSP00000283195,9606.ENSP00000287322,9606.ENSP00000299163,9606.ENSP00000300086,9606.ENSP00000300651,9606.ENSP00000305422,9606.ENSP00000309474,9606.ENSP00000314615,9606.ENSP00000344504,9606.ENSP00000345702,9606.ENSP00000345957,9606.ENSP00000352400,9606.ENSP00000356448,…	FKBP14,SSR1,LAMTOR5,CREBBP,LIMD1,IGFBP1,RANBP2,BAG4,HIF1AN,TERF2IP,MED1,CEBPB,PSMD1,ARFGAP1,H1-0,NFYA,RPS21,NUP214,TPR,HDGF,BAG3,ATP6V1G1,CDC26,NCOA6,ID1,COX16,AKT1S1,RPL34,KHSRP,CREB1,HSBP1,EXOSC6,HMGA1,CAPZB,TNRC6B,COX7C,ATOX1,RPLP2,PSMD9,NUP62,RPS28,HMOX2,ANAPC16
HSA-9705683	SARS-CoV-2-host interactions	17	199	0.41	0.31	0.0422	9606.ENSP00000262367,9606.ENSP00000283195,9606.ENSP00000308533,9606.ENSP00000323889,9606.ENSP00000345957,9606.ENSP00000348416,9606.ENSP00000352400,9606.ENSP00000356448,9606.ENSP00000365402,9606.ENSP00000377681,9606.ENSP00000379873,9606.ENSP00000399168,9606.ENSP00000401980,9606.ENSP00000410769,9606.ENSP00000438483,9606.ENSP00000471191,9606.ENSP00000472469	CREBBP,RANBP2,GEMIN2,TRIM25,RPS21,TJP1,NUP214,TPR,HLA-C,G3BP1,HLA-A,HLA-B,MAVS,CNBP,KPNA2,NUP62,RPS28
HSA-168249	Innate Immune System	55	1041	0.2	0.27	0.0436	9606.ENSP00000199764,9606.ENSP00000215574,9606.ENSP00000215730,9606.ENSP00000217971,9606.ENSP00000222968,9606.ENSP00000234310,9606.ENSP00000239666,9606.ENSP00000242140,9606.ENSP00000245907,9606.ENSP00000249647,9606.ENSP00000252593,9606.ENSP00000254976,9606.ENSP00000262367,9606.ENSP00000291295,9606.ENSP00000305692,9606.ENSP00000309474,9606.ENSP00000320924,9606.ENSP00000323889,9606.ENSP00000340736,…	CEACAM6,CDC34,SNAP29,PGRMC1,PDAP1,PPP3R1,PDZD11,WIPF3,C3,SNAP23,BST2,SNAP25,CREBBP,CALM3,GAA,PSMD1,WIPF2,TRIM25,GYG1,OSTF1,PTK2,HMGB1,SVIP,GM2A,S100A7,CD58,LCN2,ATP6V1G1,BCL2L1,HLA-C,COMMD3,LRRFIP1,PSAP,CXCL1,HLA-A,SAA1,CREB1,GCA,MAN2B1,CD44,HLA-B,MAVS,DERA,DBNL,RNASET2,ATOX1,PSMD9,PRKCSH,HEBP2,HMOX2,MUC1,MUC13,FGA,POLR3G,CD59
