# Supplementary material for: TEAD1 Enhances Exosome Secretion and Promotes Exosome‐Mediated Tissue Regeneration
Source: Adv Sci (Weinh). 2026 Mar 12;13(25):e14104. doi: 10.1002/advs.202514104 (PMC13137834; doi:10.1002/advs.202514104)
Supplement: Supplementary file 4 — Supporting File 4: advs74490‐sup‐0004‐TableS3.xlsx. [file ADVS-13-e14104-s001.xlsx]

## Sheet: Description
Supplementary Table 3: Proteomic characteristics of cellular and exosomal samples. Related to Figure 3.
Sheet	Description
3a	A list of proteins in the OE-TEAD1 and OE-Ctrl groups in ADSCs.
3b	Pathway enrichment analysis of upregulated proteins in OE-TEAD1 ADSCs .
3c	A list of proteins in the OE-TEAD1 and OE-Ctrl groups in ADSCs-Exos.
3d	Pathway enrichment analysis of upregulated proteins in OE-TEAD1 ADSCs-Exos.
3e	A list of proteins in HaCaT cells treated with control ADSC-Exos and those treated with OE-TEAD1 ADSC-Exos.
3f	Pathway enrichment analysis of upregulated proteins in HaCaT cells treated with OE-TEAD1 ADSC-Exos .
3g	A list of proteins in HUVECs treated with control ADSC-Exos and those treated with OE-TEAD1 ADSC-Exos.
3h	Pathway enrichment analysis of upregulated proteins in HUVECs treated with OE-TEAD1 ADSC-Exos .

## Sheet: 3a
Symbol	mean_OE-TEAD1	mean_OE-Ctrl	p_value	sig
Psmd13	0.4299	21.9854	0.00263435	down
Etf1	1.18785	23.4466	0.00136575	down
Gm5621	0.70305	2.89957	0.017136	down
Arpc2	2.95273	11.642	0.00779128	down
Psmc6	0.374833	23.0841	0.000100549	down
Krt10	134.135	2.21083	0.00123513	up
Hist1h2an	4.26323	225.502	0.0197873	down
Calr	9.49097	266.088	0.000343381	down
Ewsr1		31.7264
Set	1.3525	4.7204	0.0197873	down
Ahcyl1	2.30277	11.6628	0.0632872
Rps6ka2	0.0436	0.5711	0.178968
Ostf1	0.4756	6.1343	0.224193
Hist3h2a	4.26323	225.502	0.0197873	down
Larp4b		0.5878
Krt85	3.34437	2.41617	0.545991
Uggt1	0.1233	13.308	0.00797653	down
Idh3b	1.61713	15.0281	0.038982	down
Hsd17b10	2.3709	29.7243	0.0355361	down
Nup210		0.572
Ndufs2	0.51575	11.3587	0.00972467	down
Ndufa4	14.8193	59.7575	0.0190473	down
Tpm2	0.5866
Hnrnpm	0.13235	163.822	0.000427966	down
Eif2s2		11.4831
Xpo7		5.57137
Sec61b	0.70615	11.7124	0.00327144	down
Smarca2		1.51163
Gstm4	6.86073	143.495	0.000541186	down
Hbb-bh1	4.73	2.53447	0.0769491
Hist1h2bn	1.7149	231.321	7.25816e-05	down
Hist1h2ba	1.1911	322.014	0.00472392	down
Gpd2	0.445133	1.28933	0.0110365	down
Hist1h3h	1.2469	11.158	0.0156472	down
Rps11		4.10013
Tmed10	2.4054	82.0016	0.0148469	down
LOC101056140	0.2237	4.39913	0.0148469	down
Hba-a2	14023.9	3941.1	0.00241863	up
LOC101056341	34.0366	84.1461	0.00530068	down
Cndp2	4.36263	17.6611	0.00972516	down
Hspa9	3.0381	60.9621	0.00505059	down
Gm15501	1.69423	35.0618	0.0109254	down
Krt25	4.036	0.3059	0.025087	up
Krt20	0.50285	0.2203	0.014287	up
Ndufs1	0.699733	13.1146	0.00423648	down
Tubb4b	23.0071	472.037	0.000786855	down
Ass1	8.8581	9.14857	0.889366
Ppib	22.7485	76.805	0.0296396	down
Myl12b	3.0685	5.37117	0.0409243
Gm11686		1.15707
LOC100505251	29.311	60.7807	0.00275205	down
Dhx15	0.272167	45.4463	0.00097835	down
Eno3	3.35337	12.1123	0.00997391	down
Eif4a3	0.4986	8.05993	0.000265872	down
Gm19570
Ndufa9	0.2958	22.6347	0.000547156	down
Eif4a2	2.6951	96.8531	0.000427966	down
Hnrnpa3	2.96457	365.17	4.7382e-05	down
Elane
LOC631966		9.4895
Usp5	0.315167	34.0519	0.000213794	down
LOC101056592	1.60487	20.5693	0.015943	down
Serpina3f	2.67597	2.33813	0.440325
Tubb3	12.7856	325.717	0.000369343	down
H2-Q9	0.0726333	0.2506	0.0603885
Hnrnpl		43.6861
Ank1	5.86793	0.0341333	7.99951e-05	up
Timm44		16.0945
Krt4	0.768	0.774333	0.978988
Cap1	0.1925	61.6821	0.0612538
Chi3l3		0.0987
Tln2	0.170567	0.817333	0.00341812	down
G6pdx	4.2597	10.9914	0.0626911
Rab27b		1.52573
Eif1		9.4895
Tkt	4.43893	4.05093	0.709335
Nhp2l1		6.6092
Mybbp1a		9.52777
Rcc2		6.2299
Ptma		0.2426
Eef2	9.61513	147.791	0.000794472	down
Tuba3a	7.71273	437.279	0.000274062	down
Krtap19-5
Anxa6	7.88047	10.1211	0.338912
Cct8	1.4153	123.419	0.00192694	down
Hist1h4f	7.03807	321.773	0.00411588	down
LOC101056444	5.62517	72.2589	0.000476851	down
Gnb2l1	9.59653	29.3998	0.0081648	down
Pyhin1
Gm10362	0.417567	8.21173	0.0148469	down
Gstp1	32.799	216.666	0.00080884	down
Sdhb	3.0223	40.8643	0.000826647	down
LOC100504912	5.68663	48.4884	0.000213794	down
Rbm39		62.8283
Gm11810		1.32237
Krt79	31.8893	6.05373	0.0449662	up
Krt16	3.97707	0.954033	0.15137
Ces1c	17.1945	6.2902	0.0406499	up
Trim28	0.1601	107.479	0.0430166	down
Dars	2.0722	6.10763	0.0382981	down
Otub1		19.5839
Fmnl1
Hnrnpul2		13.6673
Apmap	2.44217	8.0651	0.00808745	down
Mark1		0.205767
Atp5j		1.16573
Uba1y	0.2075	9.47073	0.0102015	down
LOC630855	2.4528	34.5923	0.0288044	down
Arcn1	0.5888	26.0626	0.00303058	down
Hist1h4m	7.03807	321.773	0.00411588	down
Snx2	0.7881	6.26383	0.00080884	down
Gm3934	9.75473	46.7583	0.00797653	down
Nsun2		8.18843
Fbln1	1.018	0.4606	0.0353014	up
Lyz2
Rpl7	3.7571	60.7387	0.0010275	down
Naca	11.2094	10.9964	0.963591
Pdhb	2.3757	73.5117	0.106321
Rab8b	1.2707	11.4264	0.138555
Elavl1	0.28255	85.5872	0.00120456	down
Trip13		8.4863
1700071K01Rik	1.08327	35.398	0.000471705	down
Ncapd2		2.22647
Slc25a5	10.8969	324.389	0.000303378	down
Srsf5		87.3875
Uba52	6.6627	125.425	0.00989422	down
Fgfr3		0.4901
Serpina3n	2.67597	2.58117	0.860588
Gm6139	0.384833	18.6601	0.00212781	down
Hist1h2ag	4.26323	225.502	0.0197873	down
Krt23	0.05845	0.04195	0.118655
Ranbp2		3.02707
Atxn2l		13.7409
Hp1bp3		10.9928
Eef1d	0.34805	28.4214	0.0315845	down
Ctsd	0.345633	22.1785	0.00260615	down
Myl6b	1.5919	4.70877	0.0906848
Hba-x	0.86115	0.8341	0.971642
Iars	0.0857	17.3938	0.00646472	down
Hist1h3c	1.2469	11.158	0.0156472	down
Snrnp200	0.0642	26.1714	0.00277035	down
Acaa2	6.67853	89.3339	0.00070138	down
Hist1h2bl	1.7149	231.321	7.25816e-05	down
Idh2	30.2975	91.2561	0.00439563	down
Uros		0.784367
Gm5506	7.89357	33.4217	0.00362976	down
Arhgef1		2.1071
Hist1h2af	4.26323	225.502	0.0197873	down
Hist2h2ab	3.6683	246.694	0.00569428	down
Pold1		2.1606
Iqgap1	0.1438	13.2578	0.0440144	down
Lcp2		0.1373
Tubb6	9.3976	153.363	0.000274062	down
Psma1	5.78447	4.1141	0.444205
Cct3	0.6662	145.888	0.00503276	down
Serpina1b	35.8561	15.9001	0.108825
Gfap	3.50063	2.61493	0.577648
Etfdh	0.25105	3.73337	0.0236313	down
Dhx9		41.3095
Vdac2	8.85647	253.106	0.000373277	down
Gm7866	3.3313	57.2972	0.0148377	down
Mars		15.4459
Hsp90aa1	12.7602	1112.03	0.000343381	down
Krt72	0.2628
Rpl4	4.12847	104.715	0.00312763	down
P4hb	4.29647	126.425	0.000178442	down
Rpl26		34.2064
Acad9		8.9454
Ddost	2.5167	111.949	0.000338777	down
Ssr4		178.088
Hist1h2be	1.7149	231.321	7.25816e-05	down
Rps3a1	1.27963	34.3804	0.00178072	down
Krt82
Ctrb1	8.48633	42.1846	0.00229646	down
Hbb-b2	4957.47	1784.1	0.104481
Ddx39	0.29665	91.3307	0.00387509	down
Nup205		6.8669
Eef1a2	13.9963	300.076	0.000840503	down
Gm5576	0.4778	4.18077	0.00808745	down
Vac14		2.14467
Cisd2		10.3678
Ndufs6	0.4785	4.57393	0.171772
LOC100045924		1.394
Hspa14		7.2839
Rbm25		4.5348
Map2k1	0.4205	1.34833	0.303125
LOC100046151	3.23547	31.6313	0.00303846	down
Pcnp		0.871
Dbnl		4.11947
Apoa1	327.444	187.546	0.0390974
Pcbp1	2.24503	42.0866	0.015943	down
Ehd1	6.37693	15.8346	0.00909291	down
Gspt2		2.1936
Hist2h3b	1.2469	11.158	0.0156472	down
Gclm	1.017	7.81103	0.0930283
Hist2h3c1	1.2469	11.158	0.0156472	down
Dad1		26.4566
Stat1		3.32527
Ppbp
Ganab	0.608967	10.8313	0.00332641	down
Rpl23	1.61027	26.8956	0.0108098	down
AI314180		7.56527
Lgals9	6.88625
Nap1l1	2.04303	73.6087	7.25816e-05	down
Ap2a1	0.0372	10.1492	0.223464
Nme1	1.81875	54.5886	0.00505059	down
Cox4i1	5.28397	174.919	0.000200129	down
Krt78	39.6153	0.76815	0.00740956	up
Txnrd2
Prmt5		3.11457
Uqcrb		58.1824
Syne1		0.0207
Snap23	38.682	10.3528	0.00252699	up
Gsdmd
Vps29	13.7011	14.5703	0.890673
Myh10	0.218133	9.86343	0.00234789	down
Dnm2	0.0667	13.0557	0.179378
Sfpq		15.7204
Rfc5		7.2451
Cdk1		9.41627
Hist1h2bf	1.7149	231.321	7.25816e-05	down
Serpina3k	159.592	54.377	0.00927976	up
Tpi1	8.7763	22.9672	0.0342145	down
Rpl10l	0.74445	10.5123	0.000792708	down
Ahcy	29.1211	28.6005	0.961739
Nup155		3.8656
Gm3362	0.62215	16.4329	0.0326172	down
Psmd1	0.1729	26.3811	0.000184817	down
Mmp8
Gm10166	0.588867	11.5807	0.0148469	down
Ddx3y	0.189367	16.7678	2.0389e-05	down
Hist1h3b	1.2469	11.158	0.0156472	down
Ndufa12		6.9638
Erlin2	14.1772	21.183	0.589093
Cox6c		25.1314
Cyfip2	0.03435	1.37773	0.114766
Hspe1	2.54877	216.018	0.00117808	down
Ptprc
Slc3a2		27.9696
Tars	1.5205	6.9244	0.0219951	down
Myl9	0.612	3.6411	0.028941	down
Ybx2		61.1876
Vps25	1.04595	13.9369	0.00493927	down
Efhd2		73.0501
Serping1	2.98285	9.2854	0.137673
Ddx21		8.08627
LOC101056446	0.0871333	0.614367	0.0839018
Serpinb1a	0.0716	13.5392	0.037713	down
Gm6155		5.41617
Psmd12	0.319433	49.9127	1.48786e-05	down
Gnb1	3.8258	3.5655	0.88293
Gm5620	11.1816	146.438	0.00747608	down
Rpl7a	1.42347	23.5908	0.00280614	down
Cd63
Ddx39b	1.6822	97.6952	0.00255618	down
Ywhab	7.15573	70.6069	0.000515945	down
Cat	23.7588	4.80343	0.0112942	up
Hspa2	2.2171	480.962	0.0001551	down
Aldoart2	4.68747	11.4745	0.0409048	down
Trf	77.5912	20.1967	0.000274062	up
Hist1h2ak	4.26323	225.502	0.0197873	down
Krt7	5.1736	5.49073	0.886718
Apoe	3.30617	3.21263	0.944453
Ywhaq	2.66037	49.7446	0.00049937	down
Fermt3	4.2644	12.9426	0.630974
Gm8841	0.384833	18.9748	0.00204414	down
Arf2	10.0991	82.5539	0.000717108	down
Gm6625		0.2636
LOC101056658	20.9204	24.9791	0.212545
Dpm1		5.2162
Ddx3x	0.198567	20.1162	7.25816e-05	down
1810033B17Rik
LOC675521	0.827067	0.176567	0.0509661
Srsf2	0.57035	23.9867	0.00869914	down
Sod1		0.49915
Tufm	0.978133	18.7587	0.000279111	down
Fga	4.44687	5.08013	0.812735
Snrpd2	0.3149	11.1621	0.0647017
Mpp1	3.63283	3.2808	0.732006
Kpna4		11.9523
Calm2		1.05623
Hist1h4a	7.03807	321.773	0.00411588	down
Gm10257	1.039	9.2984	0.0156472	down
Calml3		0.112133
Anxa3	4.08577	5.38693	0.291806
Pgk2	2.9638	5.59543	0.091964
Nefm	0.4914	0.6534	0.256985
Gm4581	0.4793	35.3569	0.0064704	down
Abce1	0.1921	12.3589	0.00568633	down
Atp5f1	1.4146	21.596	0.00911001	down
Prkar2b	1.19253	6.3772	0.00123513	down
Gmfg	0.4766	4.7457
Tmed5	0.6759	14.4982	0.0980105
Eif5a2	1.99687	27.3056	0.170896
Etfb	36.3744	52.6164	0.041441
Cisd1		30.2576
Cpne1		9.09137
H1f0		8.08173
LOC101056544	1.29363	10.8352	0.00080884	down
Csl	1.81717	47.5898	0.00202267	down
Glud1	4.21693	14.6285	0.0102647	down
Rpl35a		1.32237
Atp6v1a	1.71967	11.842	0.0875444
Serpina1d	71.6815	17.8663	0.0559101
Ina	0.6648	0.884	0.256985
Hist1h4k	7.03807	321.773	0.00411588	down
Pycard		0.4275
Selenbp1	18.2628	4.60163	0.00257785	up
Pgrmc1	3.5933	58.3838	0.00315238	down
Cct4	0.820667	96.702	8.65695e-05	down
Pygb	4.01537	11.9184	0.00974802	down
Krt1	59.9688	2.48873	0.00199147	up
Gm5803	0.8882	34.7668	0.00172834	down
COX2	5.6337	176.192	0.000100549	down
Sdha	8.0622	13.3302	0.568877
Rplp0	7.05033	119.377	7.25816e-05	down
Npepps	1.77727	13.1497	0.00857955	down
Matr3		49.853
Grlf1		0.306533
Slc25a21		0.8633
Rab5a	2.61733	7.0626	0.0275036	down
Tbc1d15		7.41803
Ifi47
Mcm3		8.16177
Arpc1b	1.9808	1.8759	0.869588
Eif5	0.5788	17.9799	0.00919551	down
Lancl2		24.0285
Tuba3b	7.71273	437.279	0.000274062	down
Rpl23a	0.62215	16.4329	0.0326172	down
Smarca1		4.09463
Itih2	18.5348	5.63957	0.0203231	up
Cd44
Ptpn6
Pml		0.108533
Tubal3	0.559333	13.7757	0.00189497	down
Hnrnpc	0.934067	37.9219	0.000316759	down
Ywhag	7.743	41.901	0.0018867	down
Ppp2r1a	2.4264	19.2477	0.0135492	down
Alas2
Serpinh1	5.38997	7.97197	0.0253158
Rab27a		0.433733
Actr2	11.9411	11.2029	0.763107
Gm8842	0.1253	15.0104	0.000208635	down
Got2	0.600167	15.5904	0.029771	down
Comp	0.394467
Thbs1	9.73117	37.8354	0.00797513	down
Gsto2	1.5677	0.5231	0.0431588	up
Rps6-ps4	2.2537	52.0125	0.00495586	down
Tnpo1	0.16025	14.0871	0.0104208	down
Gm12657	1.039	9.2984	0.0156472	down
Mcm6		6.46557
Ap2s1	2.08815	16.2051	0.0187641	down
Mark4		0.395233
Ppia	29.4117	264.95	0.00157935	down
Stfa2l1
H2-Q6	0.0691333	0.2474	0.066861
Eif3d	1.6118	19.9201	0.109208
Hist1h2ai	4.26323	225.502	0.0197873	down
Fgg	15.2639	14.1603	0.702931
Itgb2		0.0866
Btk
1810009J06Rik	11.8963
Vps35	0.2649	26.9419	0.00808745	down
Hspa5	2.561	100.804	0.000505664	down
Hist1h4i	7.03807	321.773	0.00411588	down
Adh5	4.69367	12.6762	0.132976
Krt18	3.10267	9.16947	0.00949153	down
Ctsz	0.6754	0.437633	0.0446899
Uchl3	1.6619	39.1249	0.0491258	down
Krt8	18.0036	14.9753	0.879011
Rpl28		8.36397
H2-T23	0.0682	0.2625	0.00260615	down
Calm3		1.05623
Lrrc40		5.60983
Macrod1		1.50343
Pcbp2	0.085	63.5139	0.0540271
Rpa3		11.0667
Ak3	4.93197	16.7419	0.0193266	down
Chi3l4		0.0987
Myl6	3.66947	22.3701	0.000575366	down
Canx	1.0846	84.4561	0.00257785	down
Hexb	0.5398	0.171133	0.204647
Rab35	13.3235	29.98	0.00618624	down
Add1	0.356367	2.453	0.0233558	down
Pcna		23.8282
Hbb-bt	17757.6	1325.28	0.00089558	up
Arpc4	12.6201	12.2942	0.936892
Flnc	0.04815	0.4124	0.0370468	down
H2-L	0.0884667	0.3874	0.0497837	down
Supt16		15.8597
Snd1	0.342967	17.7544	7.25816e-05	down
Rps19		107.498
Eef1b2	1.72235	89.6878	0.00587843	down
Alb	2339.99	139.278	0.00211933	up
Dek		1.4424
Rps16	1.64987	21.0118	0.00207955	down
Krt35	1.89907	0.161233	0.0401542	up
Chchd3	0.4067	14.8355	0.0156472	down
Hnrnpab	0.1808	176.524	0.0335162	down
Taf15		29.9584
Usmg5	5.68663	48.4884	0.000213794	down
Gnb4	3.31793	2.12447	0.443419
Nefh	0.5948	0.790933	0.256985
Ogdhl	0.7099	5.9432	0.00223004	down
Cbr1	1.38695	9.8946	0.0140002	down
Impdh2		1.54983
Rpl6	0.88195	33.6699	0.0509163
Itgam
Stk24		3.4608
Ppp1cc	1.1715	14.0883	0.00303058	down
Rdh11		15.0887
Exosc2		1.8301
Gm6195		11.0632
Srsf6		9.05043
Kctd12	0.837	5.82233	0.00165446	down
Eif2b4		3.82
Rnpep	0.398867	3.7918	0.00266992	down
Ddx5	0.891367	96.0708	0.00120858	down
Sort1	0.2183	1.11433	0.158614
Rps2	0.384833	18.9748	0.00204414	down
Hist1h2al	3.04517	161.073	0.0197873	down
Cfl1	12.7824	409.905	0.000630539	down
Phb	1.54267	46.8588	0.00226317	down
Krt84	0.0525333	0.0721333	0.401037
LOC100048410		5.5212
Nat10		3.2817
Gpx4	2.4935	13.4905	0.026266	down
Ak2	3.717	17.4216	0.0527484
Chmp4b		2.65577
Prdx3	3.1149	29.7098	0.0150613	down
Mrpl23		1.9548
Rps25	3.8462	71.99	0.00148388	down
Gcn1l1		13.0717
Ssb		73.7018
Lgals3	4.85773	0.672367	0.00737005	up
Sart3		4.78173
Gsn	6.51563	10.5769	0.201578
Qars	0.3172	13.583	0.000125442	down
4732456N10Rik	3.66443	2.87037	0.6304
Taldo1	3.0021	58.6646	0.0492707	down
Sh3bgrl3	1.20335	8.01503	0.0857402
Wdfy4
Actn1	1.0023	4.86403	0.00819028	down
Gnas	1.05913	4.4429	0.104055
Acat1	4.70647	21.7477	0.0134397	down
LOC101055915	1.27067	19.8486	0.0197873	down
Sptb	4.21477	0.150367	0.000397637	up
Hist2h2aa1	4.26323	225.502	0.0197873	down
Tln1	1.32927	5.478	0.00044299	down
Cpa1	4.02667	24.9717	0.00909291	down
Atp1a2	0.1017	0.730133	0.0240539	down
Fam129a		1.31123
Car1	13.601
Serpini2		17.0806
Atp6v0d1		3.88053
Pfn1	128.666	675.062	0.00211933	down
Srsf4		6.12217
Cltc	8.92053	76.1999	9.04615e-05	down
Pds5b		2.84303
Hspbp1		5.71023
Mthfd1	14.4042	8.3365	0.42341
Dock8		0.194167
LOC100048759	4.06017	4.23203	0.875846
Atp5k	12.4884	43.3093	0.000571924	down
Blk		0.6541
Tgm2	4.6951	4.90377	0.928093
Abcb10		1.06327
Erp29		75.037
Vim	29.329	215.246	0.000100549	down
Tada2b	1.22995
Myh11	0.0665	4.36087	0.00636817	down
Arhgef6		0.16415
Gm14279		1.32237
Anxa2	51.6472	173.765	0.00196901	down
Acta2	22.9266	25.4727	0.390048
Iqgap2		1.79107
Gm15483	0.616967	30.4636	7.25816e-05	down
Smc2		5.26713
Tmed9	0.4035	17.7052	0.0390448	down
Tsn	0.585	31.3044	0.00471635	down
Ehd3	3.54393	5.57897	0.199081
Hbb-b1	7115.57	2119.08	0.0193266	up
Eif3c	0.0841333	9.02987	0.00439563	down
Ndufb10		8.82453
Ran	14.3509	15.0983	0.712223
Bzw1	1.34093	12.7369	0.00812068	down
Acads	4.33377	9.81157	0.0292346	down
Gnai2	0.345367	5.39537	0.0373994	down
Atp5b	54.5831	334.426	0.000966229	down
Ndufa10	0.5431	22.366	0.017023	down
Ipo5	0.531967	33.9744	0.00191907	down
Ndufs3	10.586	41.3307	0.009111	down
Cct6a	0.2362	117.889	0.00211933	down
Rpn2	0.892033	49.5709	7.25816e-05	down
Cul4b		4.8823
Hist1h2bg	1.7149	231.321	7.25816e-05	down
Bcat2	2.21303	47.6173	0.000343381	down
Syncrip	1.073	22.4302	0.0298605	down
Rpl18	2.8748	91.3453	0.00411588	down
S100a9		1.1515
LOC100862433	1.1195	10.4817	0.114238
Rpl10	0.74445	9.26607	0.00044299	down
Ckap5		11.0168
Gtpbp4		3.1334
Car2	46.7462	3.922	0.152499
Usp4		5.32897
Ywhah	4.52367	46.8895	0.000612822	down
Ngp
Tuba4a	8.23787	94.945	0.0010275	down
Pnp2	5.70997	0.31985	0.00902167	up
Cybb
H2afy		77.7904
Lman2	0.520833	20.8332	0.00157117	down
LOC100047658	0.5788	17.9799	0.00919551	down
Cd177
Lmna	0.491267	7.68587	0.048539	down
Gm2423	1.96027	36.5605	0.00044299	down
Hk3		0.538867
H2afj	4.26323	225.502	0.0197873	down
Tubb5	27.5249	507.304	0.000274062	down
Flnb	0.20715	0.8942	0.0437726	down
Bub3		8.11027
Aco2	5.81113	65.0733	0.00127851	down
Cab39		21.9518
Rab11b	2.68187	26.2129	0.000547156	down
Hist1h2bj	1.7149	231.321	7.25816e-05	down
Gm2274		1.59323
G3bp1		16.918
Capns2	2.8725	1.89323	0.64223
Anxa7	0.3017	1.19267	0.0404674	down
Hist1h2ac	4.26323	225.502	0.0197873	down
Hist1h4d	7.03807	321.773	0.00411588	down
Oat	1.41703	11.8487	0.00302579	down
Numa1		4.97057
Hbb-bs	17757.6	1325.28	0.00089558	up
Gm10294	0.6135	11.336	0.0199427	down
Copg1	0.2104	5.1655	0.193158
Psmd14	2.64615	7.70507	0.143401
Serpina3c	3.04087	2.33913	0.194343
Gapvd1		4.3549
Phgdh	9.96373	81.9015	0.000605596	down
Rpsa	4.94797	39.5494	0.000274062	down
Wbscr28
Sucla2	5.56403	62.7176	0.00203868	down
Aldh1a2	0.2134	14.2313	0.0741002
Gm8264	0.62215	15.7508	0.0361227	down
LOC100047429	2.7331	26.3023	0.00387509	down
Gmps	0.707	29.5536	0.0803026
H2afz	4.15997	309.533	0.00839555	down
Upf1		15.4623
Eno1	7.89357	33.4217	0.00362976	down
Dnmt1		1.28977
Vps4b		10.3654
Slc4a1	59.5076	2.2019	0.0134032	up
Prg2	14.7375	1.05905	0.0380833	up
Hist1h2ae	4.26323	225.502	0.0197873	down
Prdx1	25.1769	297.938	7.25816e-05	down
Mdh2	1.86417	35.69	0.000316759	down
Hist2h2bb	1.7149	231.321	7.25816e-05	down
Rpl15	0.4793	35.3769	0.00644093	down
Ppp2r5a	0.77975	0.18215	0.0880723
Rpl17	0.695967	13.6863	0.0148469	down
Huwe1		1.83633
Psmc2	0.506767	38.3853	0.000392965	down
Fgr		0.6119
Krt40	2.46167	0.210333	0.0313498	up
LOC631040	0.7042	16.1041	0.693486
Clns1a	1.61425	14.6127	0.152553
Ppp1ca	1.3491	12.1941	0.000401314	down
Krt81	0.1753
LOC100504817	0.1514	6.15583	0.00017563	down
M6pr	0.4286	1.5269	0.0426496	down
Lypla2	44.5366	7.02127	0.0352601	up
LOC100505154	61.029	1.18335	0.00740956	up
Uqcr10	3.35265	50.3448	0.017023	down
Cd9	6.2047	0.0199	0.0226244	up
Hnrnph1	0.1907	68.562	0.00989422	down
Pdha1	8.8508	45.8335	0.00505059	down
Actr3b	0.688867	1.21743	0.321825
Fn1	1.02463	0.880367	0.762167
Krt34	0.35305	0.331733	0.96707
Col1a2	2.5717	0.936267	7.25816e-05	up
Fgfr1		0.4918
Gstm5	8.9664	180.251	0.0027471	down
Atp2a2	0.2859	27.0569	0.00211933	down
Mak		0.229767
Actr3	5.5039	11.8544	0.0288044	down
Rab5c	19.7791	8.88053	0.578978
Gpi1	2.1156	7.05107	0.0107032	down
Csk		0.881267
Rrm2		0.65515
H2-Q7	0.0812	0.267933	0.071087
Krt42	9.14627	3.0197	0.242143
Gdi2	3.60107	73.6359	0.000125442	down
Adss
Eif3e	0.3963	20.4287	0.099057
Ilf3	0.2379	30.8528	0.00646554	down
Eif3h		18.5535
Csde1		5.8718
Yes1		1.01587
LOC100505015	1.1195	10.4817	0.114238
Srp68		9.19567
Bri3bp		19.6095
Eps15		6.965
Actbl2	11.0934	17.1968	0.0016397
Rps27a	6.6627	125.425	0.00989422	down
Ncln		10.5602
Psmc1	5.6419	29.2858	0.00470106	down
Eif4g1	0.120033	9.69337	0.000792708	down
Esyt1	0.731233	0.549933	0.511645
Ppp3ca		0.894667
Cyb5b	3.08037	9.29043	0.0181749	down
Tlk1	0.0524	0.4872	0.31833
St13	10.638	114.809	0.00016925	down
Hemgn
Cnp
Ankrd44		0.1189
Rpl24		20.5117
Car3	883.832	70.2444	0.004446	up
Slc25a31	4.00053	169.293	7.25816e-05	down
Serpinf1	3.19273	57.5281	0.00511238	down
Gm15776		5.5212
Ncapg		3.29043
Ppp2ca	0.902667	5.192	0.00518632	down
Hsph1		10.1268
Aurkb		0.225467
Krt33a	0.2131	0.296167	0.856782
Gm8112	0.5333	13.5007	0.0361227	down
Atp5c1	5.56257	69.8159	0.00582341	down
Hsp90b1	12.1645	501.666	0.000566194	down
Lims1		1.1654
Prdx2	50.171	48.341	0.859881
Tpd52l2		20.9715
Smarcc1		1.84717
Acadvl	2.36867	20.7933	0.00316101	down
Twf1	0.2708	5.07167	0.032783	down
Hcfc1		0.89
Anxa5	20.0399	31.0855	0.0498286
Rab8a	0.337	3.6453	0.0156472	down
Snca	18.6224	2.35147	0.0792751
Cenpi	0.0994	0.0461
LOC100862468		6.6092
Glrx5		9.97715
Klb
Rps15a-ps5		19.2124
Lck		0.7588
Krt73	3.51183	2.57203	0.549624
Hist1h4h	7.03807	321.773	0.00411588	down
Cand1	2.51157	69.5024	0.000338556	down
Mtap	2.79937	4.24523	0.511645
Top2a		28.3999
1700009N14Rik	9.61433	9.1409	0.742104
Phb2	2.403	41.5832	0.00156664	down
Prdx5	22.0033	44.9778	0.00582341	down
Hyou1	0.2736	79.3461	0.00119999	down
Sarnp		16.38
Lta4h	0.4093	8.00227	0.0146506	down
Eif4h	0.5077	20.5891	0.000343381	down
Gm5483
Smarcc2		1.86373
Hp	6.6952
Krt6a	18.1892	4.5988	0.238697
Pa2g4	0.58115	24.4304	0.00646554	down
Epb4.2	2.4041
Hist1h3f	1.2469	11.158	0.0156472	down
H2-D1	0.161033	0.3348	0.207313
Atp5h	2.7011	43.8687	0.000304323	down
Tpm1	1.8005
Cyc1	1.7071	18.9395	0.0365536	down
Hectd1		1.32643
Hspa1b	1.36303	22.0502	0.00089558	down
Eprs	0.0559	9.9754	0.014287	down
Mgst1	2.07425	1.3141	0.0275036
Ddb1	0.13075	17.2185	0.00260615	down
Rps6ka3	0.15845	3.9106	0.0252165	down
Rps28		12.5348
Stt3a	0.1421	27.3177	0.188512
Stfa2
Il16
Hnrnpa0	0.4371	89.132	0.0919284
Pnp	25.4222	1.4728	0.0146506	up
Sumo2	1.3489	111.949	0.00179372	down
H2afv	4.15997	309.533	0.00839555	down
Fth1	1.1399	3.73787	0.0315425	down
Bsg	0.526267	1.4172	0.0864402
Sec61a1		6.0765
Asns	0.2247	21.8816	0.022266	down
Ankrd13a		15.116
Pfkm		5.26267
Hist1h4c	7.03807	321.773	0.00411588	down
Psmd8	2.0373	15.8785	0.277614
Blvrb	35.185	13.4686	0.0774357
Scp2	2.19643	8.72323	0.00458563	down
Dld		4.93007
Ubb	7.99523	150.51	0.00989422	down
Rfc4		7.90447
Gnb2	3.8258	3.5655	0.88293
Smarca5		14.9425
Slc25a37
Rpn1	2.07417	82.0629	0.000792708	down
Gm5848	0.3149	10.43	0.0333211	down
Gm2663	11.8963
Tuba1b	18.6756	385.716	0.00165481	down
Vdac1	2.64577	34.2758	0.0144039	down
Atp1a3	0.10585	0.759933	0.0240539	down
Gm9234	18.1	169.171	0.00184423	down
Ckap4		5.28717
Psat1	2.34503	12.4895	0.0141222	down
Sfn	1.62095	34.2734	0.0036162	down
Krt86	0.1753
Trap1	5.2097	214.701	0.00383234	down
Cct7	0.9358	135.58	0.000208635	down
Ppox		0.126667
Plin3		8.89357
Hist3h2ba	2.38803	228.888	9.04615e-05	down
Vnn1	0.9193	1.32187	0.363224
Lgals1	57.8743	66.6114	0.361485
Smc4		1.67123
Tlk2	0.0552	1.0131	0.225623
Rprd1b		9.74053
Flna	1.63647	2.92163	0.00822348
Pbk		17.7971
Hist1h2ah	4.26323	225.502	0.0197873	down
Mpo	0.0264
Psmd5	19.361	13.2309	0.783383
Pgk1	8.57107	22.0204	0.0512999
Krt28	2.03947	0.179133	0.0315845	up
Rbbp7	0.3237	24.0763	0.0531985
Magt1		1.82357
Cpb2	5.8884	2.77533	0.257946
Sptbn4	0.04	0.0206	0.366252
Pdia6	4.03167	415.502	7.25816e-05	down
Cdk11b		1.87093
Ruvbl2	0.222233	48.3732	0.000150315	down
Pbdc1		24.3739
Serpina1a	33.5261	17.5648	0.0653383
Gsto1	1.61713	4.17423	0.211626
Aldoart1	7.1476	10.5939	0.267711
Anp32b		27.4538
Ptprcap
Gtf2i		15.7639
Pdcd6ip	0.1938	17.0152	0.00567929	down
LOC101056044		5.83207
Gm6415	0.5282	0.89085	0.0989893
Hmgcl	0.1403	2.46003	0.00142759	down
Idh3a	69.0022	44.319	0.0617988
Gspt1		7.27193
Eif3b	0.1625	17.694	0.054852
Ruvbl1		43.1417
Sympk		6.1822
Rps6ka1	0.0426	0.721767	0.101666
Rfc3		5.7518
Krt32	1.89883	0.1668	0.0315845	up
Rab11a	12.5224	1.2519	0.0123574	up
Krt6b	17.6801	4.06957	0.237738
Ndufb3	0.7823	9.84423	0.0103773	down
Lyn		0.739967
Acss1		4.95327
Gls	0.15075	3.06123	0.00354068	down
Prep	1.62227	4.1242	0.376187
Tchh
Ncf1
Psmc5	0.9718	33.5955	0.0355221	down
Gm10029		1.32237
Fgfr4		0.4992
Clic4	1.6645	16.518	0.00582341	down
Ssrp1		17.9966
BC100530
Ltf	0.26975
Dnttip2		0.8692
Slc2a3		98.6691
LOC638236	0.824867	5.59735	0.235326
Acsl1	5.71857	5.96697	0.893376
Ces1b	2.62847	3.0312	0.233432
Tpm3	0.814033
Tubb4a	17.6089	425.177	0.000694106	down
Smarca4		3.6901
Hist1h2bk	1.7149	231.321	7.25816e-05	down
Serpina1e	45.1031	6.49963	0.00495586	up
Parvb		2.97447
Acadm	7.25773	15.2432	0.0360212	down
Decr1	32.9726	26.2625	0.617287
Hist1h2bq	1.50053	202.406	7.25816e-05	down
Idh1	42.7724	13.5636	0.00734307	up
Pdia3	4.8151	311.287	0.000136935	down
Khsrp		10.1629
Eef1e1		16.0933
Mmp9
Nop58		11.4337
Mlec		6.42733
Syk
Itga2b
Aco1	15.5194	7.57627	0.0486546	up
Sumo3	1.0117	80.604	0.000343381	down
LOC100042025	36.5343	78.6016	0.0123574	down
LOC101056557	22.2142	52.0272	0.00808745	down
Cyb5r3	7.9258	45.3957	0.00332641	down
Sun2		4.83807
Psma6	0.7469	4.0875	0.0803026
Galk1	0.14945	8.59267	0.0148469	down
Srrt		4.15453
Sec22b	0.4002	80.5352	0.0774551
Rars	0.224067	27.7278	0.00616093	down
Ehd2	34.8243	35.7663	0.781826
Actg1	45.566	79.4024	0.00797653
Eif1b		9.4895
Sec61a2		1.60043
Mtdh		8.15527
Eef1a1	14.6631	343.431	0.000394126	down
Rbm14		17.7827
Tubb2a	14.2626	257.644	0.000213794	down
Lonp1	0.1299	10.6017	0.133196
Hadh	1.3899	29.6538	0.410645
Prpf19		21.1547
H2-Q2	0.0362	0.0101667	0.310028
Ahcyl2	4.64023	4.22223	0.902946
Atp6v1c1		4.62797
LOC100504863	3.38933	24.3788	0.00213806	down
Hist1h2bm	1.7149	231.321	7.25816e-05	down
Grhpr	1.3067	16.7247	0.00319989	down
Clptm1		2.1115
Myo1f
LOC100862012	22.6507	200.848	0.000563344	down
2210010C04Rik	133.659	4.8305	0.00357003	up
Spta1	5.3792	0.0637	0.0189226	up
Prrxl1
Ethe1		0.172433
Itih3	4.44197	1.66437	0.022552	up
Skiv2l2		4.46713
Hist1h3i	1.2469	11.158	0.0156472	down
Tmco1		8.39937
Picalm		6.75087
Ap1s2		2.6701
Rbbp4	0.3408	26.3118	0.0657018
Mcm7		9.16523
Pmpcb	1.19077	8.43913	0.00896784	down
Atp2a1	0.08	4.91913	0.000966229	down
Stk25		4.45557
Arhgdia	8.3788	31.9552	0.0340665	down
Rab18	1.01073	18.084	0.0032955	down
Hist2h2ac	4.26323	225.502	0.0197873	down
Gm8137	0.62215	15.7508	0.0361227	down
Prss1	8492.08	111.807	0.0497246	up
Anp32e		17.7311
Sf3b1		19.6445
Hspa1l	1.23713	71.891	7.25816e-05	down
Prpf8		23.2978
Iars2	1.29185	11.0139	0.282512
Ndufv1	1.13905	10.9617	0.0442414	down
Irgm1		0.1388
Dync1h1	0.3186	27.9194	3.62457e-05	down
Nup133		6.8731
LOC101056386		0.787467
Arf3	26.3431	200.473	0.00228887	down
Stk10		0.162033
Gm19843	1.45173	7.67843	0.0212625	down
Pls3	0.169067	1.39677	0.00304487	down
2700029M09Rik		11.2358
Ptbp1		42.3771
Tubb2b	14.2626	259.274	0.000185094	down
Gm5637	0.33455	0.238433	0.3643
G6pd2	0.6917	5.08813	0.0813022
Tubb1	9.7407	87.3754	0.000178442	down
Hist1h2ab	4.26323	225.502	0.0197873	down
Fgb	4.76903	3.9939	0.463758
Ybx1		31.3122
Ywhaz	8.5981	210.364	0.00465011	down
Cdk2	0.0873	23.4656	0.0784232
Calu	0.552	7.55533	0.0906925
Ckb	5.1778	3.2449	0.174691
Gstm7	6.83413	189.186	0.00113605	down
Ak1	4.4078	4.24843	0.861427
Krt77	0.273433	0.06235	0.11489
Arf4	5.458	53.5909	0.00137615	down
Ear7
LOC100045999	14.3509	15.0983	0.712223
Aars	0.425633	13.7595	0.00123513	down
Hspa1a	1.36303	22.0502	0.00089558	down
Isca2	0.0828	2.08383	0.477826
Cdk20		0.324267
Calm1		1.05623
Cox7a2	3.15193	22.3925	0.0277124	down
Ubc	4.99703	94.0688	0.00989422	down
Itgb3
Dpysl2	2.0869	14.2555	0.00455803	down
Nono	1.0358	5.55417	0.159017
Cct2	1.43107	107.86	0.000338777	down
Ppp2r4	5.80577	61.3348	0.00255618	down
Myl12a	3.0685	5.37117	0.0409243
Cmpk2	0.358033	0.09115	0.185499
Alyref	0.21865	1.94263	0.234925
Nfkb1
Hnrnpa1	1.49007	106.016	0.00120858	down
Anxa11		2.713
Tardbp		159.099
Hist1h3e	1.2469	11.158	0.0156472	down
Rhag	0.59315
Add3	0.1872	5.84113	0.025601	down
Stt3b		10.3127
Ddx4	0.2948	65.1245	0.0510703
Kpna3		11.5391
Pacs1		6.43457
Tpm4
Tfrc		9.26917
Krt5	18.2746	2.2779	0.139416
Mcm2		6.41833
Gstm1	15.7987	598.557	0.000264771	down
Serpina3g	2.57303	1.98523	0.197927
Pcx	25.5243	18.7648	0.0987624
LOC101055815		9.4895
Gm5409	49.8245	4.95093	0.267521
Serpina1c	33.5261	17.5648	0.0653383
Hist1h1d	0.9811	240.268	0.00242015	down
Hist1h4n	7.03807	321.773	0.00411588	down
Acta1	23.1648	26.2555	0.291439
LOC100044627	1.61027	26.8956	0.0108098	down
Gm8994	0.4986	5.62637	0.00212667	down
H3f3a	1.2469	11.158	0.0156472	down
Mki67		0.0297667
Fh1	2.0528	21.486	0.00678313	down
Hist1h2aa	3.5527	187.918	0.0197873	down
Ndufab1		4.10437
C4a	0.682167	0.1344	0.0724631
Tpt1	0.674	116.032	0.0178117	down
Capzb	4.11857	38.862	0.00281214	down
Mat2a	1.06	10.1466	0.00257785	down
Ckm	10.3907	3.78747	0.0699076
Vdac3	3.067	222.334	0.00017563	down
Cd36	17.3866	2.9675	0.000752756	up
Paics	0.591133	7.91603	0.00277035	down
Cad		7.65693
Urod	2.56857	4.48677	0.232757
5430421N21Rik	0.18115
Ybx3		39.8498
Eif3l	1.1021	45.0244	0.0705219
Hist1h3d	1.2469	11.158	0.0156472	down
Rtn3		4.8776
Lum	0.2745	2.72467	0.102771
Pros1	3.26175	0.471067	0.0527833
H2afx	2.62023	209.779	0.00770386	down
Akr1b3	9.48887	139.71	0.00172834	down
Actg2	22.696	25.1679	0.386801
Des	1.07553	8.14277	0.00113605	down
LOC434624		0.3977
Rps4x	6.33327	89.4578	0.00260615	down
Serpinb1b		1.7431
1300017J02Rik	0.4685	0.6286	0.048444
H2-Q4	0.0956	0.365233	0.0599342
Hdlbp	0.0822	15.571	0.000877348	down
C3	3.83033	5.35133	0.201358
Copa	0.0393	14.6275	0.0326755	down
Vcp	4.0793	98.9866	0.000397637	down
Alox15		0.0264
Pdcd4		25.358
Hist2h3c2	1.2469	11.158	0.0156472	down
Actn4	0.918933	5.63383	0.00363735	down
Nme2	1.65345	21.042	0.000208635	down
Acadl	16.6477	39.6496	0.000771918	down
Api5		55.2638
Nop56		9.57143
Anxa1	2.45807	8.45703	0.0477783	down
Dnajc7		11.3867
LOC100046628	1.61123	12.7085	0.0334196	down
Rps6ka6		0.0437
Hist1h2bb	1.7149	231.321	7.25816e-05	down
2700060E02Rik		32.992
Alyref2	0.2843	2.49243	0.242363
Tceb2	4.24	13.8153	0.410483
Afm	1.4828	0.2118	0.0362665	up
Fabp4	2899.17	82.072	0.00165446	up
Ern1	0.10785
LOC101055744	1.15125	13.8578	0.0428541	down
Hck		0.677433
Vars		14.9621
Ddx46		17.2093
Uqcrfs1	0.4943	30.6406	0.0953913
Sec23ip		12.5636
Usp14	1.9332	18.5174	0.00485237	down
Aqp1	8.8502
Adk	3.44537	18.2861	0.00471635	down
Hist1h2ap	4.26323	225.502	0.0197873	down
Hk1		2.50043
Vps26b		3.6981
BC117090
Ddx17	0.278667	70.5509	7.25816e-05	down
Pygl	3.27947	3.49513	0.728671
Slc29a1		6.1012
Pgls	2.1474	47.2762	0.118655
Ilk	2.09727	5.2065	0.0218356	down
Aldh1a1	7.06497	123.348	0.00049937	down
Blvra	2.484	11.5635	0.00517755	down
Rpl13a	0.920033	38.3484	0.00177418	down
Slc25a4	7.3233	241.878	0.00160192	down
Stmn1		30.5964
Vav1
LOC636901	2.15993	27.0624	0.000343381	down
Pls1	0.2985	0.380467	0.321825
Hist1h3a	1.2469	11.158	0.0156472	down
Ftl1	1.4137	0.382167	0.046754	up
Hist1h3g	1.2469	11.158	0.0156472	down
Gm9835	0.3899	3.8829
Gtpbp1		6.6774
Krt15	4.8749	1.96557	0.00298034	up
H2-K1	1.7659	1.94287	0.346894
Kcnrg
Pcyox1	1.00045	6.2507	0.323881
Lyz1	4.5661
Pgd	7.34513	41.2118	0.00960989	down
Fech		14.4174
Mapk1	1.2552	6.9328	0.0531985
Tpp2	0.2131	20.6638	0.00747608	down
Gm10051		8.36397
Aldh2	43.5512	144.5	0.00551673	down
Gars	0.2262	18.6534	0.0919653
Ncstn		3.9412
Ptpn1		8.18993
Tcp1	1.01127	105.422	0.000563552	down
Echs1	2.7548	20.3803	0.00916197	down
Krt71	0.0715333
Umps		3.39327
Gm4887	0.2585	3.51867	0.047796	down
D1Pas1	0.198567	20.4992	7.25816e-05	down
Col2a1
Pabpn1		11.3228
Siglec1
Cd47	1.39865	4.77017	0.0803026
Tk1		0.1082
Hsp90ab1	40.5159	464.067	7.25816e-05	down
Hbb-y	1.97095	1.45687	0.57067
Slc25a3	3.1212	27.1533	0.00302579	down
Gm2260		1.59323
Hist1h2bc	1.7149	231.321	7.25816e-05	down
Hist2h2be	2.38803	228.888	9.04615e-05	down
Psmd6	0.5856	25.9128	0.00245271	down
H3f3b	1.2469	11.158	0.0156472	down
LOC100047252	2.18387	11.7247	0.013816	down
Hba-a1	14023.9	3941.1	0.00241863	up
Psmd3	0.6396	17.7878	0.0994191
Rpa1		8.92627
Krt24	1.89883	0.1668	0.0315845	up
Immt	0.573367	20.8568	0.00125895	down
Rplp1		509.675
Adssl1	0.6278
Ogdh	2.06853	17.9487	0.00092379	down
Psmc3	2.5109	32.1139	0.00505059	down
H13		15.2863
LOC100048117	29.5754	63.6298	0.0123574	down
LOC101056370	0.7101	137.065	0.0082219	down
Edc3		4.5496
Selenbp2	10.7789	3.2223	0.00302775	up
Ywhae	20.9512	272.325	0.00043319	down
Fgfr2		0.4916
Sod2	1.7559	30.2838	0.0038931	down
Copg2		19.3666
Glg1		3.54283
Casp3		7.2124
Nup93		12.7054
Nolc1		0.523567
Nup85		2.85267
Epx	0.3058
Prkar2a	1.12787	3.0077	0.160019
Mark2		1.32437
Gmfb	1.7074	55.2205	0.19371
Aldoa	8.62933	19.9265	0.0156211	down
LOC100862446	1.4137	0.382167	0.046754	up
Aldh9a1	3.2312	14.8646	0.00808745	down
Memo1	0.69715	4.24933	0.230226
Gm10237		1.02853
Skiv2l		1.08247
Rnh1	1.1983	11.8946	0.00303311	down
Hnrnpu	0.41075	77.849	0.017023	down
Ube2m	2.546	27.8113	0.103755
Npm1	1.69313	13.2616	0.0334297	down
Tuba8	1.73597	56.3568	0.00274487	down
Pnkp		7.29
Capza2	1.4827	16.1299	0.0396861	down
Rps3	2.2978	56.7134	0.00302579	down
Wdr1	1.7065	3.30247	0.158004
Fus		69.5714
Hist1h2ao	4.26323	225.502	0.0197873	down
LOC100862455	1.71087	28.4505	0.0109705	down
Etfa	8.10237	28.1703	0.0379297	down
Pygm	1.7517	1.18603	0.00895183
Hgfac	1.15	0.5351	0.134423
Hist1h2bh	1.7149	231.321	7.25816e-05	down
Krt13	2.87343	19.2532	0.00230973	down
Krt75	17.8641	2.2756	0.172997
Jup	0.4611	0.3444	0.464478
Krt27	4.2042	0.31865	0.025087	up
Gm8158	0.5333	13.5007	0.0361227	down
Mthfd1l		3.95413
2610301G19Rik		9.01333
Kpnb1	0.637933	36.3752	0.00391377	down
Reep5	0.923333	5.6996	0.00249526	down
Aurka		7.52967
Eef1g	4.04517	52.9876	0.0148037	down
Ahnak	0.265733	2.6723	0.00315686	down
Prdx4	3.15273	48.7286	0.000343381	down
Rab15	8.80415	15.5604	0.00523653
Tuba1c	18.6756	385.92	0.00164976	down
Mtpn	1.4987	45.4149	0.0981249
Ick		0.2
Arf5	18.4487	159.295	0.00237368	down
LOC100505014	0.455	6.7556	0.0614578
Shmt2		6.91393
Psma7	0.507633	5.63513	0.00299787	down
Clic1	11.9694	34.7007	0.227024
Gm8894	2.92903	17.6142	0.000771918	down
Krt222	0.7543	0.3305	0.0143139	up
Col1a1	4.17813	4.86563	0.77004
Krt36	1.83553	0.161233	0.0315845	up
Rps8	1.69423	35.0618	0.0109254	down
Ap2a2	0.35095	6.5084	0.0285507	down
Try10	49.8245	4.95093	0.267521
Gm15466		0.2636
Keap1		0.0445
Rps6	2.2537	52.0125	0.00495586	down
Lmnb1	0.0944	5.75983	0.00204414	down
Dmtn	0.8945
Mpst	0.3997	8.917	0.013985	down
Mcm5		7.70607
Pdk3		4.70173
Eif3f	0.3586	26.1418	0.00262649	down
Coro7		0.632267
Hadhb	4.6735	79.3505	0.000284497	down
Eif3a	0.06845	18.4491	0.000792708	down
Ldhb	4.8931	123.292	0.000471705	down
Rpl35	6.9012	31.1884	0.532318
Actn3	0.1464	1.37717	0.00619837	down
Cotl1	0.93815	39.0581	0.00485237	down
Gstm2	11.8009	513.494	5.76864e-06	down
Copb2		9.37953
Psma8	0.546667	4.1195	0.00421816	down
Cnot1		6.67177
Krt76	8.65117	0.998067	0.188313
Psmd2	0.145033	32.2271	0.00281645	down
Sf3b3	0.1157	13.7203	9.81966e-05	down
Hnrnpa2b1	2.99273	345.36	0.000240207	down
Rab7	8.88967	30.6521	0.00411588	down
Stoml2	0.189467	7.13703	0.010774	down
Hist2h2aa2	4.26323	225.502	0.0197873	down
Cct5	0.1741	125.603	0.0104208	down
Tmpo		8.8768
Hist1h4b	7.03807	321.773	0.00411588	down
Pafah1b1	0.748533	7.11573	0.000752756	down
Mcm4		11.0085
LOC101056305	1.81753	1.884	0.728671
Hdac1		9.42903
Ddx1	0.1655	37.0918	0.0676083
Krt31	2.27807	0.184933	0.050525
Mif	6.61687	34.6182	0.220603
Eif3k	0.959	19.3351	1.04409e-05	down
Ldha	46.4153	85.164	0.0896308
Gm4963	3.20515	59.9917	0.00148388	down
Rps13	0.616967	35.5361	0.0018867	down
Dnm3	0.192	4.18833	0.0334297	down
Pgm2	31.4946	14.372	0.000966229	up
Mcg1038069	1.12185	40.7904	0.0187641	down
Tm9sf3		7.9761
Gpx1	19.2293	12.6477	0.129546
Myh9	1.99747	8.41387	0.000717108	down
Srp72		38.254
Hist1h2br	1.50053	202.406	7.25816e-05	down
Tagln2	8.63043	22.1164	0.00458563	down
Lbr		3.24583
F2	163.777	213.725	0.173846
Rps18	4.3665	78.1248	0.0498286	down
Flot2	0.1244	4.68613	0.538522
Me2		25.1537
Krt17	4.27703	1.8305	0.181119
Cpne3		2.1213
Itgal
Cpb1	3.70453	22.8986	0.009111	down
Timm50	0.3065	16.1464	0.000605596	down
LOC101056619	16.6398	388.986	0.000398116	down
LOC101055909	0.70615	10.3837	0.000159862	down
Mtmr3		0.7942
Nrd1		5.2518
Ncbp1		32.0992
Lman1		17.1617
Rpl22	3.01273	21.6	0.00197798	down
Capns1	2.1908	2.94367	0.67713
Pacsin2	0.265333	2.50493	0.0324078	down
LOC101055925	0.9283	28.7772	0.039575	down
Fdps		3.24817
A2m	11.6848	0.5793	0.00257785	up
Bak1		2.0102
Sdad1		1.62433
Hadha	4.84323	117.501	0.00196901	down
Rpl8	1.2989	21.916	0.00869679	down
Pck2		4.76733
Gpd1l		2.81787
Ppp3cb		0.642067
Gm6834	0.616967	35.5361	0.0018867	down
Nt5c3		3.6423
Rab2b	1.37653	19.8032	0.000620176	down
Plbd1
LOC100045191	2.916	336.505	0.000240207	down
LOC100862595		1.32237
Enoph1		4.86793
H2-Q8	0.0930667	0.238667	0.060866
Nptn	12.2912	1.57693	0.0104208	up
Rpl14	8.97975	173.551	0.0409048	down
Coro1a		1.3254
Gm10071	0.7416	32.957	0.000338777	down
F5	12.0834	5.412	0.105807
Ppp6r3		14.8257
Xpo1	0.313133	35.7841	0.000178442	down
Thbs2	0.0534	0.631767	0.256929
Krt2	20.8143	0.5251	0.114616
Eif5a	2.08847	122.867	0.00123513	down
H3f3c	1.2469	11.158	0.0156472	down
Actc1	23.2086	26.373	0.284012
Ppp1cb	1.87693	16.698	0.00089558	down
Sept9		13.5655
Ndufa5		1.71927
Vcl	3.7709	20.6808	0.0127336	down
Uba1	1.20697	23.3198	0.00289503	down
Fasn	11.6097	26.3438	0.00114021	down
Ppp2cb	0.902667	5.192	0.00518632	down
Serpinb6a	45.8783	22.7589	0.00260898	up
Ap1b1	0.240167	20.8099	0.00089558	down
LOC100046048		0.256
Eif4a1	5.18493	96.4738	0.000284497	down
Erlin1	0.1399	6.98883	0.095207
Dut		55.8737
Gm9385		23.4419
Cfl2	3.8801	49.4602	0.0522569
Txn1	5.67467	4.2954	0.0788475
Fkbp4	0.3332	58.6469	0.00285729	down
Uchl5		40.6384
Atp1a1	0.2914	7.93863	1.10528e-05	down
Mrpl12		5.71983
Hist3h2bb-ps	1.8573	178.024	9.04615e-05	down
Ncl	0.5602	101.937	0.000963637	down
Ap3b1		4.66473
Pkm	35.8653	62.4398	0.0109254
Rfc2		1.21547
Hspa8	12.7763	221.336	0.000145329	down
Hspa4	1.12777	23.3453	0.000209775	down
Atp5o	2.7331	26.3023	0.00387509	down
Krt14	4.988	1.82037	0.00137615	up
Lrpprc		11.6693
Rrm1	0.9004	3.998	0.000682718	down
2610018G03Rik		8.9033
Mad2l1		1.394
Hist2h4	7.03807	321.773	0.00411588	down
Top2b	0.0148	10.406	0.00622739	down
Lcp1	0.884667	1.23197	0.193158
Nefl	0.6109	0.812333	0.256985
Ap2b1	0.213133	24.5772	0.0138402	down
Qsox1	19.6493	0.531167	0.0327225	up
Krt83	0.15985
LOC100505031	4.94797	39.5494	0.000274062	down
Mgst3	7.2174	5.6933	0.525258
Nap1l4	0.7933	28.8404	0.00800698	down
Rpl12	2.9264	43.0097	0.021548	down
Gapdh	36.5343	78.6016	0.0123574	down
Rab5b	2.869	10.9376	0.0163746	down
Ube2n	1.4584	53.0275	0.0187641	down
Ppp2r1b	0.2046	15.7621	0.0223729	down
Hspd1	4.53087	134.902	0.001035	down
Hist4h4	7.03807	321.773	0.00411588	down
Tuba1a	19.2889	464.829	0.000965949	down
Dtymk		10.4936
Raly		10.3239
Gm5428	0.82315	25.2016	0.0754965
Hist1h1b		52.0315
Rps20	2.1979	45.7864	0.242103
Gng5		5.5212
Apob	0.0648333	0.662133	7.25816e-05	down
Ssr3		18.0371
Serpind1	2.7475	7.5425	0.154542
Krt19	6.31113	6.3903	0.961039
Rps15a	1.2131	64.407	0.00179372	down
Gm6988	3.8462	71.99	0.00148388	down
C4b	0.827067	0.176567	0.0509661
S100a8
Adpgk		3.71907
Hnrnpk	3.34047	269.108	4.66885e-05	down
Atp5a1	43.961	320.603	7.25816e-05	down
Cct6b	0.0773	44.1747	0.0340574	down
Uqcrc2	3.6204	7.97303	0.101666
Dok3
Ivd	2.06853	22.7786	0.00242015	down
Vwf
Gm6462	2.8372	17.729	0.0235524	down
Tecr	0.670867	15.0598	0.00989422	down
Rad23b	4.0741	6.08907	0.538522
Hnrnph3	0.7215	19.4387	0.0509163
Saa3	4.1552	1.9544	0.154542
Pzp	46.5498	3.79217	0.00217356	up
Tmem173
Fam49b	0.1784	52.7298	0.0168879	down
Gm8430	6.6627	114.594	0.0148377	down
Hist1h2bp	1.50053	202.406	7.25816e-05	down
C1qbp	1.3751	33.6308	0.0714653
Hist1h2ad	4.26323	225.502	0.0197873	down
Cs	10.284	91.5683	0.00227129	down
Serpinc1	30.6892	136.801	0.00166987	down
Nipsnap3b		0.5883
Hnrnpr		27.314
Far1		0.776367
Mark3		0.5329
Wdhd1		1.2533
Gm15210		1.48363
Hsd17b4	2.38417	16.0397	0.0258157	down
Serpina3m	3.35947	6.11527	0.0303902
Rps14	2.3667	21.988	0.00439563	down
Atp5j2		221.542
Nup188		2.21803
Rpl13	0.7416	32.957	0.000338777	down
Arf1	26.3431	200.473	0.00228887	down
Rab2a	2.52937	28.0724	0.00151794	down
Msh6		4.1528
L3hypdh	1.6439
Actb	45.566	79.4024	0.00797653
Msn	1.60197	5.34653	0.00649273	down
Gm6749	0.8906	3.59205	0.236483
Ssr1		95.1772
Nucb1		25.5765
Lamp2		7.1805
Rps9	4.72743	120.446	0.000264771	down
Eno2	1.9283	5.27983	0.00111249	down
Hist1h1c	1.0901	267.106	0.00238939	down
Ddx6		22.4963
Krt33b	2.10867	0.184933	0.0295343	up
Add2	1.30853	0.2935	0.12999
Myl1
Cpox		2.62073
Abracl	2.5411	24.0115	0.175186
Gstp2	13.1482	90.038	0.00341195	down
Hist1h4j	7.03807	321.773	0.00411588	down
Copb1		42.0488
Aldh16a1		3.11103
Rasl2-9	3.55053	5.55057	0.0153
Suclg2	0.1973	19.059	0.00125005	down
Actn2	0.556767	0.7272	0.706653
Fyn		1.60053
Aldh18a1		5.06443
Gm4024	1.0983	18.611	0.180113
Mdh1	43.5375	63.3149	0.323881
Rbbp8nl
Acot13	1.3895	8.312	0.18923
Arhgap1	0.2808	11.3949	0.0380833	down
Hkdc1		0.445567
Psmd11	0.368733	53.2463	0.000159862	down
Paip1		13.2488
Hmbox1		1.23757
Pyroxd2		0.522133
Gm10015	0.215633	8.2065	0.0489141	down
Cpsf2		5.93653
Kif13a		0.301
Bbs1		1.16637
Dhx8		1.1166
Klhl8		0.0969333
Ccdc22		1.11333
Chml		0.208367
Atad3a		8.7034
Yars		8.91607
Ndufaf2		3.23317
Art3	0.76835	23.5557	0.0706508
Acap2		0.187967
Cnn2		0.7092
Mid1ip1		0.589167
Abcb1a		0.0117
Tmem126a		2.55343
Ing4		0.554233
Lamp1		60.1892
Ypel5		0.704567
Htra2		4.37187
Fau		5.47567
Mageb1		0.0358
Hccs		2.91487
Man1a2		2.1917
Ehbp1		0.306
Tbck		0.543333
Commd10		0.6628
Tollip		6.87147
Lrrc47		4.30773
Trim27		3.0011
Vamp8		1.45793
Cpeb3		0.1087
Wdr63		1.35243
Xlr5c		0.262
Rabl6		4.84587
Gm14525		0.0594333
Pdilt		0.663367
Hspa12a	0.1879	0.991667	0.028941	down
Pex12		0.7363
Alpl		0.468233
Sars	1.4165	27.2324	0.0119942	down
Ptbp2		79.352
Ublcp1		17.6964
Polr2f		0.879
1110004F10Rik		5.10203
Fig4		0.07785
Notch2		0.1386
Mtx2		17.1648
Tube1		2.67633
Itgav		0.5984
Acat3	0.4685	2.10593	0.0425063	down
L3mbtl2		0.1023
Simc1		0.6813
Mrc1	0.20255	1.13287	0.338594
Gm21677		0.0371
Ccnb1ip1		0.9451
Gm3685		0.0054
Arhgef40		0.01945
Sigmar1		1.1254
App		0.52405
Sycp3		13.4647
Kdm1a		3.3773
Ipo11		2.26083
Kptn		0.2694
Katnal1		4.40783
Zfp212		0.0353
Gbas		5.7075
Pcbp3		10.7519
Ndrg3		3.3982
Lrrc73		1.15163
Usp15		1.7734
Cuta		2.69257
Smc1b		1.8314
Thrap3		3.35413
Ppm1g		9.5678
Fam173a		2.318
Scarb1		0.6985
Cc2d1b		0.5484
Tmem9		1.31127
Ttc27		4.75863
Tekt1		2.56833
1810043G02Rik		7.35943
Rb1		0.2425
Tma16		0.2779
Akr1a1	4.05377	6.4619	0.12877
Stk16		0.8559
Katnal2		0.3313
Mrps28		3.7815
Acot7		27.4106
Akt1		0.665967
Mvd		0.6373
Cdk5		14.8027
Aass		2.53563
Glmn		5.3817
Lmbrd1		0.21655
Atp1b1		3.3063
Psen2		0.0897
Optn		2.68773
Mapk7		0.0797
Mrpl14		1.2182
Bax		13.8359
Irak1		0.06125
Cep290		0.0261333
Rufy1		1.43137
Rbm12b1		2.34867
Cep41		2.52243
Ubqln2		1.3028
Ndrg1		1.05703
Noc3l		0.0302
Leo1		1.56927
LOC634339		0.88515
Hnrpll		13.3271
Fam118a		2.2357
Golga3		3.9511
Rnaset2b		4.50263
Magohb		12.1097
Pip4k2c		2.3668
Acsl6		9.14923
Pggt1b		3.3458
Nt5c	0.4908	15.0066	0.073619
LOC640856		2.3414
LOC100044398		0.1424
Lrrc41		1.78707
Mlycd		0.978667
Rad9b		0.1884
Acot6	0.055	0.296867	0.102712
Stxbp2		3.7351
Fam162a		1.17287
Zfp106		0.03825
Gm2005		0.0503
Rcor3		0.428367
Mael		8.82423
1110004E09Rik		6.37623
Ube2h		3.67497
Rap2b	0.1023	4.81577	0.152499
Fbxo22		2.99083
Itpa	1.238	23.311	0.091372
Orc3		2.5892
Ints9		1.60323
Zcchc11		0.271533
Lsg1		1.0152
Cstf3		11.4142
Catsperd		0.633467
Ubtd1		0.1986
Tmod3		2.146
Sin3a		2.00673
Pmf1		1.56057
0610007P14Rik		0.537967
Cops6		6.64783
Cept1		0.783333
Mri1		2.14377
Dda1		2.3595
Eno4		0.300633
Pja2		0.0575
Mrpl49		1.1013
Fam135a		0.350933
Cmas		5.07913
Ccdc117		1.1652
Stx2		0.0764
Sypl		2.39933
Frzb		0.469167
Spg11		0.1633
Ugt1a10	0.5734	0.1112	0.061298
Gm2904	0.98555	1.6008	0.325104
Asap1		0.8022
Basp1		1.06147
Wdfy2		0.296933
L2hgdh		6.6419
Rbm15		0.519567
2010012O05Rik		1.32473
Mapre1	0.1037	49.0075	0.00184423	down
Ube2c
Oxa1l		0.2423
Pdk1		3.73723
Pex14		1.5811
Syne2		1.92407
Atp6v0a1		2.5608
Pes1		6.2921
Plxna1		0.400367
Gm21704		0.0371
Lrrc6		0.981967
Mrpl13		1.1427
Osgep		1.60017
Chd7		0.0115667
Hmox2	0.1911	17.926	0.0501477
Map2k4		4.14197
4930506M07Rik		2.16827
Rtfdc1		0.671633
Als2		0.0357667
LOC100862223	0.0583	1.6144	0.239531
Rnaseh2a		0.1801
Stk3		1.34933
Actr6		0.6851
Nup98		4.09077
Mier3		11.712
Amh		5.02853
Rab6a		15.5575
Samd15		0.116133
Aspn	0.5701	0.477567	0.863848
Gm7698	0.0583	1.6144	0.239531
Map1lc3a		7.8249
Psap		1.12467
1700003M02Rik		1.22883
Pycrl	1.1596	4.462	0.000100549	down
Wdr43		0.614667
Gm1140		0.878167
Tceb1		8.2904
Pithd1		2.30773
Aoc3	15.8585	1.1694	0.00473006	up
Cops5		8.32493
Cul9		1.8553
Dtd1	0.9226	2.11517	0.505536
Tmed11		6.83027
Acot2	0.4595	0.426867	0.845154
Zbed6		0.0242
Ppat		1.98853
Mrpl39		4.03527
Ptchd3		0.2623
Cdh2		3.58993
Heca		0.0840333
Ift80		4.271
Rapgef2		0.0718
Gm16381		0.308067
Polr2g		3.7318
Pycr1		2.4722
Dguok		33.9083
Eif4e		23.1554
Swap70		0.367633
Cpsf6		3.65287
Pdcd5		13.5585
Rbm31y		7.5585
Brap		0.74445
Hmgcs2	0.467867	53.5482	0.00316101	down
Cd2bp2		4.49993
Gsta3	9.35005	11.4535	0.192904
LOC100045148		0.0966333
Inpp4a		0.136967
LOC101055983		8.64393
Ino80c		0.602433
Rab40c		6.39893
Ano10		3.2079
Pou5f2		1.26123
Gm8587		0.42705
Ufsp2		4.23817
Itih4	4.00313	0.5234	0.301465
Tbc1d8		0.364133
Gga1		1.30633
Gm13213		0.35295
Pkn2		1.6675
Gm364		1.943
B3galnt1		0.621267
Gm8213		10.3531
Mzt2		1.79717
Ndufb6		9.8049
Myo1c	3.5225	4.53893	0.325104
Tmem9b		0.51015
Pabpc4		5.52393
Tango6		0.231367
Eif3j1		0.271267
Zdhhc13		6.2859
Cdc42bpb		4.52417
Golga7		1.27303
Capn2	0.6272	1.7127	0.314345
Eif2s3y		2.44153
S100pbp		1.19745
Ngly1		2.2078
Rasal1		0.419533
Habp4		0.0825667
Gm3095		0.00663333
Parp3		0.160233
Myo1a	0.1234	0.180267	0.477506
Cyld		0.0377
LOC100861898		0.182533
Mios		0.208433
Acot9		2.74607
Slc25a45		2.74033
Csnk1g1		0.135133
Atg7		3.3916
Gm3837		13.5585
Pdgfra		0.0353
Nhlrc2		1.2992
Cib1		0.228
Hist1h1a	1.1151	313.358	0.0285507	down
Stambp		5.7827
Cth		0.866967
Angel2		1.84503
U2af2		15.9342
Cdkal1	7.5333	0.1486	0.00145706	up
Kifc5b		0.551067
Pex11g		1.70923
Zyg11b		1.9328
Acot5	0.0525	0.2834	0.102712
Alg1		0.8485
Gpx5	1.25175	8.08883	0.147393
Rbm6		0.237667
Dab2	1.9408	0.8955	0.322869
Ccm2		0.253533
Paxbp1		0.618567
Slc9a6		0.295233
Gtpbp8		1.1931
Atp9a		0.256033
Fam50b		1.3012
Rabepk		0.818833
Gna14	0.68085	0.988133	0.36903
Mrpl2		0.34775
Slc39a10		0.0615
Glo1		4.05323
Cgn		5.6868
Nupl1		6.96643
Spata6		0.120933
Ndufa7		7.02887
Dnajc16		0.297267
Sap30bp		3.42647
Clps		24.5732
Parg		2.5622
Pak2		4.4816
Zc3h13		0.289967
Cdc42ep4		1.146
Gm4943		2.7631
Dock3		0.123933
Thbs4	0.1987	0.0612667	0.225623
Pvr		1.61183
Dcn	3.9558	2.57303	0.120619
Aaas		3.65953
Gm8290	0.2014	8.26697	0.102478
Msh2		5.89427
Gm3776	1.7116	6.0905	0.102521
Pkn1		3.39843
Scoc		2.3649
LOC101055829	0.673	18.9201	0.0179515	down
Pdzd11		9.4426
Actl6b		0.167867
Lamtor1		5.70367
Cog1		2.16083
Skp1a		47.8952
Ppp6c		1.39903
Kctd16		0.0996
Ube2d3		18.1039
Ckap2l		0.272367
Exoc6		2.06573
Gm7671	0.0583	1.6144	0.239531
Utp15		2.2711
Pex11b		1.33735
Gm4064		0.0371
Mblac2		0.42815
Caprin2		0.1279
Katna1		0.332067
Ssh2		7.80297
Hsd17b11		5.45663
Wdr90		0.0608667
Zbtb20		0.0893
Sec63		6.0868
Ate1		1.0212
Exoc2		7.67037
Gtf2e2		6.00683
Gm3552		12.0345
Akap8l		2.2068
Gtf2a1		2.55903
Pmm2	0.127	10.2865	0.00989422	down
Rnps1		18.7704
Maob		1.05647
Usp9y		0.5838
Ttc26		8.91733
Mettl2		0.232333
Pgm5	4.8618	6.21493	0.048444
Dctn1		8.8153
Mtfp1		4.26697
Pomgnt1		0.5377
Rab12		4.86703
Cdk13		0.636967
Neo1		0.0144333
Wdr82		2.21213
Cbs		0.954933
LOC100862459		0.1603
Ttc30b		1.89917
Mavs		2.05287
Reep3		0.4716
Grpel1		7.1164
Pacsin3		0.249733
Arfgap3		5.2548
Zfr		1.81547
Acss2	0.1768	9.382	0.109669
Pgam2	0.571933	0.328267	0.397277
Scfd2		3.1411
LOC100861947		2.3346
Dlg1		0.5881
Zfp800		0.272367
Phip		0.247633
Dmrtc2		0.545833
Tex13		2.4359
Wdr59		0.0890333
Akr1e1		4.3122
Nfkbia		0.071
Alg12		0.0804
Mlh1		0.107267
Gm3873	0.2185	5.16263	0.108113
Utp20		0.662233
Dna2		0.428533
Shroom2		0.00933333
Gm5528		1.92517
Eif2a		4.71323
Pom121		0.190867
Gmeb1		0.12965
Ccz1		1.67217
Mettl13		0.911733
Hspa12b	0.108	0.116533	0.936892
Uba3		17.5159
Capn1	0.1381	0.493833	0.341553
Cog8		6.70393
Slc4a2		0.1649
Csnk2b		4.88957
Cep97		0.0952
Ces2g		0.7897
Tmem14c		10.222
Senp6		0.109433
Puf60		7.23853
Grcc10		1.5033
Sdhc	1.76553	32.0939	0.00182632	down
Atp11b		0.126833
Frmpd4		0.0638
Nxn		5.77403
Rtn4		5.70557
Ces2f		0.753
Ccdc65		4.1564
Tpx2		2.31533
Ttll4		0.0162
Snx9		1.1663
Atox1		7.82903
COX1		2.5402
Gins3		0.9089
Prkag2		0.623167
Gatad2b		0.865967
Rabggta		1.54653
Polr2j		8.43843
Fbxo7		0.549333
Cnpy4		0.6615
Crcp		3.87667
Gm8556	0.665967	0.221333	0.306177
Xpo4		0.722733
Pogz		0.197467
Rab23		0.888867
Kars	0.502	3.96603	0.0106969	down
Plekhg5		0.183933
Ubap2		0.3961
8030462N17Rik		1.6832
LOC100861615		0.0083
Ahsa2		0.5015
Tsen2		0.0988
Ttk		1.8147
Larp7		26.9724
Pramel1		1.37907
Cap2		1.8129
Unc119		6.90723
A1cf		0.185967
Coq3		0.8604
Gm6158		8.17467
Enkd1		0.385733
Cntln		0.220167
Snw1		5.50123
Cd82		1.3556
Cd74		0.125867
Tacc3		4.63623
4933415F23Rik		0.3217
Rnaset2a		4.50263
Get4		10.7529
Ccdc115		6.23623
E2f4		0.5346
Coq9		1.52193
Mrps35		2.1094
Rsu1	0.5219	12.4595	0.288117
Med1		0.243033
Dnajb14		0.233267
Tulp2		1.0206
Anln		1.63223
Eps8l3		0.571967
LOC637553		4.50313
Ptprf		0.1047
Setdb1		0.528233
Tia1		2.66163
Ciapin1		7.69607
Mug1	5.66637	6.32617	0.458726
LOC101056348	3.2109	27.2744	0.161013
Rap1gds1		2.1018
LOC100505283		0.8532
Iqcd		4.1993
Gm6251		2.21047
Ndnl2		2.17303
Ppp4r4		0.179933
Gskip		1.432
LOC100504959		1.98233
Fam178b		0.6803
Nutf2	2.58543	5.8124	0.0175014	down
Stub1		2.83207
Fmnl3		0.332467
Diap1		1.02403
Gpsm1		1.55047
Coasy		5.78453
Slc8a2		0.2672
Cdc23		1.15023
Crip2		0.561533
Tmco6		0.576267
Thnsl1		1.03123
Cdc40		1.81373
LOC101055690	2.6834	20.8462	0.015209	down
Dpp4	1.00533	0.0257	0.126702
Gm6676		0.00593333
Tmem201		0.1675
Rac2	3.7306	6.75825	0.474598
Ptcd3		3.44117
Taok2		0.1797
Mtif2		0.415767
Lama1		0.0848333
Prkd2		0.0479
Smcr7		0.1376
March5		3.1297
Lin9		1.61647
Surf1		1.19233
Gns		0.14765
Dcun1d3		1.13547
Radil		3.84087
Dhcr7		1.29617
Aldh5a1		8.2031
Rpl32		2.21047
Ttc25		1.4207
Prrc2c		0.6412
Slc27a1	1.20733	6.35743	0.00147656	down
Nosip		1.72153
Uba2		37.8616
Palm3		0.0449
Acot1	0.499433	0.693833	0.306177
Taf5		1.12027
Srp9		8.7578
Kif1b		0.0727667
Ccdc93		3.44987
Pdap1		1.9907
Cep110		0.0371333
Rpap1		0.599367
Mpp6		1.59513
Rrp15		0.340433
Fxr1		16.4094
Btf3		0.5691
Ddx19b		2.9225
Gm3636		0.00563333
Tm9sf2		6.07253
Supv3l1		8.36387
Neurl4		0.0868667
Nt5c3b		12.9354
Lrch1		0.0748
Palm		0.6309
Hsdl1		0.637
Mre11a		3.81177
Asl	7.78357	6.9749	0.796442
Nsmce2		11.4851
LOC639905		0.9468
Tssc4		0.7568
Sephs1		3.60417
Pramef8		0.0814333
Gm2030		0.0274
Ddx41		1.21515
Cul5		8.43753
Gm8618		17.4815
Agpat6		0.10735
Tprgl		4.99783
D19Bwg1357e		30.8015
Gm3213	0.16525	10.3755	0.0353337	down
Irf3		1.75257
Oas3		0.0686333
Exoc1		1.86807
Vrk1		2.77857
Tusc1		1.01055
Banf1		18.0979
Styxl1		0.3511
Smarcd3		0.448467
Txlna		3.14307
Pon1	1.09525	2.4538	0.0180029	down
Cab39l		8.81273
Trip10		0.0388
Smndc1		2.2904
Kctd19		3.67847
Lyar		5.9084
Gm8909	0.02925	0.124867	0.0292346	down
Psmd10		1.0281
Armc10		0.124767
Ptges3	2.699	56.047	0.147557
Slc25a11	0.2226	7.78047	0.198765
Glb1l2		0.1773
A930007A09Rik		1.04203
Fmo2	0.468	0.218033	0.434354
Vipas39		4.19483
Tmbim6		1.87777
D330045A20Rik		0.04065
Gpx3	1.7449	55.5761	0.000147747	down
4930453N24Rik		0.37865
Ncoa7		0.0211
Pgs1		3.66367
Ndufaf7		1.15453
Slc39a7		1.2532
Spg7		0.660233
Plin1	53.2819	10.5054	0.000264771	up
Bod1l		0.297933
Ppa1	2.08003	33.6869	0.00327583	down
Pcid2		0.7467
Inpp1		0.431533
Pacrg		1.52953
Gbe1		1.0157
Angel1		0.653733
Serpinb6b		0.1157
Rbm38		0.192067
Fndc3b		0.1278
Exoc5		3.0402
Vat1	0.997167	17.2971	9.04615e-05	down
Zfp191
Gins1		1.11383
Mat1a	0.3823	7.24487	0.0263022	down
Inha		3.958
Plod2		0.601633
Cirh1a		0.881067
Nagk		22.5659
Sppl2b		1.01343
Ppa2		4.62847
9430023L20Rik		6.13835
4933434E20Rik		0.0758333
Rbms2		0.224
Afg3l1		1.2086
Pcm1		6.20923
Sec24a		1.88117
Hnrpdl		50.1133
Mrpl18		4.86833
Gm5642	0.0583	1.6144	0.239531
Fam177a		2.0091
Casp9		0.693533
Taf7l		1.29177
Ap4e1		0.6243
Ints7		1.21513
Bcs1l		1.6973
Drg2		6.79463
Tmem258		4.9652
4930404A10Rik		0.859067
Mrps17		3.57013
B3galtl		0.2049
Galnt12		0.3064
Zfp451		0.0784333
Pnpla8		0.589833
Cc2d2b		0.03035
Yars2		1.38483
Frg1		5.0723
Zfp541		0.581667
Fahd2a	5.73415	2.27913	0.15997
[truncated: 6,506 more rows]

## Sheet: 3b
Category	Term	Count	%	PValue	Genes	List Total	Pop Hits	Pop Total	Fold Enrichment	Bonferroni	Benjamini	FDR
GOTERM_BP_DIRECT	GO:0045109~intermediate filament organization	18	20.6897	1.56149e-28	DSP, KRT1, KRT79, KRT35, KRT13, KRT24, KRT78, KRT10, KRT32, KRT20, KRT40, KRT33B, KRT28, KRT27, KRT15, KRT36, KRT14, KRT25	86	73	29775	85.3695	1.09461e-25	1.09461e-25	1.07431e-25
UP_SEQ_FEATURE	DOMAIN:IF rod	18	20.6897	1.49945e-26	KRT222, KRT1, KRT79, KRT35, KRT13, KRT24, KRT78, KRT10, KRT32, KRT20, KRT40, KRT33B, KRT28, KRT27, KRT15, KRT36, KRT14, KRT25	82	75	22194	64.958	5.78789e-24	5.78789e-24	5.65294e-24
INTERPRO	IPR002957:Keratin_I	15	17.2414	2.41938e-26	KRT222, KRT35, KRT13, KRT24, KRT10, KRT32, KRT20, KRT40, KRT33B, KRT28, KRT27, KRT15, KRT36, KRT14, KRT25	87	32	22253	119.898	7.62105e-24	6.90733e-24	6.77576e-24
UP_KW_CELLULAR_COMPONENT	KW-0403~Intermediate filament	18	20.6897	3.44301e-26	KRT222, KRT1, KRT79, KRT35, KRT13, KRT24, KRT78, KRT10, KRT32, KRT20, KRT40, KRT33B, KRT28, KRT27, KRT15, KRT36, KRT14, KRT25	75	73	18521	60.891	8.60752e-25	8.60752e-25	8.60752e-25
INTERPRO	IPR039008:IF_rod_dom	18	20.6897	4.3856e-26	KRT222, KRT1, KRT79, KRT35, KRT13, KRT24, KRT78, KRT10, KRT32, KRT20, KRT40, KRT33B, KRT28, KRT27, KRT15, KRT36, KRT14, KRT25	87	75	22253	61.3876	1.38147e-23	6.90733e-24	6.77576e-24
UP_SEQ_FEATURE	REGION:Linker 12	16	18.3908	2.39762e-24	KRT1, KRT79, KRT35, KRT13, KRT24, KRT10, KRT32, KRT20, KRT40, KRT33B, KRT28, KRT27, KRT15, KRT36, KRT14, KRT25	82	59	22194	73.3989	9.25481e-22	3.08494e-22	3.01301e-22
UP_SEQ_FEATURE	REGION:Coil 2	16	18.3908	2.39762e-24	KRT1, KRT79, KRT35, KRT13, KRT24, KRT10, KRT32, KRT20, KRT40, KRT33B, KRT28, KRT27, KRT15, KRT36, KRT14, KRT25	82	59	22194	73.3989	9.25481e-22	3.08494e-22	3.01301e-22
UP_SEQ_FEATURE	REGION:Coil 1B	16	18.3908	9.44459e-24	KRT1, KRT79, KRT35, KRT13, KRT24, KRT10, KRT32, KRT20, KRT40, KRT33B, KRT28, KRT27, KRT15, KRT36, KRT14, KRT25	82	64	22194	67.6646	3.64561e-21	7.87527e-22	7.69165e-22
GOTERM_BP_DIRECT	GO:0030855~epithelial cell differentiation	17	19.5402	1.10264e-23	KRT35, KRT13, KRT24, KRT10, KRT32, KRT20, KRT40, KRT33B, LGALS3, CES1C, KRT28, CES1D, KRT27, KRT15, KRT36, KRT14, KRT25	86	105	29775	56.0548	7.7295e-21	3.86475e-21	3.79308e-21
UP_SEQ_FEATURE	REGION:Linker 1	16	18.3908	1.22413e-23	KRT1, KRT79, KRT35, KRT13, KRT24, KRT10, KRT32, KRT20, KRT40, KRT33B, KRT28, KRT27, KRT15, KRT36, KRT14, KRT25	82	65	22194	66.6236	4.72516e-21	7.87527e-22	7.69165e-22
UP_SEQ_FEATURE	REGION:Coil 1A	16	18.3908	1.22413e-23	KRT1, KRT79, KRT35, KRT13, KRT24, KRT10, KRT32, KRT20, KRT40, KRT33B, KRT28, KRT27, KRT15, KRT36, KRT14, KRT25	82	65	22194	66.6236	4.72516e-21	7.87527e-22	7.69165e-22
SMART	SM01391:Filament	17	19.5402	2.26007e-23	KRT1, KRT79, KRT35, KRT13, KRT24, KRT78, KRT10, KRT32, KRT20, KRT40, KRT33B, KRT28, KRT27, KRT15, KRT36, KRT14, KRT25	53	73	10944	48.0868	1.22044e-21	1.22044e-21	1.22044e-21
UP_SEQ_FEATURE	REGION:Head	16	18.3908	2.59547e-23	KRT1, KRT79, KRT35, KRT13, KRT24, KRT10, KRT32, KRT20, KRT40, KRT33B, KRT28, KRT27, KRT15, KRT36, KRT14, KRT25	82	68	22194	63.6844	1.00185e-20	1.43122e-21	1.39784e-21
UP_SEQ_FEATURE	REGION:Tail	16	18.3908	3.30654e-23	KRT1, KRT79, KRT35, KRT13, KRT24, KRT10, KRT32, KRT20, KRT40, KRT33B, KRT28, KRT27, KRT15, KRT36, KRT14, KRT25	82	69	22194	62.7614	1.27632e-20	1.5954e-21	1.55821e-21
UP_KW_CELLULAR_COMPONENT	KW-0416~Keratin	18	20.6897	4.58522e-20	KRT222, KRT1, KRT79, KRT35, KRT13, KRT24, KRT78, KRT10, KRT32, KRT20, KRT40, KRT33B, KRT28, KRT27, KRT15, KRT36, KRT14, KRT25	75	159	18521	27.9562	1.14631e-18	5.73153e-19	5.73153e-19
GOTERM_MF_DIRECT	GO:0005198~structural molecule activity	16	18.3908	1.71947e-18	KRT222, DSP, KRT35, KRT13, KRT24, KRT10, KRT32, KRT20, KRT40, KRT33B, KRT28, KRT27, KRT15, KRT36, KRT14, KRT25	86	168	29110	32.237	4.14392e-16	4.14392e-16	3.62808e-16
GOTERM_CC_DIRECT	GO:0005882~intermediate filament	14	16.092	2.6476e-18	KRT222, DSP, KRT35, KRT13, KRT24, KRT32, KRT20, KRT40, KRT33B, KRT28, KRT27, KRT15, KRT36, KRT14	87	102	29926	47.2125	3.91844e-16	3.91844e-16	3.46835e-16
INTERPRO	IPR018039:IF_conserved	13	14.9425	7.36954e-18	KRT222, KRT1, KRT79, KRT35, KRT13, KRT10, KRT32, KRT20, KRT40, KRT33B, KRT15, KRT36, KRT14	87	61	22253	54.5108	2.32141e-15	7.73802e-16	7.59063e-16
GOTERM_CC_DIRECT	GO:0062023~collagen-containing extracellular matrix	17	19.5402	2.13749e-15	ITIH3, COL15A1, PRSS1, ITIH2, SNAP23, KRT1, PZP, PRG2, LGALSL, SERPINA3K, FBLN1, PRELP, NID1, LGALS3, COL1A2, SERPINB6A, S100A10	87	336	29926	17.4036	3.12195e-13	1.58174e-13	1.40006e-13
UP_SEQ_FEATURE	SITE:Stutter	9	10.3448	2.16242e-13	KRT33B, KRT36, KRT1, KRT14, KRT35, KRT79, KRT10, KRT32, KRT40	82	32	22194	76.1227	8.34808e-11	9.27438e-12	9.05814e-12
KEGG_PATHWAY	mmu05150:Staphylococcus aureus infection	14	16.092	1.05936e-12	KRT35, KRT13, KRT24, KRT10, KRT32, KRT20, KRT40, KRT33B, KRT28, KRT27, KRT15, KRT36, KRT14, KRT25	64	128	9789	16.7292	1.17591e-10	1.06693e-10	1.02848e-10
KEGG_PATHWAY	mmu04915:Estrogen signaling pathway	14	16.092	1.9224e-12	KRT35, KRT13, KRT24, KRT10, KRT32, KRT20, KRT40, KRT33B, KRT28, KRT27, KRT15, KRT36, KRT14, KRT25	64	134	9789	15.9802	2.13381e-10	1.06693e-10	1.02848e-10
GOTERM_CC_DIRECT	GO:0005615~extracellular space	28	32.1839	5.27009e-12	COL15A1, PRSS1, PZP, AFM, TRF, HBB-B1, FBLN1, PRELP, HBA-A2, HBA-A1, LGALS3, QSOX1, A2M, XDH, S100A10, AOC3, SNAP23, APOA2, SERPINA3K, HBB-BT, HBB-BS, SERPINA1E, COL1A2, CES1C, SERPINB6A, CAT, ALB, NUCB2	87	1999	29926	4.81809	7.79977e-10	2.59991e-10	2.30127e-10
GOTERM_CC_DIRECT	GO:0005856~cytoskeleton	16	18.3908	3.77946e-11	CD9, KRT35, RAB11A, KRT24, KRT10, KRT32, KRT20, ANK1, KRT40, KRT33B, ARHGAP21, KRT28, KRT27, KRT15, KRT14, KRT25	87	539	29926	10.2108	5.59359e-09	1.3984e-09	1.23777e-09
GOTERM_MF_DIRECT	GO:0019825~oxygen binding	6	6.89655	1.18087e-08	ALB, HBB-B1, HBA-A2, HBB-BT, HBA-A1, HBB-BS	86	26	29110	78.1127	2.84588e-06	1.42294e-06	1.24581e-06
GOTERM_CC_DIRECT	GO:0005833~hemoglobin complex	5	5.74713	4.4555e-08	HBB-B1, HBA-A2, HBB-BT, HBA-A1, HBB-BS	87	13	29926	132.299	6.59412e-06	1.13233e-06	1.00227e-06
GOTERM_CC_DIRECT	GO:0005576~extracellular region	20	22.9885	4.59054e-08	ITIH3, PRSS1, ITIH2, PNP2, LUM, PZP, PRG2, APOA2, TRF, FBLN1, PRELP, KRT10, NID1, LGALS3, FTL1, PNP, ALB, SPP2, XDH, NUCB2	87	1515	29926	4.54095	6.79398e-06	1.13233e-06	1.00227e-06
GOTERM_MF_DIRECT	GO:0031720~haptoglobin binding	5	5.74713	4.74359e-08	HBB-B1, HBA-A2, HBB-BT, HBA-A1, HBB-BS	86	13	29110	130.188	1.1432e-05	3.81069e-06	3.33633e-06
GOTERM_CC_DIRECT	GO:0045095~keratin filament	8	9.1954	5.77548e-08	KRT36, KRT1, KRT14, KRT25, KRT13, KRT79, KRT78, KRT10	87	120	29926	22.9318	8.54768e-06	1.15145e-06	1.01919e-06
GOTERM_CC_DIRECT	GO:0031838~haptoglobin-hemoglobin complex	5	5.74713	6.22404e-08	HBB-B1, HBA-A2, HBB-BT, HBA-A1, HBB-BS	87	14	29926	122.849	9.21153e-06	1.15145e-06	1.01919e-06
GOTERM_MF_DIRECT	GO:0005344~oxygen carrier activity	5	5.74713	1.19942e-07	HBB-B1, HBA-A2, HBB-BT, HBA-A1, HBB-BS	86	16	29110	105.778	2.89056e-05	7.2265e-06	6.32693e-06
INTERPRO	IPR050056:Hemoglobin_oxygen_transport	5	5.74713	1.44746e-07	HBB-B1, HBA-A2, HBB-BT, HBA-A1, HBB-BS	87	13	22253	98.3775	4.55939e-05	1.13987e-05	1.11816e-05
UP_SEQ_FEATURE	DOMAIN:Globin	5	5.74713	2.89776e-07	HBB-B1, HBA-A2, HBB-BT, HBA-A1, HBB-BS	82	16	22194	84.5808	0.000111847	1.11853e-05	1.09245e-05
UP_KW_MOLECULAR_FUNCTION	KW-0722~Serine protease inhibitor	7	8.04598	3.46044e-07	ITIH3, ITIH2, SERPINB6A, PZP, SERPINA3K, SERPINA1E, A2M	42	85	12247	24.0137	1.07273e-05	1.07274e-05	1.00353e-05
INTERPRO	IPR000971:Globin	5	5.74713	3.65197e-07	HBB-B1, HBA-A2, HBB-BT, HBA-A1, HBB-BS	87	16	22253	79.9318	0.000115031	1.64339e-05	1.61209e-05
INTERPRO	IPR012292:Globin/Proto	5	5.74713	3.65197e-07	HBB-B1, HBA-A2, HBB-BT, HBA-A1, HBB-BS	87	16	22253	79.9318	0.000115031	1.64339e-05	1.61209e-05
INTERPRO	IPR009050:Globin-like_sf	5	5.74713	3.65197e-07	HBB-B1, HBA-A2, HBB-BT, HBA-A1, HBB-BS	87	16	22253	79.9318	0.000115031	1.64339e-05	1.61209e-05
UP_KW_LIGAND	KW-0408~Iron	12	13.7931	1.00101e-06	FTL1, DPYD, CAT, TRF, HBB-B1, HBA-A2, HBB-BT, ACO1, CDKAL1, HBA-A1, HBB-BS, XDH	33	395	6758	6.2214	2.50249e-05	2.50252e-05	2.30231e-05
UP_KW_CELLULAR_COMPONENT	KW-0964~Secreted	23	26.4368	1.06171e-06	ITIH3, COL15A1, ITIH2, LUM, PZP, PRG2, SERPINA3K, AFM, APOA2, TRF, FBLN1, PRELP, KRT10, SERPINA1E, NID1, LGALS3, COL1A2, ALB, SPP2, QSOX1, A2M, XDH, NUCB2	75	1789	18521	3.17483	2.65425e-05	8.8476e-06	8.8476e-06
GOTERM_BP_DIRECT	GO:0042744~hydrogen peroxide catabolic process	5	5.74713	1.39095e-06	CAT, HBB-B1, HBB-BT, HBA-A1, HBB-BS	86	29	29775	59.6933	0.000974583	0.000325019	0.000318992
GOTERM_CC_DIRECT	GO:0001533~cornified envelope	6	6.89655	1.5751e-06	DSP, LGALS3, KRT1, KRT14, KRT78, KRT10	87	68	29926	30.3509	0.000233087	2.59016e-05	2.29264e-05
GOTERM_BP_DIRECT	GO:0048821~erythrocyte development	5	5.74713	2.37568e-06	HBB-B1, HBA-A2, SLC4A1, HBA-A1, ANK1	86	33	29775	52.4577	0.00166397	0.000416337	0.000408616
GOTERM_MF_DIRECT	GO:0030492~hemoglobin binding	4	4.5977	2.84085e-06	HBB-B1, HBB-BT, SLC4A1, HBB-BS	86	10	29110	135.395	0.000684411	0.000115721	0.000101316
GOTERM_MF_DIRECT	GO:0004867~serine-type endopeptidase inhibitor activity	7	8.04598	2.88103e-06	ITIH3, ITIH2, SERPINB6A, PZP, SERPINA3K, SERPINA1E, A2M	86	135	29110	17.5512	0.000694088	0.000115721	0.000101316
UP_KW_MOLECULAR_FUNCTION	KW-0646~Protease inhibitor	7	8.04598	3.21018e-06	ITIH3, ITIH2, SERPINB6A, PZP, SERPINA3K, SERPINA1E, A2M	42	124	12247	16.461	9.95107e-05	4.97578e-05	4.65476e-05
GOTERM_MF_DIRECT	GO:0030280~structural constituent of skin epidermis	5	5.74713	4.63212e-06	KRT36, KRT1, KRT79, KRT78, KRT10	86	38	29110	44.5379	0.00111572	0.000155145	0.000135832
GOTERM_MF_DIRECT	GO:0004601~peroxidase activity	5	5.74713	5.15004e-06	HBB-B1, HBA-A2, HBB-BT, HBA-A1, HBB-BS	86	39	29110	43.3959	0.00124039	0.000155145	0.000135832
GOTERM_CC_DIRECT	GO:0005737~cytoplasm	38	43.6782	5.37063e-06	PNP2, AFM, CSAD, KRT20, ARHGAP21, LGALS3, FTL1, PNP, KRT28, KRT27, KRT25, MEIOB, ANXA8, CD36, S100A10, AOC3, DSP, CAR3, LYPLA2, GSTO2, IDH1, KRT1, KRT10, GSTZ1, FABP4, CES1C, CPS1, CES1D, SERPINB6A, DPYD, CAT, ALB, KRT14, PLIN4, GNB3, ACO1, NUCB2, PPIC	87	6404	29926	2.04109	0.00079454	7.94854e-05	7.03553e-05
GOTERM_MF_DIRECT	GO:0043177~organic acid binding	4	4.5977	6.7279e-06	HBB-B1, HBB-BT, HBA-A1, HBB-BS	86	13	29110	104.15	0.00162011	0.000180158	0.000157732
KEGG_PATHWAY	mmu05144:Malaria	6	6.89655	3.04128e-05	HBB-B1, HBA-A2, HBB-BT, HBA-A1, HBB-BS, CD36	64	57	9789	16.1003	0.00337018	0.00112528	0.00108472
GOTERM_MF_DIRECT	GO:0042803~protein homodimerization activity	12	13.7931	3.44935e-05	GSTZ1, EXT1, CES1C, CAV2, IDH1, DPYD, CAT, APOA2, SLC4A1, XDH, MGLL, S100A10	86	844	29110	4.81263	0.00827862	0.000831293	0.000727813
GOTERM_BP_DIRECT	GO:0098869~cellular oxidant detoxification	5	5.74713	4.13306e-05	GSTO2, HBB-B1, HBB-BT, HBA-A1, HBB-BS	86	67	29775	25.8374	0.0285576	0.00579455	0.00568709
GOTERM_MF_DIRECT	GO:0031722~hemoglobin beta binding	3	3.44828	5.03648e-05	HBB-B1, HBB-BT, HBB-BS	86	4	29110	253.866	0.0120649	0.00110345	0.000966089
UP_KW_PTM	KW-0654~Proteoglycan	6	6.89655	6.06889e-05	COL15A1, ITIH3, ITIH2, LUM, PRG2, PRELP	66	85	13166	14.0813	0.00127369	0.00133516	0.00133516
KEGG_PATHWAY	mmu05143:African trypanosomiasis	5	5.74713	0.000108223	HBB-B1, HBA-A2, HBB-BT, HBA-A1, HBB-BS	64	39	9789	19.6094	0.0119415	0.00300318	0.00289496
GOTERM_BP_DIRECT	GO:0046464~acylglycerol catabolic process	3	3.44828	0.000119914	LYPLA2, CES1D, MGLL	86	6	29775	173.11	0.0806283	0.0120085	0.0117858
GOTERM_BP_DIRECT	GO:0006148~inosine catabolic process	3	3.44828	0.000119914	PNP, PNP2, XDH	86	6	29775	173.11	0.0806283	0.0120085	0.0117858
GOTERM_CC_DIRECT	GO:0014731~spectrin-associated cytoskeleton	3	3.44828	0.000121527	SPTA1, SPTB, ANK1	87	6	29926	171.989	0.0178263	0.00163509	0.00144728
GOTERM_CC_DIRECT	GO:0030863~cortical cytoskeleton	4	4.5977	0.000140318	SPTA1, SLC4A1, SPTB, ANK1	87	35	29926	39.3117	0.0205543	0.00173059	0.0015318
GOTERM_BP_DIRECT	GO:0009617~response to bacterium	7	8.04598	0.000166191	CAR3, FABP4, CES1C, TRF, HBA-A2, HBA-A1, CD36	86	284	29775	8.53361	0.109978	0.0145625	0.0142924
GOTERM_BP_DIRECT	GO:0031069~hair follicle morphogenesis	4	4.5977	0.000205523	EXT1, KRT28, KRT27, KRT25	86	40	29775	34.6221	0.134187	0.0156329	0.015343
GOTERM_BP_DIRECT	GO:0006166~purine ribonucleoside salvage	3	3.44828	0.000223009	PNP, PNP2, PGM2	86	8	29775	129.833	0.144737	0.0156329	0.015343
GOTERM_MF_DIRECT	GO:0031721~hemoglobin alpha binding	3	3.44828	0.000233255	HBB-B1, HBB-BT, HBB-BS	86	8	29110	126.933	0.0546698	0.00468454	0.0041014
GOTERM_MF_DIRECT	GO:0020037~heme binding	6	6.89655	0.000259647	CAT, HBB-B1, HBA-A2, HBB-BT, HBA-A1, HBB-BS	86	193	29110	10.523	0.060665	0.00481346	0.00421427
GOTERM_MF_DIRECT	GO:0005515~protein binding	31	35.6322	0.000339982	COL15A1, TRF, FBLN1, SLC4A1, NID1, KRT20, SPTA1, LGALS3, FTL1, KRT25, NPTN, MEIOB, CD36, A2M, XDH, S100A10, DSP, CAV2, KRT1, KRT13, SERPINA3K, KRT10, SPTB, ANK1, COL1A2, CPS1, SERPINB6A, KRT15, KRT14, PLIN1, PPIC	86	5577	29110	1.8815	0.0786817	0.00585255	0.00512402
GOTERM_CC_DIRECT	GO:0005811~lipid droplet	5	5.74713	0.000405137	CES1C, CES1D, CAV2, PLIN4, PLIN1	87	120	29926	14.3324	0.0582095	0.00461233	0.00408254
INTERPRO	IPR002337:Hemoglobin_b	3	3.44828	0.000407152	HBB-B1, HBB-BT, HBB-BS	87	8	22253	95.9181	0.120392	0.0160316	0.0157262
GOTERM_MF_DIRECT	GO:0019899~enzyme binding	8	9.1954	0.000428447	CAT, ALB, KRT79, APOA2, TRF, SLC4A1, A2M, ANK1	86	465	29110	5.82346	0.0981236	0.00688372	0.00602682
GOTERM_CC_DIRECT	GO:0005604~basement membrane	5	5.74713	0.000444837	COL15A1, ALB, TRF, FBLN1, NID1	87	123	29926	13.9828	0.0637291	0.00470256	0.0041624
GOTERM_BP_DIRECT	GO:0006779~porphyrin-containing compound biosynthetic process	3	3.44828	0.000521773	SPTA1, SPTB, ANK1	86	12	29775	86.5552	0.306399	0.0332512	0.0326345
GOTERM_MF_DIRECT	GO:0030021~extracellular matrix structural constituent conferring compression resistance	3	3.44828	0.000545653	LUM, PRG2, PRELP	86	12	29110	84.6221	0.123254	0.00821891	0.00719581
GOTERM_CC_DIRECT	GO:0009986~cell surface	10	11.4943	0.000657937	AOC3, LGALS3, CAV2, NPTN, TRF, SLC4A1, KRT10, CD36, SPTB, S100A10	87	834	29926	4.12442	0.092813	0.00649164	0.00574598
UP_SEQ_FEATURE	REPEAT:Spectrin 6	3	3.44828	0.000847931	SPTA1, DSP, SPTB	82	12	22194	67.6646	0.279234	0.0272751	0.0266392
UP_SEQ_FEATURE	REPEAT:Spectrin 5	3	3.44828	0.000847931	SPTA1, DSP, SPTB	82	12	22194	67.6646	0.279234	0.0272751	0.0266392
GOTERM_MF_DIRECT	GO:0044877~protein-containing complex binding	9	10.3448	0.000892085	CPS1, PZP, HBB-B1, FBLN1, HBB-BT, SLC4A1, HBA-A1, HBB-BS, CD36	86	686	29110	4.44081	0.19353	0.0126466	0.0110724
GOTERM_MF_DIRECT	GO:0046982~protein heterodimerization activity	7	8.04598	0.000960175	EXT1, AOC3, CAV2, KRT1, KRT25, APOA2, KRT10	86	387	29110	6.12253	0.206668	0.0128557	0.0112554
UP_KW_DOMAIN	KW-0175~Coiled coil	22	25.2874	0.00116922	KRT222, DSP, KRT1, KRT79, KRT35, KRT13, KRT24, KRT78, KRT10, KRT32, KRT20, SPTB, KRT40, SPTA1, KRT33B, KRT28, KRT27, KRT15, KRT36, KRT14, KRT25, GNB3	60	2716	14882	2.00911	0.0185443	0.0187075	0.0187075
GOTERM_MF_DIRECT	GO:0005509~calcium ion binding	9	10.3448	0.00136104	SPTA1, AOC3, PRSS1, CPS1, FBLN1, ANXA8, NID1, NUCB2, S100A10	86	733	29110	4.15606	0.279806	0.0172637	0.0151147
UP_KW_LIGAND	KW-0349~Heme	6	6.89655	0.00138867	CAT, HBB-B1, HBA-A2, HBB-BT, HBA-A1, HBB-BS	33	179	6758	6.8644	0.0341443	0.0173584	0.0159697
UP_KW_MOLECULAR_FUNCTION	KW-0560~Oxidoreductase	9	10.3448	0.00140443	SELENBP1, AOC3, SELENBP2, GSTO2, IDH1, DPYD, CAT, QSOX1, XDH	42	665	12247	3.9464	0.0426326	0.0145125	0.0135762
GOTERM_MF_DIRECT	GO:0002020~protease binding	5	5.74713	0.00147413	COL1A2, SERPINB6A, PZP, SERPINA1E, A2M	86	167	29110	10.1344	0.299196	0.0177633	0.0155521
GOTERM_BP_DIRECT	GO:0043691~reverse cholesterol transport	3	3.44828	0.00147995	CES1C, CES1D, APOA2	86	20	29775	51.9331	0.645913	0.0864537	0.0848504
UP_SEQ_FEATURE	REPEAT:Spectrin 4	3	3.44828	0.00172668	SPTA1, DSP, SPTB	82	17	22194	47.7633	0.486793	0.0512692	0.0500738
GOTERM_BP_DIRECT	GO:0030198~extracellular matrix organization	5	5.74713	0.00193531	LGALS3, COL15A1, COL1A2, FBLN1, NID1	86	184	29775	9.40818	0.742817	0.104358	0.102422
GOTERM_MF_DIRECT	GO:0051536~iron-sulfur cluster binding	3	3.44828	0.00204848	DPYD, ACO1, CDKAL1	86	23	29110	44.1507	0.389936	0.0235088	0.0205824
GOTERM_BP_DIRECT	GO:0071404~cellular response to low-density lipoprotein particle stimulus	3	3.44828	0.00213395	CES1C, CES1D, CD36	86	24	29775	43.2776	0.77631	0.10685	0.104868
KEGG_PATHWAY	mmu03320:PPAR signaling pathway	5	5.74713	0.00252724	FABP4, PLIN4, APOA2, PLIN1, CD36	64	89	9789	8.59287	0.24488	0.0561046	0.0540829
GOTERM_MF_DIRECT	GO:0005506~iron ion binding	5	5.74713	0.00259005	FTL1, DPYD, HBA-A2, HBA-A1, XDH	86	195	29110	8.67919	0.464745	0.027778	0.0243201
UP_SEQ_FEATURE	REPEAT:Spectrin 1	3	3.44828	0.00264109	SPTA1, DSP, SPTB	82	21	22194	38.6655	0.639697	0.0679641	0.0663794
UP_SEQ_FEATURE	REPEAT:Spectrin 2	3	3.44828	0.00264109	SPTA1, DSP, SPTB	82	21	22194	38.6655	0.639697	0.0679641	0.0663794
GOTERM_MF_DIRECT	GO:0042802~identical protein binding	15	17.2414	0.00265101	AOC3, GSTO2, PNP2, IDH1, FBLN1, SERPINA1E, GSTZ1, FTL1, PNP, COL1A2, DPYD, CAT, ALB, A2M, XDH	86	2076	29110	2.44573	0.472571	0.027778	0.0243201
GOTERM_BP_DIRECT	GO:0018149~peptide cross-linking	3	3.44828	0.00290102	DSP, KRT1, KRT10	86	28	29775	37.0951	0.869525	0.135574	0.13306
GOTERM_BP_DIRECT	GO:0008203~cholesterol metabolic process	4	4.5977	0.00314503	CES1C, CES1D, CAT, APOA2	86	102	29775	13.5773	0.890095	0.137791	0.135236
KEGG_PATHWAY	mmu00983:Drug metabolism - other enzymes	5	5.74713	0.003202	CES1C, GSTO2, CES1D, DPYD, XDH	64	95	9789	8.05016	0.299522	0.0592369	0.0571023
GOTERM_CC_DIRECT	GO:0072562~blood microparticle	3	3.44828	0.00359555	HBB-B1, HBB-BT, HBB-BS	87	31	29926	33.2881	0.413217	0.0328495	0.0290763
GOTERM_CC_DIRECT	GO:0005783~endoplasmic reticulum	11	12.6437	0.00377325	EXT1, AOC3, CES1C, CES1D, ALB, ACO1, CDKAL1, QSOX1, PLIN1, SERPINA1E, NUCB2	87	1285	29926	2.94455	0.428504	0.0328495	0.0290763
UP_KW_CELLULAR_COMPONENT	KW-0272~Extracellular matrix	6	6.89655	0.00378137	COL15A1, COL1A2, LUM, FBLN1, PRELP, NID1	75	259	18521	5.72077	0.0903664	0.0236336	0.0236336
GOTERM_BP_DIRECT	GO:0042632~cholesterol homeostasis	4	4.5977	0.00388907	FABP4, CES1C, CES1D, APOA2	86	110	29775	12.5899	0.934882	0.160367	0.157393
UP_KW_LIGAND	KW-0411~Iron-sulfur	4	4.5977	0.00425748	DPYD, ACO1, CDKAL1, XDH	33	70	6758	11.7022	0.101173	0.035479	0.0326407
GOTERM_MF_DIRECT	GO:0004866~endopeptidase inhibitor activity	3	3.44828	0.00497705	PZP, SERPINA1E, A2M	86	36	29110	28.2074	0.699547	0.0499779	0.0437566
INTERPRO	IPR003054:Keratin_II	3	3.44828	0.00522755	KRT1, KRT79, KRT78	87	28	22253	27.4052	0.808142	0.160385	0.15733
INTERPRO	IPR032444:Keratin_2_head	3	3.44828	0.00522755	KRT1, KRT79, KRT78	87	28	22253	27.4052	0.808142	0.160385	0.15733
GOTERM_CC_DIRECT	GO:0005794~Golgi apparatus	10	11.4943	0.0055741	EXT1, AOC3, ARHGAP21, CAV2, ALB, ACO1, QSOX1, CD36, SERPINA1E, NUCB2	87	1144	29926	3.00679	0.562761	0.0458315	0.0405671
INTERPRO	IPR018159:Spectrin/alpha-actinin	3	3.44828	0.00560075	SPTA1, DSP, SPTB	87	29	22253	26.4602	0.82953	0.160385	0.15733
GOTERM_BP_DIRECT	GO:0006738~nicotinamide riboside catabolic process	2	2.29885	0.00570143	PNP, PNP2	86	2	29775	346.221	0.981833	0.210353	0.206452
GOTERM_BP_DIRECT	GO:0043101~purine-containing compound salvage	2	2.29885	0.00570143	PNP, PNP2	86	2	29775	346.221	0.981833	0.210353	0.206452
GOTERM_MF_DIRECT	GO:0018549~methanethiol oxidase activity	2	2.29885	0.00583149	SELENBP1, SELENBP2	86	2	29110	338.488	0.755735	0.0562156	0.0492178
UP_KW_MOLECULAR_FUNCTION	KW-0719~Serine esterase	3	3.44828	0.00641034	CES1C, CES1D, MGLL	42	36	12247	24.2996	0.180745	0.0496802	0.046475
GOTERM_MF_DIRECT	GO:0050661~NADP binding	3	3.44828	0.00704013	IDH1, DPYD, CAT	86	43	29110	23.6155	0.817804	0.0652566	0.0571333
UP_KW_CELLULAR_COMPONENT	KW-0963~Cytoplasm	33	37.931	0.00726071	SPTA1, SELENBP1, ARHGAP21, LGALS3, SELENBP2, FTL1, PNP, KRT28, KRT27, KRT25, MEIOB, PGM2, XDH, DSP, CAR3, LYPLA2, CAV2, IDH1, KRT1, KRT10, SPTB, ANK1, GSTZ1, FABP4, CES1D, SERPINB6A, DPYD, KRT14, PLIN4, ACO1, MGLL, NUCB2, PPIC	75	5424	18521	1.50244	0.166549	0.0363036	0.0363036
GOTERM_MF_DIRECT	GO:0051539~4 iron, 4 sulfur cluster binding	3	3.44828	0.00736148	DPYD, ACO1, CDKAL1	86	44	29110	23.0788	0.831476	0.065708	0.0575286
GOTERM_MF_DIRECT	GO:0071949~FAD binding	3	3.44828	0.00768936	DPYD, QSOX1, XDH	86	45	29110	22.5659	0.844374	0.0661834	0.0579448
INTERPRO	IPR002339:Hemoglobin_pi	2	2.29885	0.00771453	HBA-A2, HBA-A1	87	2	22253	255.782	0.912796	0.186929	0.183369
INTERPRO	IPR008826:Se-bd	2	2.29885	0.00771453	SELENBP1, SELENBP2	87	2	22253	255.782	0.912796	0.186929	0.183369
SMART	SM00150:SPEC	3	3.44828	0.00828244	SPTA1, DSP, SPTB	53	29	10944	21.3611	0.361807	0.223626	0.223626
GOTERM_MF_DIRECT	GO:0005504~fatty acid binding	3	3.44828	0.00871181	FABP4, ALB, CD36	86	48	29110	21.1555	0.87861	0.0679046	0.0594518
GOTERM_MF_DIRECT	GO:0052689~carboxylic ester hydrolase activity	3	3.44828	0.00871181	LYPLA2, CES1C, CES1D	86	48	29110	21.1555	0.87861	0.0679046	0.0594518
GOTERM_MF_DIRECT	GO:0002060~purine nucleobase binding	2	2.29885	0.00873462	PNP, PNP2	86	3	29110	225.659	0.879281	0.0679046	0.0594518
GOTERM_CC_DIRECT	GO:0042383~sarcolemma	4	4.5977	0.00915749	CAV2, ANXA8, CD36, ANK1	87	149	29926	9.23428	0.743737	0.071332	0.0631385
GOTERM_CC_DIRECT	GO:0045111~intermediate filament cytoskeleton	3	3.44828	0.0106023	KRT36, KRT13, KRT20	87	54	29926	19.1098	0.793513	0.078457	0.0694451
GOTERM_BP_DIRECT	GO:0006749~glutathione metabolic process	3	3.44828	0.011224	GSTZ1, GSTO2, IDH1	86	56	29775	18.5475	0.999634	0.379566	0.372527
GOTERM_BP_DIRECT	GO:0010037~response to carbon dioxide	2	2.29885	0.0113707	SLC4A1, A2M	86	4	29775	173.11	0.99967	0.379566	0.372527
INTERPRO	IPR011270:Pur_Nuc_Pase_Ino/Guo-sp	2	2.29885	0.0115497	PNP, PNP2	87	3	22253	170.521	0.97425	0.241159	0.236566
INTERPRO	IPR011268:Purine_phosphorylase	2	2.29885	0.0115497	PNP, PNP2	87	3	22253	170.521	0.97425	0.241159	0.236566
GOTERM_MF_DIRECT	GO:0001882~nucleoside binding	2	2.29885	0.0116294	PNP, PNP2	86	4	29110	169.244	0.940341	0.0849297	0.0743575
GOTERM_MF_DIRECT	GO:0004731~purine-nucleoside phosphorylase activity	2	2.29885	0.0116294	PNP, PNP2	86	4	29110	169.244	0.940341	0.0849297	0.0743575
PIR_SUPERFAMILY	PIRSF000477:PurNPase	2	2.29885	0.0118313	PNP, PNP2	13	2	2023	155.615	0.133092	0.106192	0.106192
GOTERM_CC_DIRECT	GO:0005829~cytosol	22	25.2874	0.01353	CAR3, LYPLA2, PNP2, IDH1, APOA2, KRT20, SPTB, SELENBP1, LGALS3, SELENBP2, PNP, FABP4, CES1D, DPYD, CAT, PLIN4, PGM2, ACO1, ANXA8, PLIN1, XDH, MGLL	87	4458	29926	1.69751	0.866827	0.0953541	0.0844013
GOTERM_BP_DIRECT	GO:0006879~intracellular iron ion homeostasis	3	3.44828	0.013631	FTL1, TRF, ACO1	86	62	29775	16.7526	0.999934	0.397983	0.390602
GOTERM_BP_DIRECT	GO:0009410~response to xenobiotic stimulus	5	5.74713	0.0136998	PNP, CPS1, PNP2, DPYD, CAT	86	322	29775	5.3761	0.999937	0.397983	0.390602
GOTERM_BP_DIRECT	GO:0006149~deoxyinosine catabolic process	2	2.29885	0.0141934	PNP, XDH	86	5	29775	138.488	0.999956	0.397983	0.390602
GOTERM_BP_DIRECT	GO:0030185~nitric oxide transport	2	2.29885	0.0141934	HBB-B1, HBA-A1	86	5	29775	138.488	0.999956	0.397983	0.390602
UP_KW_LIGAND	KW-0004~4Fe-4S	3	3.44828	0.0144326	DPYD, ACO1, CDKAL1	33	39	6758	15.7529	0.304723	0.0902039	0.0829876
GOTERM_MF_DIRECT	GO:0048403~brain-derived neurotrophic factor binding	2	2.29885	0.0145158	PZP, A2M	86	5	29110	135.395	0.970517	0.102872	0.0900665
UP_SEQ_FEATURE	DOMAIN:Albumin 3	2	2.29885	0.0145198	ALB, AFM	82	4	22194	135.329	0.996467	0.280232	0.273698
UP_SEQ_FEATURE	DOMAIN:Albumin 2	2	2.29885	0.0145198	ALB, AFM	82	4	22194	135.329	0.996467	0.280232	0.273698
UP_SEQ_FEATURE	CARBOHYD:O-linked (GalNAc...) threonine; partial	2	2.29885	0.0145198	PRG2, NID1	82	4	22194	135.329	0.996467	0.280232	0.273698
UP_SEQ_FEATURE	REGION:Bait region	2	2.29885	0.0145198	PZP, A2M	82	4	22194	135.329	0.996467	0.280232	0.273698
UP_SEQ_FEATURE	DOMAIN:Albumin 1	2	2.29885	0.0145198	ALB, AFM	82	4	22194	135.329	0.996467	0.280232	0.273698
GOTERM_MF_DIRECT	GO:0044325~transmembrane transporter binding	4	4.5977	0.0149399	NPTN, TRF, ANK1, S100A10	86	176	29110	7.69292	0.973423	0.102872	0.0900665
INTERPRO	IPR018099:Purine_phosphorylase-2_CS	2	2.29885	0.0153702	PNP, PNP2	87	4	22253	127.891	0.992397	0.241159	0.236566
INTERPRO	IPR021177:Serum_albumin/AFP/Afamin	2	2.29885	0.0153702	ALB, AFM	87	4	22253	127.891	0.992397	0.241159	0.236566
UP_SEQ_FEATURE	SITE:Reactive bond	3	3.44828	0.0155028	SERPINB6A, SERPINA3K, SERPINA1E	82	52	22194	15.6149	0.997597	0.284956	0.278311
GOTERM_BP_DIRECT	GO:0006157~deoxyadenosine catabolic process	2	2.29885	0.0170081	PNP, XDH	86	6	29775	115.407	0.999994	0.441581	0.433392
GOTERM_BP_DIRECT	GO:0006161~deoxyguanosine catabolic process	2	2.29885	0.0170081	PNP, XDH	86	6	29775	115.407	0.999994	0.441581	0.433392
GOTERM_CC_DIRECT	GO:0008091~spectrin	2	2.29885	0.0171205	SPTA1, SPTB	87	6	29926	114.659	0.922369	0.115175	0.101945
PIR_SUPERFAMILY	PIRSF002520:Serum_albumin_subgroup	2	2.29885	0.0176987	ALB, AFM	13	3	2023	103.744	0.192883	0.106192	0.106192
KEGG_PATHWAY	mmu00410:beta-Alanine metabolism	3	3.44828	0.0178602	AOC3, DPYD, CSAD	64	32	9789	14.3394	0.864719	0.283212	0.273006
INTERPRO	IPR023795:Serpin_CS	3	3.44828	0.0179058	SERPINB6A, SERPINA3K, SERPINA1E	87	53	22253	14.4782	0.996625	0.241159	0.236566
UP_SEQ_FEATURE	DOMAIN:Nucleoside phosphorylase	2	2.29885	0.0181171	PNP, PNP2	82	5	22194	108.263	0.999139	0.317872	0.310461
GOTERM_BP_DIRECT	GO:0042102~positive regulation of T cell proliferation	3	3.44828	0.0190458	SPTA1, PNP, SLC4A1	86	74	29775	14.036	0.999999	0.463007	0.454421
INTERPRO	IPR004279:Perilipin	2	2.29885	0.0191762	PLIN4, PLIN1	87	5	22253	102.313	0.997755	0.241159	0.236566
INTERPRO	IPR050934:ITIH	2	2.29885	0.0191762	ITIH3, ITIH2	87	5	22253	102.313	0.997755	0.241159	0.236566
INTERPRO	IPR014760:Serum_albumin_N	2	2.29885	0.0191762	ALB, AFM	87	5	22253	102.313	0.997755	0.241159	0.236566
INTERPRO	IPR020857:Serum_albumin_CS	2	2.29885	0.0191762	ALB, AFM	87	5	22253	102.313	0.997755	0.241159	0.236566
INTERPRO	IPR000264:ALB/AFP/VDB	2	2.29885	0.0191762	ALB, AFM	87	5	22253	102.313	0.997755	0.241159	0.236566
INTERPRO	IPR002338:Hemoglobin_a-typ	2	2.29885	0.0191762	HBA-A2, HBA-A1	87	5	22253	102.313	0.997755	0.241159	0.236566
INTERPRO	IPR010600:ITI_HC_C	2	2.29885	0.0191762	ITIH3, ITIH2	87	5	22253	102.313	0.997755	0.241159	0.236566
GOTERM_BP_DIRECT	GO:0046059~dAMP catabolic process	2	2.29885	0.0198149	PNP, XDH	86	7	29775	98.9203	0.999999	0.463007	0.454421
GOTERM_BP_DIRECT	GO:0006154~adenosine catabolic process	2	2.29885	0.0198149	PNP, XDH	86	7	29775	98.9203	0.999999	0.463007	0.454421
GOTERM_CC_DIRECT	GO:0170014~ankyrin-1 complex	2	2.29885	0.0199457	SLC4A1, ANK1	87	7	29926	98.2791	0.949298	0.128346	0.113604
INTERPRO	IPR029058:AB_hydrolase	4	4.5977	0.0204496	LYPLA2, CES1C, CES1D, MGLL	87	150	22253	6.82084	0.998509	0.241159	0.236566
GOTERM_BP_DIRECT	GO:0031424~keratinization	3	3.44828	0.0215274	KRT1, KRT79, KRT78	86	79	29775	13.1476	1	0.466241	0.457595
GOTERM_BP_DIRECT	GO:0048863~stem cell differentiation	3	3.44828	0.0215274	KRT14, KRT10, A2M	86	79	29775	13.1476	1	0.466241	0.457595
UP_SEQ_FEATURE	DISULFID:Interchain	4	4.5977	0.0222104	AOC3, LGALS3, KRT14, KRT10	82	164	22194	6.60143	0.999828	0.372748	0.364057
GOTERM_BP_DIRECT	GO:0006204~IMP catabolic process	2	2.29885	0.0226137	PNP, XDH	86	8	29775	86.5552	1	0.466241	0.457595
GOTERM_BP_DIRECT	GO:0009165~nucleotide biosynthetic process	2	2.29885	0.0226137	PNP, PNP2	86	8	29775	86.5552	1	0.466241	0.457595
UP_KW_BIOLOGICAL_PROCESS	KW-0660~Purine salvage	2	2.29885	0.0228789	PNP, PNP2	38	7	11212	84.3008	0.565347	0.390329	0.390329
INTERPRO	IPR035994:Nucleoside_phosphorylase_sf	2	2.29885	0.0229676	PNP, PNP2	87	6	22253	85.2605	0.999337	0.241159	0.236566
INTERPRO	IPR020858:Serum_albumin-like	2	2.29885	0.0229676	ALB, AFM	87	6	22253	85.2605	0.999337	0.241159	0.236566
INTERPRO	IPR000845:Nucleoside_phosphorylase_d	2	2.29885	0.0229676	PNP, PNP2	87	6	22253	85.2605	0.999337	0.241159	0.236566
INTERPRO	IPR041813:A2M_TED	2	2.29885	0.0229676	PZP, A2M	87	6	22253	85.2605	0.999337	0.241159	0.236566
GOTERM_MF_DIRECT	GO:0072341~modified amino acid binding	2	2.29885	0.0231251	CPS1, ALB	86	8	29110	84.6221	0.996442	0.15481	0.135539
SMART	SM00103:ALBUMIN	2	2.29885	0.0235369	ALB, AFM	53	5	10944	82.5962	0.723678	0.300122	0.300122
GOTERM_BP_DIRECT	GO:0030216~keratinocyte differentiation	3	3.44828	0.0241354	DSP, KRT14, KRT10	86	84	29775	12.365	1	0.469971	0.461255
GOTERM_BP_DIRECT	GO:0008217~regulation of blood pressure	3	3.44828	0.0241354	EXT1, AOC3, COL1A2	86	84	29775	12.365	1	0.469971	0.461255
UP_SEQ_FEATURE	CROSSLNK:Isoglutamyl cysteine thioester (Cys-Gln)	2	2.29885	0.0252728	PZP, A2M	82	7	22194	77.331	0.999949	0.385034	0.376057
GOTERM_BP_DIRECT	GO:0046038~GMP catabolic process	2	2.29885	0.0254046	PNP, XDH	86	9	29775	76.938	1	0.471848	0.463097
GOTERM_MF_DIRECT	GO:0008430~selenium binding	2	2.29885	0.0259783	SELENBP1, SELENBP2	86	9	29110	75.2196	0.998242	0.161399	0.141308
GOTERM_MF_DIRECT	GO:0048406~nerve growth factor binding	2	2.29885	0.0259783	PZP, A2M	86	9	29110	75.2196	0.998242	0.161399	0.141308
GOTERM_MF_DIRECT	GO:0008289~lipid binding	4	4.5977	0.0261186	FABP4, ALB, APOA2, CD36	86	218	29110	6.2108	0.998302	0.161399	0.141308
INTERPRO	IPR040839:MG4	2	2.29885	0.0267445	PZP, A2M	87	7	22253	73.0805	0.999804	0.242814	0.238189
UP_KW_BIOLOGICAL_PROCESS	KW-0813~Transport	13	14.9425	0.0267528	AFM, APOA2, TRF, HBB-B1, HBB-BT, HBA-A2, SLC4A1, HBB-BS, HBA-A1, SELENBP1, SELENBP2, FABP4, CD36	38	2041	11212	1.87932	0.623266	0.390329	0.390329
INTERPRO	IPR042185:Serpin_sf_2	3	3.44828	0.0269885	SERPINB6A, SERPINA3K, SERPINA1E	87	66	22253	11.6264	0.999819	0.242814	0.238189
UP_KW_DOMAIN	KW-0082~Bait region	2	2.29885	0.0274292	PZP, A2M	60	7	14882	70.8667	0.359175	0.176547	0.176547
KEGG_PATHWAY	mmu01100:Metabolic pathways	18	20.6897	0.0277065	AOC3, CAR3, GSTO2, PNP2, IDH1, CSAD, SELENBP1, GSTZ1, EXT1, SELENBP2, PNP, CPS1, DPYD, CAT, PGM2, ACO1, XDH, MGLL	64	1644	9789	1.67467	0.955791	0.384428	0.370574
INTERPRO	IPR000215:Serpin_fam	3	3.44828	0.0277502	SERPINB6A, SERPINA3K, SERPINA1E	87	67	22253	11.4529	0.999859	0.242814	0.238189
INTERPRO	IPR042178:Serpin_sf_1	3	3.44828	0.0277502	SERPINB6A, SERPINA3K, SERPINA1E	87	67	22253	11.4529	0.999859	0.242814	0.238189
INTERPRO	IPR036186:Serpin_sf	3	3.44828	0.0277502	SERPINB6A, SERPINA3K, SERPINA1E	87	67	22253	11.4529	0.999859	0.242814	0.238189
INTERPRO	IPR023796:Serpin_dom	3	3.44828	0.0277502	SERPINB6A, SERPINA3K, SERPINA1E	87	67	22253	11.4529	0.999859	0.242814	0.238189
GOTERM_MF_DIRECT	GO:0005201~extracellular matrix structural constituent	3	3.44828	0.0280056	COL1A2, FBLN1, NID1	86	89	29110	11.4097	0.998936	0.168734	0.14773
GOTERM_BP_DIRECT	GO:0006196~AMP catabolic process	2	2.29885	0.0281877	PNP, XDH	86	10	29775	69.2442	1	0.471848	0.463097
GOTERM_BP_DIRECT	GO:0046055~dGMP catabolic process	2	2.29885	0.0281877	PNP, XDH	86	10	29775	69.2442	1	0.471848	0.463097
UP_KW_CELLULAR_COMPONENT	KW-0551~Lipid droplet	3	3.44828	0.0286549	CES1D, PLIN4, PLIN1	75	66	18521	11.2248	0.516564	0.119395	0.119395
GOTERM_BP_DIRECT	GO:0030097~hemopoiesis	3	3.44828	0.029136	SPTA1, HBB-B1, SPTB	86	93	29775	11.1684	1	0.471848	0.463097
GOTERM_MF_DIRECT	GO:0097110~scaffold protein binding	3	3.44828	0.0291766	DSP, CAV2, KRT15	86	91	29110	11.159	0.999204	0.171502	0.150153
GOTERM_BP_DIRECT	GO:0090205~positive regulation of cholesterol metabolic process	2	2.29885	0.0309629	CES1C, CES1D	86	11	29775	62.9493	1	0.471848	0.463097
GOTERM_BP_DIRECT	GO:0015671~oxygen transport	2	2.29885	0.0309629	HBB-B1, HBA-A1	86	11	29775	62.9493	1	0.471848	0.463097
GOTERM_BP_DIRECT	GO:0070857~regulation of bile acid biosynthetic process	2	2.29885	0.0309629	CES1C, CES1D	86	11	29775	62.9493	1	0.471848	0.463097
GOTERM_BP_DIRECT	GO:0120188~regulation of bile acid secretion	2	2.29885	0.0309629	CES1C, CES1D	86	11	29775	62.9493	1	0.471848	0.463097
GOTERM_BP_DIRECT	GO:0032836~glomerular basement membrane development	2	2.29885	0.0309629	EXT1, NID1	86	11	29775	62.9493	1	0.471848	0.463097
GOTERM_BP_DIRECT	GO:0030212~hyaluronan metabolic process	2	2.29885	0.0309629	ITIH3, ITIH2	86	11	29775	62.9493	1	0.471848	0.463097
GOTERM_MF_DIRECT	GO:0008035~high-density lipoprotein particle binding	2	2.29885	0.0316601	APOA2, CD36	86	11	29110	61.5433	0.999571	0.181668	0.159054
UP_SEQ_FEATURE	REPEAT:Spectrin 16	2	2.29885	0.032377	SPTA1, SPTB	82	9	22194	60.1463	0.999997	0.385034	0.376057
UP_SEQ_FEATURE	REPEAT:Spectrin 12	2	2.29885	0.032377	SPTA1, SPTB	82	9	22194	60.1463	0.999997	0.385034	0.376057
UP_SEQ_FEATURE	REPEAT:Spectrin 15	2	2.29885	0.032377	SPTA1, SPTB	82	9	22194	60.1463	0.999997	0.385034	0.376057
UP_SEQ_FEATURE	REPEAT:Spectrin 14	2	2.29885	0.032377	SPTA1, SPTB	82	9	22194	60.1463	0.999997	0.385034	0.376057
UP_SEQ_FEATURE	REPEAT:Spectrin 13	2	2.29885	0.032377	SPTA1, SPTB	82	9	22194	60.1463	0.999997	0.385034	0.376057
UP_SEQ_FEATURE	REPEAT:Spectrin 17	2	2.29885	0.032377	SPTA1, SPTB	82	9	22194	60.1463	0.999997	0.385034	0.376057
UP_SEQ_FEATURE	REPEAT:Spectrin 11	2	2.29885	0.032377	SPTA1, SPTB	82	9	22194	60.1463	0.999997	0.385034	0.376057
UP_SEQ_FEATURE	REPEAT:Spectrin 10	2	2.29885	0.032377	SPTA1, SPTB	82	9	22194	60.1463	0.999997	0.385034	0.376057
UP_KW_BIOLOGICAL_PROCESS	KW-0561~Oxygen transport	2	2.29885	0.0325274	HBB-B1, HBA-A1	38	10	11212	59.0105	0.695917	0.390329	0.390329
GOTERM_MF_DIRECT	GO:0030246~carbohydrate binding	4	4.5977	0.0326553	LGALS3, KRT1, PRG2, LGALSL	86	238	29110	5.68888	0.999665	0.183022	0.160239
UP_KW_DOMAIN	KW-0732~Signal	27	31.0345	0.0331026	COL15A1, ITIH3, PRSS1, ITIH2, PZP, AFM, TRF, FBLN1, PRELP, NID1, LGALS3, NPTN, SPP2, QSOX1, A2M, LUM, PRG2, APOA2, SERPINA3K, SERPINA1E, ANK1, COL1A2, CES1C, CES1D, ALB, NUCB2, PPIC	60	4747	14882	1.41076	0.416439	0.176547	0.176547
UP_KW_PTM	KW-1015~Disulfide bond	25	28.7356	0.0333726	COL15A1, PRSS1, PZP, AFM, TRF, FBLN1, PRELP, NID1, LGALS3, NPTN, SPP2, QSOX1, CD36, A2M, XDH, AOC3, LUM, PRG2, KRT10, EXT1, COL1A2, CES1C, CES1D, ALB, KRT14	66	3418	13166	1.45908	0.509723	0.367098	0.367098
GOTERM_BP_DIRECT	GO:0009642~response to light intensity	2	2.29885	0.0337303	EXT1, CAT	86	12	29775	57.7035	1	0.482549	0.473601
GOTERM_BP_DIRECT	GO:0000255~allantoin metabolic process	2	2.29885	0.0337303	PNP, XDH	86	12	29775	57.7035	1	0.482549	0.473601
GOTERM_BP_DIRECT	GO:0051791~medium-chain fatty acid metabolic process	2	2.29885	0.0337303	CES1C, CES1D	86	12	29775	57.7035	1	0.482549	0.473601
INTERPRO	IPR047565:Alpha-macroglob_thiol-ester_cl	2	2.29885	0.034255	PZP, A2M	87	9	22253	56.8404	0.999983	0.27829	0.272989
INTERPRO	IPR019742:MacrogloblnA2_CS	2	2.29885	0.034255	PZP, A2M	87	9	22253	56.8404	0.999983	0.27829	0.272989
UP_SEQ_FEATURE	REPEAT:Spectrin 8	2	2.29885	0.0359099	SPTA1, SPTB	82	10	22194	54.1317	0.999999	0.385034	0.376057
UP_SEQ_FEATURE	REPEAT:Spectrin 7	2	2.29885	0.0359099	SPTA1, SPTB	82	10	22194	54.1317	0.999999	0.385034	0.376057
UP_SEQ_FEATURE	DOMAIN:VIT	2	2.29885	0.0359099	ITIH3, ITIH2	82	10	22194	54.1317	0.999999	0.385034	0.376057
UP_SEQ_FEATURE	REPEAT:Spectrin 9	2	2.29885	0.0359099	SPTA1, SPTB	82	10	22194	54.1317	0.999999	0.385034	0.376057
SMART	SM00609:VIT	2	2.29885	0.0373973	ITIH3, ITIH2	53	8	10944	51.6226	0.872314	0.300122	0.300122
INTERPRO	IPR011626:Alpha-macroglobulin_TED	2	2.29885	0.0379888	PZP, A2M	87	10	22253	51.1563	0.999995	0.27829	0.272989
INTERPRO	IPR036595:A-macroglobulin_rcpt-bd_sf	2	2.29885	0.0379888	PZP, A2M	87	10	22253	51.1563	0.999995	0.27829	0.272989
INTERPRO	IPR041555:MG3	2	2.29885	0.0379888	PZP, A2M	87	10	22253	51.1563	0.999995	0.27829	0.272989
INTERPRO	IPR009048:A-macroglobulin_rcpt-bd	2	2.29885	0.0379888	PZP, A2M	87	10	22253	51.1563	0.999995	0.27829	0.272989
INTERPRO	IPR013694:VIT	2	2.29885	0.0379888	ITIH3, ITIH2	87	10	22253	51.1563	0.999995	0.27829	0.272989
GOTERM_BP_DIRECT	GO:0043605~amide catabolic process	2	2.29885	0.0392416	PNP, XDH	86	14	29775	49.4601	1	0.533641	0.523745
GOTERM_BP_DIRECT	GO:0042633~hair cycle	2	2.29885	0.0392416	KRT14, KRT25	86	14	29775	49.4601	1	0.533641	0.523745
GOTERM_CC_DIRECT	GO:0031012~extracellular matrix	4	4.5977	0.0395455	LGALS3, LUM, FBLN1, NID1	87	261	29926	5.27168	0.99745	0.243864	0.215852
GOTERM_BP_DIRECT	GO:0016042~lipid catabolic process	3	3.44828	0.0395854	CES1C, CES1D, PLIN1	86	110	29775	9.44239	1	0.533641	0.523745
GOTERM_MF_DIRECT	GO:0042301~phosphate ion binding	2	2.29885	0.0401213	PNP, PNP2	86	14	29110	48.3555	0.999948	0.219755	0.1924
SMART	SM00093:SERPIN	3	3.44828	0.0402353	SERPINB6A, SERPINA3K, SERPINA1E	53	67	10944	9.24585	0.891133	0.300122	0.300122
COG_ONTOLOGY	Lipid metabolism	3	3.44828	0.0412754	CES1C, CES1D, MGLL	9	88	2099	7.95076	0.190029	0.206377	0.206377
INTERPRO	IPR001599:Macroglobln_a2	2	2.29885	0.0417083	PZP, A2M	87	11	22253	46.5057	0.999999	0.285611	0.280171
INTERPRO	IPR011625:A2M_N_BRD	2	2.29885	0.0417083	PZP, A2M	87	11	22253	46.5057	0.999999	0.285611	0.280171
INTERPRO	IPR002890:MG2	2	2.29885	0.0417083	PZP, A2M	87	11	22253	46.5057	0.999999	0.285611	0.280171
SMART	SM01419:Thiol-ester_cl	2	2.29885	0.0419744	PZP, A2M	53	9	10944	45.8868	0.901289	0.300122	0.300122
GOTERM_BP_DIRECT	GO:0015670~carbon dioxide transport	2	2.29885	0.0419856	HBB-B1, HBA-A1	86	15	29775	46.1628	1	0.540518	0.530494
GOTERM_BP_DIRECT	GO:0085029~extracellular matrix assembly	2	2.29885	0.0419856	COL1A2, QSOX1	86	15	29775	46.1628	1	0.540518	0.530494
KEGG_PATHWAY	mmu01200:Carbon metabolism	4	4.5977	0.0436902	CPS1, IDH1, CAT, ACO1	64	122	9789	5.01486	0.992978	0.538846	0.519428
GOTERM_BP_DIRECT	GO:0010887~negative regulation of cholesterol storage	2	2.29885	0.0447219	CES1C, CES1D	86	16	29775	43.2776	1	0.540518	0.530494
GOTERM_BP_DIRECT	GO:0051693~actin filament capping	2	2.29885	0.0447219	SPTA1, SPTB	86	16	29775	43.2776	1	0.540518	0.530494
GOTERM_BP_DIRECT	GO:0015909~long-chain fatty acid transport	2	2.29885	0.0447219	FABP4, CD36	86	16	29775	43.2776	1	0.540518	0.530494
GOTERM_BP_DIRECT	GO:0051290~protein heterotetramerization	2	2.29885	0.0447219	KRT1, KRT10	86	16	29775	43.2776	1	0.540518	0.530494
UP_SEQ_FEATURE	CARBOHYD:N-linked (GlcNAc...) asparagine	21	24.1379	0.0451889	AOC3, ITIH3, COL15A1, ITIH2, PZP, SERPINA3K, AFM, TRF, FBLN1, PRELP, SLC4A1, SERPINA1E, NID1, EXT1, COL1A2, CES1C, CES1D, NPTN, QSOX1, CD36, A2M	82	3734	22194	1.52218	1	0.47143	0.460438
INTERPRO	IPR050473:A2M/Complement_sys	2	2.29885	0.0454136	PZP, A2M	87	12	22253	42.6303	1	0.304368	0.29857
GOTERM_CC_DIRECT	GO:0071944~cell periphery	3	3.44828	0.0461566	KRT14, CD36, NID1	87	119	29926	8.67169	0.999083	0.268409	0.237578
SMART	SM01359:A2M_N_2	2	2.29885	0.0465302	PZP, A2M	53	10	10944	41.2981	0.923691	0.300122	0.300122
SMART	SM01361:A2M_recep	2	2.29885	0.0465302	PZP, A2M	53	10	10944	41.2981	0.923691	0.300122	0.300122
GOTERM_BP_DIRECT	GO:0050892~intestinal absorption	2	2.29885	0.0474504	ACO1, CD36	86	17	29775	40.7319	1	0.554379	0.544098
GOTERM_BP_DIRECT	GO:0070593~dendrite self-avoidance	2	2.29885	0.0474504	EXT1, NPTN	86	17	29775	40.7319	1	0.554379	0.544098
GOTERM_CC_DIRECT	GO:0009898~cytoplasmic side of plasma membrane	3	3.44828	0.0475539	SPTA1, SLC4A1, ANK1	87	121	29926	8.52836	0.999261	0.268409	0.237578
GOTERM_CC_DIRECT	GO:0070062~extracellular exosome	3	3.44828	0.0489665	ALB, RAB11A, QSOX1	87	123	29926	8.38968	0.999407	0.268409	0.237578
INTERPRO	IPR044156:Galectin-like	2	2.29885	0.0491047	LGALS3, LGALSL	87	13	22253	39.351	1	0.32225	0.316112
UP_SEQ_FEATURE	BINDING:proximal binding residue	2	2.29885	0.0499146	HBB-B1, HBA-A1	82	14	22194	38.6655	1	0.494026	0.482508
UP_SEQ_FEATURE	REGION:RCL	2	2.29885	0.0499146	SERPINA3K, SERPINA1E	82	14	22194	38.6655	1	0.494026	0.482508
GOTERM_BP_DIRECT	GO:0070417~cellular response to cold	2	2.29885	0.0501713	CES1D, PLIN1	86	18	29775	38.469	1	0.576558	0.565866
SMART	SM01360:A2M	2	2.29885	0.0510647	PZP, A2M	53	11	10944	37.5437	0.94101	0.300122	0.300122
GOTERM_MF_DIRECT	GO:0005324~long-chain fatty acid transmembrane transporter activity	2	2.29885	0.0512895	FABP4, CD36	86	18	29110	37.6098	0.999997	0.271433	0.237645
GOTERM_MF_DIRECT	GO:0005543~phospholipid binding	3	3.44828	0.0518364	CPS1, APOA2, SPTB	86	125	29110	8.12372	0.999997	0.271433	0.237645
KEGG_PATHWAY	mmu04923:Regulation of lipolysis in adipocytes	3	3.44828	0.0518921	FABP4, PLIN1, MGLL	64	57	9789	8.05016	0.997301	0.554955	0.534956
INTERPRO	IPR008930:Terpenoid_cyclase/PrenylTrfase	2	2.29885	0.0527818	PZP, A2M	87	14	22253	36.5402	1	0.339311	0.332848
GOTERM_BP_DIRECT	GO:0006139~nucleobase-containing compound metabolic process	2	2.29885	0.0528844	PNP, PNP2	86	19	29775	36.4443	1	0.597935	0.586847
GOTERM_CC_DIRECT	GO:0032991~protein-containing complex	7	8.04598	0.0529604	CPS1, CAV2, CAT, ALB, SPP2, CD36, SPTB	87	937	29926	2.56973	0.999682	0.279934	0.247779
UP_SEQ_FEATURE	DOMAIN:Galectin	2	2.29885	0.0533842	LGALS3, LGALSL	82	15	22194	36.0878	1	0.510546	0.498643
GOTERM_MF_DIRECT	GO:0008199~ferric iron binding	2	2.29885	0.0540614	FTL1, TRF	86	19	29110	35.6304	0.999998	0.271433	0.237645
GOTERM_MF_DIRECT	GO:0004771~sterol ester esterase activity	2	2.29885	0.0540614	CES1C, CES1D	86	19	29110	35.6304	0.999998	0.271433	0.237645
UP_SEQ_FEATURE	ACT_SITE:Charge relay system	4	4.5977	0.054229	LYPLA2, CES1C, CES1D, MGLL	82	234	22194	4.62664	1	0.510546	0.498643
KEGG_PATHWAY	mmu00230:Purine metabolism	4	4.5977	0.0549955	PNP, PNP2, PGM2, XDH	64	134	9789	4.56576	0.998124	0.554955	0.534956
SMART	SM00276:GLECT	2	2.29885	0.0555781	LGALS3, LGALSL	53	12	10944	34.4151	0.9544	0.300122	0.300122
GOTERM_BP_DIRECT	GO:0019433~triglyceride catabolic process	2	2.29885	0.0555899	CPS1, MGLL	86	20	29775	34.6221	1	0.618548	0.607077
GOTERM_CC_DIRECT	GO:0045178~basal part of cell	2	2.29885	0.05595	KRT14, TRF	87	20	29926	34.3977	0.999801	0.284917	0.25219
INTERPRO	IPR001079:Galectin_CRD	2	2.29885	0.0564447	LGALS3, LGALSL	87	15	22253	34.1042	1	0.355602	0.348828
UP_KW_PTM	KW-0882~Thioester bond	2	2.29885	0.0576845	PZP, A2M	66	12	13166	33.2475	0.71284	0.42302	0.42302
GOTERM_CC_DIRECT	GO:0005777~peroxisome	3	3.44828	0.0577535	IDH1, CAT, XDH	87	135	29926	7.64393	0.99985	0.284917	0.25219
UP_KW_MOLECULAR_FUNCTION	KW-0117~Actin capping	2	2.29885	0.0586147	SPTA1, SPTB	42	18	12247	32.3995	0.846259	0.363411	0.339965
UP_KW_LIGAND	KW-0711~Selenium	2	2.29885	0.0598895	SELENBP1, SELENBP2	33	13	6758	31.5058	0.786463	0.299447	0.275492
GOTERM_BP_DIRECT	GO:0035634~response to stilbenoid	2	2.29885	0.060978	HBA-A1, CD36	86	22	29775	31.4746	1	0.657625	0.645429
GOTERM_BP_DIRECT	GO:0070542~response to fatty acid	2	2.29885	0.060978	CAT, CD36	86	22	29775	31.4746	1	0.657625	0.645429
GOTERM_MF_DIRECT	GO:0106435~carboxylesterase activity	2	2.29885	0.0623292	CES1C, CES1D	86	22	29110	30.7717	1	0.306558	0.268397
UP_SEQ_FEATURE	REPEAT:Spectrin 3	2	2.29885	0.0637183	SPTA1, SPTB	82	18	22194	30.0732	1	0.585601	0.571947
SMART	SM00908:Gal-bind_lectin	2	2.29885	0.0645417	LGALS3, LGALSL	53	14	10944	29.4987	0.972753	0.316841	0.316841
GOTERM_MF_DIRECT	GO:0030506~ankyrin binding	2	2.29885	0.0650692	SLC4A1, SPTB	86	23	29110	29.4338	1	0.313634	0.274592
GOTERM_BP_DIRECT	GO:0007010~cytoskeleton organization	3	3.44828	0.0654841	KRT25, KRT13, SPTB	86	146	29775	7.11413	1	0.681286	0.668651
KEGG_PATHWAY	mmu00920:Sulfur metabolism	2	2.29885	0.068593	SELENBP1, SELENBP2	64	11	9789	27.8097	0.999625	0.634485	0.611621
GOTERM_BP_DIRECT	GO:0071711~basement membrane organization	2	2.29885	0.0690033	EXT1, CAV2	86	25	29775	27.6977	1	0.681286	0.668651
GOTERM_BP_DIRECT	GO:0030301~cholesterol transport	2	2.29885	0.0690033	APOA2, CD36	86	25	29775	27.6977	1	0.681286	0.668651
GOTERM_BP_DIRECT	GO:0071397~cellular response to cholesterol	2	2.29885	0.0690033	CES1C, CES1D	86	25	29775	27.6977	1	0.681286	0.668651
GOTERM_BP_DIRECT	GO:0007009~plasma membrane organization	2	2.29885	0.0690033	SPTA1, SPTB	86	25	29775	27.6977	1	0.681286	0.668651
GOTERM_BP_DIRECT	GO:0010288~response to lead ion	2	2.29885	0.0690033	CAT, SERPINA1E	86	25	29775	27.6977	1	0.681286	0.668651
GOTERM_BP_DIRECT	GO:0006979~response to oxidative stress	3	3.44828	0.0702331	CAR3, IDH1, CAT	86	152	29775	6.83331	1	0.683797	0.671116
INTERPRO	IPR050309:Type-B_Carboxylest/Lipase	2	2.29885	0.0709571	CES1C, CES1D	87	19	22253	26.9244	1	0.429836	0.421649
INTERPRO	IPR050333:SLRP	2	2.29885	0.0709571	LUM, PRELP	87	19	22253	26.9244	1	0.429836	0.421649
UP_KW_BIOLOGICAL_PROCESS	KW-0130~Cell adhesion	5	5.74713	0.0720559	AOC3, COL15A1, NPTN, CD36, NID1	38	480	11212	3.07346	0.932269	0.593579	0.593579
UP_SEQ_FEATURE	ACT_SITE:Acyl-ester intermediate	2	2.29885	0.0739409	CES1C, CES1D	82	21	22194	25.777	1	0.663748	0.648272
GOTERM_MF_DIRECT	GO:0043236~laminin binding	2	2.29885	0.0759504	LGALS3, NID1	86	27	29110	25.0732	1	0.358903	0.314226
INTERPRO	IPR019826:Carboxylesterase_B_AS	2	2.29885	0.0816964	CES1C, CES1D	87	22	22253	23.2529	1	0.485554	0.476306
UP_KW_BIOLOGICAL_PROCESS	KW-0816~Tricarboxylic acid cycle	2	2.29885	0.0824415	IDH1, ACO1	38	26	11212	22.6964	0.954834	0.593579	0.593579
UP_SEQ_FEATURE	CARBOHYD:O-linked (GalNAc...) serine	2	2.29885	0.0840533	PRG2, NID1	82	24	22194	22.5549	1	0.737376	0.720184
GOTERM_BP_DIRECT	GO:0044344~cellular response to fibroblast growth factor stimulus	2	2.29885	0.084851	EXT1, CPS1	86	31	29775	22.3368	1	0.814802	0.799691
GOTERM_BP_DIRECT	GO:0010875~positive regulation of cholesterol efflux	2	2.29885	0.0900741	CES1C, CES1D	86	33	29775	20.9831	1	0.84535	0.829673
GOTERM_BP_DIRECT	GO:0072659~protein localization to plasma membrane	3	3.44828	0.0911421	SLC4A1, ANK1, S100A10	86	177	29775	5.86815	1	0.84535	0.829673
KEGG_PATHWAY	mmu01230:Biosynthesis of amino acids	3	3.44828	0.0916622	CPS1, IDH1, ACO1	64	79	9789	5.80835	0.999977	0.747773	0.720826
GOTERM_MF_DIRECT	GO:0004364~glutathione transferase activity	2	2.29885	0.092038	GSTZ1, GSTO2	86	33	29110	20.5144	1	0.412039	0.360748
GOTERM_MF_DIRECT	GO:0030507~spectrin binding	2	2.29885	0.092038	GNB3, ANK1	86	33	29110	20.5144	1	0.412039	0.360748
INTERPRO	IPR026823:cEGF	2	2.29885	0.092313	FBLN1, NID1	87	25	22253	20.4625	1	0.528702	0.518631
INTERPRO	IPR002017:Spectrin_repeat	2	2.29885	0.092313	SPTA1, SPTB	87	25	22253	20.4625	1	0.528702	0.518631
GOTERM_MF_DIRECT	GO:0046872~metal ion binding	13	14.9425	0.092324	IDH1, TRF, HBB-B1, HBB-BT, CDKAL1, HBB-BS, EXT1, COL1A2, CPS1, DPYD, CAT, ALB, ACO1	86	2697	29110	1.63157	1	0.412039	0.360748
GOTERM_BP_DIRECT	GO:0006099~tricarboxylic acid cycle	2	2.29885	0.0926746	IDH1, ACO1	86	34	29775	20.3659	1	0.84535	0.829673
GOTERM_BP_DIRECT	GO:0001937~negative regulation of endothelial cell proliferation	2	2.29885	0.0952677	CAV2, XDH	86	35	29775	19.7841	1	0.84535	0.829673
GOTERM_BP_DIRECT	GO:0015908~fatty acid transport	2	2.29885	0.0952677	FABP4, CD36	86	35	29775	19.7841	1	0.84535	0.829673
GOTERM_BP_DIRECT	GO:0060586~multicellular organismal-level iron ion homeostasis	2	2.29885	0.0952677	TRF, ANK1	86	35	29775	19.7841	1	0.84535	0.829673
INTERPRO	IPR036249:Thioredoxin-like_sf	3	3.44828	0.0961192	GSTZ1, GSTO2, QSOX1	87	135	22253	5.68404	1	0.539428	0.529153
GOTERM_BP_DIRECT	GO:0006826~iron ion transport	2	2.29885	0.0978535	FTL1, TRF	86	36	29775	19.2345	1	0.857441	0.84154
INTERPRO	IPR019819:Carboxylesterase_B_CS	2	2.29885	0.0993233	CES1C, CES1D	87	27	22253	18.9468	1	0.539428	0.529153
INTERPRO	IPR002018:CarbesteraseB	2	2.29885	0.0993233	CES1C, CES1D	87	27	22253	18.9468	1	0.539428	0.529153

## Sheet: 3c
Symbol	mean_OE-Ctrl	mean_OE-TEAD1	p_value	sig
Fn1	84.075	121.533	0.017641
Tln1	79.5	113.3	0.507964
Thbs1	103.825	98.2667	0.641912
Col12a1	74.325	99.8333	0.436457
Lrp1	92.875	89.5333	0.693244
Flna	95.3	106	0.8211
Myh9	107.25	102.2	0.61879
Hsp90aa1	62.125	137.167	0.000586202	up
Tnc	158.9	54.7667	0.301633
Tuba4a	70.225	130.933	0.146554
Pkm	95.925	100.6	0.176856
Tubb5	104.5	98.2667	0.273768
Hba	102.65	113.9	0.866043
Tubb4b	93.625	107.067	0.252336
Tubb4a	98.275	116.7	0.922416
Actb	97.125	107.867	0.632947
Tuba1a	81.775	124.233	0.227364
Hsp90ab1	75.525	176.8	0.100086
Pgm1	93.475	112.7	0.645303
Tubb2a	95.175	115.467	0.636377
Hspg2	113.9	93.2	0.104059
Cltc	87.175	134.9	0.48857
Hspa8	96.475	101.367	0.384293
Ahcy	98.95	99.7667	0.842675
Eef2	92.75	103.033	0.201449
Actn1	106.675	89.8333	0.327024
C3	110.975	88.5667	0.144603
Gsn	74.825	116.167	0.0473611	up
F2	76.925	130.933	0.0428437	up
Apoe	194.65	10.55	8.22772e-05	down
Comp	111.7	91.9	0.216463
Reln	97.925	105.967	0.91788
Cand1	89.7	118.7	0.21118
Thbs4	100.8	103.533	0.947469
Dync1h1	107.475	102.533	0.635666
Actn4	435.1	364.9	#DIV/0!
Flnb	108.3	75.5	0.849627
Plg	55.5	122.7	0.0841108
Flnc	128.2	79.9333	0.0408162
Uba1	119.4	78.3333	0.362618
Fbln1	110.25	91	0.0379523
Gapdh	110.75	102.867	0.771221
Col1a2	128.6	60.4	0.290814
H4c1	53.4	186.733	0.246254
Ftl2	118.2	83.3333	0.103243
Ckm	60.35	135.333	0.0028948	up
Aco1	102.2	89.6333	0.881264
Mpo	117.575	70.7667	0.767201
Acta1	113.825	93	0.44249
Rab11a	80.65	125.067	0.0145043	up
Bgn	160.35	38.3	0.0211649	down
Eno1	99.95	90.4667	0.996345
Actr3	98.425	97.2667	0.867487
Tubb1	80.4	127.067	0.0833539
Psma7	99.175	104.7	0.843401
Eef1a1	175.875	24.3	0.247909
Serpinf1	96.9	115.233	0.776949
Psma6	94.65	108.8	0.68005
Ptprd	85.575	117.767	0.100047
Hspa1a	99.925	105.467	0.989089
F5	86.775	113.967	0.360816
H2bc3	35.925	209.867	0.147961
Eno3	85.075	119.167	0.0903735
Psma2	91.3	107.833	0.0298307
Itih2	47.85	183.4	0.219287
Serpinc1	71.2	129.933	0.0712311
Ugdh	99.975	97.7667	0.997483
Lamc1	88.75	112.767	0.549322
H3c2	27.4	243.733	0.369228
Tubb6	207.833	58.8333	0.243498
Psmb2	99.725	102.767	0.939361
Pgk1	84.425	118.1	0.0282949
Psmb1	97.525	99.2333	0.696428
Col1a1	133.25	74.1667	0.423667
Aldh1l1	91.275	124.767	0.808095
Nid1	100.525	127.9	0.991035
Aebp1	134.55	130.9	0.95767
Pygl	117.467	102.833	0.931011
Hbb-b1	63.9	140.933	0.00063798	up
Acly	96.25	100.767	0.585238
Lgals3bp	154.125	50.5667	0.00377515	down
Ctsd	155.875	48.6667	0.000888368	down
Fat4	131.05	74.6	0.233175
Thbs2	195.625	#DIV/0!	#DIV/0!
Hspa1l	94.7	119.333	0.563711
Lamb1	90.9	93.1667	0.687754
Ppp2r1a	90.45	109.033	0.440819
Hgd	132.7	80.7333	0.356804
Arf3	91.175	106.633	0.12
Vcl	84.1	110.367	0.0315354
Lpl	180.425	23	0.000488598	down
Idh1	94.45	98.5	0.810896
Psma5	120.475	79.9667	0.411101
Anxa2	118.275	100.933	0.576812
Ldhb	101.45	104.667	0.955549
Vim	115.15	87.0667	0.293328
Ywhaz	81.225	121.6	0.0197177
Kpnb1	83.175	109.167	0.0753136
Psmd2	112.3	87.6	0.00735737
Lama2	106.1	101.567	0.544149
Itih3	92.55	102.5	0.591612
Igf2r	128.675	74.3333	0.0173392
Psap	126.55	51.1667	0.361172
Vcp	76.225	81.9	0.659539
Ass1	81.3	113.567	0.0486666
C4b	98.65	106.3	0.848244
Psmd7	142.425	76.2	0.373433
Gfpt1	91.775	94.7667	0.531096
Hmgb1	67.6	147.233	0.327592
Psmb7	49.45	140.633	0.102888
Pygm	78.9	121.2	0.034507	up
Sptan1	108.9	94.2333	0.426569
F13a1	115.925	82.9333	0.679576
Alb	104.55	91.0333	0.379216
Col6a1	107.075	95.6333	0.441014
Actn2	226.5	100.45	0.30402
Npepps	109.375	92.5	0.494422
Postn	116.575	70.4333	0.331813
Masp1	117.375	87.6	0.0832784
Pfn1	104.1	105.733	0.726379
Cat	91.4	101.2	0.612858
Ext1	79.325	111.9	0.324197
Epx	59.5	168.767	0.239963
Ywhae	105	84.7667	0.672557
Ywhaq	89.4	106.567	0.306781
Gdi1	103.025	95.2667	0.526505
Glg1	69.05	128.667	0.0122424	up
Pfkl	79.675	114.667	0.0482872
Col14a1	120.033	148.95	0.616311
Ran	115.45	92	0.202681
Hsp90b1	68.025	101	0.372594
Fbn1	104.3	120.933	0.876684
Aldh9a1	85.45	106.067	0.393071
Xpnpep1	94.575	112	0.679303
Cap1	158.2	45.0333	0.00641547	down
Hspa5	80.725	102.333	0.170172
Fbln2	188.85	24.5	0.207764
Psmc3	110.25	98.8667	0.434667
S100a9	151.525	51	0.29216
Ilk	93.9	99.2667	0.540458
Actr2	98.725	105	0.895159
Xpo1	87.525	114.6	0.035812
A2m	104.075	170.35	0.712008
Ywhab	84.45	111.733	0.0878564
Pdia6	91.125	114.467	0.326821
Serpine1	125.225	99.3	0.360453
Uso1	129.275	62.6	0.356731
Ap2b1	96.45	118.167	0.858902
Nptx1	76.125	131.267	0.272913
Rap1b	98.55	102.333	0.813931
Hexa	200	#DIV/0!	#DIV/0!
Ehd1	104.175	97.4333	0.414404
Ecpas	155	121.667	0.691616
Psmc4	97	90.1333	0.826148
Ctsb	163	45.8667	0.00529902	down
Ehd3	94.975	119.2	0.687489
Qsox1	95.35	106.367	0.534134
Psmc6	91.35	114.833	0.112486
Ldha	115.825	111.85	0.930572
Psma1	100.325	97.8	0.976733
Atic	103.867	177.05	0.57
Vldlr	96.3	112.267	0.571876
Ptprs	112.7	94.1333	0.340618
Uba52	17.8	213.767	0.220602
Mat1a	95.15	101.867	0.360233
Apob	108.375	94.4	0.210767
Hp	116.275	82.8667	0.647873
Man2b1	174.225	34.7	0.00280696	down
Nutf2	65.575	124.367	0.0197729	up
Plcg2	72.625	119.833	0.0984038
Fth1	136.825	126.35	0.766602
Psmb3	96.025	110.233	0.431716
H3c1	23.55	234.633	0.145189
Actbl2	#DIV/0!	400	#DIV/0!
Lgmn	193.2	24.3	0.136562
Rab11b	76.75	115.8	0.112983
Cops4	107.75	81.5333	0.418832
Coro1a	104.35	100.633	0.727508
Anxa1	72.4	155.3	0.392694
Cct5	108.15	91.4667	0.593881
Flot2	92	87.8333	0.713731
Tcp1	133.2	106.833	0.593174
C8b	85.7	281.45	#DIV/0!
Col6a2	112.675	85.1667	0.486945
H1-1	#DIV/0!	400	#DIV/0!
Npm1	116.625	92.5	0.4141
Gdi2	120.5	65.9333	0.199991
H2-K1	136.85	53.5333	0.359362
Aldoa	97.65	99.5667	0.865007
Serpinh1	57.1	190.567	0.0219138	up
Mthfd1	85.825	92.2667	0.520184
Psmc5	105.275	90.9	0.857437
Krt75	800	#DIV/0!	#DIV/0!
Eif4a2	215.2	93.25	0.223591
Krt6a	84.325	117.6	0.131327
Shmt1	62.275	94.6333	0.385963
Vps35	88.95	115.1	0.423757
Dpysl2	113.767	93.8333	0.989137
Ogn	71.275	148.1	0.314771
H2ac20	54.075	186.533	0.245694
Dnm1l	96.025	101.233	0.794975
Rrm1	186.733	119.9	0.25629
Ppp2cb	132.8	76.9333	0.54697
Cse1l	90.05	121.467	0.33938
Psma4	87.625	116.933	0.225114
Hspa4	115.9	131.55	0.633395
Olfml3	134.125	73.1333	0.0737371
H3-3a	21.875	231.4	0.169387
Cct7	115	151.9	0.00511617
Macroh2a1	89.75	140	0.706824
Igfals	62.375	124.267	0.00412514	up
Aars1	141.875	58.9667	0.0700973
Cpb2	47.525	145.8	0.0795758
Efemp1	220.9	121.2	0.382298
H2ac21	89.425	121.667	0.470056
Aldh1a7	64.725	129.5	0.0240516	up
Atp6v1a	102.933	178	0.313441
Fermt3	134.5	132.2	0.973482
Clec11a	92.275	106.2	0.530519
Adk	87.05	106.6	0.0685531
Fscn1	92.35	112.1	0.446592
Fgb	98.425	107.367	0.952485
Cct4	87.7	123.067	0.205586
Itm2b	104.15	99.1667	0.771792
Ugp2	105.05	60.7667	0.824416
Lyz2	208.5	87.25	0.4676
F13b	95.3	102.333	0.891352
Pltp	425.5	374.5	#DIV/0!
Diaph1	65.3	121.9	0.221488
Flot1	144.575	73.3333	0.404885
Bhmt	92.125	115.933	0.658845
Notch3	111.475	101.267	0.311317
Selenbp2	141.2	61.5333	0.109271
P4hb	120.875	88.7667	0.0856316
Hnrnpk	98.225	87.7	0.905948
Gcn1	61.075	170.833	0.376325
Pklr	49.3	119.033	0.0370272	up
Mfge8	122.3	78.2667	0.0559787
Mtap	82.675	122.6	0.164751
Msn	92.25	121.033	0.392346
Spon1	148.95	182.5	0.626236
Tpi1	116.15	119.6	0.545266
Cct6a	138.2	203.55	0.457608
Ywhah	74.375	147.767	0.500201
Wdr1	59.55	179.733	0.350376
Tagln2	62.2	141.4	0.0639234
Adsl	260	332.5	#DIV/0!
Psmd13	354.7	359.1	#DIV/0!
Psmb6	82.075	123.167	0.12644
Iqgap1	116.525	99.4	0.417656
Cndp2	86.95	112.733	0.520892
Chad	73.75	124.967	0.0188697	up
Ywhag	155.6	195.95	0.933437
Acsl4	84.1	112.333	0.324188
Ecm1	100.45	103.7	0.938815
Ube2d3	72.2	194.75	0.0490298	up
Angptl3	86.55	88.2	0.578705
Map2k1	106.05	93.1667	0.602118
Ap2a2	107.75	79.4333	0.695167
Gnb1	83.375	118.6	0.270755
Rab1b	115.625	126.3	0.927488
Fasn	120.5	83	0.0387761
Aplp2	95.05	132.267	0.869121
Fermt2	135.175	52.0333	0.193195
Ezr	83.65	109.967	0.216618
Niban2	91.075	108.067	0.396791
Sars1	43.875	148.833	0.00264137	up
Col2a1	#DIV/0!	#DIV/0!	#DIV/0!
Atp5f1b	42.45	192.367	0.0931268
Lypla2	95.025	108.333	0.690659
Fgg	162.967	118.05	0.539004
Psmd1	95.35	116.467	0.845865
Colec10	115.475	82.8333	0.0568911
Prg4	84.525	113.5	0.0456558
Yars1	148.25	242.2	0.24213
Arg1	163.233	72.4	0.249111
Cops3	92.9	94.6	0.731744
C5	247.05	144.75	0.293122
Ipo5	71.775	129.067	0.130589
Coro1c	109.4	94.7333	0.145403
Ltbp4	#DIV/0!	#DIV/0!	#DIV/0!
Eif3e	108.125	78.9	0.504739
Snap23	63.9	138.567	0.00588295	up
Col5a1	107.475	96.9333	0.318671
C1ra	280	520	#DIV/0!
Nap1l1	83.6667	149.367	0.135998
Cdc42	113.6	91.8333	0.128076
Arpc2	165.85	161.25	0.691888
Ap1b1	131.4	164.35	0.388523
Gpd1	154.2	194.4	0.255974
Igf2	200.5	148.5	0.639735
Ext2	108.575	95.5333	0.678771
Ctss	175.525	40	0.0369457	down
Rcn1	76.9333	294.1	0.0126965	up
Fbln5	103.3	91.2667	0.60354
Pdcd6ip	153.9	60.8333	0.0877752
Gstm5	71.825	123.167	0.00285853	up
Spp2	219.8	101.35	0.0588935
Ppia	116	78.4667	0.549063
Gnb2	119.867	115.2	0.749657
H1-2	115.45	265.8	0.577406
Fmod	105	90.7	0.408848
Tg	92.15	134.267	0.766517
Psmd11	126.1	64.7333	0.163896
Me1	96.175	99.2333	0.759838
Rack1	163.233	95.75	0.321617
Mapre2	70.525	213.15	0.0709227
Plod1	111.6	92.1	0.454404
Serpind1	127.35	172.2	0.0674882
Psmc2	76	111.067	0.460746
Nrp1	56.4	139.1	0.0149867	up
Hmgcs1	82.5667	150.833	0.0523785
Ckb	138.275	63.5	0.0406889	down
Cp	50.55	144.3	0.0013843	up
Cpn1	60.675	99.7667	0.339517
Lims1	#DIV/0!	#DIV/0!	#DIV/0!
Aldh16a1	120.75	85.0333	0.528524
Col9a1	115.825	80.5667	0.1762
P4ha1	84.475	110.8	0.221636
Dpysl3	132.8	136.467	0.984689
Ppp1cb	121.167	160.5	0.710879
Creg1	261	8.5	0.306634
Ubr4	130.467	106.133	0.613939
Sult1d1	105.7	310.7	#DIV/0!
Phgdh	102.95	86.4333	0.861111
Psmc1	79.1333	94.6333	0.396689
Pgk2	697.1	#DIV/0!	#DIV/0!
Ipo7	79.525	119.733	0.528375
Arpc4	102	109	0.877019
Ptges3	80.3	110.967	0.181294
Mmp12	800	#DIV/0!	#DIV/0!
Capn1	29.025	207.767	0.0928562
Cmbl	67.95	121.4	0.00946255	up
Rgn	60.85	138.5	0.211184
Cct2	95.65	111.867	0.62217
Aimp2	84.975	103.433	0.416492
Rab10	83.075	127.733	0.155486
Chil3	400	#DIV/0!	#DIV/0!
Uroc1	111.75	96.5333	0.194033
Itgb3	#DIV/0!	#DIV/0!	#DIV/0!
Pgm2	104.525	96	0.795571
Ola1	75.5	216.333	0.357891
Nid2	107.525	172.7	0.797333
Rhoa	89.1333	158.333	0.334326
Rap2c	173.1	155.55	0.214114
Nucb1	59.5333	161.467	0.0484995	up
Sec23a	93.15	125.25	0.440324
Tie1	#DIV/0!	#DIV/0!	#DIV/0!
Rbp1	160.8	105.867	0.156865
Anxa5	109.525	91.6333	0.541328
Ppp1r7	65.45	107.3	0.170546
Copb1	109.35	131.4	0.608681
Arpc3	96.55	121.5	0.487929
Igfbp6	81.025	110.133	0.324782
Gart	87.525	117.867	0.305407
Iars1	94.875	119.4	0.836663
Bzw1	190.9	273.8	0.852293
Serpine2	355.15	#DIV/0!	#DIV/0!
Usp14	#DIV/0!	#DIV/0!	#DIV/0!
Comt	96.075	106.167	0.643826
Plod3	106.475	98.7667	0.810506
Psmd12	191.85	156.3	0.209195
Eif5a	118.925	101.533	0.575506
Pcyox1l	94.025	115.567	0.561085
Nap1l4	60.0333	220.65	0.0240912	up
Cops2	110.333	161.35	0.34758
Vps4a	#DIV/0!	#DIV/0!	#DIV/0!
Ddx1	100.825	97.0333	0.899243
Psmd5	188.9	81.9	0.433131
Galk1	#DIV/0!	800	#DIV/0!
Atp6v1b2	349.2	33.4	0.338533
Gars1	110.6	123.2	0.682008
Gfap	69.375	117.2	0.0628082
Psma3	202.4	111.2	0.595277
Cbr3	#DIV/0!	#DIV/0!	#DIV/0!
Glo1	78.85	125.1	0.182456
Rsu1	82.95	126.567	0.176836
Psmd3	114.367	101.5	0.997908
Eif3a	152.25	167	0.782758
Krt79	101.875	95.8667	0.913441
Myl6	182.9	104.133	0.252123
Clic4	84.375	159.9	0.092937
B4gat1	154.15	142.6	0.862467
Lipa	131	138	0.744026
Bmp1	#DIV/0!	#DIV/0!	#DIV/0!
Fah	255.267	22.8	0.0032943	down
Lum	96.25	106.433	0.688085
Krt42	76.775	143.367	0.340323
Hmcn1	191.2	142.15	0.331198
Hgfac	251.45	297	#DIV/0!
Efemp2	125.45	136.45	0.717155
H2az2	66.825	162.1	0.429479
Hprt1	114.475	83.9333	0.0214753
Fga	102.925	93.1667	0.792083
Rab7a	69.175	158.5	0.299458
Col4a1	184.65	149.45	0.11912
Pbld1	146.5	220.45	#DIV/0!
Dars1	99.55	107.167	0.955609
Hspb1	111.733	86.0667	0.922502
Hadh	93.075	104.167	0.41283
Serpina11	106.65	85.8667	0.269196
Apom	94.775	108.9	0.620415
Eif5	110.925	100.7	0.581249
Angptl1	121.95	89	0.126696
Tkfc	93.075	100.667	0.415954
Vwf	63.55	138.433	0.0291142	up
Aldob	800	#DIV/0!	#DIV/0!
Nt5c2	117.25	240.85	0.497867
Ddx39b	124.267	95.8667	0.81731
Col5a2	266.667	#DIV/0!	#DIV/0!
Esd	394.8	336.7	#DIV/0!
Svep1	271.65	170.1	0.249478
Sar1a	75.45	129.2	0.239546
Tars1	76.475	122.267	0.260123
Acan	84.725	99.4333	0.394898
Abce1	209.767	170.7	#DIV/0!
Emilin1	243.867	68.4	#DIV/0!
Sdcbp	371.9	#DIV/0!	#DIV/0!
Sptbn1	271	529	#DIV/0!
Lypla1	#DIV/0!	#DIV/0!	#DIV/0!
Tpp1	111.9	173.25	0.433876
Capns1	400	#DIV/0!	#DIV/0!
Masp2	99.05	227.05	0.464429
Etf1	#DIV/0!	#DIV/0!	#DIV/0!
Cdh5	217.35	220.8	0.466985
Neo1	180.25	230.1	0.437093
Cd9	58.2	192.55	0.0150872	up
Prkar1a	205.8	122.167	0.144874
Paics	86.575	128.8	0.5331
Tnfaip8	#DIV/0!	#DIV/0!	#DIV/0!
Cul5	246	373.4	#DIV/0!
Matn3	#DIV/0!	#DIV/0!	#DIV/0!
Rps6ka3	115.65	90.1667	0.379442
Pls1	136.5	114.1	0.943604
Itgb1	110.2	140.467	0.591261
Calr	211.8	294.05	#DIV/0!
Myh1	177.5	222.5	0.308902
Ppie	138.05	132.333	0.874843
Pcolce	101.25	100.2	0.766706
Hexb	264.95	135.05	0.211744
Mon2	181.533	127.7	0.511191
Arcn1	139.233	142.4	0.66204
Ctps1	111.275	97.7	0.614413
Krt16	282.3	137	0.527439
Papss1	182.7	217.3	0.88491
Pxdn	132.3	69.9	0.00112142
Gmpr	127.75	544.5	#DIV/0!
Angptl4	400	#DIV/0!	#DIV/0!
Cntn1	93.175	90.8667	0.634832
Pzp	92.5667	151.9	0.650455
Rpl17	800	#DIV/0!	#DIV/0!
Pip4k2a	#DIV/0!	286.35	#DIV/0!
Arl1	326.1	473.9	#DIV/0!
Akr1a1	93.475	122.033	0.775623
Tpm3	#DIV/0!	#DIV/0!	#DIV/0!
Gnb4	226.25	103.95	0.216569
Heph	199.9	342.3	#DIV/0!
Cct3	224.6	324.8	#DIV/0!
Rps21	800	#DIV/0!	#DIV/0!
Tpm2	339.2	460.8	#DIV/0!
Cfl1	143.45	169.8	0.26545
Capza2	90.6	129.15	0.095892
Rbp4	800	#DIV/0!	#DIV/0!
Tnpo1	112.275	102.133	0.476254
Snx5	113.625	109.8	0.770815
Ssc5d	92.3667	238.3	0.146866
Itih1	81.1	117.933	0.0081976
Ptms	118.767	137.8	0.755826
Stip1	98.4	156.9	0.294784
Gphn	800	#DIV/0!	#DIV/0!
Gpld1	#DIV/0!	#DIV/0!	#DIV/0!
Amy1	138.267	210.4	0.333859
Gbe1	371.35	42.6	0.440603
Upb1	92.0667	133.2	0.174971
St13	#DIV/0!	#DIV/0!	#DIV/0!
Rpl7	130.367	102.367	0.567272
Slc2a1	101.6	98.1	0.92663
Dctn2	419.1	380.9	#DIV/0!
Tgfbi	281.65	85.3	0.139636
Taldo1	155.4	210.1	#DIV/0!
Psmb4	267.05	184.5	0.522618
Slc2a3	96.175	83.4333	0.891609
F10	102.967	174.75	0.442127
Prep	236.933	44.6	0.432424
Pgd	226.4	286.85	#DIV/0!
NARS1	103.3	94.4	0.643447
Rab5b	115.4	223.85	#DIV/0!
Lcat	642.3	103.2	#DIV/0!
App	100.833	100.2	0.483908
Tatdn1	112.133	133.7	0.952716
Col4a2	800	#DIV/0!	#DIV/0!
Oga	#DIV/0!	#DIV/0!	#DIV/0!
Mmp2	166.225	36.9333	0.0353101	down
Hnrnph1	83.9	131.167	0.516582
Gpnmb	299.9	250	#DIV/0!
Pdia3	84.025	116.8	0.492018
Vcan	256.8	157	0.0173694
Loxl2	622.8	177.2	#DIV/0!
Septin2	170.3	229.7	0.49315
Uap1	79.525	134.9	0.104789
Cryz	499.1	300.9	#DIV/0!
Aldh7a1	#DIV/0!	#DIV/0!	#DIV/0!
Blvrb	332.45	67.55	0.422948
Gale	94.55	119.9	0.75442
Asns	94.975	109.4	0.718645
Ncam1	145.1	141.05	0.59954
Eftud2	135.267	110	0.519323
Rnh1	97.4	238.45	#DIV/0!
Pbdc1	161.367	120.7	0.536936
Otulin	#DIV/0!	#DIV/0!	#DIV/0!
Apoa1	111.575	97.7667	0.501217
Galc	#DIV/0!	#DIV/0!	#DIV/0!
Naga	398.8	200.9	#DIV/0!
Sult1a1	107.525	93.8667	0.571473
Sms	89.05	111.367	0.288854
Ddx25	125.65	111.033	0.831855
Crlf3	95.575	106.533	0.774057
Ampd2	115.975	148.7	0.944837
Eif3c	718.3	#DIV/0!	#DIV/0!
Cpa1	80.775	130.367	0.0847306
Acss2	92.125	182.7	0.18916
Il10rb	48.5333	163.333	0.237094
Wdr61	106.333	191.45	0.449953
Ube4b	148.733	142.8	0.740431
Lta4h	327.2	472.8	#DIV/0!
Cops7b	106.267	150.9	0.020515
Clic1	125.6	183	#DIV/0!
Ipo4	83.825	117.767	0.226315
Isoc1	134.4	72.95	0.985871
Pros1	115.367	150.65	0.576517
Amdhd1	134.525	130.9	0.95195
Atp6v1e1	187.367	237.8	#DIV/0!
Ptpn12	114.55	159.5	0.755442
Kars1	120.7	102.95	0.651456
Serping1	157.95	46.1	0.383207
Aoc1	197.633	207.1	#DIV/0!
Btf3	#DIV/0!	#DIV/0!	#DIV/0!
Sfpq	400	#DIV/0!	#DIV/0!
H1-5	#DIV/0!	400	#DIV/0!
Papss2	248.6	216.6	#DIV/0!
G6pdx	161.8	157.3	0.91742
Myl9	113.333	153.333	0.640961
Tnn	#DIV/0!	#DIV/0!	#DIV/0!
Kif5b	#DIV/0!	#DIV/0!	#DIV/0!
C1qtnf9	#DIV/0!	#DIV/0!	#DIV/0!
Stab2	94.85	118.867	0.607051
Camp	400	#DIV/0!	#DIV/0!
Septin11	#DIV/0!	#DIV/0!	#DIV/0!
Fkbp4	#DIV/0!	#DIV/0!	#DIV/0!
Sp6	171.65	155.85	0.26263
Tmc5	81.55	124	0.119791
Itih4	146.025	57.8	0.356276
Vars1	#DIV/0!	#DIV/0!	#DIV/0!
Itga2	135.4	132.1	0.552134
C1qtnf3	146.9	196.65	0.621318
Prpf19	712.3	87.7	#DIV/0!
Cdh13	215.8	184.15	0.810045
Tbc1d8b	#DIV/0!	800	#DIV/0!
Vbp1	118.1	190.65	0.265666
Ighm	71.4333	204.6	0.106274
Fstl1	78.975	129.333	0.390811
Tkt	46.275	100.9	0.23454
Csad	223	294.7	#DIV/0!
Cenpe	100.75	119.467	0.980919
Capns2	92.825	102.033	0.429987
Sparc	#DIV/0!	#DIV/0!	#DIV/0!
Bin1	270.9	160.1	0.525875
Amh	#DIV/0!	#DIV/0!	#DIV/0!
Gps1	121.5	157.05	0.368866
Gnaq	193.933	86.5	0.340322
Ppp6r3	317.9	296.7	#DIV/0!
Nrp2	162.3	173.9	0.912289
Adamts13	#DIV/0!	#DIV/0!	#DIV/0!
Septin7	142	116	0.540493
Rpl4	327.05	145.9	#DIV/0!
Nbeal2	97.9	194.9	0.295117
Stat3	54.35	120.7	0.400675
Txndc17	88.025	103.2	0.450639
Akr7a2	#DIV/0!	#DIV/0!	#DIV/0!
Lmnb1	240.267	79.3	#DIV/0!
Rab1A	#DIV/0!	#DIV/0!	#DIV/0!
Pls3	99.5	97.6667	0.974173
Nfasc	124.667	158.45	0.780413
Hook3	113.1	223.6	#DIV/0!
Shc1	442.5	322.1	#DIV/0!
Akr1b1	#DIV/0!	#DIV/0!	#DIV/0!
S100a8	216.6	50.0667	0.24951
Gnpnat1	71.325	79.8667	0.518336
Snrnp200	252.9	41.2	#DIV/0!
Cul4b	#DIV/0!	#DIV/0!	#DIV/0!
Aox2	162.5	156.3	0.885991
Lama3	683.3	116.7	#DIV/0!
Gusb	#DIV/0!	#DIV/0!	#DIV/0!
Ppp2r5a	211.5	181.7	#DIV/0!
Cul1	198.467	102.3	0.262831
Bcl2l14	286.8	180.35	#DIV/0!
Tcte1	84.6	112.6	0.65958
Pgrmc1	34.0667	323.95	0.320995
Stk24	150.75	276.5	0.581471
Cluh	#DIV/0!	#DIV/0!	#DIV/0!
Usp15	381.8	418.2	#DIV/0!
Sympk	108.475	94.4333	0.593699
Nadsyn1	#DIV/0!	#DIV/0!	#DIV/0!
Atp6ap2	400	#DIV/0!	#DIV/0!
Hspd1	460.2	339.8	#DIV/0!
Ubox5	194.4	141.5	#DIV/0!
Aldh1l2	280.55	238.9	#DIV/0!
Fbxo11	108.225	84.2	0.761269
Eppk1	400	#DIV/0!	#DIV/0!
Nsf	435.8	364.2	#DIV/0!
Afm	499.4	300.6	#DIV/0!
Serpini2	161.8	149.45	0.954073
Rps2	#DIV/0!	#DIV/0!	#DIV/0!
Tmco6	389.5	394.5	#DIV/0!
Slc5a10	76.975	125.167	0.0925839
Cdc37	139.9	106.367	0.886531
Rab40c	188.5	143.6	0.550909
Dpys	800	#DIV/0!	#DIV/0!
Coro1b	207.9	344.6	#DIV/0!
Tbc1d2b	#DIV/0!	#DIV/0!	#DIV/0!
Poglut2	147.4	216.6	0.819444
Hyou1	173.25	262.8	0.322388
Hace1	#DIV/0!	#DIV/0!	#DIV/0!
Gpx3	81.0333	131.233	0.379644
Eif4enif1	88	150.9	0.258408
Dcaf17	98.9667	130.6	0.393433
Eef1g	104.45	156.867	0.180382
Smpd1	181.55	160.9	0.64824
Tssk6	176.633	95.65	0.159978
Foxk2	332.9	259.4	#DIV/0!
Kank2	288.55	222.9	#DIV/0!
Mmrn1	400	#DIV/0!	#DIV/0!
Col16a1	#DIV/0!	#DIV/0!	#DIV/0!
Piezo1	148.05	220.75	0.873723
Apod	234.95	221.5	0.656233
Mapk14	249.5	281.3	#DIV/0!
Scube3	#DIV/0!	#DIV/0!	#DIV/0!
Ppa1	91.2	213.85	#DIV/0!
Rundc3a	146.15	71.7667	0.00432696	down
Clk3	334.35	65.7	0.451598
Il19	93.2	243.2	#DIV/0!
Aldoc	244.8	138.233	#DIV/0!
Eprs1	#DIV/0!	#DIV/0!	#DIV/0!
Cfp	#DIV/0!	#DIV/0!	#DIV/0!
Dnajc17	286.85	81	0.337222
Ank2	100.175	107.6	0.988692
Col26a1	140.175	79.8	0.60964
Mrpl39	173.9	325.8	0.685821
Ap1g1	274.8	240.1	#DIV/0!
Otub1	172.7	174.8	0.655468
Arhgap35	99.6	254.75	0.334538
Mapk1	506.9	293.1	#DIV/0!
Grhpr	110.1	163.4	0.901884
Cx3cl1	495.8	304.2	#DIV/0!
Lgalsl	81.3	266.55	#DIV/0!
Mad1l1	800	#DIV/0!	#DIV/0!
Ubr3	800	#DIV/0!	#DIV/0!
Huwe1	182.625	69.5	#DIV/0!
Fen1	300.75	154.5	0.481759
Brd9	#DIV/0!	400	#DIV/0!
Tmem67	355.8	444.2	#DIV/0!
Pbxip1	400	#DIV/0!	#DIV/0!
Rc3h2	219.15	361.7	#DIV/0!
Hnrnpa2b1	#DIV/0!	#DIV/0!	#DIV/0!
Ppp2r2d	195.5	385.6	#DIV/0!
Jph3	493.1	306.9	#DIV/0!
Pinx1	166.35	169.75	0.620304
Mybbp1a	189.45	196.7	0.677498
Cyfip1	#DIV/0!	#DIV/0!	#DIV/0!
Tspan14	238.467	42.35	0.439823

## Sheet: 3d
Category	Term	Count	%	PValue	Genes	List Total	Pop Hits	Pop Total	Fold Enrichment	Bonferroni	Benjamini	FDR
UP_KW_DOMAIN	KW-0732~Signal	13	50	1.09895e-06	NRP1, GSN, VWF, F2, CP, PTPRF, GLG1, RCN1, CILP, CHAD, SERPINH1, NUCB1, IGFALS	13	4747	14882	3.13503	8.79158e-06	8.79161e-06	8.79161e-06
GOTERM_CC_DIRECT	GO:0005615~extracellular space	11	42.3077	2.2299e-06	GSN, VWF, CKM, CD9, SNAP23, CHAD, SERPINH1, HBB-B1, NUCB1, F2, RAB11A	26	1999	29926	6.33367	0.000193983	0.000194002	0.000189542
GOTERM_CC_DIRECT	GO:0062023~collagen-containing extracellular matrix	5	19.2308	0.000163881	HSP90AA1, VWF, CILP, SERPINH1, F2	26	336	29926	17.128	0.0141576	0.00523304	0.00511274
GOTERM_CC_DIRECT	GO:0005576~extracellular region	8	30.7692	0.00018045	GSN, VWF, CILP, CHAD, NUCB1, IGFALS, F2, CP	26	1515	29926	6.07789	0.0155779	0.00523304	0.00511274
UP_KW_DOMAIN	KW-0677~Repeat	11	42.3077	0.000261357	NRP1, RCN1, GSN, VWF, CHAD, NUCB1, IGFALS, F2, CP, PTPRF, GLG1	13	4583	14882	2.74765	0.00208894	0.00104543	0.00104543
GOTERM_MF_DIRECT	GO:0008201~heparin binding	4	15.3846	0.000441681	NRP1, IGFALS, F2, PTPRF	25	182	29110	25.5912	0.055396	0.0569769	0.0569769
GOTERM_CC_DIRECT	GO:0043025~neuronal cell body	5	19.2308	0.00214311	NRP1, HSP90AA1, ARG1, PTPRF, NAP1L4	26	668	29926	8.61527	0.170267	0.0466127	0.0455411
GOTERM_CC_DIRECT	GO:0005737~cytoplasm	13	50	0.00282017	HSP90AA1, GSN, CKM, PKLR, ARG1, PYGM, NUTF2, NAP1L4, SARS1, SERPINH1, NUCB1, ALDH1A7, GSTM5	26	6404	29926	2.33651	0.217844	0.049071	0.0479429
GOTERM_BP_DIRECT	GO:1904046~negative regulation of vascular endothelial growth factor production	2	7.69231	0.00335446	SARS1, NUTF2	26	4	29775	572.596	0.661067	1	1
UP_KW_CELLULAR_COMPONENT	KW-0963~Cytoplasm	13	50	0.00705641	NRP1, HSP90AA1, GSN, CKM, ARG1, NUTF2, CMBL, GLG1, NAP1L4, SARS1, NUCB1, ALDH1A7, GSTM5	22	5424	18521	2.01774	0.0879482	0.079554	0.079554
GOTERM_CC_DIRECT	GO:0005829~cytosol	10	38.4615	0.00759302	NRP1, SARS1, HSP90AA1, GSN, PKLR, ARG1, NUTF2, CMBL, ALDH1A7, GSTM5	26	4458	29926	2.58188	0.484755	0.110099	0.107568
GOTERM_BP_DIRECT	GO:0032964~collagen biosynthetic process	2	7.69231	0.0091988	ARG1, SERPINH1	26	11	29775	208.217	0.948989	1	1
GOTERM_CC_DIRECT	GO:0043209~myelin sheath	3	11.5385	0.0109285	HSP90AA1, GSN, HBB-B1	26	190	29926	18.1737	0.615579	0.135826	0.132704
UP_KW_CELLULAR_COMPONENT	KW-0964~Secreted	7	26.9231	0.0122391	GSN, VWF, CILP, CHAD, NUCB1, IGFALS, CP	22	1789	18521	3.29404	0.147933	0.079554	0.079554
INTERPRO	IPR050633:Neuropilin_MCO_CoagFactor	2	7.69231	0.0122914	NRP1, CP	26	11	22253	155.615	0.860047	1	1
GOTERM_CC_DIRECT	GO:0005925~focal adhesion	3	11.5385	0.0129839	NRP1, GSN, IGFALS	26	208	29926	16.601	0.679219	0.1412	0.137954
GOTERM_CC_DIRECT	GO:0031012~extracellular matrix	3	11.5385	0.0199204	VWF, CHAD, GLG1	26	261	29926	13.2299	0.826326	0.192564	0.188138
GOTERM_MF_DIRECT	GO:0005509~calcium ion binding	4	15.3846	0.0217133	RCN1, GSN, NUCB1, F2	25	733	29110	6.35416	0.941097	1	1
INTERPRO	IPR050328:Dev_Immune_Receptor	2	7.69231	0.0244378	CHAD, IGFALS	26	22	22253	77.8077	0.980432	1	1
GOTERM_MF_DIRECT	GO:0042802~identical protein binding	6	23.0769	0.0249414	HSP90AA1, VWF, ARG1, NUTF2, ALDH1A7, GSTM5	25	2076	29110	3.36532	0.961544	1	1
UP_SEQ_FEATURE	CARBOHYD:O-linked (GalNAc...) serine	2	7.69231	0.0267007	VWF, CHAD	26	24	22194	71.1346	0.993486	1	1
KEGG_PATHWAY	mmu04910:Insulin signaling pathway	3	11.5385	0.0296214	PKLR, PYGM, PTPRF	20	140	9789	10.4882	0.858363	1	1
GOTERM_BP_DIRECT	GO:0030168~platelet activation	2	7.69231	0.0330624	VWF, F2	26	40	29775	57.2596	0.99998	1	1
UP_KW_CELLULAR_COMPONENT	KW-0272~Extracellular matrix	3	11.5385	0.03435	VWF, CILP, CHAD	22	259	18521	9.75132	0.365171	0.14885	0.14885
UP_KW_MOLECULAR_FUNCTION	KW-0143~Chaperone	3	11.5385	0.0347884	HSP90AA1, SERPINH1, NAP1L4	18	214	12247	9.53816	0.507449	0.678239	0.678239
GOTERM_BP_DIRECT	GO:0009408~response to heat	2	7.69231	0.0354994	HSP90AA1, CKM	26	43	29775	53.2648	0.999991	1	1
GOTERM_MF_DIRECT	GO:0005524~ATP binding	5	19.2308	0.0358529	SARS1, HSP90AA1, PKLR, CKM, UBE2D3	25	1544	29110	3.77073	0.990995	1	1
GOTERM_BP_DIRECT	GO:0051591~response to cAMP	2	7.69231	0.0411626	PKLR, PYGM	26	50	29775	45.8077	0.999999	1	1
UP_KW_LIGAND	KW-0106~Calcium	6	23.0769	0.041665	NRP1, RCN1, GSN, NUCB1, F2, CP	16	913	6758	2.77574	0.493852	0.666639	0.666639
GOTERM_BP_DIRECT	GO:0042307~positive regulation of protein import into nucleus	2	7.69231	0.0443844	HSP90AA1, NUTF2	26	54	29775	42.4145	1	1	1
UP_SEQ_FEATURE	CARBOHYD:N-linked (GlcNAc...) asparagine	9	34.6154	0.0468704	NRP1, VWF, CILP, SERPINH1, IGFALS, F2, CP, PTPRF, GLG1	26	3734	22194	2.05746	0.999867	1	1
SMART	SM00013:LRRNT	2	7.69231	0.052023	CHAD, IGFALS	12	53	10944	34.4151	0.763658	0.983951	0.983951
UP_KW_BIOLOGICAL_PROCESS	KW-0094~Blood coagulation	2	7.69231	0.0547781	VWF, F2	15	45	11212	33.2207	0.78152	0.739505	0.739505
UP_KW_BIOLOGICAL_PROCESS	KW-0356~Hemostasis	2	7.69231	0.0547781	VWF, F2	15	45	11212	33.2207	0.78152	0.739505	0.739505
GOTERM_BP_DIRECT	GO:0098869~cellular oxidant detoxification	2	7.69231	0.0547836	HBB-B1, CP	26	67	29775	34.1848	1	1	1
INTERPRO	IPR000372:LRRNT	2	7.69231	0.0579018	CHAD, IGFALS	26	53	22253	32.2975	0.999924	1	1
GOTERM_MF_DIRECT	GO:0005518~collagen binding	2	7.69231	0.0585038	VWF, SERPINH1	25	73	29110	31.9014	0.999581	1	1
GOTERM_BP_DIRECT	GO:0043627~response to estrogen	2	7.69231	0.0595465	HSP90AA1, GSTM5	26	73	29775	31.3751	1	1	1
UP_SEQ_FEATURE	SITE:Transition state stabilizer	2	7.69231	0.0622988	PKLR, ALDH1A7	26	57	22194	29.9514	0.999994	1	1
GOTERM_BP_DIRECT	GO:0007155~cell adhesion	3	11.5385	0.0645844	VWF, IGFALS, PTPRF	26	496	29775	6.92657	1	1	1
GOTERM_BP_DIRECT	GO:0007596~blood coagulation	2	7.69231	0.0697872	VWF, F2	26	86	29775	26.6324	1	1	1
UP_SEQ_FEATURE	MOTIF:Prevents secretion from ER	2	7.69231	0.0717884	RCN1, SERPINH1	26	66	22194	25.8671	0.999999	1	1
GOTERM_MF_DIRECT	GO:0005515~protein binding	9	34.6154	0.0723664	NRP1, HSP90AA1, GSN, VWF, UBE2D3, SERPINH1, IGFALS, F2, GSTM5	25	5577	29110	1.87907	0.999938	1	1
SMART	SM00082:LRRCT	2	7.69231	0.0728853	CHAD, IGFALS	12	75	10944	24.32	0.8704	0.983951	0.983951
GOTERM_MF_DIRECT	GO:0051082~unfolded protein binding	2	7.69231	0.0731842	HSP90AA1, SERPINH1	25	92	29110	25.313	0.999945	1	1
UP_KW_MOLECULAR_FUNCTION	KW-0021~Allosteric enzyme	2	7.69231	0.0737094	PKLR, PYGM	18	55	12247	24.7414	0.783756	0.678239	0.678239
GOTERM_CC_DIRECT	GO:0005793~endoplasmic reticulum-Golgi intermediate compartment	2	7.69231	0.0748912	SERPINH1, NUCB1	26	93	29926	24.7527	0.998855	0.651553	0.636575
GOTERM_BP_DIRECT	GO:0030512~negative regulation of transforming growth factor beta receptor signaling pathway	2	7.69231	0.0783687	CILP, GLG1	26	97	29775	23.6122	1	1	1
GOTERM_MF_DIRECT	GO:0000166~nucleotide binding	2	7.69231	0.0808223	SARS1, PYGM	25	102	29110	22.8314	0.999981	1	1
INTERPRO	IPR000483:Cys-rich_flank_reg_C	2	7.69231	0.0809789	CHAD, IGFALS	26	75	22253	22.8236	0.999999	1	1
KEGG_PATHWAY	mmu01100:Metabolic pathways	7	26.9231	0.0847491	PKLR, CKM, ARG1, PYGM, CMBL, ALDH1A7, GSTM5	20	1644	9789	2.08403	0.996837	1	1
UP_KW_PTM	KW-0165~Cleavage on pair of basic residues	3	11.5385	0.0883126	VWF, CILP, F2	26	263	13166	5.77625	0.638336	0.574352	0.574352
GOTERM_CC_DIRECT	GO:0005788~endoplasmic reticulum lumen	2	7.69231	0.0956051	RCN1, SERPINH1	26	120	29926	19.1833	0.99984	0.756149	0.738767
UP_KW_BIOLOGICAL_PROCESS	KW-0346~Stress response	2	7.69231	0.0965801	HSP90AA1, SERPINH1	15	81	11212	18.456	0.93558	0.800515	0.800515
KEGG_PATHWAY	mmu00330:Arginine and proline metabolism	2	7.69231	0.0998544	CKM, ARG1	20	54	9789	18.1278	0.998928	1	1
GOTERM_BP_DIRECT	GO:0009611~response to wounding	2	7.69231	0.099871	NRP1, F2	26	125	29775	18.3231	1	1	1

## Sheet: 3e
Symbol	mean_OE-TEAD1	mean_OE-Ctrl	p_value	sig
RANGRF	4.22949	5.50137	0.667878
HSPA2	801.433	796.787	0.963357
AGL	4.57621	8.7353	0.0788991
AGK	36.6213	28.2005	0.58177
HSPA6	429.551	603.838	0.120393
HSPA5	6390.63	5692.31	0.136599
HSPA4	122.578	185.437	0.026389
NELFB	30.9457	42.9049	0.207265
HIST1H4J	50348.6	40598.6	0.201938
HSPA9	1895.14	1427.73	0.00299753
HSPA8	2875.72	2890.36	0.863069
SSFA2	9.56585	10.4368	0.86076
C16orf13	13.1155	16.8115	0.346241
ELF3	14.5483	13.1196	0.784955
NELFE	6.5046	26.3595	0.0880002
CS	1221.28	962.119	0.013159
B2M	123.43	109.688	0.629444
SCFD2	0.983756	2.48635	0.10495
MZT2B	22.0803	9.8409	0.119471
PDCD10	89.995	92.6029	0.802277
PDCD11	38.6912	35.046	0.456393
ASS1	409.972	480.068	0.368204
SQLE	21.7892	36.3529	0.172377
SLC50A1	27.1367	18.1281	0.0239525
NCBP1	122.894	138.224	0.544957
KIAA0907	1.05112	1.48519	0.211346
ZDHHC13	42.9194	5.69336	0.00138065	up
CETN2	49.9538	22.2724	0.471294
PIK3CA	0.389477	0.637384	0.671433
SPR	32.126	26.1426	0.246333
RNF13	24.7372	18.1592	0.0804227
PTPLA	0.420268
HRSP12	81.1527	64.7759	0.712739
RAB11B	321.731	275.288	0.26282
ZC3H15	9.43333	17.5613	0.0321748
ZC3H14	15.9834	15.2259	0.778052
COG3	10.1157	12.4579	0.525693
SPTLC1	31.2929	39.162	0.460341
ZC3H18	17.4807	14.5473	0.50534
ABCD3	21.9744	20.2305	0.783406
SCLY	4.99601	5.20043	0.812759
RER1	44.3939	39.7534	0.28442
DHX8	5.99244	6.13599	0.976565
DHX9	335.465	314.04	0.552031
DIMT1	26.5232	17.9412	0.266272
NELFA	32.0629	43.7666	0.211543
TCOF1	37.7333	41.1341	0.540818
MRPL55	9.75971	5.14517	0.436897
C2CD5	1.34217
NUP98	55.3715	36.1625	0.181947
XPC	2.6375	3.5302	0.613471
SP1	2.26964	2.7129	0.552469
DHRS9	30.6274	23.3619	0.0368805
NUP93	88.2308	70.3883	0.224565
EDEM3	0.591349	0.10084	0.365994
MUC4	12.4616	56.0158	0.132565
GOLIM4	4.62491	3.78764	0.220293
USP48	5.88989	1.52127	0.287004
OPA3	9.82967	41.0313	0.183946
TAGLN	4.88037	14.8113	0.04753	down
OPA1	43.9669	39.4003	0.347204
PIK3C3	0.918911	0.842816
COMMD9	10.7866	5.42043	0.29
PTRH2	16.7206	13.6547	0.652207
PTRH1	90.7382	92.0826	0.942931
TMLHE	3.13328	3.27027	0.926155
HNRNPDL	735.93	614.308	0.177693
ORM2	3.39845
FAM98A	44.7289	39.037	0.244327
PARP14	7.97756	13.8185	0.264078
TRAPPC4	2.97626	2.33626	0.445219
PARP10	12.158	20.9412	0.550909
BAK1	50.9235	81.2099	0.339758
ANP32E	301.481	466.132	0.327534
SPPL2A	9.07064	7.13936	0.000356475
ACLY	469.058	587.086	0.0248072
NTHL1	9.37187	1.17703	0.445444
CLDN7	50.4394	49.207	0.831387
CHMP5	55.1614	99.8129	0.631266
NOP9	7.90436	6.43092	0.268741
UGCG	2.81454	3.00895	0.324802
MYO3B	5.20226	3.68845	0.311409
ATP2A2	252.592	297.413	0.297326
ALDH3A2	224.646	200.422
PLP2	644.52	881.28	0.030805
ITGA2	85.3045	98.2625	0.446674
ITGA3	30.6057	41.3284	0.116089
ITGA6	33.5164	38.8831	0.310065
KIAA1279	6.92921	4.09278	0.657658
GTF3C3	5.67159	2.03056	0.00803889	up
MFSD10	58.7174	54.6707	0.680985
GTF3C1	4.35914	8.00103	0.497378
DENND4A	0.507109	0.368999	0.279509
EDC4	15.159	19.5703	0.382464
GTF3C4	23.2983	26.7948	0.56046
SWAP70	52.2917	42.0478	0.400392
PHLDA1	11.5108	8.62755	0.697982
APOA1	13.6271	10.0865	0.260481
PHLDA3	4.41755	6.86184
UFSP2	28.6512	26.6399	0.897692
XPO1	156.226	106.358	0.0140299
TAPBP	55.1619	35.4467	0.573997
XPO5	33.5259	41.1602	0.238986
CSDE1	49.6168	26.7392	0.458391
XPO7	16.9417	17.3619	0.89681
XPO6	0.193184	0.679913	0.32969
UQCC	11.9142	23.3779	0.414046
NCK1	11.6831	22.2802	0.207007
NENF	32.4278	74.4137	0.141749
KATNB1	4.0273	6.61286	0.207539
TTK	0.849105	1.18348	0.0532726
GMDS	15.2728	22.1342	0.247272
TIPRL	87.347	127.884	0.0181445
LSS	11.6171	16.7942	0.459613
PSMG2	11.4085	12.9026	0.76779
PSMG3	3.53375	7.34627	0.772551
PRKRIR	2.33694	1.60513	0.423805
GHDC	0.633118
GAR1	67.9963	50.7746	0.452828
CRTAP	5.06795	4.2731	0.518473
TMEM246	4.50108	12.9279	0.0153349	down
CNOT10	4.89626	4.74674	0.819544
XPOT	65.9209	45.3449	0.286468
MPV17	21.7919	74.6983	0.0417505	down
PPIH	11.6799	32.6836	0.00514862	down
MMS22L	0.445299	0.532078	0.470862
PPIG	22.1027	17.4427	0.156406
SIGMAR1	276.913	255.947	0.822051
OTUD7B	0.847015	0.998727	0.721888
COL4A2	0.277097
EPS15L1	16.7846	14.9742	0.816045
ANAPC1	9.46891	8.75256	0.759326
GART	132.797	132.507	0.986451
ANAPC2	5.19451	6.3059	0.546094
ANAPC5	1.25559	1.78415	0.207678
GARS	178.172	199.195	0.414164
ANAPC7	9.43787	7.2705	0.607691
RPS6KA3	24.6276	27.0395	0.833526
RPS6KA4	7.9323	8.11826	0.94227
RPS6KA5	6.25855	3.63755	0.116022
C1orf52	17.4317	10.3523	0.133653
PISD	19.1933	16.7801	0.623855
PSMD14	27.3677	20.2708	0.0274186
HLCS		7.35337
PSMD11	234.283	220.368	0.604928
PSMD10	48.9281	44.5528	0.789645
TOP1	145.832	190.408	0.278287
PSMD12	149.7	151.145	0.929597
TCIRG1	2.70996	5.20701	0.402356
TADA3	6.09155
TMEM192	5.17032	3.9208	0.0354633
GIT1	5.37302	7.01669	0.18722
UTP20	24.4149	15.0449	0.06122
SERBP1	51.1952	12.4296	0.000673763	up
TMEM199	10.7515
RTFDC1	12.9922	23.2919	0.275518
MINPP1	8.3188	6.43224	0.588058
FAM134C	3.3951	3.04457	0.768285
PPP4C	21.6165	27.2801	0.156212
FAM134A	7.45363	3.79932	0.263936
C9orf114	2.29457	0.993753	0.47781
GANAB	949.295	710.933	0.0104108
NUP133	24.8901	28.1589	0.374266
LRPAP1	31.1438	26.6374	0.786797
LAPTM4A	20.4129	18.0513	0.713928
VAPB	276.814	255.217	0.661798
VAPA	255.402	268.558	0.807366
SMAD3	19.9398	6.3693	0.235781
NDUFAF4	40.8583	33.8906	0.293802
NDUFAF7	12.8221	14.3515	0.375472
NDUFAF6	1.4236	3.28984	0.0183717	down
NDUFAF1	38.4271	24.618	0.588623
MTIF2	6.35183	2.28905	0.351513
NDUFAF3	115.229	109.653	0.894871
NDUFAF2	18.6363	8.06994	0.363014
MIOS	0.327393	2.12638	0.0832776
SNTB2	10.354	20.5517	0.00744295
IGF2R	2.50634	2.42393	0.89833
EXOSC10	30.7795	23.1121	0.0128304
MRPL54	36.6615	83.4852	0.159406
GDAP2	7.00658	2.41029	0.561376
GDAP1	7.46155	9.39587	0.516029
C19orf52	22.0211	21.9171	0.993115
ARF3	1315.28	1809.46	0.36759
BCAR1	7.00447	11.9822	0.729315
PLRG1	12.7233	10.0621	0.700986
ARF6	163.71	140.38	0.689684
ARF5	1258.07	1430.45	0.776878
ARF4	684.678	472.007	0.00824026
FAHD1	184.818	181.865	0.888555
CRBN	6.55108
ATE1	5.14751	12.0637	0.39666
ELMSAN1	1.60736
SPTLC2	6.802	8.47952	0.331873
AP3D1	42.6558	59.4362	0.0724883
EIF4B	41.5456	28.6691	0.202465
ERICH1	2.54584	2.81853	0.880411
SZT2	0.140756	0.166122	0.579173
MRPL52	28.0495	48.7391	0.268893
MYLK4	9.23187
DRAP1	31.4253	69.011	0.000325241	down
TCEA1	95.4819	103.657	0.203165
COX4I1	994.472	870.753	0.25549
NOL9	43.7578	39.9836	0.707305
PRKAR1A	28.7945	33.2419	0.494648
CHTF18	5.96127	4.57461	0.314711
SAR1A	182.637	208.229	0.306202
SAR1B	61.499	67.7008	0.639096
NOL6	18.4674	13.2141	0.154246
SRPK1	32.4913	13.8388	0.380674
NOL3	34.8645	67.8219	0.000916555
C19orf10	84.3022	67.7381	0.660901
CCDC50	3.99921	0.735467	0.514763
NIPSNAP1	161.968	157.605	0.89457
FAM84B	6.79997	8.4197	0.719859
IRF5	1.47083	0.982703	0.00296024
RAB11FIP5	21.6868	24.3056
MPRIP	16.8155	19.6521	0.531152
BPIFA3	12.33
GAA	22.2745	14.8477	0.345297
DCAKD	13.1829	6.52306	0.0712831
RBBP6	4.30938	4.10996	0.871689
SENP1	0.710931	0.566456	0.585616
LEO1	7.91364	8.47389	0.906989
ACAD10	1.72978	2.65973	0.356971
CLPTM1	63.0287	27.1019	0.0998498
ATP1A1	210.678	206.307	0.822588
MYL6B	113.967	112.198	0.790145
C16orf91	2.70586	4.17962
IRF9	19.8448	7.12199	0.00646063	up
CARKD	12.4865	2.99013	3.36394e-05	up
CDC42	354.831	497.063	0.00914283
IPO11	28.84	98.2914	0.0376288	down
CUEDC2	13.7672	26.5132	0.509313
ACTR10	11.022	12.7751	0.797415
HMGB3	334.315	360.972	0.663302
EEF1A1	5412.18	4786.98	0.736103
EEF1A2	3361.69	3111.94	0.4591
ERBB2IP	7.84161	11.3952	0.15825
NADSYN1	7.16824	5.02907	0.496276
FYCO1	0.93778	1.38536	0.288951
TRIM21	4.62541	2.20083	0.314464
RAB2A	161.138	143.317	0.342029
SRBD1	6.69995	4.88211	0.311139
CHAF1A	1.58339	1.23847	0.559839
PDDC1	12.2661	12.1472	0.899401
ABAT	15.794	12.7472	0.0452857
NSRP1	5.77021	2.35274	0.12992
FRG1	17.2353	11.5294	0.162824
CBLB	0.881715	0.695853	0.083211
NGRN	2.81275
EEA1	47.8989	65.361	0.375855
PLGRKT	1851.07	1746.26
UBTF	29.0142	7.99825	0.188501
MAK16	15.5666	12.5953	0.0140522
KIF4A	5.51943	13.1629	0.180676
PEX14	7.11242	3.41467	0.113061
CLIP1	9.40169	14.4715	0.0917682
TTR	12.5429
CDCA5	5.23535	6.13666	0.198233
FIP1L1	66.2526	43.4502	0.0391877
TIMM50	44.114	76.6312	0.00102558
PIN4	31.9702	15.8975	0.0654722
SCAF11	1.60682	2.66792	0.469363
DHRS7B	89.6005	82.8485	0.754688
THUMPD1	106.099	76.4342	0.010271
ALKBH8	0.472034
UXS1	7.83116	2.25887	0.0857869
CD44	25.8864	26.5351	0.833612
NOLC1	107.983	93.5473	0.0964596
OSGEPL1	1.50059
ABCB8	2.22157	3.73888	0.444694
RSF1	2.78911	1.89735	0.539172
ZNF687		2.30474
FXN	46.7468	32.3887	0.447536
ASPSCR1	0.906046	4.0392	0.00659934	down
CHMP3	38.5142	70.2643	0.194294
ZNF48	1.17905
MAF1	4.59338	1.71041	0.0504001
BSCL2	27.3561	40.223	0.445295
RAB21	130.681	124.512	0.911048
SNW1	37.8141	28.1331	0.367692
RAB25	10.9098	4.65086	0.167609
GPT2	8.15602
PNP	157.059	224.467	0.0852881
CALR	1449.64	1914.82	0.0363443
CALU	256.852	239.95	0.285526
CYB5B	2831.93	1863.29	0.17729
EEF1E1	69.0976	74.4394	0.683934
LHPP	14.5738	38.8413	0.0172976	down
FAR1	0.987536	0.976309	0.948134
ACTR1A	94.8391	163	0.237035
PNN	74.4062	60.6552	0.267937
WDR70	5.92049	3.48501	0.314576
CHID1	88.7286	48.3648	0.00894945
SPG11	0.144571	0.119128	0.00773419
WDR75	8.46617	4.34065	0.279364
WDR74	15.1188	92.9293	0.383343
WDR77	30.1661	46.7236	0.0804531
PCK2	310.757	270.467	0.0423364
RPN1	736.249	547.761	0.0121057
RPN2	317.056	330.303	0.526604
RPL26	247.867	513.483	0.303741
AHCTF1	9.06204	10.229	0.739446
EDC3	5.77277	11.4603	0.00644648
RPL21	322.806	243.622	0.454974
NQO1	592.698	649.671	0.54955
BRK1	54.1777	445.733	0.00399217	down
PRPF8	105.521	97.8957	0.722958
PRPF3	20.2813	18.4044	0.817759
C14orf1	146.654	4.47809	0.0361018	up
PRPF4	27.4172	35.4148	0.230569
PRPF6	27.4976	42.0932	0.168816
ASB6	2.29706	2.80732	0.0788977
RAB43	22.6995	6.6469	0.125551
UBA5	9.63795	6.02038	0.0342889
COX7A2	254.83	158.437	0.00116435
ASB9	27.3502	9.2074	0.0418213	up
C15orf38	1.73819	6.99046	0.00323939	down
FAH	3.55687	4.51697	0.736757
PCF11	1.69565	1.24422	0.615673
ESRP2	5.02474	9.12062	0.178701
ESRP1	28.7811	30.2589	0.732482
CNPY4	31.9165	86.4858	0.0652954
CNPY3	56.4587	25.971	0.412624
CNPY2	131.413	288.284	0.169699
LRRC41	18.4303	12.2594	0.385176
CIRBP	52.5882	58.7889	0.482448
RELA	15.5362	20.5667	0.206838
HDGF	322.047	280.385	0.545253
PIP4K2A	7.63629	24.601	0.0213509	down
HMG20A	31.7188	45.5485	0.237731
PIP4K2C	36.0923	35.7956	0.981307
ZMPSTE24	54.985	77.561	0.535967
MRPL37	37.0016	29.9198	0.570498
RAB12	6.8797	13.6661	0.222867
MRPL33	98.2328	63.7269	0.375804
MRPL30	3.97507	6.53447
DPY30	15.9024	22.4865	0.306611
ATG5	2.5971	2.98437	0.653348
CREB1	30.7111	35.0508	0.63879
CHM	0.710942	5.15562
MRPL38	66.1215	66.9943	0.967097
MRPL39	113.706	78.3977	0.106044
RRS1	16.9871	11.9571	0.170086
PPP2R5A	5.38758	10.9661	0.528278
TBL2	16.4416	21.2981	0.00414056
TBL3	231.43	54.3829	0.043595	up
SH3BGRL	88.6576	114.373	0.50387
THOC2	26.0084	30.9384	0.555544
THOC1	45.8523	23.1813	0.0134979
THOC7	16.0692	24.0686	0.0852597
THOC6	10.1605	14.7853	0.543025
THOC5	8.20741	3.36052	0.0127072	up
COL7A1	6.28968	14.0895	0.0773672
DBI	1193.69	1507.69	0.587199
RAB27B	18.119	27.8517	0.0644375
RFX5	3.84146	4.4014	0.797629
APP	4.32766	2.3843	0.158312
RCOR1	12.4904	15.0637	0.736633
DDX41	4.29471	4.2173	0.956385
NUP107	23.4567	16.1762	0.136082
IBA57	51.5397	69.7378	0.0381403
TAF6L	1.1706
UQCRFS1	784.671	301.237	0.0184386	up
MAVS	24.3796	25.2337	0.894781
UQCRC2	293.213	245.87	0.0196043
XPNPEP1	28.3631	26.1261	0.749166
TMEM43	360.835	334.476	0.641115
UQCRC1	562.957	335.683	0.00375511
NUP88	35.0817	26.1268	0.472071
FAM122A	4.05147	2.60937	0.761789
COPS8	225.036	232.186	0.740968
D2HGDH	23.2591	3.74601	0.133051
RCCD1		5.92728
RETSAT	29.4885	25.7388	0.773488
NSDHL	73.1818	57.5694	0.0578494
DCP2	7.62587	6.53688	0.635272
COPS2	34.8689	34.3784	0.96067
COPS3	26.4173	39.9715	0.165604
CBX8	13.0601	14.4318	0.728125
KHDRBS1	178.844	202.775	0.690951
NUP85	48.5312	60.5044	0.441514
COPS4	107.761	95.4018	0.842469
GGCT	146.656	92.9548	0.111794
YTHDF3	12.2911	2.65331	0.00989356	up
PPOX	18.6534	19.3666	0.837877
MED1	37.8381	44.8222	0.518131
MED6	3.60703	5.04713	0.236922
MITD1	1.53615	0.631411
MED4	27.587	28.2415	0.941814
PANX1	4.59087	5.0205	0.870553
ERI1	3.22633	5.59547	0.325225
ITIH3	10.7171	2.45795	0.506611
COX19	11.689	12.1412	0.728684
GATAD2A	8.29599	17.0426	0.325676
LOC100996283	0.600718	1.32132	0.247989
SUB1	1381.59	1875.99	0.0969466
POP1	5.01895	5.52057	0.801147
ITIH4	1.46186
TKT	1101.86	1297.46	0.121649
PLCH1	13.2138	11.5641	0.566164
AKR1C2	460.68	198.803	0.131283
B4GALT3	5.71669	11.9695	0.215763
TNS3	20.2808	20.0962	0.987197
SDF2L1	20.0911	12.563	0.291688
CCDC90B	9.8013	11.5049	0.401387
FDFT1	16.6528	22.3966	0.384484
NLN	16.6596	16.4707	0.94339
NUDT8	14.1666	19.9161	0.581909
NUDT9	3.51433	3.0576	0.706728
TARS2	19.5613	17.5109	0.282992
DPYSL2	21.0165	20.5458	0.968203
DLD	171.308	81.2258	0.0260373	up
NUDT1	28.4597	32.3956	0.699527
NUDT2	40.0186	47.8744	0.769312
NUDT4	11.9183	9.5928	0.827258
NUDT5	276.306	327.51	0.271742
C4orf27	4.82958	3.64027	0.624043
IGFBP3	1192.79	996.45	0.815571
PVR	9.34291	18.0421	0.341012
BOP1	58.929	46.9668	0.0556239
TK1	49.8758	38.4405	0.562502
ARGLU1	165.285
EPS8L1	0.567852	2.45776	0.361527
EPS8L2	41.7869	43.6422	0.855827
PIGO	0.143518	0.269524	0.267988
AFP	13.8629	2.04829	0.602513
CTBP2	12.3966	17.598	0.523578
FASTKD3	1.0783	0.875159	0.00291874
LARS	145.48	143.621	0.858723
SPPL2B	4.24768
CDC40	0.836573	1.0762	0.545923
PPP5C	33.6676	25.5858	0.247746
FASTKD1	0.434959	0.26777	0.111669
DHX40	1.84511	1.47598	0.045164
NUBP2	165.18	173.487	0.939795
PFN1	18251.4	18010.3	0.913614
PFN2	30.5114	28.5082	0.563381
NUBP1	25.466	13.1651	0.237042
TMEM214	33.6672	24.3488	0.0801181
KDM3B	4.1382	8.05739	0.00192374
GTPBP1	6.49814	7.60132	0.635705
KDM3A	0.412312	0.265369	0.146431
TRIM5	10.7012	1.77529	0.0221537	up
DNAJB1	107.933	229.389	0.0430176	down
SSB	311.845	302.376	0.866387
MDN1	0.326576	0.397716	0.791892
EPHX1	47.2434	32.1706	0.426749
H1FX	261.478	316.934	6.33971e-05
APIP	4.87335	1.58463	0.0722283
PRKAA1	4.5468	21.4593	0.252065
KIAA1468	6.39796	10.8848	0.0281175
RPLP2	3914.48	5108.25	0.165695
EIF2B4	27.0014	24.7791	0.503748
RPLP0	1042.92	1055.56	0.831155
EIF2B2	12.8388	10.4936	0.639335
TEX10	69.9929	41.371	0.0286474
EIF2B1	12.9568	10.9681	0.614003
PRKAR2A	27.3705	36.6794	0.613348
B4GALT4	3.62159	1.05294	0.0957424
TMEM14C	25.6404	15.5757	0.00387811
PPA2	121.82	125.017	0.944058
PPA1	427.32	537.79	0.0840857
ND4	31.9167	22.2553	0.0235876
AP5B1	11.2094
MLF2	6.89134
NUP62	208.322	143.295	0.332675
ALCAM	30.6993	46.6177	0.182742
TPM4	496.644	509.444	0.934236
RPS6KB1	5.40784	6.64545	0.240627
SNRPA1	254.272	307.161	0.0679053
PRPF40A	42.8736	24.8752	0.0504875
ETF1	77.4867	102.231	0.385509
HACL1	5.13883	2.65989	0.235722
NDFIP1	2.94431	2.19472	0.202795
CIB1	21.27	13.9252	0.317784
GOSR2	207.939	221.865	0.773851
TMBIM1	19.202	23.9147	0.00849709
FAM21A	1.88143	5.22866	0.181017
SIPA1	9.82598	6.31261	0.558331
HELLS	10.2845	10.8982	0.743148
CRYZ	16.1026	19.567	0.537232
UTP18	11.2821	22.0767	0.0964459
CHMP1A	37.8409	46.3936	0.670512
STAMBP	0.975113	0.719243
ZCCHC8	5.40975	12.2608	0.229787
ETFA	502.987	443.129	0.263669
CASP6	3.39152	1.68292	0.129206
CLIC4	59.2956	93.8404	0.0575107
NOP2	110.103	110.518	0.970616
LRSAM1	16.2004	4.00677	0.0246728	up
LARP4B	34.6204	53.7731	0.488225
UGDH	344.308	145.784	0.00122856	up
UBE2D2	412.089	406.433	0.975787
SEPHS1	86.0081	70.0355	0.471911
TPMT	13.6331	103.02	0.4273
KIAA0020	54.5514	39.6142	0.314994
UPP1	26.6124	20.7136	0.577633
MTHFS	77.01	61.9649	0.78746
ENY2	52.2774	88.9394	0.22252
QTRTD1	5.51658	4.05508	0.221278
KIF11	13.0082	5.32683	0.00855803	up
RPF1	4.61747	8.41447	0.325705
PCIF1	19.4813	5.21123	0.0355064	up
DDX19A	45.9569	44.6552	0.916473
RPS4X	1223.16	1220.49	0.977415
UBE2D1	614.833	736.492	0.0293671
TBC1D9B	1.21693	0.894592	0.30334
CNOT3	9.27773	10.6075	0.627678
TJP2	16.1087	13.6955	0.369313
API5	103.485	156.526	0.0971037
SIN3B	1.81827	0.646619	0.393683
TJP1	8.52173	12.759	0.000431974
MYD88	2.88274	2.2817	0.102063
MTIF3	2.62434	2.5173	0.767118
MGST3	534.6	261.397	0.0045255	up
DLST	155.197	116.364	0.181911
MFN2	11.3565	6.82243	0.253806
TCP1	128.006	150.639	0.140631
PPAT	12.7535	14.1354	0.700757
BABAM1	9.12827	6.3921	0.219581
FANCI	1.56435	1.81116	0.62097
ISY1	92.972	70.5824	0.116601
SUGP1	45.059
XAB2	5.19961	8.14217	0.261486
KIAA1191	2.01547	2.41945	0.438259
GTF3C6	10.9251	10.6759	0.881192
MAD2L1	2.83274	0.909841	0.16485
SVIL	242.025	140.953	0.25383
GTF3C5	7.21996	6.90273	0.939165
KTN1	67.4186	89.3561	0.112324
ATP6V0C	754.142	507.828	0.0502576
TCEB3	0.521897	0.781532	0.185634
PRDX6	2117.26	3284.91	0.00151088
PRDX5	2578.33	2319.01	0.138998
PRDX4	929.298	729.783	0.00303042
PRDX3	2999.65	2881.28	0.809646
PRDX2	802.105	692.501	0.223318
PRDX1	4427.24	4414.85	0.963059
NFYC	15.0212	13.7453	0.717872
AP3S1	31.56	32.3561	0.953884
RABL6	70.6925	62.0433	0.71185
MED21	2.87658	5.57164	0.0135987
SMARCA4	40.7053	10.8256	0.290747
SMARCA5	47.9241	56.0772	0.530779
FYB	6.73793	3.63852	0.0181199
PDK1	2.53541	2.65701	0.884532
IFT172	0.184468	0.128267	0.208119
NPTN	16.5402	14.3997	0.108132
POR	58.6489	58.6513	0.9998
KCMF1		1.58137
EIF4E	16.6015	11.0742	0.115683
CSTB	847.514	560.121	0.0448562
TOR1A	186.793	29.5085	0.000307689	up
AAGAB	17.6162	16.9775	0.870833
CARS	78.7267	82.4906	0.639618
MED20	15.5541	17.7282	0.0535842
EBP	3.67397
NOA1	5.85693
CCT6A	238.66	329.908	0.156958
TMED7-TICAM2	45.1413	45.9901	0.96401
OGFR	34.4686	58.0552	0.0210018
SNAPIN	8.90832	9.31391	0.760567
EXOSC7	28.5604	24.8761	0.626182
CHCHD2	7.98447	9.94219	0.0909842
CDC5L	57.7949	50.7003	0.45092
CSTA	70.1633	157.592	0.195662
DSE	0.453078	0.960606	0.11971
RAC1	199.906	255.354	0.0589655
RUFY1	10.0426	22.1722	0.000192108	down
NINJ1	5.06817	11.8108	0.000540306	down
RUFY2	1.43743	3.0126	0.220253
VCL	166.752	182.429	0.307754
MRPS18A	29.6521	25.4643	0.282474
VCP	475.814	573.3	0.199311
COL6A1	6.00761
OLA1	53.851	97.3283	0.0878422
AP2A1	28.99	38.5944	0.0587821
MED23	3.98355	3.38878	0.67144
VASP	54.8271	60.0341	0.723665
GMPPB	26.5436	11.2048	0.169342
KRAS	38.9117	30.3011	0.247832
PAPOLA	5.34863	4.9851	0.688265
UBAC2	18.2806	11.3606	0.390292
XPO4	1.57617	1.88357	0.753273
LYPLAL1	13.5348	9.06633	0.339004
LGMN	0.411064	2.96379	0.137053
DPH2	26.2841	7.97884	0.0640804
DPH5	1.56378
SPAST	14.6918	23.2084	0.241987
SLC16A1	44.5764	36.0642	0.03051
SLC16A3	18.364	10.1485	0.303316
NSUN2	150.716	151.954	0.90468
NSUN5	56.3324	35.9619	0.268354
NSUN4	9.13647	17.4029	0.192114
NSUN6	0.430815
TUBG1	41.2486	43.2378	0.380438
WIBG	19.1276	34.0145	0.018982
SURF1	9.39901	19.8395	0.150072
DCAF7	12.7069	13.2935	0.919659
ARHGAP35	1.3455	1.13809	0.636866
CANT1	10.3325	1.55575	0.262363
BCKDHA	14.5465	11.514	0.27226
TARS	170.227	183.203	0.590724
MTOR	3.26962	3.84767	0.377921
DCAF8	1.2138	2.06038	0.314343
TIMM44	144.032	118.765	0.164357
TUFM	1364.14	1015.57	0.00406506
SLC35C1	9.94782	11.5046	0.0279712
ZFX	2.4464	6.70405	0.00804483	down
SND1	149.479	130.034	0.158796
ZFR	17.9779	19.7556	0.607866
RAD9A	9.42975	5.33904	0.265807
ITGB5	0.524219	0.236779
ARL2	39.6615	65.8697	0.327946
ERGIC3	6.58209	7.61534	0.605625
UQCRQ	307.149	305.991	0.95228
MAN2A1	14.4989	12.719	0.493311
RBM4B	20.255	22.714	0.690517
HECTD1	5.0139	5.31964	0.90269
POLR3B	1.92838	1.35579	0.613123
APOH	7.60917	3.47334	0.213283
POLR3A	2.1939	4.53275	0.190274
UQCRB	664.617	451.329	0.0306826
POLR3K	7.1426	2.65884	0.0194181	up
GPS1	24.2367	33.1604	0.493783
UXT	12.2685	12.6927	0.971397
UNK		1.25406
SPG21	9.39071	10.3451	0.71885
CALM1	733.16	889.324	0.0420533
DNMT1	3.44145	1.48208	0.2464
GSDMD	11.2342	9.56118	0.696445
NDC1	4.32575	3.04945	0.00302707
PLK1	0.405641
FBXL12	2.35853	1.20936	0.366862
DLGAP4	2.8215	5.70312	0.0539778
CYP51A1	36.865	27.7985	0.106617
UBAC1	30.3829	40.6161	0.0242388
CUL5	27.6256	37.412	0.386579
ATP6V0D1	23.969	23.1012	0.94169
WDR61	37.4719	30.5121	0.467198
SIRT3	27.7946	22.2463	0.640086
CUL1	10.7483	9.62623	0.435609
CUL2	28.2653	21.3329	0.352446
CUL3	24.2161	46.135	0.425142
FLCN	1.4699	0.808944	0.107936
TRIM28	168.253	156.001	0.464528
TRIM29	96.5036	161.99	0.173516
SPAG7	26.1385	20.8891	0.577524
PNKP	22.3368	20.7897	0.809056
SLC25A3	1011.56	924.862	0.286967
TRIM25	122.556	104.132	0.216997
SLC25A1	161.996	110.115	0.0866015
PRMT1	51.9099	45.9895	0.643939
SLC25A6	2121.74	1596.56	0.0267999
TRIM22	25.5737	24.3168	0.815522
PRMT5	38.7812	20.2925	0.0346667
ZNF512	2.55792
BRD8	0.994346	1.63628	0.28817
GLRX2	1.85508
GNPAT	3.80537	4.46397	0.450935
LLGL2	6.41361	5.47454	0.57501
MTPAP	11.9012	13.3726	0.802236
C21orf33	67.4211	72.8016	0.290974
BRD2	6.91208	7.07107	0.967264
CARHSP1	376.496	552.157	0.01814
DNAJA2	27.3573	30.0399	0.867979
DNAJA3	43.0426	27.9044	0.0035483
RBM42	13.1129	23.8884	0.131358
DNAJA1	50.7011	56.665	0.776504
KIF1B	6.09915
REPIN1	1.1534	2.68185	0.386434
RBM47	6.7543	5.74956	0.571616
PTPN13	0.919904
PTPN12	9.07445	6.18301	0.100465
PTPN11	21.7638	34.6793	0.207087
FIBP	6.74677	5.91155	0.658826
PQBP1	30.8726	18.4184	0.0611989
ARCN1	120.837	194.932	0.158087
KAT7	2.22265	4.20213	0.212251
NKAP	3.273	3.9841	0.0281565
PIH1D1	57.7067	80.4012	0.30086
LYAR	38.1172	51.6003	0.282138
TTC13	0.429637	2.71882	0.341273
ISCU	11.3034	2.15759	0.138712
TTC19	27.9224	21.4971	0.532221
CDAN1	2.18364	6.17659	0.325993
MRPL27	59.5246	50.169	0.204612
RRM2B	15.2343
MRPL21	51.5704	28.2324	0.0265565
MRPL20	83.5805	51.3446	0.0233301
MRPL23	112.895	90.0605	0.482355
GBA	32.1906	29.2729	0.705062
MMGT1	44.7774	19.1561	0.0662737
DNAJC25	1.06908	1.11974
RRAS2	19.9768	20.7792	0.978453
MRPL28	95.385	82.6439	0.181362
DNAJC21	0.663153	8.33736	0.0103735	down
DTD1	2.40952	4.34541	0.630783
DTD2	3.44081	2.03067	0.0654305
IFNGR1	16.4252	20.221	0.195701
SEC16A	32.074	30.4193	0.851181
RICTOR	1.39873	4.0439	0.0897786
ACADM	70.2815	85.7432	0.0834969
TSPYL1	3.17789	2.99944	0.602474
PPM1G	87.3769	101.596	0.400729
SRSF4	122.563	117.968	0.878899
IARS2	227.156	162.025	0.0490768
SRSF6	102.836	118.71	0.718222
ABCF3	34.321	26.6421	0.26333
ABCF2	28.5969	13.4059	0.0035672	up
ABCF1	94.2893	105.648	0.364306
SRSF2	284.355	348.615	0.443933
CHUK	0.540371	0.387887	0.518574
USP47	1.41822	2.51598	0.315957
COMMD4	3.52594	2.73656	0.392004
SRSF9	233.119	124.159	0.0557138
MAP3K7	2.0784	1.26911
BCL10	5.90356	10.4661	0.441649
XDH	0.636545	1.14589	0.0143354
DNAJB12	10.2773	8.33527	0.486318
DNAJB11	133.25	87.736	0.0682487
HLA-DQB1	4.67491	4.58324	0.975547
ZYX	22.9607	26.6207	0.794408
MEST	1.52276	1.9289	0.591514
ANXA11	429.445	339.21	0.127794
SMEK1	6.97997	7.8554	0.649105
MAFG	1.61986	1.62982	0.973515
CHEK2	3.67731	2.85855	0.16119
CDK5	6.18216	4.64632	0.498298
CISD2	478.456	211.531	0.0285313	up
CISD1	151.102	104.874	0.158896
CLNS1A	337.839	219.625	0.000456655
UMPS	54.0825	47.4882	0.367709
PRKAB1	20.1851	6.5535	0.0292134	up
CDK7	7.11125	5.9016	0.608248
HSPA4L	26.7925	28.5595	0.818256
CDK11B	23.025	17.8782	0.463461
ZNF581	3.75552	2.41968	0.0437593
MRPL4	78.5495	81.0386	0.928142
MRPL2	11.8287	17.4496	0.61553
MRPL3	21.3491	14.5559	0.0108745
RPUSD2	2.86372	3.44809	0.178155
MRPL1	90.2361	67.8072	0.0791929
SCRN2	9.61972	12.0948	0.344526
SCRN1	37.7466	34.0634	0.678123
NIP7	39.3833	10.3889	0.0488115	up
PTPN6	9.7434	13.7213	0.35397
HMCN1	0.480086
MRPL9	92.9538	101.833	0.714542
GINS2	20.4791	70.2633	0.00288345	down
GINS3	14.3139	12.6336	0.609535
ARSA	1.76632	1.26251	0.117015
ASUN	5.85811	6.38923	0.7414
GINS4	4.09351	3.88363	0.773852
BTF3	279.302	249.998	0.59717
SLC3A2	3444.3	3209.83	0.116206
ACAD9	108.896	60.6274	0.000963971
DDR1	0.87915	1.07299	0.663116
HEATR3	2.62082	3.08357	0.802642
LRCH4	3.0452
EIF4EBP1	11.7999	52.8121	0.00970902	down
MBOAT7	46.0899	42.0902	0.835523
BAG2	86.903	35.9236	0.00371703	up
BAG3	28.857	24.4286	0.143729
PTDSS2	5.42055	2.75337	0.355704
ANAPC16	64.405
BAG6	28.462	45.6011	0.0064836
BAG4	2.14282	8.49669	0.358901
BAG5	25.1598	102.591	0.00879498	down
EIF1AX	74.2111	75.5549	0.773664
MYO1E	43.0142	26.8254	0.189792
MYO1D	7.77605	8.32919	0.812945
MYO1C	55.9817	69.2503	0.0661438
MYO1B	101.698	91.3591	0.652778
CTDP1	1.62839	1.53563	0.822044
RPS7	1160.68	1318.96	0.644756
RPS6	1300.89	1184.16	0.398405
RPS5	64.0749	47.1005	0.372325
ALG10B	4.72075	5.5127	0.834312
RPS3	978.364	630.339	0.0146382
RPS2	755.547	838.109	0.565834
VDAC3	1562.81	1553.39	0.916317
VDAC2	3131.66	2451.04	0.029998
VDAC1	1526.09	1054.24	0.0257938
CHMP6	7.66461	7.21396	0.744784
RPS9	1014.18	1144.06	0.477489
RPS8	1280.92	1265.4	0.889759
ADI1	31.2378	27.6654	0.857355
CTPS2	2.82138	3.41641	0.403931
CTPS1	38.648	35.5004	0.378765
LGALSL	9.96345	9.46654	0.825243
HPDL	17.086	9.56537	0.513042
TMUB2	2.87205
PTPN14	0.273075	0.271593	0.990693
GMFB	49.9521	74.0482	0.153474
GPNMB	24.1265	27.1129	0.150731
ANAPC4	4.00129	1.75765	0.236399
PSMA2	488.141	487.127	0.994969
GRSF1	35.6975	29.2305	0.399586
C9	7.12957	6.23362	0.563847
PSMA1	210.062	190.331	0.705366
PSMA6	297.964	150.948	0.10186
PSMA7	364.901	309.813	0.069798
PSMA4	34.5847	40.8736	0.0881798
PSMA5	769.88	681.09	0.373581
DSG2	85.8677	78.9177	0.781227
DSG3	10.0171	10.6089	0.744206
PNPT1	44.8699	32.3386	0.00351364
ARHGAP26	0.670884	0.530754	0.090544
GALT	4.19818	2.98932	0.53747
SRC	22.3795	26.207	0.0867812
NEMF	1.27353	1.60154	0.800242
PDHA1	248.917	219.344	0.190836
COL4A3BP	4.31618	3.13419	0.262242
TSSK3	9.52075	9.59909
SRI	460.647	525.019	0.467088
SRM	28.5795	58.3902	0.00426326	down
SORD	345.227	452.792	0.00733585
GALE	121.843	128.9	0.527284
USF1	6.80844	6.56108	0.926007
SNRPB2	102.927	60.291	0.461799
MSH6	87.4238	72.4737	0.277038
ATXN10	38.2595	69.4989	0.321687
GALM	4.42394	9.55109	0.153303
LGALS1	657.003	579.728	0.619075
SPECC1	21.9237	14.3976	0.0269959
SDF2	13.5355	9.99114	0.497093
FSCN1	178.701	226.436	0.242118
MRPS17	124.946	74.9602	0.19602
NUP50	17.9991	12.0493	0.0769286
TRAFD1	2.10514	1.64268	0.824118
MYL12A	1242.12	1014.81	0.215872
NUP54	80.64	55.7622	0.0101716
TSTA3	6.80018	4.47053	0.403338
ERCC6L	2.49154	2.27469	0.919114
EIF2AK2	288.094	431.707	0.000205157
CXorf38	2.94831	4.48872	0.532004
SEPT10	16.9629	12.9963	0.416967
HN1	44.1286	89.5453	0.147008
AGPAT5	22.3617	14.1508	0.298162
MRPS14	11.9544	7.50293	0.0459491
JAGN1	38.6653	27.043	0.156325
RALGAPA2	0.0914783
WAPAL	5.11746	7.21695	0.0601898
COL1A1	1.15908
RILPL1	15.5223	27.4471	0.175421
KIAA1217	2.65879	1.15908	0.113824
TRNT1	27.2841	13.8595	0.0205686
CSNK2B	43.3059	86.6469	0.00693564	down
NMI	14.2575	12.0483	0.638964
OCRL	9.03018	4.69612	0.140313
TMPO	362.554	401.232	0.193326
MRPS11	9.1082	6.40806	0.645177
VARS	66.4176	40.8215	0.154165
ATAD1	32.9353	20.5694	0.237219
MMP14	44.6509	25.5538	0.452962
MRPS10	18.0399	14.9502	0.122698
LDHAL6B	22.202	47.562	0.0607197
C11orf30	4.12502	4.75247	0.171773
CDK9	13.5295	9.54141	0.434012
PEX19	2.6705	11.8471	0.114793
KIAA1524	7.33332	22.6957	0.194924
KIAA1522	0.783555	1.03792	0.677392
PSMD13	119.555	76.9318	0.0579602
MPDU1	117.53	112.856	0.862456
KIAA1033	4.38277	8.63461	0.00198911
FMR1	33.1108	80.9112	0.0303446	down
LPGAT1	13.1983	6.69584	0.313094
ANGEL2	2.02214	1.54292	0.23928
GCDH	1.79966	6.98277	0.00624507	down
ALDH1A3	789.255	805.339	0.62086
AP3B1	19.92	20.9237	0.398055
TIMM17A	2.652
RPL29	251.391	216.619	0.654379
RPL28	65.5012	70.6613	0.825237
PCYOX1	29.4431	28.5464	0.950313
RPL24	965.453	1194.92	0.50409
RPL27	1324.34	1264.89	0.610326
LRWD1	13.0268	9.71385	0.187814
NAP1L4	91.0148	63.9056	0.219803
RPL23	1026.44	720.326	0.0730295
RPL22	1224.02	905.327	0.270606
TGOLN2	10.7888	9.01157	0.00915887
ATG3	28.7305	34.3585	0.0277058
EI24	54.5982	49.3356	0.86209
SLC35B2	20.583	17.9813	0.771592
LPCAT2	14.4179	11.5924	0.0716804
LPCAT3	60.5703	36.1327	0.0703638
LPCAT1	21.6215	27.6839	0.143283
SPNS1	1.33732
PRRC2A	2.26007	2.69099	0.240692
MID1IP1	1.95655	3.88313	0.604986
PIGA	2.6874	3.28498	0.410789
APMAP	937.843	863.603	0.192914
IFI35	13.5751	24.3396	0.333398
SMARCB1	12.7555	38.9446	0.0938698
USE1	6.09312	5.30819	0.443729
PIGG	3.83684	1.76434	0.0273188	up
PIGK	13.6149	15.1467	0.772962
PIGN	1.16025
OASL	79.7673	140.693	0.190386
PIGQ	0.807512	2.01736	0.240854
PIGR	4.87109	1.89859	0.161197
PIGS	81.5364	46.3753	0.116816
ILKAP	18.883	20.6918	0.4421
PIGU	8.98858	10.1523	0.882957
WRAP53	4.7634	6.42538	0.869484
EPCAM	9.9277	55.0631	0.0223019	down
SLC25A35	32.091	1.55648	0.38546
RMND1	1.9566	2.9912	0.261954
TAX1BP3	196.937	289.421	0.26994
ALPP	49.1835	93.2446	0.0311879
PPP1CB	205.073	231.401	0.446298
INPPL1	3.91714	4.97448	0.496629
PPP6R1	6.80548	2.24457	0.00597496	up
PPP1CA	233.497	181.151	0.276489
SRRM1	11.7242	23.247	0.14271
EMC7	108.401	205.055	0.33809
MPPED2	0.819626	5.09697	0.304418
SRRM2	29.4266	27.0298	0.321756
PCBD2	20.8131	18.7995	0.184593
LRRC59	427.952	257.283	0.0113431
ATXN3	20.7083	19.2119	0.366741
RDH14	12.5049	20.1878	0.278383
PDK2	4.77353	5.89051	0.83081
RDH10	9.89418	7.89114	0.308603
RDH11	40.3814	39.001	0.765997
RDH13	19.0471	10.9749	0.2812
LNPEP	59.0563	71.9259	0.606266
SEC61A1	39.6125	61.7485	0.408245
WBP4	12.6083	30.111	0.00184077	down
DOLK	10.2632	11.0064	0.276953
RGL2	0.416091	0.46204	0.70642
HMGXB4	36.1771	26.8795	0.0465597
PPP3R1	31.3171	30.8795	0.985761
SRP9	184.565	221.343	0.533087
PUF60	37.9603	36.9104	0.814363
POLD4	63.5536	57.2062	0.678571
FABP5	252.3	357.276	0.000503442
PHKB	2.67678	0.909766	0.126333
PLIN3	254.834	265.473	0.39114
CANX	1373.63	1338.66	0.819394
MFF	3.27219	6.71547	0.427947
SMAP1	6.26037	15.6976	0.00881432	down
SLC39A11	5.39309	3.6571	0.00284636
SLC39A14	16.4791	7.85226	0.126885
DNAJC17	16.161	25.1918	0.116103
TRMT1L	5.65302	12.7733	0.00518556	down
CIAPIN1	23.5972	21.0394	0.286347
KDM4A	1.7281	0.895585	0.0318497
FNBP4	9.28596	3.2755	0.511825
PA2G4	464.065	434.191	0.731611
EIF1AD	22.691	51.6061	0.412269
ARHGAP21	0.305983	0.261688	0.389637
MED13	0.888885	0.446572	0.156586
ARHGAP27	16.201	7.31322	0.238824
UBR5	3.02516	4.01185	0.438165
SAP18	21.8469	23.2974	0.924711
GPD1L	6.12435	5.81527	0.948195
ABCB7	14.1115	17.5443	0.343408
NUCB2	34.7489	58.6434	0.0698477
MTX2	417.71	682.3	0.218949
A1BG	31.3843	10.6791	0.000177619	up
NCOA7	9.02119	11.5575	0.855004
DNAJC10	24.5735	18.0026	0.234764
MRPS9	78.8655	46.2669	0.00786781
NKIRAS2	7.55317	9.7581	0.695772
MRPS7	124.413	98.0419	0.379603
MRPS5	8.99667	10.9126	0.694281
DNAJC11	24.0671	20.6238	0.640789
TDRD7	2.40359	2.7899	0.503316
MRPS2	29.7304	28.4701	0.747978
NKRF	8.98151	17.6448	0.414908
TSEN54	2.67934
EIF3J	99.0688	112.301	0.0712142
ANKRD22	6.9057	3.43988	0.0095239	up
AFTPH	0.397202	0.704915	0.281596
PPIB	2888.47	3121.52	0.749184
ATG2A	0.20017	1.18878	0.0385974	down
UBR2	0.298653	0.750011	0.0371815	down
SRGAP2	6.76659	2.83646	0.375739
NUCB1	33.9299	53.1118	0.548122
NANS	290.443	279.381	0.643909
HSDL2	194.529	117.924	0.0319055
UBR4	5.65019	7.59392	0.0153268
TWF1	10.9028	9.28344	0.595288
GSK3A	2.55071	1.58848	0.0542182
WDR55	23.7857	10.6991	0.134618
TWF2	33.7916	45.7172	0.0616832
SRPR	15.2224	11.7528	0.50137
TMA16	24.2691	14.9414	0.210518
SC5D	152.295	148.666	0.579807
PPP2CA	121.991	104.718	0.345721
FTSJD2	23.039	21.8406	0.788968
EIF4G1	164.429	148.565	0.288382
ACSL1	96.4589	75.6707	0.131236
C1orf35	14.2175	15.9398	0.639597
TXNDC5	387.516	287.074	0.0163774
TERF2	6.96996	3.35503	0.168544
FAT2	0.610956	0.204986	0.152532
GRB2	22.5018	32.5062	0.140471
ASF1B	6.79793	1.41887	0.0284379	up
GRB7	22.2962	17.2859	0.00832187
ACSL3	259.082	300.302	0.56925
AATF	46.7139	33.2967	0.58005
DNAJC19	127.542	109.139	0.562815
EEF1D	374.795	801.524	0.0208708	down
CCNK	3.79529	8.54183	0.0197876	down
EDF1	25.0062	30.8154	0.454569
RPL8	170.588	423.389	0.0571751
RPL9	517.737	1172.07	0.00120061	down
RPL6	1091.34	729.968	0.115578
RPL7	1324.77	1235.04	0.521865
RPL4	1984	1878.42	0.501551
RPL5	375.817	271.33	0.0259436
TBRG4	102.135	102.541	0.973675
RPL3	607.797	434.355	0.0280875
MFAP1	11.9021	15.4935	0.53596
RBM7	2.3376	1.47571	0.176466
FEN1	229.777	187.604	0.0211113
SSU72	21.9941	47.7712	0.232405
CTIF	1.17279	1.33836	0.7988
TIMMDC1	19.1773	19.9042	0.90347
TRIM26	14.8115	4.03126	0.102298
NCKAP1	26.1898	25.9121	0.946303
ZC3H7B	3.19379	2.77844	0.501109
ATP5C1	367.763	365.733	0.967851
MRPS18C	9.64779	8.19722
CHD2	1.39001	2.36085	0.214915
CHD4	24.4099	25.4886	0.775273
CHD6	0.457668
SCD	146.369	139.932	0.873524
INTS4	2.2887	2.5315	0.673255
ABHD10	242.354	209.581	0.0269766
CAP1	132.651	152.821	0.710787
ABHD12	41.3484	36.9718	0.641492
CRIP2	12.1897	13.7557	0.754081
NPC1	20.4491	17.7689	0.445904
SKIV2L	8.3621	7.51811	0.828518
HINT2	66.6006	42.3033	0.0177251
TPP1	5.2272	14.8724	0.00271796	down
RNF169	2.98001	3.38975	0.608521
TGFB1I1	12.3608	2.98764	0.423039
ROCK2	8.90809	41.2675	0.367577
GPRC5B	95.6477	21.8921	0.00293863	up
PSME4	1.43945	1.45182	0.985343
MRPL10	25.4772	48.6336	0.0388127
MRPL11	87.4656	65.3909	0.232977
MRPL12	402.762	110.139	0.0354147	up
MRPL13	227.717	68.1928	0.362498
RAB3GAP2	12.3637	5.92777	0.0978909
RCN2	56.3766	51.0193	0.520835
RCN1	987.241	840.427	0.104514
MRPL17	65.7325	76.4765	0.643867
ARPC3	74.144	108.788	0.207138
ARPC2	45.5144	81.6542	0.0387065
UAP1	12.9159	19.8549	0.231152
DNAJC30	0.835009	0.613877
ARPC5	78.8638	116.796	0.257116
RNF40	7.83811	7.3713	0.708034
POLR2E	11.8054	14.2891	0.374781
DCUN1D1	23.8062	28.6524	0.709412
POLR2G	80.9027	104.195	0.229331
DCUN1D3	1.48994
POLR2A	16.1056	24.0686	0.333346
DCUN1D5	102.631	97.7088	0.859309
DYNC1LI2	29.12	28.9473	0.988586
POLR2B	25.2161	14.6757	0.00803664
ACO1	18.6784	7.19656	0.0194343	up
ITPR3	12.0391	16.1408	0.214257
RHOA	71.9495	113.004	0.497862
CAPG	140.362	64.4345	0.166747
TPRKB	14.3889	17.8366	0.0297853
POLR2H	95.6326	66.2344	0.184373
PBK	4.72178	6.57342	0.0047584
ANKRD28	5.00753	5.52394	0.787352
MPG	2.90608	3.21273	0.889184
KDSR	44.5017	9.33233	0.121957
USMG5	786.456	248.675	0.000173527	up
TMEM62	0.963431	0.764073	0.741153
PLSCR1	16.1588	16.4428	0.977323
USP54	0.158124
MPI	19.9303	29.018	0.0418827
PRODH	5.01221	4.33762	0.764422
SNCG	63.3945	65.8152	0.705776
POLRMT	5.14427	6.52729	0.322522
ASCC2	16.3166	9.99278	0.454412
AIFM1	165.131	164.831	0.990875
RNF123	0.985375	1.55988	0.445156
DDA1	24.7055	27.5951	0.436899
AGO2	14.6844	13.4239	0.787962
KDM1A	16.1993	17.4901	0.835873
GRPEL2	5.83137	5.00017	0.753285
VBP1	70.5286	217.334	0.0348039	down
FAM120C	3.76425	1.73601	0.102599
LAP3	188.935	158.389	0.0801804
FAM120A	50.2685	29.8991	0.0129293
FBXO38	2.61501	2.72543	0.872211
CKS1B	6.39533	16.4747	0.27395
MAPK14	3.38681	3.99061	0.688413
TMED4	106.998	74.2576	0.622035
MAPK13	4.99119	4.95554	0.973351
ARHGAP5	0.383969	16.1373	0.115911
SMC6	6.50238	5.62133	0.346894
PAXBP1	1.06724	1.07963	0.97905
NCOR1	1.99336	4.48833	0.537024
OGFOD1	2.39515	7.06976	0.0648726
LPIN3	0.946906	0.876461	0.625712
REPS1	8.72609	8.93067	0.953157
ZNF622	34.4047	24.5044	0.248887
REPS2	0.52821	0.916472	0.412285
TRIM33	3.18003	3.9385	0.618088
GPN3	4.66205	3.33899	0.717954
NBN	13.8735	13.6324	0.884173
GPN1	8.32881	2.7554	0.308225
PCM1	3.40616	5.75634	0.07686
NFKB1	15.9339	13.2908	0.256202
NFKB2	109.528	130.586	0.224571
TES	29.1447	27.6461	0.853842
UBE2R2	11.7288	16.3401	0.407474
PTPMT1	20.1521	9.45591	0.00171175	up
DNPEP	34.999	36.6623	0.850531
SEC11A	266.714	98.9246	0.0466238	up
RAP2A	19.7101	15.2796	0.299344
KMT2D	0.0929727
FAM49B	111.962	187.366	0.0726362
NSA2	21.9843	18.2989	0.068369
TMEM120B	0.781904	0.391853
PHPT1	31.7094	45.3562	0.0324695
ECD	13.0652
PTP4A1	10.7719
GGA1	8.60956
RAI1	0.346466	0.653972	0.280342
CLPTM1L	28.0156	29.6964	0.872206
RABGAP1	2.6851
USO1	26.1198	30.7819	0.622833
PLCD3	0.908993	1.1792	0.570688
ADO	25.2099	1.68945	0.425666
HIST1H1A	1403.3	1343.89	0.961567
HIST1H1B	3984.33	3339.31	0.0354828
HIST1H1C	13366.6	9172.01	0.256917
FHOD1	1.83913
ANKZF1	9.88065	5.739	0.107682
ADH5	98.5738	45.7079	0.0984898
TACC2	10.3441	40.2194	0.108528
TACC3	0.400143
AKR1A1	138.914	126.576	0.481576
PSMB9	271.025	227.345	0.111972
PSMB8	53.9062	59.9613	0.826466
PSMB7	20.0198	20.7379	0.905394
NHP2	150.128	196.711	0.270706
DECR1	179.753	96.942	0.181062
PSMB4	74.2765	71.9024	0.888575
PSMB3	108.906	96.4169	0.676022
PSMB2	565.96	710.984	0.048502
PSMB1	181.197	168.152	0.594122
CXADR	1.4904	3.36966	0.0424581	down
MKI67	15.5831	22.4652	0.13295
FAM195A	4.74366
TTC17	0.791879	0.598895	0.673805
HDHD3	94.7324	74.0555	0.287039
TALDO1	544.084	698.836	0.31268
ZNF318	0.869152	1.06067	0.802462
CAB39	34.7833	37.425	0.543754
CKMT1A	426.133	324.66	0.176444
ATP6	185.403	126.165	0.00140709
ARHGAP1	99.7719	90.4833	0.692063
HIST1H2AH	37606.2	41025.7	0.858671
ANKHD1	3.87761	1.8381	0.620756
HIST1H2AA	21922.1	18351.3	0.0682746
HSPBP1	18.8537	23.2117	0.130336
THAP11	14.3757	7.68974	0.11117
BCL2L13	109.289	57.0366	0.358677
NTMT1	9.66735	29.0486	0.0809383
PRPF19	191.081	159.097	0.0731757
PRPF18	6.12254
HADHA	724.26	470.997	0.00934204
SAE1	89.7796	65.9716	0.236366
RPS19BP1	29.8029	32.8116	0.914432
NUP43	89.4663	67.4163	0.0799892
RUNDC1	1.62861	0.988073	0.693287
C11orf31	29.3002	33.2379	0.815243
GOLGB1	0.277524	0.675213	0.39559
ACOT13	120.993	80.2248	0.410646
VPS13A	1.88022	3.3004	0.0540812
VPS13C	1.51855	2.20069	0.736411
SIN3A	21.4597	13.3419	0.465836
CHD1	1.64279	3.58539	0.067359
TRAF2	8.34227	9.49966	0.678067
ENOPH1	40.3294	44.3786	0.743265
RMDN2	2.43047	2.87007	0.577026
ISYNA1	140.186	169.182	0.297062
PGRMC1	648.557	758.59	0.0331966
RMDN1	63.5024	63.1905	0.986146
HOOK2	3.79219	5.43126	0.479629
HOOK3	5.64464	7.32847	0.254855
NUP160	22.4694	12.7134	0.0463718
HOOK1	6.88458	5.2241	0.486676
NR2C2AP	35.4884	14.9518	0.103561
ESD	79.7351	87.3167	0.727267
TMEM165	18.9956	8.96644	0.0154739	up
RTF1	14.5099	18.9102	0.0839135
TSC2	1.26431
ALDH1B1	64.879	66.3446	0.92188
CYB5A	80.9184	82.9715	0.951617
COX7A2L	111.623	75.7575	0.087284
SCAF4	46.3827	30.5	0.195609
DIS3	24.2548	18.9233	0.269661
RPL38	1591.04	886.97	0.166598
C18orf25		19.809
RPL36	1438.15	1349.29	0.815357
PCDH1	1.46401	2.04952	0.315686
TAB1	18.3159	22.0441	0.584881
MRP63	50.2835	17.6114	0.0226798	up
PMVK	20.4769	30.7208	0.0971885
RPL30	75.5863	70.9038	0.857097
TARBP2	5.97673	4.55544	0.246898
TARBP1	1.47483	1.65779	0.830281
GNA15	3.96446	2.00405	0.175155
GNA13	44.1867	42.4847	0.828057
EMG1	18.8448	15.2444	0.518883
GNA11	12.5506	17.0288	0.108072
SDHA	171.249	143.789	0.296618
SLIRP	586.785	545.844	0.778753
SDHC	128.951	73.6223	0.203162
SDHB	367.581	269.458	0.0270977
ARPC1B	39.9636	23.2301	0.286691
PPCS	7.29099	9.55395	0.525961
NOL8	4.04567	0.989166	0.338628
TAP1	47.342	36.9937	0.037596
SLC2A3	13.2567	24.3505	0.120204
TAP2	54.0702	56.9881	0.637261
MOV10	11.7619	9.90425	0.315818
PRKAR1B	3.51649	3.57257	0.950379
UBE2Q1	35.6783	37.8047	0.0635807
CHCHD1		9.8684
SUMO1	130.986	115.495	0.726744
TMCO1	261.058	247.822	0.808091
SUMO2	1790.96	1850.11	0.931384
PSPC1	105.933	105.859	0.997311
TMCO6	7.28095
ABHD11	81.0408	140.216	0.00844434
MOCS3	10.1839	8.37452	0.363228
MOCS2	2.09763	1.30367	0.257933
SERPINA7	8.23391	2.11195	0.0246113	up
PPWD1	6.0334	11.3745	0.164122
AAAS	29.8971	17.486	0.0833891
NOL7	16.8651	7.43119	0.52398
CRLF3	6.10897	6.7149	0.58684
DLG1	120.783	146.348	0.0557282
CMAS	19.9547	27.4967	0.257574
OGDH	294.474	264.625	0.131557
SDF4	2.03335	2.45893	0.66116
SMG1	0.656539	1.02284	0.226862
BLOC1S2	3.18157	3.10366	0.866015
OARD1	14.3268	11.5694	0.640999
CDC73	11.8415	13.1687	0.88885
COMMD2	14.25	12.2517	0.765372
COMMD3	16.0195	15.12	0.890505
FKBP11	31.1809	32.6091	0.579351
SMG9	6.78137	6.36504	0.780609
SMG8	6.04833	1.32498	0.0592116
PPP2R4	55.5036	59.6225	0.574375
COMMD5	4.0704	4.89139	0.502281
FAM114A1	1.93143	2.51224	0.0527249
DNAJC2	62.6406	67.3221	0.952473
GRWD1	39.5448	18.0087	0.0103232	up
FAM114A2	18.0463	18.1642	0.977035
B3GALTL	1.91978	5.18089	0.204371
METTL13	7.93806	8.20899	0.920522
MUL1	3.156	1.88372	0.0931101
NADK2	35.0971	25.0148	0.0969044
METTL16	13.7392	12.6656	0.879484
METTL17	0.973598
METTL15	0.767905
ZMYM2	5.6598	4.53326	0.489163
ZMYM3	2.76803	7.34734	0.460405
IGF1R	0.465273	0.554526	0.572466
ZMYM1	0.282748	0.442375	0.16014
SLC38A2	11.9497	9.44485	0.435874
CAMK2D	7.93908	5.28681	0.358123
PCBP1	338.534	292.528	0.0637892
C16orf62	1.37847	0.491727	0.0621278
BCAT2	156.57	59.0281	0.140241
PTGR2	9.6744	18.7078	0.364133
TACO1	34.5512	22.0687	0.150586
MTUS1	1.48458	1.1512	0.0805373
OSBPL8	13.6191	11.1046	0.539767
OSBPL9	4.99203	0.949723	0.00124322	up
STK4	10.3365	5.64442	0.204646
IFRD1	7.17388	12.9381	0.269149
MACROD1	17.9335	28.1588	0.385283
GMIP	5.07417	0.519	0.318344
OSBPL2	3.95446	5.87964	0.63644
OSBPL3	6.31171	8.33264	0.36236
RSU1	11.3695	36.7314	0.0107429	down
PRRC2B	0.574538	0.586925	0.91237
UBE4B	0.590466	0.734984	0.532298
UBE4A	10.4962	7.14111	0.00919242
DBNL	83.9399	98.8438	0.508777
GTF2F2	94.8028	99.9418	0.750697
TUBB4B	3972.36	4419.34	0.132392
EIF2D	10.5769	7.07077	0.0433839
AKAP8	2.5042	11.5259	0.135738
AKAP9	0.817807	0.155153	0.0197004	up
EIF2A	77.2569	42.7286	0.46408
ZC3HC1	4.38275	3.20274	0.38397
ARHGAP17	19.0861	62.332	0.210661
SNRNP27	10.836	11.2379	0.943342
ARHGAP12	3.42276	5.49949	0.210868
YBX1	464.99	479.735	0.920165
YBX3	209.902	254.756	0.250886
LGALS3	377.427	646.392	0.0419263
CAPZB	246.176	206.259	0.674688
UTP3	5.48112	8.60918	0.312996
NFU1	61.4266	84.2805	0.0770018
RRP1B	2.99247	4.35152	0.358467
RPS17L	786.55	1045.3	0.287697
ANO6	1.55172	2.48618	0.340133
SIRT1	3.53866
HSP90B1	2142.84	1779.18	0.0419788
POLR1A	11.4381	4.93303	0.254046
POLR1B	5.02301	7.84705	0.61406
POLR1C	130.074	98.8673	0.191707
IMPAD1	155.824	123.43	0.210824
POLR1E	8.94296	8.52812	0.925313
MRPL14	51.2526	74.0782	0.700939
STIP1	362.063	513.16	0.00317327
CHKA	1.01784
UBA7	11.0742	7.66312	0.392375
MRPL15	33.7393	25.517	0.378049
POLR1D	30.6543	19.9997	0.494069
BMS1	14.9639	15.5554	0.871969
WDR44	10.8362	8.59439	0.578617
MRPL16	40.1736	31.9013	0.0238754
WDR46	23.8739	12.6035	0.173378
WIZ	4.00938	2.04139	0.457787
CWC22	2.24686	1.78322	0.170514
RAB3GAP1	13.1821	10.3977	0.417654
PEPD	23.0409	20.5576	0.672645
UACA	11.8372	12.026	0.928866
GTF2B	24.1439	41.2568	0.0402474
AHSA1	288.621	331.72	0.436299
MRPL19	79.2591	70.0806	0.507614
KIFC1	10.0699	20.1498	0.470035
GTF2I	223.759	195.258	0.620753
MED30	21.9348	25.9137	0.519848
FAM160B1	11.4762	7.32279	0.0936321
DNAJB6	21.2317	33.5988	0.242794
MAU2	2.07377	1.25968	0.5374
GLRX5	84.3338	93.0556	0.720263
SENP8	55.4541
C2orf43	1.05126	0.837967	0.6439
DST	0.43824	0.305151	0.704828
UCK2	10.8565	9.72972	0.680289
SENP3	31.3751	42.2082	0.395663
PRPF39	2.16938	0.340219	0.0135062	up
DSP	91.6697	92.4238	0.96421
SAMM50	126.557	84.1386	0.0775108
CUX1	7.30158	22.5195	0.179993
TOMM5	154.199	38.8718	0.00207639	up
RNF41	4.98841
GLRX	28.9638	32.3901	0.220112
GLMN	18.9853	15.0494	0.709462
CYSTM1	116.786
THBD	2.43162	17.6764	0.00222983	down
ARPC4	149.628	141.173	0.644718
C21orf59	13.7979	4.24251	0.119202
ING2	1.54664	2.00892	0.0109434
PDAP1	571.447	586.032	0.909449
GSTO1	733.305	947.323	0.0985806
DNAJC8	9.30042	49.6856	0.107073
DNAJC9	479.576	321.372	0.287538
EPS8	0.64597	1.587	0.210873
CAMSAP2	3.00106	2.10123	0.192362
CAMSAP3	2.08007	2.38296	0.720736
DNAJC7	68.1021	33.9787	0.00883491	up
DNAJC1	2.17783	1.464	0.534109
ERMP1	160.561	144.643	0.56312
DNAJC3	23.7717	22.051	0.812192
TTC33	1.57902	2.97112	0.010905
POLR2F	41.791	37.8367	0.905731
TTC37	5.93596	9.53257	0.53325
WDFY1	52.0569	24.6285	0.16535
MPP2	0.73114	2.00572	0.167441
RRP12	23.9815	27.8174	0.423104
GFPT1	45.9518	42.5875	0.480272
GOSR1	29.3884	21.2523	0.433061
ECHDC3	10.2022	84.0527	0.380478
TFB2M	9.09689	7.60293	0.39973
ECHDC1	26.7505	18.4036	0.376179
DYNC1LI1	22.5523	15.678	0.364734
SLC9A1	19.0065	11.0923	0.454646
DOCK9	60.1031	60.2409	0.943898
VSNL1	234.54	167.321	0.0368829
ACP2	21.6729	38.3551	0.362109
RBM6	2.22005	0.232389	0.0964956
GLA	2.5929	4.44262	0.224821
PPM1A	24.6155	12.374	0.235877
RAP1A	326.266	188.908	0.028853
PRKDC	178.022	134.723	0.00142719
PKP4	1.08087	2.3317	0.0332786	down
ITPR2	3.19536	4.67072	0.510891
MKRN2	35.7689
MPP5	11.8448	23.3662	0.184114
ME1	8.57749	38.0923	0.0190493	down
POLR2L	71.685	45.1326	0.447386
MED15	4.91179	11.0869	0.255044
GLS	12.2889	15.1522	0.112179
PTGES	496.465	243.441	0.0869217
CDIPT	106.419	41.4665	0.0410972	up
ACO2	199.498	139.458	0.0111977
ITPRIP	2.44158	12.9973	0.103773
RPL23A	2195.13	2081.17	0.708223
NCOA5	13.5525	9.09264	0.181088
POLR2I	25.1524	50.642	0.415597
NT5C3A	49.3473	54.2889	0.596095
NR2F2	9.40248	7.14769	0.0145618
ACAT1	215.682	218.751	0.940821
ACAT2	50.6504	45.3593	0.449865
ETHE1	24.1948	31.5335	0.294191
HMGB2	399.256	640.103	0.167981
DDB2	11.7092	12.409	0.93532
DDB1	36.3394	47.0209	0.385122
KIF21A	0.11897	1.33965	0.233357
HMGB1	1189.48	1405.65	0.740342
IVD	22.8625	3.0615	0.00890912	up
DVL2	1.48471	0.475523	0.0856391
RIF1	1.01147	0.965793	0.848686
CHP1	22.5183	17.5928	0.381836
MECP2	21.2127	21.7798	0.940042
CEP41	15.2561	18.3014	0.302864
TMEM65	13.7967	7.1874	0.0884323
LDLR	10.8476	14.9285	0.541383
CMIP	0.314514	1.1688
MCAT	21.9372	25.9094	0.155222
SLC27A4	18.4746	21.071	0.13025
DAB2IP	0.542138	1.06079	0.0339519
SLC27A1	3.02989	3.94131	0.511521
STARD3NL	17.5906
SLC27A3	41.2734	36.126	0.891266
SLC27A2	90.4266	114.234	0.0511481
CAPZA2	181.681	156.749	0.222451
CAPZA1	194.531	210.753	0.690353
ZNF638	3.73712	2.35797	0.68435
ZFYVE27	0.836715	1.26902	0.0868898
AK3	137.4	132.035	0.883397
AK2	494.22	673.116	0.011324
TBCE	25.1711	30.5629	0.177093
TBCD	9.41435	10.0527	0.806164
TBCC	1.05241	0.441836	0.414022
TBCB	5.92529	11.6505	0.338796
GEMIN4	39.5488	13.0296	0.17367
GEMIN5	4.07112	8.07535	0.0133681
ME2	124.961	101.593	0.361559
UBFD1	37.3305	35.4926	0.91141
C16orf58	65.3786	144.885	0.599689
UBQLN2	42.4971	34.2688	0.639361
HSPE1	6599.48	5961.49	0.0971209
PBRM1	2.99492	4.48502	0.303534
CDK5RAP2	0.215325	0.321685	0.012277
SARS	127.051	122.625	0.840728
CDK5RAP1	2.76745	3.24311	0.692746
PRKD2	7.24891	3.71227	0.0631967
CTSH	6.50806	4.40947	0.00379207
CTTN	145.845	167.785	0.141377
ITCH	14.0005	12.0338	0.304689
EIF4G2	52.2057	48.1462	0.725245
DHFR	10.3053
ERC1	8.32044	17.6946	0.344126
CHMP4B	43.1307	49.8121	0.618498
BAX	167.285	142.511	0.432112
WRNIP1	23.3653	28.7879	0.534237
INTS9	2.35	0.751345	0.497548
MED19	19.4965	6.61642	0.151719
PLCG1	4.52968	3.95634	0.638435
SH2D3A	3.86862
MLKL	6.87566	6.40421	0.866213
PRKCDBP	188.035	1179.33	0.000112257	down
LARS2	31.0652	9.11493	0.262919
EIF2S1	198.583	178.132	0.293163
C15orf52	1.15622	1.45865	0.32851
EIF2S3	59.7877	65.7818	0.570437
EIF2S2	145.059	138.702	0.818604
DDX17	448.064	402.052	0.416462
BIRC2	1.9273
PMPCB	50.0249	42.953	0.520959
PMPCA	81.8271	49.1979	0.0153134
RBM27	10.4087	11.661	0.59857
CDK12	20.6774	12.9856	0.173629
DDX18	98.1033	123.514	0.152622
HGFAC	8.10601	0.990794	2.03092e-05	up
ST5	0.777877	0.456542	0.0931376
TMEM55B	3.13825	4.19882	0.123753
NDNL2	10.822	8.0544	0.042164
PSMC1	115.918	117.521	0.913098
PSMC2	138.225	120.935	0.685575
PSMC3	182.137	151.913	0.276752
PSMC4	138.092	123.159	0.54924
PSMC5	87.11	126.057	0.220501
PSMC6	178.35	164.838	0.622201
GNG10	66.0822	71.5399	0.296287
HEATR6	0.69449
ARFIP1	17.2669	16.0326	0.630537
ARFIP2	24.4559	74.7894	0.0965057
CTSC	3.21792	1.0398	0.290378
HEATR2	10.58	9.77648	0.547205
MCTS1	81.6603	120.66	0.526946
HEATR1	41.3129	32.0641	0.453784
NCS1	3.72118	8.85803	0.257254
MDC1	1.08989	1.46221	0.453854
HLA-DRA	120.697	86.8489	0.295982
ASCC3	8.79003	7.85417	0.736421
SFSWAP	4.96237	4.38139	0.87416
STS	5.40674	3.7308	0.398452
TRIP10	19.7531	18.0267	0.692751
TRIP11	1.18116	1.71899	0.442455
TRIP12	1.48639	0.772475	0.0259671
TRIP13	37.0014	17.1982	0.0364492	up
SEC61B	157.3	175.639	0.179078
MTERFD2	1.86305	1.88459	0.982294
MEX3A	0.826229
LACTB2	28.2369	19.1325	0.00760924
IFT80	1.77757	1.95461
POSTN	5.7163
ENDOD1	16.017	28.1967	0.0640444
TFG	183.099	194.381	0.607969
NUP35	14.5381	12.9346	0.821062
TMEM109	364.271	456.769	0.354462
NUP37	80.7446	27.9918	0.029371	up
NCLN	66.8029	58.1774	0.258716
AASS	1.05164	2.85105	0.0146161	down
RND3	24.6177	27.0818	0.171434
NCL	1374.08	1377.67	0.977132
SLC1A4	4.91125	16.1942	0.14264
SLC1A5	284.277	297.043	0.57766
VPS28	19.0105	13.9281	0.047344
SLC1A3	83.5524	62.9423	0.396808
LIN7C	95.238	117.153	0.442776
DYNC1I2	29.6319	41.4148	0.262117
OMA1	3.48327	3.51575	0.976669
GRPEL1	117.097	120.404	0.763616
IDI1	55.5932	61.1668	0.733432
TSG101	70.0586	67.5505	0.433168
SLC25A25	5.49979
IMPDH1	13.215	8.70579	0.349753
DHTKD1	24.3949	8.26125	0.100195
LRRC40	22.4982	11.8011	0.0992062
DCTPP1	165.382	165.25	0.997129
ESYT2	5.99389	15.9954	0.191479
LRRC47	21.2767	21.8396	0.884935
RAB6A	100.517	72.7443	0.385841
TMEM177	3.53716
GPATCH4	8.59762	13.0521	0.0704316
BTN3A3	0.169889	13.5762	0.564773
GNL3	44.8801	28.5656	0.262237
EIF3I	45.8591	45.0399	0.977926
DNTTIP2	26.4546	13.7368	0.106899
EIF3K	127.449	135.556	0.855575
EIF3L	145.999	128.602	0.521148
EIF3M	57.4742	69.4314	0.172421
DYM	1.24453	0.922721	0.112405
TSFM	200.901	186.265	0.731083
EIF3A	187.241	182.346	0.818879
EIF3B	139.489	152.217	0.291433
EIF3C	89.7125	100.024	0.53125
EIF3D	185.566	146.001	0.0520323
EIF3E	109.095	136.75	0.143434
EIF3F	361.064	251.168	0.0210497
EIF3G	154.488	116.645	0.2897
DOCK7	7.10671	6.76404	0.868303
RARS	222.064	226.215	0.893981
MIPEP	84.8445	148.744	0.508432
APOBEC3C	14.3567	30.8361	0.00632338	down
FADD	26.3006	24.1164	0.888324
ARMC10	1.47683	1.00786	0.454888
MTMR6	4.22474	3.99075	0.925323
EXTL2	17.0905
NOL11	23.9312	18.0204	0.753778
NOL10	45.9575	87.9579	0.00536015
MTMR1	2.98136	6.66741	0.351082
COL28A1	0.163308	0.273797	0.0602356
CCNL1	16.1866	30.8436	0.0773531
SMPDL3B	2.67624	2.50403	0.502102
DLG3	6.00783	4.2363	0.469041
COG2	13.7228	10.5679	0.434112
TSC22D1	17.3324	14.0189
HLA-DRB1	26.1365	14.3699	0.0885518
C10orf137	1.9743	1.7232	0.481629
TSC22D4	18.8902	31.8902	0.537154
NOMO1	27.6982	25.0775	0.614707
BAZ1A	5.25923	4.18966	0.320443
IMPA1	11.5847	139.37	0.36059
BAZ1B	15.8718	10.7877	0.0030898
GUK1	20.5688
TPR	88.3726	67.2625	0.0203105
NMT1	80.8828	51.6709	0.0390513
M6PR	20.6152	17.7805	0.0958401
KITLG	5.75053	4.9314	0.759161
CAPN7	4.87866
TUFT1	43.5831	49.8172	0.495521
KLHDC7B	0.565385
NTPCR	129.005	103.256	0.542915
SMG6	10.054	10.3617
VAT1	78.5932	68.3522	0.403081
COG1	1.85257	1.30595	0.624919
MTCH2	370.613	110.394	0.000610217	up
MTCH1	70.575	46.3765	0.0635122
SLC2A8	1.03787	1.40901
PTGES3	559.626	596.14	0.86535
PTGES2	95.8552	132.372	0.0872102
NME3	17.9955	7.1273	0.316509
CSTF2T	13.0954	19.7851	0.296665
SLC2A1	63.0981	47.5859	0.485456
HEXDC	0.427641	0.810126	0.119177
ECHS1	573.291	436.512	0.10161
UBA52	6549.42	8184.44	0.00390204
UBTD1	1.61506	3.36076	0.0023046	down
TIAL1	135.426	142.919	0.567955
HNRNPH1	451.819	354.512	0.130067
TASP1	48.0578	47.6012	0.922733
CD2BP2	16.5465	29.609	0.346139
CHTOP	47.0139	55.3437	0.0836189
RPL37A	207.329	131.241	3.24894e-05
SYF2	2.18959	1.53867	0.0506882
FUBP3	247.35	286.154	0.163474
FUBP1	259.07	325.762	0.0404085
NCSTN	25.0372	20.0658	0.389606
EXOSC8	21.3774	30.751	0.00215458
EXOSC9	11.8326	11.7357	0.91458
PAK1IP1	16.8165	56.7314	0.0397082	down
MORF4L2	0.952108	4.40479	0.448595
BCKDK	16.8863	10.4007	0.0938725
EXOSC2	14.5917	14.6762	0.951698
CCAR1	13.4585	19.1764	0.0448655
MTDH	143.144	183.718	0.0977369
EXOSC6	45.4835	58.2307	0.311701
AP2B1	95.988	105.904	0.782718
EXOSC4	26.845	49.7658	0.00677967
CBWD2	6.19656	10.7302
ABLIM1	5.98923	10.5404	0.685906
HCCS	61.0365	31.1265	0.129994
MADD	1.0472	2.3263	0.180616
SAP30	8.55836	5.53101	0.0414441
RBBP5	8.71315	2.94778	0.676876
TCP11L1	2.39414	3.25061	0.353728
PPM1H	2.25199	1.24089	0.176049
EHMT1	0.614322	0.494988	0.81017
CCZ1B	7.22978	7.84171	0.649719
SRR	7.38986	2.64075	0.640312
NAA20	51.1384
TACSTD2	1239.97	1500.73	0.0422757
RRBP1	42.8452	50.9145	0.0203749
PPP1R14B	6.97519	45.5041	0.317861
CD47	155.024	50.1334	0.350999
COG6	3.10685	1.51296	0.331188
UBP1	26.2891	38.3307	0.194172
TRIM4	1.01151	0.89384	0.40223
C9orf40	2.11727	5.84016	0.00131055	down
AGR2	47.3716	29.3055	0.106946
INTS2	1.28173	1.06642	0.754791
COPB1	197.203	288.353	0.0135894
RFK	9.14419	7.38087	0.069465
SNRNP35	7.2525	61.4248	0.000224434	down
SDSL	3.17713	1.16161	0.0554288
RALY	179.198	163.914	0.613073
SRRT	22.0223	30.0372	0.100869
FCF1	25.0712	5.38512	0.172111
MPZL1	9.48075	10.4089	0.221263
GTF2H1	12.3941	12.0348	0.931962
EIF1B	83.8576	89.6646	0.734344
ATP6V0A1	8.01271	15.132	0.147893
GOLM1	19.2015	16.1978	0.73576
TBC1D1	1.57064	0.959644	0.0167064
VPS53	11.4765	13.0158	0.506474
VPS52	10.225	12.4572	0.0553619
VPS51	16.3215	10.0042	0.0287059
ALKBH5	10.1663	15.5407	0.419086
RALB	172.369	249.914	0.336115
TMEM126A	47.5436	37.2535	0.257784
PSMB10	112.249	86.8307	0.396444
TBC1D4	14.4612	17.5132	0.286108
SCYL2	1.60503	1.54358	0.902987
SCYL3	1.83405	0.461828	0.0737764
SCYL1	1.99736	4.33779	0.319433
REXO2	65.9068	26.8234	0.0887584
SMPD4	84.7932	52.3019	0.214064
STXBP3	15.9289	17.112	0.783494
STXBP2	16.4798	23.437	0.0876549
FASN	529.56	843.667	0.000481403
ISG20L2	2.38148	1.71103	0.101561
INF2	6.38611	3.02542	0.251738
CALCOCO2	1.63576	2.41085	0.595346
UPF2	3.16714	3.91467	0.456384
SET	1345.31	1488.5	0.696628
CYP1B1	12.6541	23.2756	0.305166
SKP1	140.227	458.147	0.00239769	down
DNAJB2	3.57074	3.62059	0.979955
ATP5A1	3924.49	2626.94	0.000524646
NOC2L	47.3187	21.4959	0.026873	up
OXSM	11.8704	16.0047	0.0966377
KDELC1	0.937031	0.963636	0.89595
IFI16	226.971	179.642	0.0710513
FAM105B	6.56814	9.19105	0.205208
AAMP	14.4105	6.45746	0.376003
HYPK	70.1758	102.674	0.00149389
HNRNPAB	1230.31	1284.84	0.663224
SUGP2	1.53295	1.45255	0.906942
DIDO1	16.125	14.448	0.608659
PATL1	40.6312	15.5404	0.0725239
F11R	33.2459	53.8288	0.0815338
H1F0	377.115	764.428	0.237828
HNRNPA3	754.157	647.449	0.139984
HNRNPA0	473.342	392.879	0.0245533
HNRNPA1	2856	3154.19	0.42054
RCL1	24.6863	22.6097	0.425243
U2SURP	40.6597	27.5135	0.0226273
MRPS18B	15.3627	12.3631	0.530863
CARM1	22.1366	19.4745	0.588374
ENO1	6668.26	8117.65	0.00364209
ENO2	534.192	765.377	0.00252349
EIF4E2	16.3353	11.2674	0.538694
PDF	0.9084	1.22202
HELZ	5.37624	0.236441	0.426321
TAOK1	0.6151	0.663548	0.929426
COL17A1	3.21474	2.25205	0.462036
CNOT6L	2.60272	2.5373	0.899628
CHAMP1	4.60688	4.89185	0.901244
LRRFIP1	39.1774	37.0328	0.948773
SLC22A18	14.6969	19.3597	0.18841
LLGL1	10.9734	30.3874	0.368511
ACOX3	4.81732	2.45559	0.0424285
SKIV2L2	28.6185	31.6857	0.568093
ACOX1	23.6062	23.7264	0.966829
UQCRHL	33.8636	18.289	0.178136
TFIP11	9.33179	5.76899	0.50848
IRS2	4.54509	0.653992	0.305986
RNF149	3.01662	3.08754	0.967408
CDK1	80.0579	52.8235	0.00699469
NSMCE1	14.4076	9.12853	0.355891
CDK6	8.50827	10.8458	0.180697
OGT	15.1872	8.77948	0.0859895
CDK8	2.07908	2.06991	0.970621
TAF9B	51.3113	47.9247	0.944732
IGLL5	13.6522	6.80192	8.97325e-05	up
ANKFY1	9.16061	14.1704	0.0274852
NOP14	14.1666	20.7903	0.239976
RAP2B	131.282	156.229	0.473122
PTK2	28.5015	21.4238	0.416915
C1S	4.75575
PTK7	5.1981	13.8868	0.0231538	down
LCN2	418.224	298.869	0.0993763
PHB2	869	796.26	0.147767
SF3B4	55.0073	76.1812	0.0812697
MSH2	66.6138	68.5917	0.804746
MSH3	13.1018	14.281	0.732803
SF3B1	93.532	119.884	0.0439822
SEL1L	3.58968	7.03276	0.275115
SF3B3	70.5471	79.3731	0.253995
SF3B2	87.4453	74.8204	0.46805
DAGLB	2.20411	1.05504	0.377759
UBE2A	57.4277	64.6878	0.678535
POMP	17.3517	20.808	0.562585
SORBS3	3.85343	8.71185	0.358573
PFDN4	311.599	634.875	0.0873938
MYCBP	184.484	416.775	0.182145
NSMCE4A	8.1833	8.3442	0.946135
CNIH4	238.154	262.98	0.798515
ELAC2	16.3223	15.8347	0.773451
ANK1	0.901084
SUN2	46.564	20.7261	0.0156212	up
SUN1	22.707	26.1471	0.819145
ADCK3	67.4588	22.4463	0.141216
SUPT3H	4.71455	3.5431	0.159063
RIPK1	1.07711	3.39942	0.223272
HSPD1	6988.5	6313.93	0.208973
ARHGDIB	48.386	55.0192	0.396957
DNAJC13	18.682	14.2892	0.013861
MTX1	34.4859	20.3805	0.319412
ARHGDIA	139.565	200.846	0.0994521
EPRS	108.658	114.243	0.6346
XPR1	3.34407	4.48942	0.439737
PACSIN3	52.2946	50.263	0.796356
PACSIN2	46.6855	26.2946	0.0881166
PRKCI	9.31569	15.9813	0.183478
COPA	94.531	107.188	0.524176
NAB1	6.5333	15.5622	0.178719
COPE	159.182	95.3857	0.00198624
SUPT16H	208.994	215.47	0.846646
SYBU	2.47511	11.0723	0.116756
TANC1	0.861452	1.44586	0.346369
GOPC	8.46546	3.79266	0.605991
LMAN1	72.8504	76.0615	0.828959
PDSS1	0.814956	2.81375	0.0220651	down
LMAN2	210.205	127.665	0.0501976
HBA1	40.9839	33.1911	0.530257
LMNA	1092.36	1111.57	0.797725
OR1M1	60.9343	56.4925	0.0430417
BDH2	10.4845
BDH1	3.97541	6.9319	0.579308
DDX23	43.6612	20.7822	0.295295
TOE1	33.1061	2.62263	0.394985
DDX21	206.864	161.054	0.0384427
DDX20	1.96502	3.3583	0.323491
DDX27	76.866	52.791	0.107365
PMF1	11.5601	9.43314	0.452323
DDX24	14.3594	18.7518	0.142207
FKBP2	216.689	345.604	0.162222
PFKFB3	22.4823	13.7531	0.291029
DDX28	13.1297	3.34053	0.0398611	up
GGA3	0.904334	3.01434	0.000124431	down
EWSR1	36.4381	37.0252	0.97925
SCRIB	18.8547	26.7387	0.112773
ITGAV	9.96762	14.5167	0.0698962
GSTP1	7410.34	7263.43	0.843565
VTI1A	7.7265	11.5764	0.492377
TWISTNB	16.6724	2.44806	7.19489e-05	up
VTI1B	4.9443	4.13763	0.0805452
ATP6V1C1	33.6208	38.8581	0.310013
FUT8	2.93976	6.05926	0.537927
NT5C	15.9328	34.9172	0.118855
FAM210A	4.6593	7.36233	0.330885
TRIM11	12.0096	2.16086	0.0116035	up
FKBP15	7.69782	5.76086	0.607744
ADD3	1.14634	5.28535	0.107715
ACTG1	13666.6	16092	0.379973
ADD1	2.26273
RAB3IP	6.37296	7.01426	0.74057
CDKN2AIP	14.368	11.937	0.37607
FAM3C	165.818	158.439	0.756109
GTF2E2	4.35942	12.1042	0.24609
PPP4R1	7.134	11.9829	0.080441
PPP4R2	5.16313	4.46671
VPS37B	4.4708	0.504638
TPI1	3887.8	4366.17	0.304918
PPIL3	14.6907	23.6167	0.49454
PPIL4	22.9101	5.93778	0.0497942	up
VPS37A	5.14549	12.4993	0.00200672	down
GGPS1	6.92253	17.0362	0.00334635	down
CWC27	31.7392	67.71	0.115255
GPR107	5.21921	5.07053	0.797463
SYNE2	1.08923	1.12747	0.96287
TMED10	983.956	591.839	0.0174192
OCIAD2	121.631	75.0557	0.0383866
PPP1R7	12.0161	15.712	0.44353
OCIAD1	136.01	52.4195	0.0221347	up
FUNDC1	2.68796	6.0209	0.264931
TRUB1	9.72856	39.3598	0.407659
PRPF31	21.0154	26.655	0.505938
TRIM16	52.8037	26.5658	0.0247201
PPP1R8	76.5646	189.649	0.406492
PARD6A	7.93864	9.31956
ADK	77.5504	68.6589	0.688514
MARCKS	61.5198	48.8816	0.132994
REEP4	2.88319	2.81735	0.816108
MARVELD2	2.63345
NUP214	21.6435	15.2728	0.0111368
GDPGP1	1.93592	4.46988	0.168011
TGS1	1.92246	0.266321	0.125339
NUP210	32.4736	20.6027	0.162317
LUC7L3	45.5779	39.5058	0.440716
LUC7L2	82.9393	56.514	8.06217e-05
ATPAF2	4.0751	2.77315	0.411624
ZNF207	62.5935	112.063	0.104486
IARS	186.599	162.251	0.105204
YKT6	25.5673	31.1874	0.237866
GPX2	33.0596	2.88194	0.00972784	up
IDH2	84.536	106.12	0.324868
IDH1	309.909	352.829	0.01757
PNPLA4	7.43215	7.94326	0.925943
CTSD	96.2866	66.5637	0.0657857
SH3GLB1	76.949	158.753	0.38291
SH3GLB2	60.4673	84.7256	0.0570579
RPL14	1190.6	1274.78	0.692799
RPL15	567.276	526.952	0.625697
TOMM34	48.0136	79.8015	0.162044
RPL17	1037.25	749.481	0.253883
RPL10	228.539	462.316	0.0614483
RPL11	1140.07	1258.31	0.496623
RPL12	1365.77	1119.59	0.206121
RPL13	1148.92	984.659	0.261522
SETD3	14.466	15.9924	0.682991
MIF	6084.71	7830.5	0.215361
RPL18	2509.76	2546.06	0.818434
RPL19	385.953	246.354	0.38028
SETD7	0.954244	7.43159	0.101709
GPATCH1	0.783991	1.16133	0.105764
PCYT1A	79.2744	53.296	0.597787
NME6	5.36122	5.58302	0.872905
PES1	89.4592	137.067	0.0828991
SYK	24.7555	13.3536	0.586075
TMEM159	49.7781	51.659	0.173185
INPP5K	4.27547	3.2578	0.570737
RAI14	2.05355	18.1762	0.126534
THADA	0.478811	1.63441	0.126915
FREM1	0.847469	10.4964	0.0574974
MGST2	148.161	115.68	0.00122375
FKBP1A	293.906	830.5	0.0179433	down
LXN	150.021	94.5686	0.032892
SURF6	0.880455	9.04917	0.185391
EME1		0.170982
VIPAS39	17.8006	13.2792	0.488675
EMD	78.2257	83.6865	0.795344
CNST	1.31988	1.12674	0.352292
DUOX1	0.672815	1.64908	0.0649676
EPB41	1.29328	2.09802	0.171093
LSM6	49.8768	67.5413	0.378991
GSKIP	719.618	613.723	0.879247
PAIP1	24.654	36.7338	0.010439
MATR3	129.879	160.448	0.0781813
MYADM	5.27994
GLYR1	9.15208	9.65586	0.89319
TIMM8A	144.126	151.28	0.446647
FBLN1	29.978	1.91922	0.214089
TIMM8B	28.2569	45.2632	0.572294
ARL2BP	16.864	24.7283	0.317931
CDC16	7.49233	3.26924	0.165363
INTS8	1.25049	1.76824	0.726845
AHNAK	138.981	186.562	0.0029878
DCTD	16.5815	21.0368	0.375564
VPS37C	11.4471	11.3856	0.989899
ALDH3A1	273.672	180.397	0.0121388
MTFR1	5.65764	4.36135	0.554468
ECH1	265.306	345.525	0.098755
PDPR	16.8735	13.5383	0.40478
PIAS1	2.13084	2.44156	0.322071
TMEM40	27.5747	34.5153
PNPLA6	28.8929	25.9412	0.120905
GBP2	5.7037	4.25941	0.0981397
ALDH16A1	40.5999	29.6373	0.446883
LGALS9B	4.324	3.37334	0.0593265
PNPLA8	5.56661	5.52597	0.993284
ACSF2	37.5239	20.9699	0.0221628
CLUH	61.8357	61.3968	0.901406
DHRS13	4.12535	2.81589	0.627836
KIAA0196	78.2947	11.792	0.397584
ERP29	735.21	669.189	0.483012
PRKACB	15.589	15.6538	0.983268
PHKA1	1.7494	0.796705	0.0958462
TUBB3	1646.51	2178.01	0.00542665
UBA6	74.2311	64.1079	0.162527
PDP1	47.0321	52.3511	0.561813
SFPQ	278.111	587.755	0.00873469	down
MAP1S	10.6851	15.246	0.448698
UBA2	39.192	45.9893	0.471507
UBA3	28.9936	26.9427	0.78711
SMG5	0.651732	0.744105	0.729917
UBA1	549.417	583.868	0.334746
PWP2	23.026	24.4535	0.835446
PWP1	7.24313	4.66308	0.254428
PHKA2	4.68165	0.591575	0.0186211	up
BRE	9.48626	7.84099	0.534184
UBE2I	447.418	335.639	0.0762445
UBE2H	229.737	185.771	0.198082
LYPLA2	67.1434	105.498	0.0066821
NAA15	40.1836	53.9636	0.343717
TP53	36.0529	27.4809	0.324489
GNAQ	20.1346	23.8134	0.144716
NAA10	51.0572	53.0113	0.737327
GNAS	75.3191	60.4233	0.445425
MED13L	0.287161
MOGS	211.236	222.187	0.85937
DDX39A	419.19	414.451	0.891019
PTCD3	52.4219	32.4571	0.00294023
SAFB2	30.0298	24.7518	0.577223
ATG13	2.36199	14.6537	0.463882
TMEM223	17.0503	12.0272	0.303301
FRMD8	5.36661	17.8009	0.119624
GPX8	32.4333	6.78785	0.0011464	up
TOP3A	6.69606	2.49871	0.273151
UBE2T	25.0321	24.5143	0.664956
COL12A1	3.94431	1.28593	0.0292168	up
TOP3B	2.3737	0.579298	0.0787856
DPF2	7.57734	9.42164	0.074549
FARS2	28.2716	27.9549	0.982299
C12orf73	26.987	53.953	0.00591933
ASNA1	102.241	109.459	0.823873
POLR3F	4.96336	6.94544	0.453548
RPS12	1047.5	965.932	0.639234
DYNLT1	23.8099	26.3997	0.719102
RPL18A	339.589	197.966	0.250063
ILK	38.4586	45.4437	0.376616
RPS15A	722.343	462.362	0.0971807
KRT3	182.147	417.765	0.0109581	down
KRT2	607.271	687.373	0.379335
KRT1	174.859	127.293	0.0764776
UPF1	74.7951	64.4622	0.300157
GNG12	4.2284	3.44736	0.48394
KRT5	6234.25	5705.91	0.108786
KRT4	394.897	1433.41	0.0234753	down
IL1A	29.7667	34.8416	0.466369
KRT9	104.739	64.7533	0.00283451
KRT8	6534.93	7239.54	0.30099
HARS	86.8274	86.0467	0.927786
VPS45	8.3265	9.6608	0.192785
GPR89A	1.33966	0.470804	0.505136
SRPRB	13.7823	14.2894	0.907103
[truncated: 3,828 more rows]

## Sheet: 3f
Category	Term	Count	%	PValue	Genes	List Total	Pop Hits	Pop Total	Fold Enrichment	Bonferroni	Benjamini	FDR
GOTERM_CC_DIRECT	GO:0005739~mitochondrion	77	27.7978	6.77125e-22	MTCH2, MRPS14, SPATA20, TOMM22, PTAR1, HINT2, FDXR, IDH3B, UQCRFS1, PMPCA, HTATIP2, TMEM14C, CCDC51, MRPS28, HSDL2, MRPS26, MAP2K1, TEX10, MRPS22, ACAD9, MCCC1, GTPBP6, DARS2, TRNT1, MRPL45, BCS1L, MRPL53, HADHA, MRPL50, MRPS9, CLPP, IVD, GPD2, HAT1, UQCRC1, DLD, DDX28, AARS2, TOMM40, NDUFB7, MRPS35, MGST3, NDUFB3, COX7A2, UQCR11, UQCR10, MRPL12, COX5B, TMEM70, MRPL20, RNASEH1, MTHFD1L, PTPMT1, N…	274	1711	20666	3.39427	2.54599e-19	2.54599e-19	2.41734e-19
UP_KW_CELLULAR_COMPONENT	KW-0496~Mitochondrion	68	24.5487	1.42405e-19	MTCH2, MRPS14, CISD2, TOMM22, HINT2, FDXR, IDH3B, UQCRFS1, PMPCA, TMEM14C, CCDC51, MRPS28, HSDL2, MRPS26, MRPS22, ACAD9, MCCC1, DARS2, TRNT1, MRPL45, BCS1L, MRPL53, HADHA, MRPL50, MRPS9, CLPP, IVD, GPD2, HAT1, UQCRC1, DLD, DDX28, AARS2, TOMM40, NDUFB7, MRPS35, MGST3, NDUFB3, COX7A2, UQCR11, UQCR10, MRPL12, COX5B, TMEM70, MRPL20, MTHFD1L, PTPMT1, RPS3, NDUFV3, CBR4, TEFM, NDUFA9, GADD45GIP1, PTCD3…	258	1378	17932	3.4298	5.69622e-18	5.69622e-18	5.41141e-18
GOTERM_CC_DIRECT	GO:0005743~mitochondrial inner membrane	40	14.4404	7.20535e-19	TOMM40, NDUFB7, MRPS35, MRPS14, NDUFB3, COX7A2, UQCR11, UQCR10, MRPL12, COX5B, TMEM70, MRPL20, PTPMT1, RPS3, FDXR, UQCRFS1, PMPCA, NDUFV3, TMEM14C, CCDC51, MRPS28, NDUFA9, GADD45GIP1, PTCD3, MRPS26, NDUFA3, MRPS22, ACAD9, IMMT, COX6C, MRPL45, BCS1L, MRPL21, HADHA, MRPL53, MRPS9, MRPL50, TMEM11, GPD2, UQCRC1	274	513	20666	5.88096	2.70921e-16	1.35461e-16	1.28615e-16
UP_KW_DOMAIN	KW-0809~Transit peptide	40	14.4404	1.94549e-18	AARS2, MRPS35, COX7A2, MRPL12, COX5B, TMEM70, MRPL20, HINT2, MTHFD1L, PTPMT1, IDH3B, FDXR, UQCRFS1, PMPCA, NDUFV3, CCDC51, TEFM, MRPS28, NDUFA9, PTCD3, MRPS26, TRMT10C, MCCC1, ACAD9, IMMT, DARS2, TRNT1, MRPL45, ACADSB, MRPL21, ACSF2, HADHA, MRPL53, MRPS9, CLPP, IVD, GPD2, DNAJA3, UQCRC1, DLD	181	582	14566	5.53094	4.47463e-17	4.47463e-17	4.47463e-17
UP_KW_PTM	KW-0007~Acetylation	115	41.5162	7.69193e-18	HDDC2, MTCH2, GOLT1B, PITPNB, BZW2, TOMM22, FBL, LSM12, PTAR1, ALKBH4, LONP2, PMPCA, ANKS1A, GYG1, MAP2K1, MCCC1, THOC1, DDX10, RPSA, TRNT1, THOC5, KCTD5, ALDH3A1, CLPP, SARNP, CLNS1A, HAT1, UQCRC1, LRRC59, LXN, COX7A2, MRPL12, C12ORF57, BAG2, SUDS3, BPTF, AP1M1, OSBPL9, F8A2, RCC2, ASNS, ACADSB, ACSF2, TBL3, CDK1, NIT2, RPS23, UBXN1, ELL, HBD, KIF11, ELAVL1, HINT2, TRIM5, IDH3B, PGM3, HTATIP2, M…	225	3505	14268	2.08061	1.53839e-16	1.6153e-16	1.6153e-16
UP_SEQ_FEATURE	TRANSIT:Mitochondrion	39	14.0794	6.22604e-17	AARS2, MRPS35, COX7A2, MRPL12, COX5B, TMEM70, MRPL20, HINT2, MTHFD1L, PTPMT1, IDH3B, FDXR, PMPCA, NDUFV3, CCDC51, TEFM, MRPS28, NDUFA9, PTCD3, MRPS26, TRMT10C, MCCC1, ACAD9, IMMT, DARS2, TRNT1, MRPL45, ACADSB, MRPL21, ACSF2, HADHA, MRPL53, MRPS9, CLPP, IVD, GPD2, DNAJA3, UQCRC1, DLD	268	562	20502	5.30872	1.45661e-13	8.16857e-14	8.16234e-14
GOTERM_MF_DIRECT	GO:0003723~RNA binding	60	21.6606	6.80352e-14	EIF4A2, MRPS14, IFIT5, CISD2, NOC2L, KRI1, ELAVL1, FBL, LSM12, MRPS28, MRPS26, MBNL1, IMP3, THOC1, DDX54, DDX10, RPSA, TRNT1, DDX52, MRPL45, PTBP3, MRPS9, GRWD1, CLNS1A, SARNP, RPL37A, DDX28, CSTB, LRRC59, MRPS35, POLDIP3, NIP7, MRPL12, MRPL20, RNASEH1, FIP1L1, POLR2B, FAM120A, TRA2A, RPS3, DHX37, NDUFV3, TEFM, PTCD3, TRMT10C, YTHDF3, KRR1, RCC2, IMMT, SRP68, SCAF1, MRPL21, BYSL, SNRNP40, TBL3, S…	267	1473	19208	2.93035	3.98812e-11	3.98686e-11	3.91202e-11
UP_KW_MOLECULAR_FUNCTION	KW-0687~Ribonucleoprotein	25	9.02527	2.7905e-11	MRPS35, MRPS14, MRPL12, MRPL20, FBL, RPS3, MRPS28, GADD45GIP1, PTCD3, MRPS26, KRR1, IMP3, MRPS22, RPSA, IMP4, SRP68, MRPL45, SCAF1, MRPL21, MRPL53, MRPS9, MRPL50, RPL37A, RBMX, RPS23	174	315	11859	5.40914	1.81383e-09	1.81383e-09	1.75802e-09
GOTERM_BP_DIRECT	GO:0032543~mitochondrial translation	15	5.41516	3.28828e-11	GADD45GIP1, PTCD3, MRPS28, MRPS26, MRPS35, MRPS14, MRPS22, GATC, MRPL12, MRPL45, MRPL21, MRPL20, MRPL53, MRPS9, MRPL50	264	94	19416	11.736	3.86373e-08	3.86373e-08	3.844e-08
UP_KW_MOLECULAR_FUNCTION	KW-0689~Ribosomal protein	18	6.49819	3.71142e-09	GADD45GIP1, PTCD3, MRPS28, MRPS26, MRPS35, MRPS14, MRPS22, RPSA, MRPL12, MRPL45, MRPL21, MRPL20, MRPL53, MRPS9, MRPL50, RPL37A, RPS3, RPS23	174	196	11859	6.25915	2.41243e-07	1.20621e-07	1.1691e-07
GOTERM_CC_DIRECT	GO:0005759~mitochondrial matrix	24	8.66426	2.72285e-08	NDUFA9, GADD45GIP1, PTCD3, TRMT10C, MCCC1, DARS2, TRNT1, MRPL12, ACADSB, ACSF2, HINT2, MTHFD1L, CLPP, IVD, DNAJA3, RPS3, CDK1, FDXR, IDH3B, UQCRFS1, PMPCA, DLD, CBR4, TEFM	274	443	20666	4.08614	1.02378e-05	3.41263e-06	3.24019e-06
UP_KW_CELLULAR_COMPONENT	KW-0999~Mitochondrion inner membrane	22	7.94224	4.17976e-08	NDUFB7, NDUFA3, NDUFB3, ACAD9, IMMT, COX7A2, UQCR11, UQCR10, COX6C, BCS1L, COX5B, TMEM70, HADHA, TMEM11, PTPMT1, RPS3, FDXR, UQCRC1, UQCRFS1, PMPCA, NDUFV3, CCDC51	258	353	17932	4.33169	1.6719e-06	8.35952e-07	7.94154e-07
UP_KW_MOLECULAR_FUNCTION	KW-0694~RNA-binding	32	11.5523	1.38858e-07	DDX28, EIF4A2, AARS2, POLDIP3, NIP7, IFIT5, ELAVL1, FBL, FIP1L1, TRA2A, FAM120A, RPS3, PTCD3, MBNL1, CPSF1, YTHDF3, KRR1, IMP3, THOC1, DDX10, DDX54, SRP68, TRNT1, DDX52, THOC5, SCAF1, PTBP3, SARNP, SERBP1, ACO1, PPIL4, RBMX	174	757	11859	2.88106	9.02571e-06	3.00858e-06	2.91601e-06
GOTERM_MF_DIRECT	GO:0005515~protein binding	226	81.5884	1.90918e-07	EIF4A2, PITPNB, IFIT5, CISD2, NOC2L, GOLGA2, LSM12, ALKBH4, DAG1, LONP2, ANKS1A, LGALS8, SIL1, CHID1, MBNL1, IMP3, MCCC1, DDX10, IMP4, HLA-F, BCS1L, PHKA2, PRKAB1, CLPP, CLNS1A, GRWD1, SARNP, AKAP9, UQCRC1, TRIM16, TRIM11, ASF1B, SEH1L, LXN, AARS2, MGST3, PIK3R2, MRPL12, RPAP1, C12ORF57, MRPL20, EPB41L5, PTPMT1, DHX37, MLEC, F8A2, RCC2, PTRHD1, AIMP2, TF, TBL3, NMT1, RPS23, LRSAM1, UBXN1, ELL, MR…	267	13670	19208	1.18935	0.000111872	5.59389e-05	5.48889e-05
GOTERM_CC_DIRECT	GO:0005829~cytosol	113	40.7942	3.02587e-07	EIF4A2, GOLT1B, IFIT5, NOC2L, LAMP1, DAG1, LONP2, LGALS8, ANKS1A, GYG1, MBNL1, MAP2K1, MCCC1, RPSA, TRNT1, PHKA2, KCTD5, PRKAB1, KRT9, ALDH3A1, GRWD1, CLNS1A, AKAP9, TRIM16, TRIM11, ASF1B, SEH1L, UBA5, PIK3R2, NUP160, EPB41L5, ORC4, RAP1A, BAG2, SUDS3, AP1M1, SPECC1, OSBPL9, TOR1A, RCC2, ASNS, AIMP2, CDK1, NMT1, ACO1, NIT2, COPE, RPS23, LRSAM1, UBXN1, ELL, TRADD, HEXA, HBD, KIF11, ELAVL1, GYS2, P…	274	5576	20666	1.52849	0.000113766	2.84431e-05	2.70059e-05
KEGG_PATHWAY	hsa04932:Non-alcoholic fatty liver disease	14	5.05415	6.38569e-07	NDUFA9, NDUFB7, NDUFA3, NDUFB3, COX7A2, PIK3R2, UQCR11, UQCR10, COX6C, COX5B, PRKAB1, UQCRC1, UQCRFS1, NDUFV3	135	157	8865	5.85563	0.000161545	0.000161558	0.000155811
UP_KW_DISEASE	KW-1274~Primary mitochondrial disease	17	6.13718	1.4266e-06	NDUFA9, PTCD3, MRPS28, AARS2, NDUFB7, TRMT10C, MRPS14, MRPS22, NDUFB3, ACAD9, GATC, MRPL12, BCS1L, TMEM70, RNASEH1, UQCRFS1, TEFM	94	206	4820	4.23156	5.56357e-05	5.56372e-05	5.56372e-05
UP_SEQ_FEATURE	TOPO_DOM:Mitochondrial intermembrane	12	4.33213	3.22851e-06	MTCH2, MGST3, UQCRFS1, IMMT, COX7A2, UQCR11, UQCR10, COX6C, BCS1L, TMEM70, TOMM22, CCDC51	268	145	20502	6.33103	0.00422685	0.0021179	0.00211629
GOTERM_CC_DIRECT	GO:0005763~mitochondrial small ribosomal subunit	7	2.52708	4.95821e-06	PTCD3, MRPS28, MRPS26, MRPS9, MRPS35, MRPS14, MRPS22	274	34	20666	15.5283	0.00186256	0.000372858	0.000354016
KEGG_PATHWAY	hsa00190:Oxidative phosphorylation	12	4.33213	7.01468e-06	NDUFA9, NDUFB7, NDUFA3, NDUFB3, UQCRC1, UQCRFS1, COX7A2, UQCR11, UQCR10, NDUFV3, COX5B, COX6C	135	138	8865	5.71014	0.00177315	0.00056884	0.000548605
KEGG_PATHWAY	hsa05208:Chemical carcinogenesis - reactive oxygen species	15	5.41516	7.83734e-06	NDUFA9, MAP2K1, NDUFB7, MGST3, NDUFA3, NDUFB3, COX7A2, PIK3R2, UQCR11, UQCR10, COX6C, COX5B, UQCRC1, UQCRFS1, NDUFV3	135	227	8865	4.33921	0.00198089	0.00056884	0.000548605
UP_KW_BIOLOGICAL_PROCESS	KW-0679~Respiratory chain	9	3.2491	8.78576e-06	NDUFA9, NDUFB7, NDUFA3, NDUFB3, UQCRC1, UQCRFS1, UQCR11, UQCR10, NDUFV3	179	67	11434	8.58051	0.000676278	0.000676503	0.000623789
KEGG_PATHWAY	hsa05014:Amyotrophic lateral sclerosis	19	6.85921	1.09584e-05	NDUFA9, SEC13, GPX2, SEH1L, NDUFB7, TOMM40, NDUFA3, NDUFB3, GPX8, COX7A2, UQCR11, UQCR10, COX6C, COX5B, NUP160, UQCRC1, UQCRFS1, NDUFV3, NUP37	135	371	8865	3.36298	0.00276864	0.00056884	0.000548605
KEGG_PATHWAY	hsa05415:Diabetic cardiomyopathy	14	5.05415	1.24962e-05	NDUFA9, NDUFB7, NDUFA3, NDUFB3, COX7A2, PIK3R2, UQCR11, UQCR10, COX6C, COX5B, GYS2, UQCRC1, UQCRFS1, NDUFV3	135	205	8865	4.48455	0.00315657	0.00056884	0.000548605
KEGG_PATHWAY	hsa01100:Metabolic pathways	45	16.2455	1.34903e-05	HDDC2, NDUFB7, ADPGK, MGST3, HEXA, NDUFB3, COX7A2, UQCR11, PLOD2, UQCR10, PTGS2, COX5B, GYS2, MTHFD1L, IDH3B, PGM3, UQCRFS1, MGAT1, CEPT1, NDUFV3, CDIPT, GYG1, CBR4, NDUFA9, GPX2, CERS6, NDUFA3, MCCC1, GATC, GPX8, ASNS, ALG12, COX6C, ACADSB, GANC, HADHA, ALDH3A1, UGDH, IVD, UQCRC1, ACO1, ACOX3, PIGG, DLD, NIT2	135	1564	8865	1.88939	0.00340725	0.00056884	0.000548605
GOTERM_CC_DIRECT	GO:0045275~respiratory chain complex III	5	1.80505	1.93916e-05	UQCRC1, UQCRFS1, UQCR11, UQCR10, BCS1L	274	13	20666	29.009	0.0072648	0.00121521	0.0011538
GOTERM_CC_DIRECT	GO:0005654~nucleoplasm	82	29.6029	2.51289e-05	UBXN1, ELL, NOC2L, ELAVL1, FBL, TRIM5, MED10, DAG1, ANKS1A, PRMT5, MRPS26, MBNL1, SEC13, IMP3, TEX10, THOC1, DDX54, DARS2, IMP4, RPSA, TRNT1, DDX52, THOC5, PRKAB1, SAP30, UGDH, GPRC5B, DNAJC7, IVD, GRWD1, CLNS1A, SARNP, HAT1, LANCL2, IRF9, TRIM11, ASF1B, DDX28, GTF3C3, HDAC3, POLDIP3, NIP7, BRAT1, TMEM70, PCNP, ORC4, EPB41L5, BTAF1, FIP1L1, POLR2B, NACC1, TRA2A, RPS3, DHX37, SUDS3, BPTF, UBL4A, S…	274	4000	20666	1.54618	0.00940408	0.00134978	0.00128157
UP_SEQ_FEATURE	TOPO_DOM:Mitochondrial matrix	9	3.2491	4.93047e-05	UQCRFS1, IMMT, COX7A2, UQCR11, UQCR10, COX6C, BCS1L, TMEM70, CCDC51	268	100	20502	6.885	0.0626413	0.0215626	0.0215461
GOTERM_BP_DIRECT	GO:0015031~protein transport	19	6.85921	6.02362e-05	SEC13, SEH1L, GOLT1B, MX2, PIK3R2, COPZ1, NUP160, GOLGA2, NECAP2, SNX18, RABEP1, VPS51, AP1G2, DAG1, TOMM5, COPE, TMED5, AP1M1, NUP37	264	460	19416	3.03775	0.0683329	0.0353888	0.0352081
UP_KW_BIOLOGICAL_PROCESS	KW-0249~Electron transport	10	3.61011	6.09e-05	NDUFA9, NDUFB7, NDUFA3, NDUFB3, FDXR, UQCRC1, UQCRFS1, UQCR11, UQCR10, NDUFV3	179	112	11434	5.70331	0.00467846	0.00234465	0.00216195
GOTERM_MF_DIRECT	GO:0003735~structural constituent of ribosome	12	4.33213	6.51099e-05	MRPL20, MRPS9, MRPS35, MRPS14, MRPS22, RPL37A, RPS3, RPSA, MRPL12, MRPL45, MRPL21, RPS23	267	188	19208	4.59192	0.0374369	0.0127181	0.0124794
GOTERM_CC_DIRECT	GO:0005762~mitochondrial large ribosomal subunit	7	2.52708	9.38637e-05	GADD45GIP1, MRPL20, MRPL53, MRPL50, MRPL12, MRPL45, MRPL21	274	56	20666	9.42792	0.0346788	0.00441159	0.00418867
UP_KW_BIOLOGICAL_PROCESS	KW-0653~Protein transport	24	8.66426	0.00014144	BCAP31, LRSAM1, SEC13, SEH1L, TOMM40, TMED10, GOLT1B, MX2, PIK3R2, COPZ1, NUP160, TOMM22, GOLGA2, NECAP2, SNX18, RABEP1, VPS51, AP1G2, SIL1, TOMM5, COPE, TMED5, AP1M1, NUP37	179	638	11434	2.4029	0.0108326	0.00363029	0.00334741
KEGG_PATHWAY	hsa04714:Thermogenesis	13	4.69314	0.000220026	NDUFA9, NDUFB7, NDUFA3, NDUFB3, COX7A2, UQCR11, UQCR10, COX6C, COX5B, PRKAB1, UQCRC1, UQCRFS1, NDUFV3	135	235	8865	3.63262	0.0541514	0.00773777	0.00746251
GOTERM_BP_DIRECT	GO:0045333~cellular respiration	6	2.16606	0.000220823	UQCRC1, COX7A2, UQCR11, UQCR10, COX5B, COX6C	264	41	19416	10.7627	0.228559	0.0864888	0.0860472
GOTERM_CC_DIRECT	GO:0005783~endoplasmic reticulum	32	11.5523	0.000227453	LRRC59, UBXN1, TMED10, GOLT1B, ADPGK, HM13, MGST3, PROS1, CISD2, PLOD2, PTGS2, ELAVL1, THBS1, EMC2, RPS3, MLEC, SIL1, TMED5, BCAP31, MAP2K1, TOR1A, SSR4, ZDHHC13, ALG12, SRP68, TOR1B, HLA-F, ALDH3A1, ALB, ACO1, PIGG, RPS23	274	1185	20666	2.03675	0.0819763	0.00950248	0.0090223
KEGG_PATHWAY	hsa05016:Huntington disease	15	5.41516	0.000244672	NDUFA9, GPX2, NDUFB7, NDUFA3, NDUFB3, GPX8, COX7A2, UQCR11, UQCR10, COX6C, COX5B, POLR2B, UQCRC1, UQCRFS1, NDUFV3	135	311	8865	3.1672	0.0600322	0.00773777	0.00746251
GOTERM_CC_DIRECT	GO:0031080~nuclear pore outer ring	4	1.44404	0.000255442	SEC13, SEH1L, NUP160, NUP37	274	10	20666	30.1693	0.0915891	0.00960462	0.00911928
GOTERM_BP_DIRECT	GO:0006120~mitochondrial electron transport, NADH to ubiquinone	6	2.16606	0.000382273	NDUFA9, NDUFB7, NDUFA3, NDUFB3, NDUFV3, DLD	264	46	19416	9.59289	0.361897	0.104546	0.104012
UP_SEQ_FEATURE	DOMAIN:Acyl-CoA oxidase/dehydrogenase middle	4	1.44404	0.000440446	IVD, ACAD9, ACOX3, ACADSB	268	12	20502	25.5	0.438977	0.144466	0.144356
GOTERM_CC_DIRECT	GO:0031966~mitochondrial membrane	10	3.61011	0.000444118	NDUFA9, IVD, SLMAP, ACAD9, DARS2, COX7A2, COX5B, COX6C, TMEM70, TMEM14C	274	170	20666	4.43667	0.153822	0.0147989	0.0140511
GOTERM_CC_DIRECT	GO:0032040~small-subunit processome	7	2.52708	0.000472306	FBL, TBL3, IMP3, KRR1, DHX37, IMP4, RPS23	274	75	20666	7.03951	0.162747	0.0147989	0.0140511
UP_KW_BIOLOGICAL_PROCESS	KW-0509~mRNA transport	9	3.2491	0.000474943	SEC13, SEH1L, POLDIP3, SARNP, MX2, THOC1, THOC5, NUP160, NUP37	179	117	11434	4.91362	0.0359183	0.00914265	0.00843024
GOTERM_BP_DIRECT	GO:0098869~cellular oxidant detoxification	7	2.52708	0.000537684	GPX2, MGST3, ALB, GPX8, HBD, PTGS2	264	75	19416	6.86424	0.468445	0.104546	0.104012
GOTERM_CC_DIRECT	GO:0042645~mitochondrial nucleoid	6	2.16606	0.000554502	DDX28, LRRC59, HADHA, TRMT10C, DNAJA3, TEFM	274	51	20666	8.87334	0.18824	0.0160379	0.0152275
GOTERM_BP_DIRECT	GO:1902600~proton transmembrane transport	10	3.61011	0.000680591	NDUFA9, NDUFB7, NDUFA3, NDUFB3, ATP6AP2, UQCRC1, UQCRFS1, UQCR10, NDUFV3, COX5B	264	176	19416	4.17872	0.550656	0.104546	0.104012
GOTERM_BP_DIRECT	GO:0042274~ribosomal small subunit biogenesis	7	2.52708	0.000709603	FBL, TBL3, IMP3, KRR1, DHX37, IMP4, RPS23	264	79	19416	6.51669	0.565726	0.104546	0.104012
UP_KW_MOLECULAR_FUNCTION	KW-0560~Oxidoreductase	21	7.58123	0.000734503	KDM4A, HSDL2, GPX2, MGST3, ACAD9, GPX8, COX7A2, PLOD2, PTGS2, ACADSB, HADHA, ALDH3A1, UGDH, ALKBH4, IVD, GPD2, FDXR, ACOX3, DLD, CBR4, HTATIP2	174	622	11859	2.30106	0.0466376	0.0119357	0.0115684
INTERPRO	IPR006091:Acyl-CoA_Oxase/DH_mid-dom	4	1.44404	0.000768961	IVD, ACAD9, ACOX3, ACADSB	277	14	20667	21.3172	0.534499	0.209305	0.208884
GOTERM_BP_DIRECT	GO:0045040~protein insertion into mitochondrial outer membrane	4	1.44404	0.000800779	MTCH2, TOMM40, TOMM5, TOMM22	264	14	19416	21.013	0.609877	0.104546	0.104012
GOTERM_BP_DIRECT	GO:0006122~mitochondrial electron transport, ubiquinol to cytochrome c	4	1.44404	0.000800779	UQCRC1, UQCRFS1, UQCR11, UQCR10	264	14	19416	21.013	0.609877	0.104546	0.104012
INTERPRO	IPR009100:AcylCoA_DH/oxidase_NM_dom_sf	4	1.44404	0.000951744	IVD, ACAD9, ACOX3, ACADSB	277	15	20667	19.896	0.611897	0.209305	0.208884
INTERPRO	IPR046373:Acyl-CoA_Oxase/DH_mid-dom_sf	4	1.44404	0.000951744	IVD, ACAD9, ACOX3, ACADSB	277	15	20667	19.896	0.611897	0.209305	0.208884
INTERPRO	IPR036250:AcylCo_DH-like_C	4	1.44404	0.000951744	IVD, ACAD9, ACOX3, ACADSB	277	15	20667	19.896	0.611897	0.209305	0.208884
KEGG_PATHWAY	hsa05020:Prion disease	13	4.69314	0.000995916	NDUFA9, NDUFB7, NDUFA3, NDUFB3, COX7A2, PIK3R2, UQCR11, UQCR10, COX6C, COX5B, UQCRC1, UQCRFS1, NDUFV3	135	278	8865	3.07074	0.222827	0.0279963	0.0270004
UP_KW_LIGAND	KW-0274~FAD	8	2.88809	0.0010147	NDUFA9, IVD, GPD2, ACAD9, FDXR, ACOX3, ACADSB, DLD	98	114	6946	4.97386	0.0260502	0.0247304	0.0247304
INTERPRO	IPR014014:RNA_helicase_DEAD_Q_motif	5	1.80505	0.00105284	DDX28, EIF4A2, DDX10, DDX54, DDX52	277	34	20667	10.9721	0.649038	0.209305	0.208884
GOTERM_MF_DIRECT	GO:0004601~peroxidase activity	5	1.80505	0.00134307	GPX2, GPX8, HBD, PTGS2	267	35	19208	10.2772	0.54505	0.19676	0.193066
GOTERM_CC_DIRECT	GO:0005840~ribosome	9	3.2491	0.00149082	MRPS28, MRPL20, MRPS14, MRPS22, RPS3, SRP68, MRPL45, MRPL21, RPS23	274	163	20666	4.16448	0.429343	0.0388423	0.0368796
GOTERM_CC_DIRECT	GO:0005794~Golgi apparatus	28	10.1083	0.00154956	HDAC3, TMED10, UBA5, PITPNB, PLOD2, TMEM165, GOLGA2, AP1G2, VPS51, NAA25, MGAT1, CEPT1, CDIPT, TMED5, AP1M1, CLASP2, OSBPL9, PRMT5, MAP2K1, DDX54, GAK, TBC1D1, ALB, AKAP9, OCIAD1, ACO1, OCIAD2, COPE	274	1103	20666	1.91465	0.441827	0.0388423	0.0368796
UP_SEQ_FEATURE	MOTIF:Q motif	5	1.80505	0.00161651	DDX28, EIF4A2, DDX10, DDX54, DDX52	268	39	20502	9.80769	0.880277	0.424172	0.423849
UP_KW_LIGAND	KW-0285~Flavoprotein	8	2.88809	0.00190234	NDUFA9, IVD, GPD2, ACAD9, FDXR, ACOX3, ACADSB, DLD	98	127	6946	4.46473	0.0483024	0.0247304	0.0247304
KEGG_PATHWAY	hsa04260:Cardiac muscle contraction	7	2.52708	0.0019775	UQCRC1, UQCRFS1, COX7A2, UQCR11, UQCR10, COX5B, COX6C	135	87	8865	5.28352	0.393957	0.0500308	0.0482511
GOTERM_CC_DIRECT	GO:0005789~endoplasmic reticulum membrane	29	10.4693	0.00202582	LRRC59, TMED10, ADPGK, UBA5, PITPNB, HM13, MGST3, PROS1, CISD2, PLOD2, PTGS2, EMC2, MLEC, CEPT1, CDIPT, SEC11A, TMED5, BCAP31, SEC13, TOR1A, CERS6, SSR4, ATP6AP2, ALG12, COPZ1, SLMAP, CDK1, PIGG, COPE	274	1181	20666	1.85206	0.533492	0.0458943	0.0435752
SMART	SM00490:HELICc	7	2.52708	0.00204247	DDX28, EIF4A2, BTAF1, DHX37, DDX10, DDX54, DDX52	129	110	10680	5.2685	0.250451	0.157752	0.157752
GOTERM_CC_DIRECT	GO:0005635~nuclear envelope	10	3.61011	0.00207501	SUN2, LRRC59, SEC13, TOR1A, SEH1L, MGST3, TOR1B, NUP160, HTATIP2, NUP37	274	212	20666	3.55771	0.542059	0.0458943	0.0435752
UP_KW_BIOLOGICAL_PROCESS	KW-0811~Translocation	7	2.52708	0.00219743	SEC13, SEH1L, MX2, SIL1, NUP160, TOMM22, NUP37	179	86	11434	5.1993	0.155819	0.0338405	0.0312035
SMART	SM00487:DEXDc	7	2.52708	0.00223761	DDX28, EIF4A2, BTAF1, DHX37, DDX10, DDX54, DDX52	129	112	10680	5.17442	0.270836	0.157752	0.157752
GOTERM_BP_DIRECT	GO:0032981~mitochondrial respiratory chain complex I assembly	6	2.16606	0.00228387	NDUFA9, NDUFB7, NDUFA3, ACAD9, NDUFB3, BCS1L	264	68	19416	6.4893	0.931889	0.25085	0.249569
KEGG_PATHWAY	hsa05010:Alzheimer disease	15	5.41516	0.00229399	NDUFA9, MAP2K1, NDUFB7, NDUFA3, NDUFB3, COX7A2, PIK3R2, UQCR11, UQCR10, COX6C, PTGS2, COX5B, UQCRC1, UQCRFS1, NDUFV3	135	391	8865	2.51918	0.440687	0.0511005	0.0492827
UP_KW_PTM	KW-0597~Phosphoprotein	154	55.5957	0.00236567	EIF4A2, HDDC2, PITPNB, PLOD2, SPATA20, BZW2, NOC2L, TOMM22, GOLGA2, FBL, LSM12, ALKBH4, DAG1, FDXR, ANKS1A, GYG1, MBNL1, MAP2K1, THOC1, DDX10, RPSA, TRNT1, BCS1L, THOC5, PHKA2, KCTD5, PRKAB1, KRT9, SAP30, GPD2, GRWD1, SARNP, CLNS1A, HAT1, AKAP9, UQCRC1, TRIM16, TRIM11, ASF1B, LRRC59, SEH1L, UBA5, PIK3R2, RPAP1, NUP160, EPB41L5, BAG2, NACC1, NDUFV3, SUDS3, ZKSCAN1, BPTF, AP1M1, SPECC1, OSBPL9, CPS…	225	8416	14268	1.16037	0.0462651	0.0248396	0.0248396
GOTERM_BP_DIRECT	GO:0009060~aerobic respiration	6	2.16606	0.00243554	NDUFA9, NDUFB7, NDUFA3, NDUFB3, UQCRC1, NDUFV3	264	69	19416	6.39526	0.943031	0.25085	0.249569
KEGG_PATHWAY	hsa05022:Pathways of neurodegeneration - multiple diseases	17	6.13718	0.00247765	NDUFA9, MAP2K1, GPX2, NDUFB7, TOMM40, NDUFA3, NDUFB3, GPX8, COX7A2, UQCR11, UQCR10, COX6C, PTGS2, COX5B, UQCRC1, UQCRFS1, NDUFV3	135	483	8865	2.31125	0.466142	0.0511005	0.0492827
GOTERM_BP_DIRECT	GO:0006364~rRNA processing	8	2.88809	0.00256187	FBL, TBL3, IMP3, KRR1, DDX10, DDX54, IMP4, BYSL	264	136	19416	4.3262	0.950908	0.25085	0.249569
KEGG_PATHWAY	hsa05012:Parkinson disease	12	4.33213	0.00262572	NDUFA9, NDUFB7, NDUFA3, NDUFB3, UQCRC1, UQCRFS1, COX7A2, UQCR11, UQCR10, NDUFV3, COX5B, COX6C	135	271	8865	2.90775	0.485819	0.0511005	0.0492827
GOTERM_MF_DIRECT	GO:0016887~ATP hydrolysis activity	15	5.41516	0.00280312	DDX28, EIF4A2, TOR1A, DDX10, DDX54, DDX52, BCS1L, TOR1B, ORC4, BTAF1, PEX6, DHX37, LONP2, TRIP13, ABCF2	267	430	19208	2.50954	0.806974	0.257664	0.252827
GOTERM_MF_DIRECT	GO:0008137~NADH dehydrogenase (ubiquinone) activity	5	1.80505	0.00290334	NDUFA9, NDUFB7, NDUFA3, NDUFB3, NDUFV3	267	43	19208	8.36512	0.818015	0.257664	0.252827
INTERPRO	IPR011545:DEAD/DEAH_box_helicase_dom	6	2.16606	0.00293668	DDX28, EIF4A2, DHX37, DDX10, DDX54, DDX52	277	73	20667	6.13234	0.946247	0.486509	0.48553
GOTERM_CC_DIRECT	GO:0005788~endoplasmic reticulum lumen	12	4.33213	0.00303925	TF, ITIH2, TOR1A, ALB, COL12A1, DAG1, GPX8, LAMB1, TOR1B, PTGS2, THBS1, SIL1	274	312	20666	2.9009	0.681616	0.06222	0.0590759
GOTERM_CC_DIRECT	GO:0045271~respiratory chain complex I	5	1.80505	0.00314409	NDUFA9, NDUFB7, NDUFA3, NDUFB3, NDUFV3	274	46	20666	8.19819	0.693961	0.06222	0.0590759
UP_KW_BIOLOGICAL_PROCESS	KW-0813~Transport	49	17.6895	0.00316054	LRSAM1, MTCH2, SEH1L, TOMM40, TMED10, NDUFB7, GOLT1B, POLDIP3, PITPNB, NDUFB3, PIK3R2, UQCR11, HBD, UQCR10, NUP160, TOMM22, TMEM165, GOLGA2, AP1G2, VPS51, FDXR, UQCRFS1, NDUFV3, PLTP, SIL1, TMED5, AP1M1, CCDC51, BCAP31, OSBPL9, UBL4A, NDUFA9, SEC13, NDUFA3, MX2, THOC1, THOC5, COPZ1, NECAP2, SNX18, TF, RABEP1, SARNP, UQCRC1, COPE, TOMM5, NUP37, LTF	179	2112	11434	1.482	0.216314	0.0405603	0.0373997
UP_SEQ_FEATURE	DOMAIN:Helicase C-terminal	7	2.52708	0.00334106	DDX28, EIF4A2, BTAF1, DHX37, DDX10, DDX54, DDX52	268	111	20502	4.82432	0.987609	0.584818	0.584373
GOTERM_CC_DIRECT	GO:0140596~TOM complex	3	1.08303	0.00349487	TOMM40, TOMM5, TOMM22	274	7	20666	32.3243	0.731894	0.0657036	0.0623834
UP_SEQ_FEATURE	DOMAIN:ATPase AAA-type core	4	1.44404	0.00361041	ORC4, LONP2, TRIP13, BCS1L	268	24	20502	12.75	0.991309	0.584818	0.584373
INTERPRO	IPR001650:Helicase_C-like	7	2.52708	0.0036139	DDX28, EIF4A2, BTAF1, DHX37, DDX10, DDX54, DDX52	277	110	20667	4.74792	0.972641	0.512489	0.511458
GOTERM_MF_DIRECT	GO:0008121~ubiquinol-cytochrome-c reductase activity	3	1.08303	0.0038323	UQCRC1, UQCRFS1, UQCR10	267	7	19208	30.8315	0.894605	0.257664	0.252827
GOTERM_MF_DIRECT	GO:0003724~RNA helicase activity	6	2.16606	0.00384738	DDX28, EIF4A2, DHX37, DDX10, DDX54, DDX52	267	75	19208	5.75521	0.895536	0.257664	0.252827
INTERPRO	IPR014001:Helicase_ATP-bd	7	2.52708	0.00412466	DDX28, EIF4A2, BTAF1, DHX37, DDX10, DDX54, DDX52	277	113	20667	4.62187	0.983566	0.512489	0.511458
GOTERM_MF_DIRECT	GO:0043236~laminin binding	4	1.44404	0.00428582	DAG1, RPSA, AGRN, CD31	267	24	19208	11.99	0.919289	0.257664	0.252827
KEGG_PATHWAY	hsa03010:Ribosome	9	3.2491	0.00447696	MRPL20, MRPS9, MRPS14, RPL37A, RPS3, RPSA, MRPL12, MRPL21, RPS23	135	172	8865	3.43605	0.678646	0.080905	0.078027
UP_SEQ_FEATURE	DOMAIN:Acyl-CoA dehydrogenase/oxidase C-terminal	3	1.08303	0.00449248	IVD, ACAD9, ACADSB	268	8	20502	28.6875	0.997281	0.584818	0.584373
UP_SEQ_FEATURE	DOMAIN:Acyl-CoA dehydrogenase/oxidase N-terminal	3	1.08303	0.00449248	IVD, ACAD9, ACADSB	268	8	20502	28.6875	0.997281	0.584818	0.584373
INTERPRO	IPR003959:ATPase_AAA_core	5	1.80505	0.00475271	ORC4, PEX6, LONP2, TRIP13, BCS1L	277	51	20667	7.31472	0.991222	0.52491	0.523854
UP_KW_CELLULAR_COMPONENT	KW-0906~Nuclear pore complex	5	1.80505	0.0048912	SEC13, SEH1L, MX2, NUP160, NUP37	258	48	17932	7.23999	0.178093	0.065216	0.0619552
UP_SEQ_FEATURE	DOMAIN:Helicase ATP-binding	7	2.52708	0.00489446	DDX28, EIF4A2, BTAF1, DHX37, DDX10, DDX54, DDX52	268	120	20502	4.4625	0.998399	0.584818	0.584373
UP_SEQ_FEATURE	CROSSLNK:Glycyl lysine isopeptide (Lys-Gly) (interchain with G-Cter in SUMO2)	29	10.4693	0.0049032	SEH1L, POLDIP3, KIF11, ELAVL1, FBL, TRA2A, NACC1, RPS3, SUDS3, ZKSCAN1, BPTF, KRR1, MBD1, THOC1, DDX10, USP28, THOC5, SCAF1, PTBP3, SAP30, SNRNP40, TBL3, SERBP1, PHF14, CDK1, PPIL4, RBMX, TOMM5, RPS23	268	1277	20502	1.73727	0.998418	0.584818	0.584373
GOTERM_MF_DIRECT	GO:0140665~ATP-dependent H3-H4 histone complex chaperone activity	8	2.88809	0.0051422	DDX28, EIF4A2, TOR1A, DHX37, DDX10, DDX54, DDX52, TOR1B	267	151	19208	3.81139	0.951253	0.257664	0.252827
GOTERM_MF_DIRECT	GO:0140584~chromatin extrusion motor activity	8	2.88809	0.0051422	DDX28, EIF4A2, TOR1A, DHX37, DDX10, DDX54, DDX52, TOR1B	267	151	19208	3.81139	0.951253	0.257664	0.252827
GOTERM_MF_DIRECT	GO:0140849~ATP-dependent H2AZ histone chaperone activity	8	2.88809	0.00532845	DDX28, EIF4A2, TOR1A, DHX37, DDX10, DDX54, DDX52, TOR1B	267	152	19208	3.78632	0.956318	0.257664	0.252827
GOTERM_MF_DIRECT	GO:0061775~cohesin loader activity	8	2.88809	0.00571609	DDX28, EIF4A2, TOR1A, DHX37, DDX10, DDX54, DDX52, TOR1B	267	154	19208	3.73715	0.965238	0.257664	0.252827
GOTERM_CC_DIRECT	GO:0043231~intracellular membrane-bounded organelle	23	8.30325	0.00580085	OSBPL9, SPECC1, SEC13, TOR1A, GOLT1B, MGST3, UBA5, MBD1, HEXA, CISD2, BYSL, TMEM165, GAK, GPRC5B, RABEP1, BTAF1, VPS51, DNAJA3, TRA2A, NACC1, AKAP9, DAG1, AP1M1	274	924	20666	1.87742	0.8878	0.100623	0.0955383
KEGG_PATHWAY	hsa00280:Valine, leucine and isoleucine degradation	5	1.80505	0.00580676	HADHA, IVD, MCCC1, ACADSB, DLD	135	48	8865	6.84028	0.770853	0.0979406	0.0944566
GOTERM_CC_DIRECT	GO:0005742~mitochondrial outer membrane translocase complex	3	1.08303	0.00588751	TOMM40, TOMM5, TOMM22	274	9	20666	25.1411	0.891418	0.100623	0.0955383
INTERPRO	IPR006089:Acyl-CoA_DH_CS	3	1.08303	0.00601321	IVD, ACAD9, ACADSB	277	9	20667	24.87	0.997509	0.597713	0.596511
GOTERM_BP_DIRECT	GO:0006626~protein targeting to mitochondrion	4	1.44404	0.00692128	BCAP31, TOMM40, TOMM5, TOMM22	264	29	19416	10.1442	0.999714	0.616373	0.613225
UP_KW_CELLULAR_COMPONENT	KW-0539~Nucleus	104	37.5451	0.00697168	NOC2L, FBL, ALKBH4, DAG1, MBNL1, MAP2K1, IMP3, THOC1, RPSA, IMP4, TRNT1, THOC5, KCTD5, SAP30, GRWD1, SARNP, CLNS1A, HAT1, TRIM11, ASF1B, LRRC59, SEH1L, UBA5, RPAP1, NUP160, ORC4, NACC1, DHX37, SUDS3, PLTP, ZKSCAN1, BPTF, SPECC1, F8A2, TOR1A, CPSF1, RCC2, PCIF1, TOR1B, AIMP2, TBL3, PHF14, CDK1, RPS23, ELL, TRADD, ELAVL1, TRIM5, MED10, HTATIP2, SUN2, PRMT5, SEC13, ACTR6, TEX10, DDX54, DDX52, TBC1D1…	258	5854	17932	1.23478	0.244098	0.0697168	0.066231
GOTERM_MF_DIRECT	GO:0003689~DNA clamp loader activity	8	2.88809	0.0069854	DDX28, EIF4A2, TOR1A, DHX37, DDX10, DDX54, DDX52, TOR1B	267	160	19208	3.597	0.983556	0.292389	0.2869
GOTERM_CC_DIRECT	GO:0072562~blood microparticle	8	2.88809	0.0070808	LGALS3BP, TF, ITIH2, PROS1, ALB, A1BG, HBD	274	168	20666	3.59159	0.930876	0.115756	0.109906
UP_SEQ_FEATURE	MOTIF:Nuclear localization signal	14	5.05415	0.00769852	GADD45GIP1, DDX28, F8A2, CPSF1, ELL, TRADD, MBD1, PCIF1, THOC1, THOC5, APTX, GOLGA2, BTAF1, DAG1	268	461	20502	2.32321	0.999961	0.827215	0.826585
GOTERM_BP_DIRECT	GO:0140588~chromatin looping	8	2.88809	0.00782432	DDX28, EIF4A2, TOR1A, DHX37, DDX10, DDX54, DDX52, TOR1B	264	167	19416	3.52314	0.999902	0.616373	0.613225
GOTERM_BP_DIRECT	GO:0006397~mRNA processing	10	3.61011	0.00798083	MBNL1, TRMT10C, CPSF1, FIP1L1, PCIF1, THOC1, THOC5, RBMX, SCAF1, PTBP3	264	254	19416	2.89549	0.999919	0.616373	0.613225
GOTERM_MF_DIRECT	GO:0003995~acyl-CoA dehydrogenase activity	3	1.08303	0.00798986	IVD, ACAD9, ACADSB	267	10	19208	21.582	0.990913	0.312137	0.306278
UP_SEQ_FEATURE	DOMAIN:DEAD-box RNA helicase Q	4	1.44404	0.00819649	EIF4A2, DDX10, DDX54, DDX52	268	32	20502	9.5625	0.99998	0.827215	0.826585
UP_KW_MOLECULAR_FUNCTION	KW-0436~Ligase	8	2.88809	0.00862153	AARS2, UBE3C, MTHFD1L, MCCC1, GATC, DARS2, ASNS, ACSF2	174	159	11859	3.42919	0.430405	0.11208	0.108631
INTERPRO	IPR009075:AcylCo_DH/oxidase_C	3	1.08303	0.00902647	IVD, ACAD9, ACADSB	277	11	20667	20.3482	0.999878	0.747692	0.746188
INTERPRO	IPR013786:AcylCoA_DH/ox_N	3	1.08303	0.00902647	IVD, ACAD9, ACADSB	277	11	20667	20.3482	0.999878	0.747692	0.746188
GOTERM_BP_DIRECT	GO:0051085~chaperone cofactor-dependent protein refolding	4	1.44404	0.00911971	GAK, TOR1A, DNAJC7, TOR1B	264	32	19416	9.19318	0.999979	0.616373	0.613225
GOTERM_BP_DIRECT	GO:0090161~Golgi ribbon formation	3	1.08303	0.00927445	GOLGA2, PRMT5, TMED5	264	11	19416	20.0579	0.999982	0.616373	0.613225
GOTERM_MF_DIRECT	GO:0044877~protein-containing complex binding	12	4.33213	0.00950635	NDUFA9, BCAP31, HADHA, RAP1A, POLDIP3, DNAJA3, PEX6, TRADD, DAG1, UQCRC1, RPS3, KCTD5	267	348	19208	2.48069	0.996292	0.315031	0.309117
GOTERM_MF_DIRECT	GO:0002162~dystroglycan binding	3	1.08303	0.00967671	DAG1, AGRN, CLASP2	267	11	19208	19.62	0.996648	0.315031	0.309117
GOTERM_MF_DIRECT	GO:0016780~phosphotransferase activity, for other substituted phosphate groups	3	1.08303	0.00967671	CEPT1, CDIPT, PIGG	267	11	19208	19.62	0.996648	0.315031	0.309117
UP_SEQ_FEATURE	MOTIF:DEAD box	4	1.44404	0.0097021	EIF4A2, DDX10, DDX54, DDX52	268	34	20502	9	0.999997	0.909225	0.908532
GOTERM_BP_DIRECT	GO:0048026~positive regulation of mRNA splicing, via spliceosome	4	1.44404	0.00993284	PRMT5, CLNS1A, TRA2A, RBMX	264	33	19416	8.9146	0.999992	0.616373	0.613225
GOTERM_BP_DIRECT	GO:0006412~translation	9	3.2491	0.010171	MRPL20, AIMP2, MRPS9, MRPS14, RPL37A, RPS3, RPSA, MRPL12, RPS23	264	219	19416	3.02242	0.999994	0.616373	0.613225
GOTERM_BP_DIRECT	GO:0006487~protein N-linked glycosylation	5	1.80505	0.0104914	PGM3, MLEC, MGAT1, ALG12, TMEM165	264	63	19416	5.83694	0.999996	0.616373	0.613225
GOTERM_CC_DIRECT	GO:0000346~transcription export complex	3	1.08303	0.0105155	SARNP, THOC1, THOC5	274	12	20666	18.8558	0.981216	0.157982	0.149999
GOTERM_CC_DIRECT	GO:0072686~mitotic spindle	7	2.52708	0.0108427	GOLGA2, GPX2, HDAC3, CDK1, RPS3, KIF11, CLASP2	274	140	20666	3.77117	0.983413	0.157982	0.149999
GOTERM_CC_DIRECT	GO:0098553~lumenal side of endoplasmic reticulum membrane	4	1.44404	0.0109243	BCAP31, HM13, ALG12, HLA-F	274	35	20666	8.61981	0.983919	0.157982	0.149999
GOTERM_BP_DIRECT	GO:0042776~proton motive force-driven mitochondrial ATP synthesis	5	1.80505	0.0116781	NDUFA9, NDUFB7, NDUFA3, NDUFB3, NDUFV3	264	65	19416	5.65734	0.999999	0.653418	0.650081
GOTERM_MF_DIRECT	GO:0016491~oxidoreductase activity	9	3.2491	0.0119639	HADHA, ALDH3A1, HSDL2, ALKBH4, FDXR, UQCRFS1, COX7A2, CBR4, HTATIP2	267	221	19208	2.92969	0.999135	0.368556	0.361638
INTERPRO	IPR011990:TPR-like_helical_dom_sf	9	3.2491	0.0124114	PTCD3, GTF3C3, PRPF39, F8A2, DNAJC7, EMC2, NAA25, IFIT5, COPE	277	230	20667	2.91953	0.999996	0.893051	0.891254
INTERPRO	IPR037069:AcylCoA_DH/ox_N_sf	3	1.08303	0.0125782	IVD, ACAD9, ACADSB	277	13	20667	17.2177	0.999997	0.893051	0.891254
GOTERM_MF_DIRECT	GO:0050660~flavin adenine dinucleotide binding	5	1.80505	0.0125787	IVD, ACAD9, ACOX3, ACADSB, DLD	267	65	19208	5.53385	0.9994	0.368556	0.361638
GOTERM_BP_DIRECT	GO:0009083~branched-chain amino acid catabolic process	3	1.08303	0.0129206	IVD, MCCC1, DLD	264	13	19416	16.972	1	0.690077	0.686553
UP_KW_BIOLOGICAL_PROCESS	KW-0276~Fatty acid metabolism	8	2.88809	0.0137769	HADHA, IVD, ACOX3, PTGS2, ACADSB, PRKAB1, CBR4, ACSF2	179	163	11434	3.13507	0.656373	0.151546	0.139737
INTERPRO	IPR050079:DEAD_box_RNA_helicase	3	1.08303	0.0145464	DDX28, DDX54, DDX52	277	14	20667	15.9879	1	0.96394	0.962001
GOTERM_BP_DIRECT	GO:0006417~regulation of translation	6	2.16606	0.0146985	PTCD3, SARNP, SERBP1, RPS3, ACO1, METAP1	264	106	19416	4.16295	1	0.750901	0.747067
UP_SEQ_FEATURE	DOMAIN:Death	4	1.44404	0.0151315	TRADD, THOC1, TNFRSF21, MALT1	268	40	20502	7.65	1	1	1
UP_SEQ_FEATURE	TOPO_DOM:Lumenal	17	6.13718	0.0164717	BCAP31, LRRC59, CERS6, TMED10, GOLT1B, SSR4, HM13, ZDHHC13, CISD2, TMEM165, LAMP1, MLEC, MGAT1, CDIPT, PIGG, SEC11A, TMED5	268	678	20502	1.91814	1	1	1
GOTERM_CC_DIRECT	GO:0005730~nucleolus	29	10.4693	0.0175377	DDX28, CSTB, NIP7, KRI1, NOC2L, ORC4, FBL, ALKBH4, VPS51, TRA2A, RPS3, DHX37, KRR1, IMP3, ACTR6, TEX10, RCC2, DDX54, IMP4, SRP68, DDX52, APTX, BYSL, MRPS9, TBL3, GPRC5B, GRWD1, SPC24, RPS23	274	1392	20666	1.57132	0.998709	0.244229	0.231888
UP_KW_BIOLOGICAL_PROCESS	KW-0444~Lipid biosynthesis	8	2.88809	0.0190707	CERS6, HINT2, PTPMT1, CEPT1, CDIPT, PTGS2, PRKAB1, CBR4	179	174	11434	2.93688	0.77296	0.183391	0.169101
GOTERM_BP_DIRECT	GO:0005975~carbohydrate metabolic process	7	2.52708	0.0191427	CHID1, HEXA, PGM3, LANCL2, SPATA20, PHKA2, GANC	264	155	19416	3.32141	1	0.937195	0.93241
GOTERM_CC_DIRECT	GO:0070062~extracellular exosome	42	15.1625	0.0198305	LGALS3BP, CSTB, ITIH2, PROS1, HEXA, COL12A1, PLOD2, A1BG, THBS1, SERPINA7, FBL, RAP1A, LAMP1, DAG1, RPS3, MGAT1, BPTF, AP1M1, CHID1, SEC13, TOR1A, SSR4, ATP6AP2, LAMB1, RPSA, TOR1B, KRT9, IGLL5, UGDH, TF, GPRC5B, SNX18, DNAJC7, ALB, SERBP1, RPL37A, CDK1, ACO1, AGRN, RBMX, NIT2, LTF	274	2242	20666	1.41293	0.999464	0.266296	0.252839
GOTERM_BP_DIRECT	GO:0042307~positive regulation of protein import into nucleus	4	1.44404	0.020357	HDAC3, CDK1, PIK3R2, PTGS2	264	43	19416	6.84144	1	0.946189	0.941357
GOTERM_CC_DIRECT	GO:0005634~nucleus	98	35.3791	0.0211563	MTCH2, NOC2L, FBL, LONP2, GYG1, CHID1, MBNL1, MAP2K1, IMP3, THOC1, DDX10, RPSA, TRNT1, THOC5, KCTD5, PRKAB1, KRT9, SAP30, GRWD1, SARNP, CLNS1A, HAT1, ASF1B, UBA5, PIK3R2, RPAP1, ORC4, PTPMT1, NACC1, SUDS3, PLTP, ZKSCAN1, BPTF, F8A2, CPSF1, RCC2, PCIF1, AIMP2, ALB, PHF14, CDK1, UBXN1, TRADD, KIF11, ELAVL1, PPP6R1, TRIM5, MED10, IDH3B, HTATIP2, PRMT5, ACTR6, TEX10, ACAD9, DDX54, PTBP3, TBC1D1, UGDH…	274	6138	20666	1.20422	0.999678	0.274302	0.260441
INTERPRO	IPR036291:NAD(P)-bd_dom_sf	7	2.52708	0.0212851	NDUFA9, HADHA, UGDH, HSDL2, MTHFD1L, CBR4, HTATIP2	277	161	20667	3.24392	1	1	0.998993
UP_KW_MOLECULAR_FUNCTION	KW-0347~Helicase	7	2.52708	0.0212947	DDX28, EIF4A2, BTAF1, DHX37, DDX10, DDX54, DDX52	174	148	11859	3.22356	0.753182	0.230692	0.223594
UP_KW_BIOLOGICAL_PROCESS	KW-0690~Ribosome biogenesis	6	2.16606	0.0214353	DDX28, IMP3, KRR1, NIP7, IMP4, BYSL	179	102	11434	3.75748	0.811464	0.183391	0.169101
GOTERM_BP_DIRECT	GO:0006390~mitochondrial transcription	3	1.08303	0.0217422	POLR2B, MRPL12, TEFM	264	17	19416	12.9786	1	0.946189	0.941357
GOTERM_BP_DIRECT	GO:0051895~negative regulation of focal adhesion assembly	3	1.08303	0.0217422	RCC2, THBS1, CLASP2	264	17	19416	12.9786	1	0.946189	0.941357
GOTERM_MF_DIRECT	GO:0004866~endopeptidase inhibitor activity	4	1.44404	0.0229103	CSTB, ITIH2, PROS1, THBS1	267	44	19208	6.54001	0.999999	0.610247	0.598792
GOTERM_MF_DIRECT	GO:0019843~rRNA binding	4	1.44404	0.0229103	DDX28, PTCD3, MRPL20, IMP3	267	44	19208	6.54001	0.999999	0.610247	0.598792
KEGG_PATHWAY	hsa03013:Nucleocytoplasmic transport	6	2.16606	0.0236636	SEC13, SEH1L, THOC1, THOC5, NUP160, NUP37	135	108	8865	3.64815	0.997663	0.374181	0.36087
GOTERM_MF_DIRECT	GO:0043022~ribosome binding	5	1.80505	0.0240537	YTHDF3, SERBP1, GTPBP6, RPSA, SRP68	267	79	19208	4.55317	0.999999	0.612846	0.601342
GOTERM_BP_DIRECT	GO:0006091~generation of precursor metabolites and energy	4	1.44404	0.0243133	FDXR, UQCR11, COX6C, PHKA2	264	46	19416	6.39526	1	1	0.995741
UP_SEQ_FEATURE	CARBOHYD:N-linked (GlcNAc...) (complex) asparagine	6	2.16606	0.0246896	LGALS3BP, TF, ITIH2, A1BG, PLTP, SERPINA7	268	126	20502	3.64286	1	1	1
GOTERM_BP_DIRECT	GO:0045727~positive regulation of translation	5	1.80505	0.0252807	YTHDF3, POLDIP3, PCIF1, THBS1, ELAVL1	264	82	19416	4.48448	1	1	0.995741
UP_SEQ_FEATURE	DOMAIN:OCIA	2	0.722022	0.0258773	OCIAD1, OCIAD2	268	2	20502	76.5	1	1	1
UP_KW_PTM	KW-0488~Methylation	26	9.38628	0.0259999	TMED10, POLDIP3, NDUFB3, ELAVL1, GOLGA2, ORC4, FBL, RAP1A, POLR2B, TRA2A, FAM120A, RPS3, WASF1, BPTF, WDR13, BYSL, GAK, HADHA, SNRNP40, TF, DNAJA3, PEX6, ALB, SERBP1, ZNF511, RBMX	225	1057	14268	1.55984	0.409554	0.181999	0.181999
SMART	SM00382:AAA	6	2.16606	0.0264448	ORC4, PEX6, LONP2, TRIP13, BCS1L, ABCF2	129	140	10680	3.54817	0.977152	1	1
INTERPRO	IPR040187:OCAD1/2	2	0.722022	0.0265315	OCIAD1, OCIAD2	277	2	20667	74.6101	1	1	0.998993
INTERPRO	IPR009764:OCIA_dom	2	0.722022	0.0265315	OCIAD1, OCIAD2	277	2	20667	74.6101	1	1	0.998993
INTERPRO	IPR037363:Sec13/Seh1_fam	2	0.722022	0.0265315	SEC13, SEH1L	277	2	20667	74.6101	1	1	0.998993
UP_KW_LIGAND	KW-0408~Iron	11	3.97112	0.0266589	KDM4A, TF, ALKBH4, CISD2, UQCRFS1, ACO1, PLOD2, HBD, PTGS2, LTF	98	357	6946	2.1839	0.504673	0.231043	0.231043
GOTERM_MF_DIRECT	GO:0000049~tRNA binding	5	1.80505	0.0271256	AARS2, TRMT10C, IFIT5, DARS2, TRNT1	267	82	19208	4.38659	1	0.644734	0.632632
GOTERM_CC_DIRECT	GO:0033116~endoplasmic reticulum-Golgi intermediate compartment membrane	5	1.80505	0.0272186	GOLGA2, BCAP31, TMED10, MGAT1, TMED5	274	86	20666	4.38508	0.999969	0.332215	0.315427
GOTERM_MF_DIRECT	GO:0140338~sphingomyelin transfer activity	2	0.722022	0.0275057	PITPNB, PLTP	267	2	19208	71.9401	1	0.644734	0.632632
GOTERM_CC_DIRECT	GO:1990904~ribonucleoprotein complex	9	3.2491	0.0280046	FBL, MRPL20, RPS3, MRPL45, RBMX, SCAF1, ELAVL1, RPS23, TEFM	274	271	20666	2.50483	0.999977	0.332215	0.315427
GOTERM_CC_DIRECT	GO:0000781~chromosome, telomeric region	7	2.52708	0.0282736	SUN2, ORC4, POLR2B, HAT1, THOC1, CDK1, THOC5	274	174	20666	3.03427	0.999979	0.332215	0.315427
INTERPRO	IPR012341:6hp_glycosidase-like_sf	3	1.08303	0.0288204	LANCL2, SPATA20, PHKA2	277	20	20667	11.1915	1	1	0.998993
GOTERM_BP_DIRECT	GO:0006888~endoplasmic reticulum to Golgi vesicle-mediated transport	6	2.16606	0.0294302	GOLGA2, BCAP31, TMED10, GOLT1B, COPE, TMED5	264	127	19416	3.47459	1	1	0.995741
GOTERM_BP_DIRECT	GO:0006913~nucleocytoplasmic transport	4	1.44404	0.0301868	SEC13, SEH1L, NUP160, NUP37	264	50	19416	5.88364	1	1	0.995741
GOTERM_CC_DIRECT	GO:0005741~mitochondrial outer membrane	8	2.88809	0.0309041	MTCH2, TOMM40, HINT2, MGST3, CISD2, WASF1, TOMM5, TOMM22	274	226	20666	2.66985	0.999993	0.35212	0.334326
GOTERM_MF_DIRECT	GO:0019904~protein domain specific binding	8	2.88809	0.032488	EPB41L5, RABEP1, LAMP1, RCC2, SRP68, RBMX, SCAF1, TRIM11	267	218	19208	2.64	1	0.73223	0.718486
GOTERM_BP_DIRECT	GO:0043123~positive regulation of canonical NF-kappaB signal transduction	8	2.88809	0.0346629	GPRC5B, GOLT1B, TRIM5, TRADD, IFIT5, ZDHHC13, MALT1, LTF	264	226	19416	2.60338	1	1	0.995741
GOTERM_BP_DIRECT	GO:0006890~retrograde vesicle-mediated transport, Golgi to endoplasmic reticulum	4	1.44404	0.0350375	TMED10, PITPNB, COPZ1, COPE	264	53	19416	5.5506	1	1	0.995741
GOTERM_BP_DIRECT	GO:0030490~maturation of SSU-rRNA	3	1.08303	0.0353344	IMP3, IMP4, DDX52	264	22	19416	10.0289	1	1	0.995741
SMART	SM00094:TR_FER	2	0.722022	0.0355291	TF, LTF	129	3	10680	55.1938	0.993908	1	1
UP_KW_CELLULAR_COMPONENT	KW-1135~Mitochondrion nucleoid	3	1.08303	0.0359237	DDX28, TRMT10C, TEFM	258	21	17932	9.92913	0.76855	0.287389	0.27302
GOTERM_BP_DIRECT	GO:0006886~intracellular protein transport	9	3.2491	0.0361968	BCAP31, SEC13, TMED10, AP1G2, SIL1, COPZ1, TMED5, TOMM22, AP1M1	264	278	19416	2.38097	1	1	0.995741
GOTERM_MF_DIRECT	GO:0030515~snoRNA binding	3	1.08303	0.0367873	IMP3, IMP4, BYSL	267	22	19208	9.81001	1	0.798421	0.783434
UP_KW_BIOLOGICAL_PROCESS	KW-0498~Mitosis	10	3.61011	0.0383125	GOLGA2, SNX18, SEH1L, RCC2, CDK1, RPS3, KIF11, SPC24, CLASP2, NUP37	179	291	11434	2.19509	0.950613	0.280469	0.258614
GOTERM_CC_DIRECT	GO:0005643~nuclear pore	5	1.80505	0.0385027	SEC13, SEH1L, MX2, NUP160, NUP37	274	96	20666	3.9283	1	0.413629	0.392727
GOTERM_CC_DIRECT	GO:0022626~cytosolic ribosome	5	1.80505	0.0385027	RPL37A, RPS3, RPSA, METAP1, RPS23	274	96	20666	3.9283	1	0.413629	0.392727
UP_SEQ_FEATURE	DOMAIN:Transferrin-like 1	2	0.722022	0.0385646	TF, LTF	268	3	20502	51	1	1	1
UP_SEQ_FEATURE	DOMAIN:Transferrin-like 2	2	0.722022	0.0385646	TF, LTF	268	3	20502	51	1	1	1
UP_SEQ_FEATURE	DOMAIN:Transferrin-like	2	0.722022	0.0385646	TF, LTF	268	3	20502	51	1	1	1
INTERPRO	IPR027417:P-loop_NTPase	20	7.22022	0.0387034	DDX28, EIF4A2, TOR1A, MX2, GTPBP6, DDX10, DDX54, DDX52, KIF11, BCS1L, TOR1B, ORC4, RAP1A, BTAF1, MTHFD1L, PEX6, DHX37, LONP2, TRIP13, ABCF2	277	915	20667	1.63082	1	1	0.998993
INTERPRO	IPR017378:Torsin_1/2	2	0.722022	0.0395331	TOR1A, TOR1B	277	3	20667	49.7401	1	1	0.998993
INTERPRO	IPR001156:Transferrin-like_dom	2	0.722022	0.0395331	TF, LTF	277	3	20667	49.7401	1	1	0.998993
INTERPRO	IPR016357:Transferrin	2	0.722022	0.0395331	TF, LTF	277	3	20667	49.7401	1	1	0.998993
INTERPRO	IPR018195:Transferrin_Fe_BS	2	0.722022	0.0395331	TF, LTF	277	3	20667	49.7401	1	1	0.998993
GOTERM_CC_DIRECT	GO:0005761~mitochondrial ribosome	3	1.08303	0.0396462	MRPL20, MRPS14, MRPS22	274	24	20666	9.42792	1	0.414083	0.393158
INTERPRO	IPR013320:ConA-like_dom_sf	8	2.88809	0.039766	TRIM5, PROS1, COL12A1, TRIM16, AGRN, LGALS8, THBS1, TRIM11	277	236	20667	2.52916	1	1	0.998993
GOTERM_MF_DIRECT	GO:0004602~glutathione peroxidase activity	3	1.08303	0.0399301	GPX2, MGST3, GPX8	267	23	19208	9.38349	1	0.835679	0.819992
INTERPRO	IPR003593:AAA+_ATPase	6	2.16606	0.0399735	ORC4, PEX6, LONP2, TRIP13, BCS1L, ABCF2	277	140	20667	3.19758	1	1	0.998993
UP_KW_BIOLOGICAL_PROCESS	KW-0945~Host-virus interaction	18	6.49819	0.040067	GADD45GIP1, BCAP31, EIF4A2, KDM4A, HDAC3, UBXN1, YTHDF3, IMMT, RPSA, KCTD5, AP1G2, LAMP1, TRIM5, DAG1, CDK1, TNFRSF21, AP1M1, HTATIP2	179	689	11434	1.66878	0.957091	0.280469	0.258614
SMART	SM00005:DEATH	3	1.08303	0.0411563	TRADD, THOC1, TNFRSF21	129	27	10680	9.19897	0.99733	1	1
KEGG_PATHWAY	hsa05170:Human immunodeficiency virus 1 infection	8	2.88809	0.0424611	MAP2K1, AP1G2, TRIM5, TRADD, CDK1, PIK3R2, HLA-F, AP1M1	135	213	8865	2.46635	0.999983	0.631921	0.609441
GOTERM_CC_DIRECT	GO:0045277~respiratory chain complex IV	3	1.08303	0.042726	COX7A2, COX5B, COX6C	274	25	20666	9.0508	1	0.434188	0.412248
GOTERM_BP_DIRECT	GO:0006915~apoptotic process	15	5.41516	0.043636	BCAP31, BRAT1, TRADD, THOC1, NOC2L, SCAF1, THBS1, AIMP2, HINT2, RABEP1, RPS3, CDK1, SUDS3, TNFRSF21, HTATIP2	264	620	19416	1.77933	1	1	0.995741
GOTERM_MF_DIRECT	GO:0008233~peptidase activity	5	1.80505	0.0444524	CLPP, HM13, LONP2, SEC11A, MALT1	267	96	19208	3.74688	1	0.898246	0.881384
GOTERM_BP_DIRECT	GO:0006123~mitochondrial electron transport, cytochrome c to oxygen	3	1.08303	0.0446943	COX7A2, COX5B, COX6C	264	25	19416	8.82545	1	1	0.995741
GOTERM_BP_DIRECT	GO:0007020~microtubule nucleation	3	1.08303	0.0446943	GOLGA2, AKAP9, CLASP2	264	25	19416	8.82545	1	1	0.995741
GOTERM_BP_DIRECT	GO:0006366~transcription by RNA polymerase II	8	2.88809	0.0454561	HDAC3, POLR2B, MBD1, TRIP13, RPAP1, RBMX, SCAF1, IRF9	264	240	19416	2.45152	1	1	0.995741
GOTERM_CC_DIRECT	GO:0015935~small ribosomal subunit	3	1.08303	0.0458919	RPS3, RPSA, RPS23	274	26	20666	8.7027	1	0.454089	0.431143
GOTERM_BP_DIRECT	GO:0006884~cell volume homeostasis	3	1.08303	0.047996	GPRC5B, CLNS1A, CCDC51	264	26	19416	8.48601	1	1	0.995741
INTERPRO	IPR000629:RNA-helicase_DEAD-box_CS	3	1.08303	0.0501058	EIF4A2, DDX10, DDX54	277	27	20667	8.29001	1	1	0.998993
UP_KW_BIOLOGICAL_PROCESS	KW-0507~mRNA processing	12	4.33213	0.0503277	SNRNP40, PRPF39, MBNL1, CPSF1, FIP1L1, CLNS1A, TRA2A, THOC1, THOC5, RBMX, SCAF1, PTBP3	179	403	11434	1.90205	0.981242	0.294643	0.271684
UP_KW_MOLECULAR_FUNCTION	KW-0575~Peroxidase	3	1.08303	0.0509778	GPX2, GPX8, PTGS2	174	25	11859	8.17862	0.96666	0.473365	0.4588
GOTERM_CC_DIRECT	GO:0001650~fibrillar center	6	2.16606	0.0515032	SPECC1, KDM4A, FBL, GTF3C3, IMP4, MALT1	274	152	20666	2.97724	1	0.475101	0.451093
GOTERM_CC_DIRECT	GO:0034457~Mpp10 complex	2	0.722022	0.0518062	IMP3, IMP4	274	4	20666	37.7117	1	0.475101	0.451093
GOTERM_CC_DIRECT	GO:0030684~preribosome	2	0.722022	0.0518062	IMP3, IMP4	274	4	20666	37.7117	1	0.475101	0.451093
GOTERM_BP_DIRECT	GO:0006406~mRNA export from nucleus	4	1.44404	0.0518264	SARNP, THOC1, THOC5, NUP160	264	62	19416	4.74487	1	1	0.995741
INTERPRO	IPR048254:CDP_ALCOHOL_P_TRANSF_CS	2	0.722022	0.0523616	CEPT1, CDIPT	277	4	20667	37.3051	1	1	0.998993
INTERPRO	IPR049337:TOR1A_C	2	0.722022	0.0523616	TOR1A, TOR1B	277	4	20667	37.3051	1	1	0.998993
INTERPRO	IPR050361:MPP/UQCRC_Complex	2	0.722022	0.0523616	UQCRC1, PMPCA	277	4	20667	37.3051	1	1	0.998993
GOTERM_BP_DIRECT	GO:0006631~fatty acid metabolic process	5	1.80505	0.0529928	HADHA, ACOX3, ACADSB, CBR4, ACSF2	264	104	19416	3.53584	1	1	0.995741
GOTERM_BP_DIRECT	GO:1990180~mitochondrial tRNA 3'-end processing	2	0.722022	0.0530952	TRMT10C, TRNT1	264	4	19416	36.7727	1	1	0.995741
GOTERM_MF_DIRECT	GO:0008320~protein transmembrane transporter activity	3	1.08303	0.053445	TOMM40, TMED10, TOMM22	267	27	19208	7.99334	1	1	0.982906
INTERPRO	IPR003960:ATPase_AAA_CS	3	1.08303	0.0534962	PEX6, TRIP13, BCS1L	277	28	20667	7.99394	1	1	0.998993
KEGG_PATHWAY	hsa01212:Fatty acid metabolism	4	1.44404	0.05474	HADHA, ACOX3, ACADSB, CBR4	135	57	8865	4.60819	0.999999	0.769401	0.742031
INTERPRO	IPR016024:ARM-type_fold	10	3.61011	0.0553668	BTAF1, AP1G2, PPP6R1, TEX10, BRAT1, TRIP12, BZW2, NOC2L, SIL1, CLASP2	277	363	20667	2.05537	1	1	0.998993
UP_KW_BIOLOGICAL_PROCESS	KW-0508~mRNA splicing	10	3.61011	0.0569476	SNRNP40, PRPF39, MBNL1, CLNS1A, TRA2A, THOC1, THOC5, RBMX, SCAF1, PTBP3	179	314	11434	2.0343	0.989054	0.294643	0.271684
GOTERM_MF_DIRECT	GO:0005524~ATP binding	30	10.8303	0.0576643	DDX28, EIF4A2, AARS2, UBA5, KIF11, ORC4, BTAF1, MTHFD1L, DHX37, LONP2, ABCF2, MAP2K1, TOR1A, MCCC1, GATC, DARS2, ASNS, DDX10, DDX54, TRNT1, DDX52, TOR1B, BCS1L, ACSF2, GAK, DNAJA3, PEX6, CDK1, LANCL2, TRIP13	267	1544	19208	1.3978	1	1	0.982906
UP_KW_BIOLOGICAL_PROCESS	KW-0053~Apoptosis	15	5.41516	0.0583966	BCAP31, TRADD, THOC1, NOC2L, SCAF1, THBS1, AIMP2, HINT2, RABEP1, DNAJA3, RPS3, CDK1, SUDS3, TNFRSF21, HTATIP2	179	566	11434	1.69286	0.990276	0.294643	0.271684
GOTERM_CC_DIRECT	GO:0005801~cis-Golgi network	4	1.44404	0.0589255	GOLGA2, TMED10, AKAP9, TMED5	274	67	20666	4.50289	1	0.522793	0.496375
UP_KW_LIGAND	KW-0067~ATP-binding	28	10.1083	0.0596173	DDX28, EIF4A2, AARS2, UBA5, KIF11, ORC4, BTAF1, MTHFD1L, DHX37, LONP2, ABCF2, MAP2K1, TOR1A, MCCC1, GATC, DARS2, ASNS, DDX10, DDX54, TRNT1, DDX52, TOR1B, BCS1L, ACSF2, GAK, PEX6, CDK1, TRIP13	98	1446	6946	1.37246	0.797735	0.387513	0.387513
PIR_SUPERFAMILY	PIRSF002549:Transferrin	2	0.722022	0.0606197	TF, LTF	41	3	1940	31.5447	0.922998	1	1
PIR_SUPERFAMILY	PIRSF038079:Torsin_2A	2	0.722022	0.0606197	TOR1A, TOR1B	41	3	1940	31.5447	0.922998	1	1
GOTERM_BP_DIRECT	GO:0008380~RNA splicing	7	2.52708	0.0606747	SNRNP40, MBNL1, THOC1, THOC5, RBMX, SCAF1, PTBP3	264	205	19416	2.51131	1	1	0.995741
UP_SEQ_FEATURE	REPEAT:WD	7	2.52708	0.0607001	SNRNP40, SEC13, TBL3, SEH1L, GRWD1, WDR13, NUP37	268	213	20502	2.51408	1	1	1
GOTERM_CC_DIRECT	GO:0031093~platelet alpha granule lumen	4	1.44404	0.0610669	PROS1, ALB, A1BG, THBS1	274	68	20666	4.43667	1	0.522793	0.496375
GOTERM_CC_DIRECT	GO:0000776~kinetochore	6	2.16606	0.0611779	SEC13, SEH1L, SPC24, NUP160, CLASP2, NUP37	274	160	20666	2.82838	1	0.522793	0.496375
UP_KW_BIOLOGICAL_PROCESS	KW-0051~Antiviral defense	6	2.16606	0.0612246	TRIM5, MX2, IFIT5, POLR3K, TRIM11, IRF9	179	136	11434	2.81811	0.992286	0.294643	0.271684
UP_KW_BIOLOGICAL_PROCESS	KW-0810~Translation regulation	6	2.16606	0.0612246	PTCD3, POLDIP3, SARNP, SERBP1, RPS3, BZW2	179	136	11434	2.81811	0.992286	0.294643	0.271684
GOTERM_BP_DIRECT	GO:0006383~transcription by RNA polymerase III	3	1.08303	0.0620325	GTF3C3, POLR2B, POLR3K	264	30	19416	7.35455	1	1	0.995741
BIOCARTA	h_AnthraxPathway:Anthrax Toxin Mechanism of Action	2	0.722022	0.062612	MAP2K1, LTF	27	4	1623	30.0556	0.99785	1	1
GOTERM_CC_DIRECT	GO:0016020~membrane	85	30.6859	0.0630508	LGALS3BP, LRSAM1, MTCH2, GOLT1B, ADPGK, HEXA, CISD2, HBD, KIF11, BZW2, ELAVL1, TOMM22, FBL, AP1G2, LAMP1, DAG1, LONP2, LGALS8, GYG1, TMED5, HTATIP2, CHID1, SUN2, HSDL2, CERS6, SMIM15, ATP6AP2, GPX8, DDX54, ZDHHC13, RPSA, ALG12, DDX52, HLA-F, BCS1L, KRT9, GAK, GPRC5B, DNAJC7, GPD2, ACOX3, PIGG, TNFRSF21, LRRC59, GTF3C3, TOMM40, TMED10, MGST3, HM13, BRAT1, TMEM165, MTHFD1L, VPS51, POLR2B, FAM120A, …	274	5475	20666	1.17096	1	0.525864	0.499291
UP_SEQ_FEATURE	DOMAIN:HIT	2	0.722022	0.0634476	HINT2, APTX	268	5	20502	30.6	1	1	1
UP_SEQ_FEATURE	REGION:Interaction with NCOR1	2	0.722022	0.0634476	KDM4A, SAP30	268	5	20502	30.6	1	1	1
GOTERM_CC_DIRECT	GO:0000347~THO complex	2	0.722022	0.0643344	THOC1, THOC5	274	5	20666	30.1693	1	0.525864	0.499291
INTERPRO	IPR010448:Torsin	2	0.722022	0.0650194	TOR1A, TOR1B	277	5	20667	29.844	1	1	0.998993
INTERPRO	IPR011146:HIT-like	2	0.722022	0.0650194	HINT2, APTX	277	5	20667	29.844	1	1	0.998993
INTERPRO	IPR019808:Histidine_triad_CS	2	0.722022	0.0650194	HINT2, APTX	277	5	20667	29.844	1	1	0.998993
KEGG_PATHWAY	hsa05165:Human papillomavirus infection	10	3.61011	0.0650482	BCAP31, MAP2K1, MX2, TRADD, PIK3R2, LAMB1, HLA-F, PTGS2, THBS1, IRF9	135	333	8865	1.97197	1	0.866168	0.835355
GOTERM_BP_DIRECT	GO:0043323~positive regulation of natural killer cell degranulation	2	0.722022	0.0659241	LAMP1, HLA-F	264	5	19416	29.4182	1	1	0.995741
GOTERM_BP_DIRECT	GO:1904261~positive regulation of basement membrane assembly involved in embryonic body morphogenesis	2	0.722022	0.0659241	DAG1, CLASP2	264	5	19416	29.4182	1	1	0.995741
UP_KW_DISEASE	KW-0322~Glycogen storage disease	3	1.08303	0.0662767	GYS2, GYG1, PHKA2	94	22	4820	6.99226	0.931054	1	1
UP_KW_MOLECULAR_FUNCTION	KW-0699~rRNA-binding	3	1.08303	0.0664493	DDX28, PTCD3, IMP3	174	29	11859	7.05054	0.988546	0.539901	0.523288
UP_KW_CELLULAR_COMPONENT	KW-0256~Endoplasmic reticulum	28	10.1083	0.0670767	LRRC59, TMED10, UBA5, PITPNB, HM13, CISD2, PLOD2, PTGS2, THBS1, EMC2, MLEC, CEPT1, CDIPT, SIL1, SEC11A, TMED5, BCAP31, SEC13, TOR1A, CERS6, SSR4, ATP6AP2, ALG12, SRP68, TOR1B, SLMAP, PIGG, RPS23	258	1393	17932	1.39706	0.937793	0.447178	0.424819
GOTERM_MF_DIRECT	GO:0003729~mRNA binding	8	2.88809	0.0702193	YTHDF3, POLDIP3, RPS3, THOC5, MRPL12, RBMX, ELAVL1, PTBP3	267	260	19208	2.21354	1	1	0.982906
GOTERM_CC_DIRECT	GO:0030665~clathrin-coated vesicle membrane	3	1.08303	0.0702396	NECAP2, ATP6AP2, AP1M1	274	33	20666	6.85667	1	0.561917	0.533522
UP_KW_BIOLOGICAL_PROCESS	KW-0931~ER-Golgi transport	5	1.80505	0.0706193	BCAP31, SEC13, TMED10, COPZ1, COPE	179	100	11434	3.19385	0.996444	0.319864	0.294939
UP_SEQ_FEATURE	ACT_SITE:Proton acceptor	18	6.49819	0.0721878	MAP2K1, HSDL2, ADPGK, ACAD9, USP28, PTGS2, ACADSB, GAK, IVD, CDK1, MGAT1, ACOX3, CEPT1, CDIPT, DLD, NIT2, CBR4, HTATIP2	268	886	20502	1.55418	1	1	1
GOTERM_CC_DIRECT	GO:0030136~clathrin-coated vesicle	4	1.44404	0.0723062	GAK, BCAP31, SNX18, AP1M1	274	73	20666	4.13279	1	0.565457	0.536883
GOTERM_CC_DIRECT	GO:0005791~rough endoplasmic reticulum	3	1.08303	0.0739993	HM13, HGFAC, RPS23	274	34	20666	6.655	1	0.565457	0.536883
KEGG_PATHWAY	hsa00020:Citrate cycle (TCA cycle)	3	1.08303	0.0749484	IDH3B, ACO1, DLD	135	30	8865	6.56667	1	0.872836	0.841786
KEGG_PATHWAY	hsa04723:Retrograde endocannabinoid signaling	6	2.16606	0.075088	NDUFA9, NDUFB7, NDUFA3, NDUFB3, NDUFV3, PTGS2	135	149	8865	2.6443	1	0.872836	0.841786
UP_SEQ_FEATURE	MOTIF:Histidine triad motif	2	0.722022	0.0756474	HINT2, APTX	268	6	20502	25.5	1	1	1
UP_SEQ_FEATURE	ACT_SITE:Tele-AMP-histidine intermediate	2	0.722022	0.0756474	HINT2, APTX	268	6	20502	25.5	1	1	1
GOTERM_CC_DIRECT	GO:0062023~collagen-containing extracellular matrix	10	3.61011	0.076005	LGALS3BP, CSTB, ITIH2, COL12A1, DAG1, PLOD2, LAMB1, A1BG, AGRN, THBS1	274	391	20666	1.92899	1	0.565457	0.536883
GOTERM_CC_DIRECT	GO:0000445~THO complex part of transcription export complex	2	0.722022	0.0766976	THOC1, THOC5	274	6	20666	25.1411	1	0.565457	0.536883
GOTERM_BP_DIRECT	GO:0035987~endodermal cell differentiation	3	1.08303	0.0772634	MAP2K1, COL12A1, LAMB1	264	34	19416	6.4893	1	1	0.995741
INTERPRO	IPR043130:CDP-OH_PTrfase_TM_dom	2	0.722022	0.0775088	CEPT1, CDIPT	277	6	20667	24.87	1	1	0.998993
INTERPRO	IPR000462:CDP-OH_P_trans	2	0.722022	0.0775088	CEPT1, CDIPT	277	6	20667	24.87	1	1	0.998993
GOTERM_BP_DIRECT	GO:0006552~L-leucine catabolic process	2	0.722022	0.0785799	IVD, MCCC1	264	6	19416	24.5152	1	1	0.995741
GOTERM_BP_DIRECT	GO:0090166~Golgi disassembly	2	0.722022	0.0785799	GOLGA2, CDK1	264	6	19416	24.5152	1	1	0.995741
GOTERM_BP_DIRECT	GO:0032914~positive regulation of transforming growth factor beta1 production	2	0.722022	0.0785799	ATP6AP2, THBS1	264	6	19416	24.5152	1	1	0.995741
KEGG_PATHWAY	hsa03060:Protein export	3	1.08303	0.0793487	UBL4A, SRP68, SEC11A	135	31	8865	6.35484	1	0.872836	0.841786
KEGG_PATHWAY	hsa00410:beta-Alanine metabolism	3	1.08303	0.0793487	HADHA, ALDH3A1, ACOX3	135	31	8865	6.35484	1	0.872836	0.841786
GOTERM_MF_DIRECT	GO:0031721~hemoglobin alpha binding	2	0.722022	0.0802764	HBD	267	6	19208	23.98	1	1	0.982906
UP_KW_LIGAND	KW-0830~Ubiquinone	3	1.08303	0.0811679	NDUFA9, NDUFA3, NDUFV3	98	34	6946	6.2539	0.889302	0.422073	0.422073
UP_KW_CELLULAR_COMPONENT	KW-1000~Mitochondrion outer membrane	6	2.16606	0.0822544	MTCH2, TOMM40, MGST3, CISD2, TOMM5, TOMM22	258	161	17932	2.59021	0.967723	0.470025	0.446524
GOTERM_BP_DIRECT	GO:0001701~in utero embryonic development	7	2.52708	0.0833168	EPB41L5, MBNL1, HDAC3, ELL, HM13, NMT1, MGAT1	264	223	19416	2.3086	1	1	0.995741
UP_SEQ_FEATURE	ZN_FING:PHD-type 2	3	1.08303	0.0835876	KDM4A, PHF14, BPTF	268	37	20502	6.2027	1	1	1
KEGG_PATHWAY	hsa00640:Propanoate metabolism	3	1.08303	0.0838277	HADHA, ACOX3, DLD	135	32	8865	6.15625	1	0.878063	0.846828
GOTERM_BP_DIRECT	GO:0031398~positive regulation of protein ubiquitination	4	1.44404	0.0841756	AIMP2, HDAC3, DNAJA3, MALT1	264	76	19416	3.87081	1	1	0.995741
GOTERM_BP_DIRECT	GO:0051092~positive regulation of NF-kappaB transcription factor activity	5	1.80505	0.0842784	TRIM5, TRADD, RPS3, MALT1, LTF	264	122	19416	3.01416	1	1	0.995741
GOTERM_MF_DIRECT	GO:0030332~cyclin binding	3	1.08303	0.084369	GAK, HDAC3, CDK1	267	35	19208	6.16629	1	1	0.982906
GOTERM_BP_DIRECT	GO:0031669~cellular response to nutrient levels	3	1.08303	0.0852744	SEC13, SEH1L, PRKAB1	264	36	19416	6.12879	1	1	0.995741
GOTERM_BP_DIRECT	GO:0007030~Golgi organization	5	1.80505	0.0862337	GOLGA2, GAK, TMED10, VPS51, CLASP2	264	123	19416	2.98965	1	1	0.995741
UP_KW_BIOLOGICAL_PROCESS	KW-0648~Protein biosynthesis	6	2.16606	0.0868801	EIF4A2, AIMP2, AARS2, ELL, GATC, DARS2	179	151	11434	2.53816	0.999087	0.371654	0.342694
INTERPRO	IPR000488:Death_domain	3	1.08303	0.0872492	TRADD, THOC1, TNFRSF21	277	37	20667	6.04947	1	1	0.998993
UP_SEQ_FEATURE	CARBOHYD:O-linked (Fuc...) serine	2	0.722022	0.0876888	AGRN, THBS1	268	7	20502	21.8571	1	1	1
UP_KW_MOLECULAR_FUNCTION	KW-1183~Host cell receptor for virus entry	4	1.44404	0.0878704	LAMP1, DAG1, CDK1, RPSA	174	72	11859	3.7864	0.997467	0.634619	0.615093
KEGG_PATHWAY	hsa01210:2-Oxocarboxylic acid metabolism	3	1.08303	0.0883821	IDH3B, ACO1, DLD	135	33	8865	5.9697	1	0.878063	0.846828
GOTERM_CC_DIRECT	GO:0070938~contractile ring	2	0.722022	0.0888981	ALKBH4, DAG1	274	7	20666	21.5495	1	0.642802	0.61032
INTERPRO	IPR011249:Metalloenz_LuxS/M16	2	0.722022	0.0898319	UQCRC1, PMPCA	277	7	20667	21.3172	1	1	0.998993
INTERPRO	IPR007863:Peptidase_M16_C	2	0.722022	0.0898319	UQCRC1, PMPCA	277	7	20667	21.3172	1	1	0.998993
INTERPRO	IPR011765:Pept_M16_N	2	0.722022	0.0898319	UQCRC1, PMPCA	277	7	20667	21.3172	1	1	0.998993
KEGG_PATHWAY	hsa05203:Viral carcinogenesis	7	2.52708	0.0902358	HDAC3, DNAJA3, TRADD, CDK1, PIK3R2, HLA-F, IRF9	135	205	8865	2.24228	1	0.878063	0.846828
GOTERM_BP_DIRECT	GO:0071763~nuclear membrane organization	2	0.722022	0.0910649	TOR1A, TOR1B	264	7	19416	21.013	1	1	0.995741
UP_SEQ_FEATURE	ZN_FING:PHD-type 1	3	1.08303	0.0914658	KDM4A, PHF14, BPTF	268	39	20502	5.88462	1	1	1
GOTERM_MF_DIRECT	GO:0008017~microtubule binding	8	2.88809	0.0920379	GOLGA2, SUN2, RCC2, MX2, RPS3, KIF11, SPC24, CLASP2	267	277	19208	2.07769	1	1	0.982906
GOTERM_CC_DIRECT	GO:0000139~Golgi membrane	15	5.41516	0.092074	BCAP31, TMED10, GOLT1B, PITPNB, PROS1, ATP6AP2, ZDHHC13, HLA-F, COPZ1, TMEM165, GOLGA2, AP1G2, MGAT1, COPE, AP1M1	274	713	20666	1.58675	1	0.653205	0.620197
UP_KW_DISEASE	KW-0900~Congenital disorder of glycosylation	4	1.44404	0.092812	SSR4, ATP6AP2, ALG12, TMEM165	94	56	4820	3.66261	0.977603	1	1
GOTERM_MF_DIRECT	GO:0120019~phosphatidylcholine transfer activity	2	0.722022	0.093017	PITPNB, PLTP	267	7	19208	20.5543	1	1	0.982906
GOTERM_MF_DIRECT	GO:0004176~ATP-dependent peptidase activity	2	0.722022	0.093017	CLPP, LONP2	267	7	19208	20.5543	1	1	0.982906
GOTERM_MF_DIRECT	GO:0099122~RNA polymerase II C-terminal domain binding	2	0.722022	0.093017	PCIF1, SCAF1	267	7	19208	20.5543	1	1	0.982906
GOTERM_MF_DIRECT	GO:0019825~oxygen binding	3	1.08303	0.0970733	ALB, HBD	267	38	19208	5.67948	1	1	0.982906
GOTERM_CC_DIRECT	GO:0005876~spindle microtubule	3	1.08303	0.0978023	CDK1, KIF11, CLASP2	274	40	20666	5.65675	1	0.680994	0.646582
KEGG_PATHWAY	hsa01200:Carbon metabolism	5	1.80505	0.0985646	ADPGK, IDH3B, ACO1, ACOX3, DLD	135	116	8865	2.83046	1	0.923587	0.890732
UP_SEQ_FEATURE	SITE:Histone H3K4me3 binding	2	0.722022	0.099574	KDM4A, BPTF	268	8	20502	19.125	1	1	1

## Sheet: 3g
Symbol	mean_OE-TEAD1	mean_OE-trl	p_value	sig
HSPA2	767.279	722.521	0.530357
AGL	14.5577	25.3332	0.226499
AGK	57.3527	13.8844	0.0159737	up
HSPA6	303.755
HSPA5	2559.93	2586.44	0.797735
HSPA4	253.194	198.997	0.257358
NELFB	24.1707	21.6551	0.719087
HIST1H4J	34374.5	36974	0.0570127
HSPA9	767.655	806.789	0.533074
HSPA8	4401.12	4182.72	0.496346
SSFA2	5.10637	4.06238	0.0754292
C16orf13	12.1053	18.116	0.110628
NELFE	5.45242	23.7818	0.155311
CS	433.355	436.791	0.367141
B2M	110.976	121.081	0.705808
SCFD2	4.40924	3.47465	0.603875
MZT2B	9.59765	4.17959	0.00708023	up
PDCD10	84.451	75.4143	0.510654
PDCD11	12.2614	16.084	0.556614
ASS1	6.35149	16.7331	0.03918	down
NCBP1	101.435	118.832	0.510759
KIAA0907	1.32247	2.67946
ZDHHC13	4.56733	6.11075	0.439052
CETN2	57.328	44.4843	0.740396
PIK3CA	1.54927	1.80175	0.805879
SPR	22.9541	22.202	0.847264
HRSP12	6.01278	5.12813	0.143651
RAB11B	190.765	104.673	0.1431
ZC3H15	27.6554	38.9538	0.297851
ZC3H14	18.7335	19.0162	0.904294
COG3	75.8448	74.4755	0.980173
SPTLC1	28.6197	26.8441	0.90221
ZC3H18	6.54151	8.16363	0.215516
ABCD3	45.4971	34.9993	0.186572
SCLY	10.6324	9.20659	0.216183
RER1	35.1219	43.3159	0.059458
DHX8	4.87261	10.6329	0.0203307	down
DHX9	208.871	203.388	0.74417
DIMT1	53.3562	37.9705	0.0147169
NELFA	33.337	33.3403	0.999538
TCOF1	10.6808	7.86814	0.00311445
MRPL55	3.80498	2.5127	0.47764
C2CD5	1.62852	1.51317	0.91667
NUP98	31.828	18.7097	0.0114657
XPC	4.42146	1.59435	0.305502
SP1	3.01425	3.61028	0.461742
NUP93	52.3418	83.1524	0.0918583
EDEM3	4.0451	0.792371	0.00237608	up
GOLIM4	8.07622	12.0933	0.200247
USP48	21.0959	23.7156	0.63325
OPA3	33.143	21.747	0.398738
TAGLN	6133.31	3829.61	0.000147111
OPA1	21.2518	21.3055	0.988422
PIK3C3	4.00717	2.75142	0.267683
COMMD9	14.2384	18.362	0.552515
PTRH2	9.03484	12.1096	0.349313
PTRH1	3.55894	2.08601	0.641649
TMLHE	0.999525	1.34107	0.499008
HNRNPDL	805.496	736.404	0.501278
FAM98A	46.8409	32.2217	0.0671416
PARP14	8.98218	10.3213	0.555325
TRAPPC4	4.87135	4.90886	0.965674
PARP10	7.18047	7.79338	0.763655
BAK1		5.00985
ANP32E	332.516	174.396	0.104452
SPPL2A	2.39676
ACLY	303.799	230.505	0.0225723
CHMP5	1.54194	2.55987
NOP9	12.3275	23.2229	0.41051
UGCG		0.698433
MYO3B	1.3973	1.13312	0.00436576
ATP2A2	94.2924	108.57	0.564815
ALDH3A2	33.0561	46.9738	0.0473408
PLP2	209.118	321.469	0.525986
ITGA2	10.4398	12.2892	0.670323
ITGA3	230.584	254.295	0.172124
ITGA6	11.9012	14.0848	0.513785
KIAA1279	2.4442	1.31505	0.453418
GTF3C3	4.1608	11.5407	0.0425996	down
MFSD10	31.6763	35.1385	0.117417
GTF3C1	7.74353	11.9972	0.344421
DENND4A	5.60836	3.12754	0.558844
EDC4	23.9928	26.7817	0.665591
GTF3C4	17.5	7.44771	0.124841
SWAP70	14.2857	14.3585	0.984771
PHLDA1	2.73808	3.21483	0.202397
UFSP2	33.9098	18.7277	0.301925
XPO1	186.307	141.834	0.0828181
TAPBP	47.0212	54.5851	0.604699
XPO5	46.0054	41.4231	0.498622
CSDE1	43.4137	42.1834	0.910315
XPO7	8.77806	8.35896	0.898507
XPO6	5.22094	3.04137	0.0591761
UQCC	6.01527	6.79304	0.887775
NCK1	11.117	11.1472	0.993887
NENF	86.2501	89.7756	0.824408
KATNB1	6.1325	5.87686	0.651371
TTK	8.40007	5.18157	0.252178
GMDS	10.3882	12.3699	0.561398
TIPRL	89.4333	85.917	0.836498
LSS	16.9213	20.1353	0.657927
PSMG2	54.8685	17.1596	0.0379507	up
PSMG3	12.4405	8.06348	0.334022
PRKRIR	1.40333	0.810939	0.169025
GHDC	3.00581	5.973	0.250032
GAR1	44.619	9.54094	0.122051
CRTAP	57.508	62.221	0.796738
CNOT10	4.68614	4.48379	0.573487
XPOT	40.3096	31.2295	0.0621348
MPV17	46.3596	76.6239	0.0308612
PPIH	73.389	57.5039	0.610346
MMS22L	2.03926	1.37029	0.454932
PPIG	21.1793	19.937	0.526502
SIGMAR1	140.374	92.076	0.683673
OTUD7B	0.353761	0.236985	0.43768
EPS15L1	40.2277	40.8102	0.893992
ANAPC1	6.1531	7.47185	0.698399
GART	88.0522	80.8883	0.694574
ANAPC2	1.54695	65.8056	0.101994
ANAPC5	1.73728	2.6204	0.59205
GARS	155.52	109.371	0.00336137
ANAPC7	25.0281	13.6425	0.03175
RPS6KA3	18.6472	21.3366	0.716229
RPS6KA4	13.3276	3.23019	0.247272
RPS6KA5	0.903089	1.91091	0.0469206	down
C1orf52	11.6292	11.9667	0.956505
PISD	3.92957	2.73884	0.695891
PSMD14	20.7487	14.8369	0.36244
HLCS	4.61437	3.45537	0.286704
PSMD11	241.871	210.992	0.0443204
PSMD10	58.9627	61.2347	0.882421
TOP1	137.89	143.163	0.879973
PSMD12	133.237	180.923	0.228243
TCIRG1	9.78485	7.30923	0.15748
TADA3	0.427561	0.863605
TMEM192	4.47597	3.55335	0.109602
GIT1	22.0305	29.4832	0.227089
UTP20	20.5583	14.6171	0.271147
SERBP1	66.0483	72.6654	0.591346
TMEM199	1.80971	1.96722	0.858625
RTFDC1	46.5307	67.5306	0.0902474
MINPP1	4.84532	7.29787	0.253386
FAM134C	18.1412	7.79005	0.333344
PPP4C	33.1379	70.349	0.0956293
FAM134A	10.4475	11.5617	0.792584
C9orf114	1.86765	4.8777	0.0522865
GANAB	481.591	496.198	0.609145
NUP133	24.0246	22.1718	0.673436
LRPAP1	17.2501	28.7477	0.0816633
LAPTM4A	19.9373	22.3193	0.740993
VAPB	169.519	159.409	0.441928
VAPA	283.444	278.925	0.64178
SMAD3	19.2111	46.8467	0.027312	down
NDUFAF4	18.1625	17.0315	0.923445
NDUFAF7	3.10331	5.6407	0.600129
NDUFAF1	2.12257	0.993159	0.506306
MTIF2	1.13016	0.550513	0.298029
NDUFAF3	22.4322	29.3017	0.645905
NDUFAF2	1.13491	1.86928	0.341449
MIOS	0.517618	0.715853	0.61056
SNTB2	24.6851	22.9138	0.577903
IGF2R	6.80258	5.52414	0.410643
EXOSC10	26.9488	29.3123	0.75336
MRPL54	63.3989	109.71	0.101316
GDAP2	1.64094	1.88892	0.477763
GDAP1	10.4556	13.4009	0.582246
C19orf52	13.4911	18.8882	0.476998
ARF3	1294.85	1127.15	0.157543
BCAR1	28.2582	21.1637	0.597662
PLRG1	3.28484	4.04581	0.641732
ARF6	204.214	69.8865	0.000403392	up
ARF5	735.61	573.143	0.0411331
ARF4	509.418	225.13	0.00681111	up
FAHD1	119.751	120.196	0.980616
CRBN	3.9769	5.98522	0.566622
ATE1		3.43762
ELMSAN1	1.12221	1.01896	0.91039
SPTLC2	4.58351	8.56733	0.0322625
AP3D1	43.6468	36.9273	0.464323
EIF4B	25.2474	25.3626	0.976112
SZT2	0.203357	0.200086	0.935866
MRPL52	16.0673	25.1286	0.566856
MYLK4	10.0591	11.3465	0.448983
DRAP1	172.435	139.47	0.155009
TCEA1	44.0824	89.255	0.231283
COX4I1	355.089	385.453	0.15589
NOL9	25.9786	17.9435	0.216416
PRKAR1A	267.58	297.267	0.061219
CHTF18	3.04799	1.87441	0.0553148
SAR1A	155.89	141.49	0.68892
SAR1B	167.746	139.09	0.466904
NOL6	13.4339	15.379	0.0922086
SRPK1	17.7674	15.2796	0.713898
NOL3	35.2447	48.4886	0.00247737
C19orf10	127.497	109.546	0.0399749
CCDC50	26.0328	16.2296	0.163743
NIPSNAP1	15.6149	27.4343	0.213299
RAB11FIP5	84.8067	91.8762	0.823914
MPRIP	16.5043	20.6898	0.0904736
BPIFA3		6.96277
GAA	32.7717	32.1825	0.981789
DCAKD	0.877848	0.936883
RBBP6	3.59034	9.01814	0.0505518
SENP1	1.89187	7.71938	0.38222
LEO1	14.1065	18.7376	0.490427
ACAD10	4.03744	3.41885	0.266659
CLPTM1	17.6801	36.4956	0.16653
ATP1A1	172.564	213.903	0.092187
MYL6B	270.253	262.032	0.663366
IRF9	1.31244	6.60343	0.640032
CARKD	4.17335	6.08707	0.250018
CDC42	1322.39	1984.96	0.0130302
IPO11	7.16058	6.21617	0.292174
CUEDC2	12.8419	5.79867	0.0985698
ACTR10	18.4227	22.8642	0.429387
HMGB3	151.011	300.055	0.0279903
EEF1A1	8316.19	6034.08	0.117771
EEF1A2		3404.56
ERBB2IP	25.5661	78.2813	0.41612
NADSYN1	0.994997	1.29743
FYCO1	3.13362	7.60598	0.0212086	down
TRIM21	0.681896	0.533265	0.413427
RAB2A	114.592	94.9836	0.4472
SRBD1	7.3439	8.67354	0.0745808
CHAF1A	3.98118	5.58348	0.085683
PDDC1	35.5229	25.5338	0.0521242
NSRP1	3.41882	3.11731	0.796094
FRG1	19.0679	22.0042	0.52599
CBLB	2.99364	3.547	0.644604
EEA1	25.6123	25.8376	0.948313
PLGRKT	1227.8	1703.06
UBTF	71.6876	51.3848	0.319887
MAK16	8.42223	9.74175	0.642495
KIF4A	27.2835	27.8173	0.912193
PEX14	4.72334	3.03958	0.296952
CLIP1	19.2152	18.1141	0.746418
CDCA5	16.3305	15.7972	0.915678
FIP1L1	51.9105	43.3542	0.34429
TIMM50	161.217	135.201	0.215552
PIN4	26.9515	33.6115	0.377188
SCAF11	1.60541	2.17119	0.254453
DHRS7B	17.821	26.5471	0.0252466
THUMPD1	64.2759	51.0978	0.0554439
ALKBH8	0.133986
UXS1	3.13924	0.719218	0.0591243
CD44	362.676	258.423	0.0705141
NOLC1	27.1148	28.4917	0.918505
OSGEPL1	19.5728	0.329119	0.413659
ABCB8	1.65149	0.191819	0.0379657	up
RSF1	3.41135	3.66056	0.598543
FXN	26.6818	3.61987	0.613613
ASPSCR1	7.05673	23.0567	0.0143997	down
CHMP3	152.701	200.126	0.146475
ZNF48	2.65616
MAF1	0.784685
RAB21	140.78	133.546	0.937853
SNW1	42.3259	48.3699	0.483013
PNP	324.874	241.219	0.0646507
CALR	1886.29	1575.91	0.00400569
CALU	718.751	595.409	0.160327
CYB5B	386.486	455.449	0.302409
EEF1E1	60.9028	49.0867	0.288444
LHPP	12.415	18.8463	0.412666
FAR1	6.89085	5.02916	0.077347
ACTR1A	112.199	112.798	0.987035
PNN	68.9557	61.6808	0.528959
WDR70	4.39632	6.60472	0.197551
CHID1	12.2099	9.33541	0.568163
SPG11	0.623355	0.331196	0.517372
WDR75	3.65056	2.89744	0.553378
WDR74	5.26725	9.409	0.0401696
WDR77	40.4956	3.32318	0.135013
PCK2	26.0312	52.9577	0.0293548	down
RPN1	405.907	450.422	0.190947
RPN2	228.458	306.006	0.12975
RPL26	255.512	442.122	0.266583
AHCTF1	3.85612	9.03165	0.0194869	down
EDC3	17.211	21.3941	0.494261
RPL21	84.3385	118.136	0.323929
NQO1	395.696	397.587	0.984452
BRK1	34.0027	36.6172	0.832259
PRPF8	128.234	144.68	0.156363
PRPF3	25.9122	19.7039	0.463842
C14orf1	2.19503	2.4408	0.534873
PRPF4	34.4956	33.6603	0.710855
PRPF6	45.7377	38.0138	0.508806
ASB6	2.68702	2.01194	0.274643
RAB43	20.1666	22.9613	0.774087
UBA5	8.64252	13.476	0.0250969
COX7A2	43.1939	43.7154	0.957478
C15orf38	11.0324	12.1926	0.85465
FAH	28.8345	40.5809	0.00276716
PCF11	1.12525	1.10451	0.96136
CNPY4	83.28	92.2123	0.833033
CNPY3	22.6528	82.2283	0.0367033	down
CNPY2	70.6422	117.276	0.11926
LRRC41	2.07111	2.66827	0.262198
CIRBP	117.952	115.149	0.922737
RELA	63.3517	35.7499	0.0773839
HDGF	182.032	244.128	0.0179035
PIP4K2A	9.27644	8.37424	0.776661
HMG20A	49.1189	31.1561	0.251287
PIP4K2C	46.5863	42.7028	0.572149
ZMPSTE24	28.6162	32.4823	0.656778
MRPL37	18.5813	28.9529	0.513034
RAB12	13.4868	12.3519	0.882264
MRPL33	44.8846	52.3067	0.745814
MRPL30	2.75745
DPY30	19.1865	28.9368	0.146353
ATG5	20.6026	18.366	0.695754
CREB1	34.1471	62.9116	0.284715
CHM	7.32223	1.7093	0.00680561	up
MRPL38	19.2643	25.6314	0.560491
MRPL39	30.7018	29.5451	0.463506
RRS1	19.5007	35.4447	0.36105
TBL2	6.58023	3.36179	0.110797
TBL3	199.796	182.529	0.520065
SH3BGRL	119.082	87.8998	0.635173
THOC2	6.87094	17.2129	0.000240485	down
THOC1	27.6494	28.9867	0.90159
THOC7	19.092	14.1226	0.205401
THOC6	7.42045	8.46082	0.871383
THOC5	4.37947	20.1109	0.382436
COL7A1	0.171373	0.0966395	0.683272
DBI	973.987	1567.38	0.0563695
RAB27B	15.4866	19.7435	0.268006
RFX5	3.03085	4.47261	0.541521
APP	3.35413	3.90821	0.0500369
RCOR1	4.99292	11.7218	0.161355
DDX41	3.29179	3.99587	0.257762
NUP107	24.6572	17.3868	0.177394
IBA57	10.0949	8.0545	0.730099
TAF6L		2.2088
UQCRFS1	119.124	136.589	0.540931
MAVS	13.9038	13.4864	0.839251
UQCRC2	44.3337	68.481	0.0526655
XPNPEP1	15.6427	14.9146	0.799184
TMEM43	329.739	280.451	0.347868
UQCRC1	84.3265	79.4341	0.822586
NUP88	6.61581	14.6548	0.0484811	down
FAM122A		1.89243
COPS8	232.673	258.093	0.739403
D2HGDH	10.5444	12.7148	0.360834
RCCD1	0.887931	1.32701	0.221688
RETSAT	24.9155	23.012	0.848944
NSDHL	45.9586	27.2086	0.022219
DCP2	1.30767	1.51746	0.304093
COPS2	106.183	87.8969	0.563438
COPS3	83.4217	90.1684	0.750833
CBX8		13.89
KHDRBS1	282.361	336.825	0.098861
NUP85	17.1625	22.661	0.204898
COPS4	60.1694	83.2495	0.196669
GGCT	107.592	99.8143	0.907843
YTHDF3	17.4408	15.6167	0.88233
PPOX	8.1285	6.95556	0.34343
MED1	28.3836	14.7335	0.595553
MED6	2.13431	2.27393	0.679087
MITD1	1.2997	1.3485	0.74489
MED4	22.2525	28.1472	0.473843
PANX1	2.14257	1.13518	0.234856
ERI1	9.65506	14.4076	0.0198708
ITIH3	4.60851	3.33169	0.658012
COX19	11.0359	13.1033	0.0660583
GATAD2A	24.9278	56.2631	0.0466839	down
LOC100996283	0.467923	1.03523	0.164012
SUB1	1223.21	1030.61	0.199628
POP1	7.54849	8.53648	0.690076
TKT	457.703	413.18	0.546429
PLCH1	0.985077
TNS3	12.5319	13.2081	0.866498
SDF2L1	14.7995	17.5819	0.706194
CCDC90B	1.53232	3.02418	0.017112
FDFT1	7.77724	9.89215	0.686204
NLN	24.6178	19.7702	0.225699
NUDT9	9.60364	15.937	0.368247
TARS2	5.627	5.2288	0.890662
DLD	92.9378	128.453	0.335046
NUDT1	56.9354	107.892	0.199569
NUDT2	29.1982	23.9738	0.621721
NUDT4	15.6534	9.25943	0.644972
NUDT5	78.3073	66.1885	0.365102
C4orf27	32.7597	31.0896	0.88551
PVR	66.8934	13.2761	0.00264495	up
BOP1	16.3681	13.2272	0.140247
TK1	262.845	370.884	0.0848857
EPS8L2	11.6047	6.63615	0.205751
PIGO	1.46921	1.45439	0.981597
CTBP2	8.08693	1.50035	0.0227155	up
FASTKD3	0.412226	0.271107	0.0420175
LARS	125.95	110.522	0.0700633
SPPL2B		4.05398
CDC40	2.34282	0.68002	0.127175
PPP5C	27.3393	40.9105	0.316485
DHX40	7.32638	8.03995	0.756219
NUBP2	352.743	125.195	0.117678
PFN1	27539.3	27135.4	0.869811
PFN2	328.134	218.426	0.0884003
NUBP1	4.16438	7.6683	0.644346
TMEM214	39.2621	32.6003	0.112588
KDM3B	28.4029	17.798	0.52211
GTPBP1	19.6294	21.3152	0.798418
TRIM5	2.93521	5.83266
DNAJB1	171.322	138.704	0.156917
SSB	526.825	449.917	0.267211
MDN1	1.91936	3.1229	0.0869403
EPHX1	50.8303	60.3291	0.532016
H1FX	239.059	248.368	0.838451
APIP		1.20288
PRKAA1	79.3744	52.6826	0.248065
KIAA1468	30.2572	26.5727	0.440306
RPLP2	5223.57	4880.81	0.621921
EIF2B4	27.9147	27.5009	0.937207
RPLP0	887.865	801.646	0.104773
EIF2B2	16.3869	20.2376	0.568154
TEX10	21.7855	11.547	0.090771
EIF2B1	47.2833	30.8566	0.330098
PRKAR2A	25.0039	32.5118	0.356313
TMEM14C	10.1839	4.29074	0.0767183
PPA2	35.3944	34.3453	0.900642
PPA1	72.5544	53.9463	0.0303288
ND4	19.0521	7.2599	0.00278337	up
AP5B1	2.03701	1.15498	0.243579
MLF2	4.18765	14.7575	0.462869
NUP62	540.668	1186.92	0.000289252	down
ALCAM	312.753	245.483	0.237245
TPM4	1469.48	1193.49	0.0249031
RPS6KB1	6.93431	7.12378	0.832584
SNRPA1	352.88	357.866	0.930379
PRPF40A	32.4536	34.8663	0.73977
ETF1	207.677	218.228	0.761971
HACL1	2.15195	3.42307	0.430059
NDFIP1		0.903496
GOSR2	148.985	131.957	0.575187
TMBIM1	12.612	11.2756	0.533184
FAM21A	7.778	8.19035	0.77537
SIPA1	6.69637	8.916	0.744014
HELLS	24.8046	23.8868	0.780309
CRYZ	34.7283	52.1153	0.0744912
UTP18	9.66848	11.8741	0.42148
CHMP1A	17.5776	17.9067	0.953823
STAMBP	3.4409	8.83218	0.25171
ZCCHC8	8.76729	9.38712	0.611043
ETFA	85.3005	127.833	0.00556285
CASP6	9.32638	16.4152	0.530797
CLIC4	429.515	313.698	0.074021
NOP2	88.978	84.033	0.754391
LRSAM1	2.10165	11.765	0.122896
LARP4B	10.5715	7.74259	0.674416
UGDH	96.4938	98.6441	0.875493
UBE2D2	541.091	459.011	0.710439
SEPHS1	27.266	22.3167	0.550195
TPMT	229.005	229.603	0.996147
KIAA0020	20.8055	15.1604	0.422812
UPP1	8.50083	10.8403	0.515942
MTHFS	22.8428	4.87547	0.127869
ENY2	47.2697	23.1559	0.354584
QTRTD1	1.34077	2.13599	0.162646
KIF11	24.4351	17.6453	0.340339
RPF1	8.65005	5.62931	0.57887
PCIF1	5.78016	12.537	0.233964
DDX19A	85.2319	102.74	0.204855
RPS4X	1046.07	979.638	0.656351
UBE2D1	1105.39	1168.32	0.157062
TBC1D9B	3.78217	6.74814	0.350663
CNOT3	22.6523	21.4018	0.590226
TJP2	42.2249	36.1532	0.245425
API5	166.789	230.208	0.0493313
SIN3B	0.301119	0.557466	0.341946
TJP1	29.8944	24.2945	0.155719
MYD88	17.8208	10.7868	0.0343426
MGST3	56.9523	23.4461	0.00291389	up
DLST	55.9273	49.897	0.697204
MFN2	5.19536	3.48191	0.143676
TCP1	126.914	145.651	0.335269
PPAT	13.9972	23.3575	0.25195
BABAM1	6.66666	17.0574	0.0837883
FANCI	31.5288	27.3994	0.694622
ISY1	74.9072	72.815	0.891994
SUGP1	28.6252	29.1273	0.962879
XAB2	10.8527	9.46977	0.857087
KIAA1191	1.97468	13.837	0.269514
GTF3C6	10.857	11.8982	0.0957331
MAD2L1	7.53937	1.88351	0.000478528	up
GTF3C5	11.0556	15.1242	0.396184
KTN1	97.9219	116.112	0.303596
ATP6V0C	124.156	128.105	0.911993
TCEB3	4.24843	3.43209	0.76618
PRDX6	2121.88	2026.25	0.22246
PRDX5	472.144	500.534	0.681638
PRDX4	644.594	639.157	0.913795
PRDX3	335.091	261.308	0.135487
PRDX2	336.593	311.971	0.174033
PRDX1	4007.94	3656.75	0.377346
NFYC	10.1062	18.9905	0.101369
AP3S1	56.4173	39.6039	0.0130067
RABL6	20.4486	32.3439	0.10274
MED21	24.0333	24.0794	0.997735
SMARCA4	20.8648	26.6639	0.183156
SMARCA5	42.9254	42.3873	0.934559
IFT172	0.355911	0.21699	0.0343244
NPTN	82.1142	117.564	0.0737001
POR	41.1359	44.9631	0.55618
KCMF1	6.14535	10.6217	0.0105109
EIF4E	15.9418	12.7997	0.483458
CSTB	245.148	270.578	0.490105
TOR1A	74.9988	30.9545	0.330344
AAGAB	35.9756	25.1388	0.159139
CARS	41.9672	25.4021	0.0382731
MED20	14.1489	13.3951	0.818115
NOA1	6.14998	5.53509	0.915436
CCT6A	344.059	339.013	0.81097
TMED7-TICAM2	12.9469	10.8406	0.112947
OGFR	19.471	19.7432	0.974158
SNAPIN	19.244	33.4243	0.185219
EXOSC7	8.89287	21.8465	0.0016518	down
CHCHD2	5.80939	7.18859	0.551359
CDC5L	38.4401	53.3085	0.0619607
DSE	1.78687	3.79877	0.0336747	down
RAC1	179.987	273.361	0.196595
RUFY1	11.2234	33.8279	0.0213625	down
NINJ1	3.05106	4.5134	0.0871438
RUFY2	7.59562	4.55914	0.505935
VCL	264.218	258.592	0.801092
MRPS18A	12.7349	13.5421	0.704808
VCP	1273.39	1339.89	0.382414
OLA1	161.038	133.883	0.453423
AP2A1	116.81	120.753	0.675437
MED23	3.36218	2.2872	0.251104
VASP	81.4381	90.7929	0.665512
GMPPB	75.3692	57.1324	0.155406
KRAS	33.4678	11.2715	0.219091
PAPOLA	7.64626	9.03053	0.332094
UBAC2	4.6786	4.87636	0.831644
XPO4	3.77887	2.40707	0.0995206
LYPLAL1	2.95013	4.26454
LGMN	8.84898	11.5776	0.540966
DPH2	5.71135	5.58851	0.909134
DPH5	7.2155	4.40084	0.137939
SPAST	8.88876	6.16781	0.36355
SLC16A1	23.7849	7.13203	0.183178
SLC16A3	15.3251	31.9579	0.372137
NSUN2	78.462	57.3598	0.107437
NSUN5	4.29057	5.71222	0.300046
TUBG1	89.0534	114.452	0.0782926
WIBG	32.0685	30.8819	0.603478
SURF1	6.48521	14.3926	0.325668
DCAF7	16.7153	14.3903	0.0930763
ARHGAP35	11.6427	10.7348	0.860334
CANT1	6.85367	73.1986	7.22032e-07	down
BCKDHA	10.1757	7.63093	0.351415
TARS	85.5316	74.5228	0.313501
MTOR	7.64271	10.247	0.228217
DCAF8	2.29823	1.69658	0.623658
TIMM44	75.6937	86.4768	0.473378
TUFM	440.175	556.77	0.0546066
ZFX	1.76795	2.08438	0.166017
SND1	150.153	146.678	0.771793
ZFR	37.4801	40.9668	0.854789
RAD9A	4.85507	4.5264	0.574421
ITGB5	3.42786	6.18933	0.350253
ARL2	22.0535	22.0418	0.999298
ERGIC3	21.201	8.57955	0.041275	up
UQCRQ	66.4781	84.2612	0.334083
MAN2A1	12.6072	11.0681	0.348147
RBM4B	17.8094	15.4278	0.706094
HECTD1	9.21631	7.26815	0.455438
POLR3B	0.229526	0.261807	0.77522
POLR3A	0.032636	1.34616	0.17029
UQCRB	83.3254	104.651	0.492824
GPS1	88.7596	66.6175	0.0708339
UXT	11.5751	30.3462	0.345665
UNK	1.38172	2.43447	0.0156361
SPG21	4.05026	2.6699	0.485451
CALM1	1675.89	1893.75	0.169935
DNMT1	21.0983	20.3482	0.859798
GSDMD	11.3449	8.09282	0.573219
NDC1	3.42446	12.2803	0.183606
PLK1	46.9678	32.1638	0.408962
FBXL12	6.22133	4.76224	0.297463
DLGAP4	14.5884	4.43955	0.288863
CYP51A1	20.493	19.017	0.733608
UBAC1	14.4754	15.6987	0.865833
CUL5	41.9548	65.1133	0.599424
ATP6V0D1	24.2367	21.1478	0.772352
WDR61	26.3762	10.777	0.122055
SIRT3	2.3086	3.98404	0.154515
CUL1	7.09831	6.73756	0.731589
CUL2	18.9285	18.7836	0.983622
CUL3	49.0922	52.3644	0.858275
FLCN	3.98639	0.528593	0.253106
TRIM28	265.241	259.145	0.810954
SPAG7	22.7775	28.493	0.658542
PNKP	52.0151	48.7434	0.840479
SLC25A3	687.256	931.903	0.0414807
TRIM25	114.651	107.887	0.747787
SLC25A1	55.5092	65.9694	0.201875
PRMT1	40.054	55.042	0.0703694
SLC25A6	997.414	982.423	0.814574
TRIM22	2.11705	4.57115	0.039194	down
PRMT5	35.3678	51.0925	0.0156018
ZNF512	2.99465	5.9706	0.007325
BRD8	1.14865	18.4462	0.201368
GNPAT	5.53409	7.67172	0.258799
MTPAP		2.53995
C21orf33	19.4963	17.2318	0.741753
BRD2	6.83927	11.0469	0.352159
CARHSP1	563.04	855.038	0.0610669
DNAJA2	49.4568	75.2984	0.201769
DNAJA3	21.8587	22.706	0.880029
RBM42	104.95	116.176	0.0739651
DNAJA1	139.671	141.702	0.948619
KIF1B	2.65309
PTPN12	5.06052	5.54502	0.753779
PTPN11	25.6033	28.7621	0.542017
FIBP	12.0984	22.6153	0.00777049
PQBP1	70.9817	58.3321	0.0477792
ARCN1	287.27	269.805	0.830963
KAT7	10.364	7.45513	0.323672
NKAP	3.21692
PIH1D1	134.127	177.981	0.264459
LYAR	19.2975	7.12058	0.087687
TTC13	2.28104	5.75567	0.0113468	down
ISCU	5.22038	8.31825	0.0787141
TTC19	14.224	12.343	0.369992
CDAN1	1.45032	1.18565	0.845475
MRPL27	86.3358	38.5915	0.107903
MRPL21	13.5295	10.4308	0.683922
MRPL20	19.1562	10.2553	0.0547458
MRPL23	46.6638	26.7166	0.158453
GBA	43.3608	48.2544	0.579648
MMGT1	17.6888	13.73	0.0831106
RRAS2	8.84611	12.2169	0.00754482
MRPL28	33.2407	23.0691	0.189629
DNAJC21	2.88949	7.08101	0.0854653
DTD1	51.4038	100.886	0.00463583
DTD2	1.60797	1.37089	0.519804
SEC16A	26.8449	15.619	0.128391
RICTOR	7.82643	6.41199	0.525108
ACADM	38.9614	42.9411	0.545111
TSPYL1	3.15597	3.15413	0.99437
PPM1G	167.383	170.028	0.859866
SRSF4	124.684	97.7281	0.411224
IARS2	40.0234	42.306	0.561365
SRSF6	73.6214	62.5727	0.668959
ABCF3	33.8942	49.9893	0.392277
ABCF2	41.5125	35.9362	0.615121
ABCF1	135.323	159.081	0.307222
SRSF2	328.529	402.129	0.191953
CHUK	0.740362	0.93773	0.427985
USP47	2.25167	1.72218	0.64401
COMMD4	10.3943	13.7772	0.702813
SRSF9	172.235	225.513	0.0854049
MAP3K7	2.90085	2.13614	0.279465
BCL10	15.7719	21.9307	0.607639
DNAJB12	3.86282	3.31623	0.448986
DNAJB11	85.4066	120.758	0.051156
ZYX	236.931	217.482	0.405548
MEST	22.1072	24.5963	0.293275
ANXA11	74.2662	132.742	0.154523
SMEK1	9.11195	8.75353	0.884647
CHEK2	1.83372	2.38066	0.66371
CDK5	15.876	20.7682	0.480085
CISD2	259.713	266.358	0.876444
CISD1	9.57667	18.5665	0.333822
CLNS1A	218.804	240.647	0.671901
UMPS	37.2397	35.2721	0.285204
PRKAB1	17.1874	21.3872	0.487686
CDK7	23.3674	3.30999	0.116329
HSPA4L	23.7716	36.1247	0.354414
CDK11B	15.2915	24.3374	0.17876
MRPL4	39.6107	25.2274	0.503834
MRPL2	4.10986	58.2878	0.102588
MRPL3	8.39308	18.6346	0.0192711	down
RPUSD2	1.41326	0.835162	0.170098
MRPL1	39.1473	16.9674	0.0353546	up
SCRN2	7.46034	10.4026	0.348693
SCRN1	101.498	94.0927	0.645651
NIP7	13.2115	8.73206	0.158686
MRPL9	38.354	29.8299	0.709889
GINS2	13.7304	33.0757	0.214362
GINS3	40.6103	36.8451	0.536037
ARSA	4.28764	8.85062	0.0808657
ASUN	6.89291	7.97099	0.707844
GINS4	10.7023	12.9055	0.177819
BTF3	376.219	353.418	0.498236
SLC3A2	142.129	127.772	0.374033
ACAD9	49.3084	43.9019	0.722479
HEATR3	13.2845	8.53069	0.181266
LRCH4	1.96518	1.44753	0.500121
EIF4EBP1	10.9474	54.2496	0.391927
MBOAT7	23.4062	20.648	0.439296
BAG2	91.6536	114.457	0.404141
BAG3	15.2425	22.7908	0.204202
PTDSS2	9.04543	3.86613	0.130697
ANAPC16	213.893	221.443	0.813798
BAG6	52.1792	90.2751	0.436914
BAG4	5.25931	23.9584	0.0870859
BAG5	29.8194	93.8889	0.0648882
EIF1AX	40.5114	42.5102	0.746271
MYO1E	16.7054	13.3262	0.156056
MYO1C	60.2711	88.1146	0.265482
MYO1B	35.3308	30.7467	0.377402
CTDP1	1.92154	2.95044	0.372894
RPS7	1677.05	655.785	0.00220841	up
RPS6	783.448	936.846	0.246165
RPS5	51.3783	63.8672	0.50171
ALG10B	1.03409
RPS3	580.422	559.679	0.784279
RPS2	668.252	664.916	0.983564
VDAC3	724.108	832.541	0.154426
VDAC2	244.27	431.742	0.0720725
VDAC1	381.997	474.699	0.0232073
CHMP6	29.6488	34.0406	0.524905
RPS9	1115.83	887.185	0.226963
RPS8	1395.73	1296.48	0.733323
ADI1	139.154	102.687	0.355015
CTPS2	4.26039	52.5534	0.285972
CTPS1	72.0322	76.2925	0.51379
LGALSL	9.30039	5.28082	0.110807
TMUB2	4.63237	10.7583	0.0546911
PTPN14	7.76138	1.88848	0.00607988	up
GMFB	166.694	189.334	0.734315
ANAPC4	10.1882	8.41886	0.804557
PSMA2	547.377	590.46	0.453498
GRSF1	39.7216	32.9324	0.208842
PSMA1	180.434	123.505	0.2297
PSMA6	111.588	85.713	0.267488
PSMA7	273.537	267.159	0.865118
PSMA4	40.7054	41.075	0.903253
PSMA5	473.153	284.777	0.139442
PNPT1	18.9977	15.8283	0.525213
ARHGAP26	0.426264	0.362516	0.585221
GALT	2.1552	2.86488	0.397778
NEMF	4.35281	5.70721	0.573198
PDHA1	137.936	73.9649	0.373854
COL4A3BP	4.07177	7.03245	0.17098
SRI	83.0188	88.4574	0.808419
SRM	132.468	101.908	0.134123
SORD	70.2563	24.5028	0.224839
GALE	47.3908	40.5271	0.62716
USF1	14.34	7.23641	0.097673
SNRPB2	121.946	150.69	0.411079
MSH6	36.9401	46.6044	0.183234
ATXN10	92.1599	96.6588	0.719684
GALM	8.08877	9.95723	0.624056
LGALS1	11126.6	13829.3	0.115931
SPECC1	12.2112	11.665	0.759124
SDF2	6.77531	7.23139	0.17256
FSCN1	424.167	453.463	0.636661
MRPS17	50.3758	43.293	0.0224031
NUP50	32.3239	27.6477	0.336553
TRAFD1	5.90195	4.69714
MYL12A	4336.33	4676.57	0.370228
NUP54	41.2256	20.9883	0.0147087
TSTA3	5.35469	2.02094	0.401284
ERCC6L	15.101	18.5487	0.349429
EIF2AK2	414.291	406.264	0.845709
CXorf38	5.97411	14.3195	0.134567
SEPT10	45.1417	55.7627	0.427195
HN1	299.112	219.379	0.35525
AGPAT5	16.2174	22.0105
MRPS14	2.50231
JAGN1	14.452	10.8718	0.0568774
WAPAL	2.08494	2.26075	0.556266
COL1A1	44.0815	50.37	0.383967
RILPL1	21.3891	32.0511	0.200538
KIAA1217	0.134226	0.262263	0.257551
TRNT1	10.9654	13.7855	0.349876
CSNK2B	68.0985	58.3444	0.353881
NMI	25.1754	87.6905	0.0738967
OCRL	7.09726	10.1713	0.0997882
TMPO	513.442	645.658	0.0693173
MRPS11	1.15185	7.40973	0.147577
VARS	42.7339	48.7088	0.264626
ATAD1	2.58474	0.899461	0.19379
MMP14	16.6446
MRPS10	13.7584
LDHAL6B	21.8783	43.7583	0.000266679	down
C11orf30	9.69185	10.845	0.0745537
CDK9	11.1294	12.0472	0.5041
PEX19	13.4292	14.111	0.657628
KIAA1524	10.6462	9.96533	0.831521
KIAA1522	0.788298	1.0008	0.342447
PSMD13	100.137	102.893	0.880955
MPDU1	78.9267	36.4618	0.00314149	up
KIAA1033	6.29377	15.5203	0.28612
FMR1		27.9499
LPGAT1	7.02085	7.3255	0.908822
ANGEL2	2.49847	1.89098	0.0239497
GCDH	16.6348	29.6318	0.266543
AP3B1	27.9084	27.4012	0.888914
TIMM17A	1.30552
RPL29	288.215	227.803	0.260691
RPL28	162.741	53.0378	0.299118
PCYOX1	40.7361	31.0311	0.478494
RPL24	1242.22	801.748	0.0614084
RPL27	1525.54	1346.3	0.422866
LRWD1	11.8265	20.4764	0.0436375
NAP1L4	65.933	53.6462	0.776893
RPL23	1007.42	659.749	0.25531
RPL22	1074.93	828.059	0.0288477
TGOLN2	8.7894	4.66071	0.033667
ATG3	127.899	125.703	0.958712
EI24	11.3507	5.17621	0.465753
SLC35B2	4.50116	3.30359	0.614622
LPCAT2	13.1178	8.87106	0.0386176
LPCAT3	4.63046	6.27584	0.135996
LPCAT1	29.6853	38.8541	0.0684297
SPNS1	4.26938	2.71607	0.293413
PRRC2A	4.76352	3.65877	0.189654
PIGA	2.65425
APMAP	428.05	437.264	0.831714
IFI35	34.4748	31.3872	0.479845
SMARCB1	5.82768	11.6309	0.131177
USE1	3.59337	7.82445	0.0617896
PIGG	1.18176	1.75645	0.446862
PIGK	14.3884	19.6256	0.0725728
OASL	10.8453	6.61732	0.307613
PIGQ	1.58895	2.1528	0.532255
PIGS	34.5495	54.8989	0.176177
ILKAP	29.2068	28.6321	0.935947
PIGU	5.0419	10.8889	0.0190016	down
WRAP53	6.18044	5.72407	0.921109
SLC25A35	0.287099	0.265048
RMND1	1.10056	1.19673	0.516515
TAX1BP3	276.661	167.602	0.143104
PPP1CB	214.943	242.219	0.203962
INPPL1	26.9791	24.6831	0.874288
PPP6R1	17.8244	16.109	0.919819
PPP1CA	315.849	327.78	0.790624
SRRM1	23.771	27.6493	0.46541
EMC7	26.2564	26.688	0.982271
SRRM2	27.241	37.8319	0.0766678
PCBD2	21.6919	17.0397	0.602461
LRRC59	488.073	523.259	0.648824
ATXN3	16.5109	19.8835	0.0765305
RDH14	6.10828	7.13077	0.847679
PDK2	4.68825	6.29671	0.27828
RDH11	10.4636	11.178	0.676863
LNPEP	72.7679	49.3519	0.100042
SEC61A1	63.0716	50.1961	0.287061
WBP4	23.4555	35.9881	0.269194
DOLK	5.70454	4.01057	0.00610413
RGL2	0.975119	0.659174	0.689072
HMGXB4	14.3478	9.25329	0.427471
PPP3R1	97.0535	62.7597	0.147733
SRP9	275.042	366.5	0.000622082
PUF60	44.4323	39.6709	0.6044
POLD4	11.63	11.2962
FABP5	70.4656	69.7305	0.90032
PHKB	1.2521	0.776208	0.698194
PLIN3	321.919	381.156	0.120373
CANX	779.623	772.492	0.91521
MFF	18.6019	32.1549	0.0356526
SMAP1	21.7649	20.9782	0.962805
SLC39A14	46.4502	22.0782	0.104444
DNAJC17	141.917	148.058	0.585514
TRMT1L	12.9409	11.4881	0.51953
CIAPIN1	24.7871	35.5795	0.111696
KDM4A	0.139212	0.185727	0.512045
FNBP4	8.36623	2.26844	0.0707297
PA2G4	271.994	241.783	0.527726
EIF1AD	42.0764	11.5848	0.030288	up
ARHGAP21	0.264576	0.308478	0.253169
MED13	0.62818	1.09682	0.345564
UBR5	1.42574	2.56213	0.0850722
SAP18	37.0135	75.5416	0.134531
GPD1L	0.939621	0.868256	0.887701
ABCB7	8.27006	14.5761	0.0299415
NUCB2	59.1333	111.619	0.078545
MTX2	467.9	182.693	0.0848764
NCOA7	1.7027	1.70627	0.994803
DNAJC10	10.589	12.5567	0.650845
MRPS9	17.5669	18.1322	0.910289
NKIRAS2	26.4007	10.6938	0.370218
MRPS7	31.9282	42.6836	0.0481592
MRPS5	5.21057
DNAJC11	5.13711	8.77728	0.258435
TDRD7	3.01186	2.69878	0.768705
MRPS2	10.7306	4.16075	0.0347147	up
NKRF	2.92054	2.1634	0.411926
TSEN54	3.78389	2.31449	0.232858
EIF3J	59.3697	55.4869	0.615494
AFTPH	5.14119	4.28809	0.679242
PPIB	2027.11	1685.9	0.355943
ATG2A	2.29027	3.00366	0.519015
UBR2	4.74662	1.66345	0.329769
SRGAP2	13.4233	6.97073	0.0758501
NUCB1	91.9583	103.381	0.651188
NANS	310.232	242.056	0.120832
HSDL2	39.4087	60.4484	0.132855
UBR4	20.0651	15.448	0.0318008
TWF1	32.4121	40.5714	0.245094
GSK3A	4.765	3.6544	0.0416213
WDR55	0.847631
TWF2	32.5106	31.5204	0.87088
SRPR	18.7438	21.7138	0.712417
TMA16	43.6943	46.6514	0.849024
PPP2CA	200.048	232.267	0.41064
FTSJD2	20.7212	16.317	0.261169
EIF4G1	211.6	160.693	0.0913217
ACSL1	8.51666	5.8781	0.26522
C1orf35	5.88163	14.2248	0.0555327
TXNDC5	303.605	324.56	0.731932
TERF2	9.48813	3.83595	0.144829
GRB2	66.9797	55.1591	0.569603
ASF1B	10.0079	13.8152	0.738885
ACSL3	94.8731	134.357	0.0843326
AATF	4.14381	18.5379	0.224882
DNAJC19	17.6785	67.7461	2.46324e-05	down
EEF1D	724.601	507.69	0.0242367
CCNK	8.75585	9.00649	0.948869
EDF1	45.7928	48.8927	0.0406603
RPL8	168.877	192.158	0.803532
RPL9	1059.51	1023.43	0.864883
RPL6	1007.69	909.807	0.485329
RPL7	986.982	565.935	0.0111147
RPL4	1441.64	1453.22	0.934378
RPL5	433.146	336.69	0.0713875
TBRG4	7.82723	7.93737	0.957388
RPL3	359.145	382.449	0.586012
MFAP1	17.5292	11.4187	0.190756
RBM7	9.23094	11.8051	0.806149
FEN1	184.027	197.325	0.254443
SSU72	37.6509	26.0286	0.197213
CTIF	11.5512	9.67029	0.466782
TIMMDC1	5.57271	5.15339	0.809698
TRIM26	36.5582	39.9537	0.715992
NCKAP1	33.1369	29.5589	0.488525
ZC3H7B	8.97224	15.913	0.0930882
ATP5C1	230.63	387.214	0.0408867
MRPS18C	3.21894	4.82151
CHD2	2.42404	4.24057	0.049345
CHD4	33.0079	29.3563	0.582233
CHD6		0.23183
INTS4	1.44783	1.30588	0.652689
ABHD10	68.8692	53.9292	0.784963
CAP1	676.187	556.013	0.0550017
ABHD12	30.5816	25.6243	0.69
CRIP2	165.533	185.052	0.805883
NPC1	5.092	5.13995	0.96758
SKIV2L	6.26722	10.468	0.103573
HINT2	21.8709	31.9567	0.010286
TPP1	17.347	41.8974	0.0210575	down
RNF169	5.20505
TGFB1I1	39.1163	27.6118	0.0034442
ROCK2	112.188	182.991	0.212998
GPRC5B	4.65486	5.22355	0.692672
PSME4	85.0204	85.6277	0.989261
MRPL10		1.42995
MRPL11	59.0585	36.0778	0.384979
MRPL12	143.809	131.218	0.816898
MRPL13	41.3716	32.437	0.296102
RAB3GAP2	16.8898	16.9415	0.982302
RCN2	33.1647	64.8288	0.0869448
RCN1	183.003	181.931	0.979301
MRPL17	25.5864	24.106	0.715207
ARPC3	342.199	360.854	0.802926
ARPC2	143.112	119.067	0.257149
UAP1	190.341	154.224	0.279024
DNAJC30		1.37503
ARPC5	222.437	128.206	0.164991
RNF40	11.0544	10.8758	0.934047
POLR2E	31.0794	28.245	0.788232
DCUN1D1	30.8923	12.0352	0.00141707	up
POLR2G	20.0941	14.0141	0.000847667
DCUN1D3	7.54314	5.46005	0.391947
POLR2A	30.2774	26.9468	0.822686
DCUN1D5	46.9461	57.0182	0.473182
DYNC1LI2	88.3801	61.4237	0.255933
POLR2B	58.8583	46.92	0.666042
ACO1	43.6456	55.6219	0.0180144
ITPR3	2.83304	4.45292	0.0430205
RHOA	359.189	344.837	0.915915
CAPG	87.3071	124.642	0.359039
TPRKB	16.5128	27.793	0.164677
POLR2H	4.96591
PBK	42.1727	21.1977	0.0397337
ANKRD28	22.709	6.69964	0.10953
MPG	6.09254	16.8921	0.348843
KDSR	3.19111	4.2686	0.0165868
USMG5	121.45	171.61	0.542677
PLSCR1	15.4582	25.198	0.300752
MPI	11.6637	16.3872	0.251025
POLRMT	7.35147	1.54274	0.000389633	up
ASCC2	21.8603	10.0679	0.0162362	up
AIFM1	76.4194	71.7825	0.551821
RNF123	3.16851	2.4405	0.196696
DDA1	36.9975	26.777	0.208582
AGO2	4.44952	3.10842	0.334996
KDM1A	7.33528	21.8379	0.13014
GRPEL2		0.582195
VBP1	315.373	281.977	0.429259
FAM120C	2.6533	1.09836	0.189897
LAP3	215.106	226.717	0.466259
FAM120A	27.0003	32.4757	0.257925
FBXO38	3.16827	2.39363	0.0645409
CKS1B	20.4893	19.1726	0.914084
MAPK14	11.8722	17.8006	0.400959
TMED4	29.8568	26.8817	0.669666
ARHGAP5	1.3654	6.68433	0.384108
SMC6	4.54039	3.41456	0.344929
PAXBP1	1.54187	0.692448	0.430775
NCOR1	2.31927	2.84623	0.606013
OGFOD1	34.4784	18.1462	4.17499e-05
REPS1	4.35234	4.09762	0.536704
ZNF622		0.915822
TRIM33	5.92266	5.15102	0.807808
GPN3	3.94264	5.41772	0.139581
NBN	1.97291	1.96458	0.969002
GPN1	25.8129	5.88365	0.0228421	up
PCM1	2.17226	1.9864	0.807481
NFKB1	4.45393	6.12938	0.499291
NFKB2	1.30737	3.30239	0.269208
TES	11.2811	9.08285	0.464197
UBE2R2	28.9903	35.4425	0.294464
PTPMT1	561.297	469.41	0.813004
DNPEP	50.2828	42.9456	0.167531
SEC11A	146.774	142.459	0.843985
RAP2A	13.5457	5.15334	0.303008
FAM49B	46.6098	30.9121	0.298109
NSA2	18.6332	12.7122	0.262046
PHPT1	54.8395	102.035	0.0643574
ECD	1.15691	2.05253	0.213023
PTP4A1	19.5214	21.512	0.815702
GGA1	14.965	14.9504	0.998566
RAI1	0.211718	0.392784	0.0265304
CLPTM1L	25.6094	57.4691	0.0201919	down
RABGAP1	9.08208	14.8724	0.205639
USO1	59.8931	47.4104	0.0422543
PLCD3	2.41606	5.6509	0.102414
ADO	0.990666
HIST1H1B	3125.5	3398.67	0.755767
HIST1H1C	10020.3	9990.26	0.985545
FHOD1	17.6257	13.7523	0.379593
ANKZF1	3.16224	0.873097	0.294153
ADH5	74.8217	70.8077	0.905513
TACC3	23.9838	16.8257	0.131729
AKR1A1	106.064	127.604	0.490662
PSMB9	71.2442	92.48	0.307042
PSMB8	57.9214	31.372	0.0657945
PSMB7	45.1403	40.6604	0.775796
NHP2	91.2721	116.016	0.042479
DECR1	20.1499	23.1851	0.673041
PSMB4	141.078	84.0746	0.251453
PSMB3	170.834	136.753	0.0354051
PSMB2	721.531	799.196	0.594411
PSMB1	195.276	212.756	0.538431
CXADR	4.09363	6.85439	0.509992
USP3	15.9506	17.2398	0.76655
TTC17	0.20608	0.341354
HDHD3	3.12658	4.99254	0.0388523
TALDO1	159.506	128.209	0.0472464
ZNF318	0.839415	1.94632	0.108691
CAB39	35.296	24.5229	0.0736165
ATP6	34.7126	35.3589	0.696606
ARHGAP1	56.7534	57.0612	0.97999
HIST1H2AH	30748.8	51042.4	0.213958
ANKHD1	2.32815
HIST1H2AA	21047.4	17309.8	0.496007
HSPBP1	14.0182	21.9904	0.110302
THAP11	6.93662	7.66434	0.443581
BCL2L13	8.53935	10.9738	0.214808
NTMT1	66.2454	60.8202	0.780585
PRPF19	100.928	53.1048	0.00730209
HADHA	331.678	366.501	0.351826
SAE1	126.466	86.6596	0.0402834
RPS19BP1	23.6331	28.9322	0.881094
NUP43	60.0744	49.222	0.400938
RUNDC1		0.837416
C11orf31	62.07	70.2436	0.7193
GOLGB1	27.0754	24.4002	0.642551
ACOT13	101.385	176.579	0.117725
VPS13A	0.776022	1.15236	0.0779496
VPS13C	9.45128	9.04573	0.71232
SIN3A	10.6936	13.9129	0.327612
CHD1	4.87087	5.40466	0.535319
TRAF2	4.62147	3.76174	0.866016
ENOPH1	44.4644	19.7447	0.000847536	up
RMDN2	0.561129	1.72793	0.0447878	down
ISYNA1	23.9864	35.4464	0.350559
PGRMC1	405.983	376.911	0.339378
RMDN1	14.3315	13.8887	0.915747
HOOK2	2.73436	2.61784	0.928919
HOOK3	12.6667	19.9296	0.223186
NUP160	11.5031	11.2113	0.791993
NR2C2AP	8.94187	5.46956	0.475371
ESD	61.4401	72.1785	0.459334
TMEM165	37.9162	24.5155	0.266797
RTF1	21.7887	20.0385	0.871542
TSC2	1.46782	1.16444	0.589569
ALDH1B1	107.085	44.6272	0.103279
CYB5A	140.364	199.297	0.0412672
COX7A2L	10.4767	2.73897
SCAF4	13.77
DIS3	3.72255	6.58362	0.115844
RPL38	488.693	507.822	0.859899
C18orf25		0.781009
RPL36	1748.29	1280.15	0.382548
TAB1	41.8171	14.3264	0.00756656	up
PMVK	44.5253	39.0292	0.623463
RPL30	56.5702	61.5346	0.761599
TARBP2	29.9697	19.8715	0.678676
TARBP1	0.195417	0.241023	0.00283763
GNA13	41.1246	31.5472	0.0269466
EMG1	19.0794	24.4289	0.0904627
GNA11	23.4828	30.8209	0.580696
SDHA	97.2552	100.854	0.292442
SLIRP	171.028	114.569	0.295004
SDHC	34.8044	7.53097	0.256622
SDHB	149.374	159.01	0.793578
ARPC1B	38.9373	34.2601	0.154236
PPCS	20.4083	24.4042	0.190884
NOL8	0.853736	0.626141	0.233821
TAP1	13.5567	11.3383	0.0920982
SLC2A3	103.095	4.3751	0.274368
TAP2	20.6845	11.6586	0.10255
MOV10	22.4321	16.3089	0.224591
PRKAR1B	26.2509	19.6692	0.0832711
UBE2Q1	17.771	20.0984	0.557902
SUMO1	106.934	84.7645	0.628799
TMCO1	161.282	220.471	0.273637
SUMO2	1786.33	1578.67	0.63388
PSPC1	61.0074	106.888	0.0381893
ABHD11	29.4565	36.7181	0.576441
MOCS3	5.17668	5.8092	0.705551
MOCS2	38.0271	34.9034	0.444083
PPWD1	9.67785	7.46707	0.639776
AAAS	15.6613	9.99936	0.212
NOL7	31.2188	26.1734	0.77903
CRLF3	10.3072	12.3613	0.77622
DLG1	60.0752	68.4052	0.544612
CMAS	4.07287	4.6782	0.617508
OGDH	70.8831	76.5514	0.67698
SDF4	15.6589	14.769	0.827285
SMG1	1.62184	1.88024	0.818611
BLOC1S2	3.69519	4.84031	0.103301
OARD1	4.50922	5.47403
CDC73	21.1798	22.6997	0.397902
COMMD2	13.6851	18.169	0.603465
COMMD3	48.8218
FKBP11	74.6339	82.0817	0.0109046
SMG9	20.9635	27.5314	0.120777
SMG8	7.31772	7.01112	0.609608
PPP2R4	157.685	100.621	0.436427
COMMD5	2.86753	2.58081	0.768377
FAM114A1	45.5595	49.2156	0.813396
DNAJC2	7.97324	8.6708	0.777535
GRWD1	16.0674	14.1996	0.798975
FAM114A2	34.0036	44.1768	0.576294
B3GALTL	9.29387	8.49092	0.581132
METTL13	4.35962	4.78354	0.800761
NADK2	3.56547	4.70614	0.116309
METTL16	12.7505	20.3099	0.11365
METTL17	1.22637	0.78206
METTL15		5.7396
ZMYM2	1.50811	1.35144	0.856131
ZMYM3	7.78748	7.69216	0.979768
ZMYM1	0.668125	0.329036	0.0508962
SLC38A2	11.2999	10.6788	0.824006
CAMK2D	39.6519	36.8497	0.77133
PCBP1	364.569	215.407	0.0293177
C16orf62	9.85825	12.5994	0.139358
BCAT2	149.155	188.991	0.794667
PTGR2	1.33635	0.538644	0.257199
TACO1	14.3496	15.4922	0.735447
OSBPL8	17.091	17.1026	0.998198
OSBPL9	11.3788	15.409	0.210208
STK4	14.7547	16.3778	0.557722
IFRD1	3.6374	3.199	0.0421939
MACROD1	18.7203	21.7737	0.136023
GMIP	0.93954	1.31314	0.450048
OSBPL2	1.35182	1.61372	0.163657
OSBPL3	6.66265	12.5131	0.173503
RSU1	69.3936	47.6846	0.211988
PRRC2B	4.33392	6.19345	0.0362686
UBE4B	2.09668	14.2037	0.112287
UBE4A	19.8495	13.9551	0.293992
DBNL	137.243	116.255	0.271456
GTF2F2	88.9571	38.9704	0.317653
TUBB4B	8179.75	8928.18	0.087578
EIF2D	7.9561	10.0279	0.180098
AKAP8	16.7354	1.85481	0.359683
AKAP9	6.9345	0.455015	0.382926
EIF2A	60.4073	61.4849	0.951083
ZC3HC1	3.80539	4.23245	0.59524
ARHGAP17	64.0216	52.4437	0.283736
SNRNP27	37.5353	44.2249	0.560944
ARHGAP12	2.12102	3.65874	0.787396
YBX1	811.739	716.223	0.580712
YBX3	395.472	455.13	0.484415
LGALS3	282.272	489.277	0.0718146
CAPZB	458.281	270.571	0.156312
UTP3	9.1945	7.80042	0.604111
NFU1	65.3742	58.7097	0.512351
RRP1B	7.80755	4.89722	0.295178
RPS17L	699.952	1014.1	0.287999
ANO6	2.82028	3.01792	0.872906
SIRT1	33.0974	1.13136	0.00876656	up
HSP90B1	1401.21	1255.67	0.167222
POLR1A	9.4184	7.67391	0.195918
POLR1B	18.4015	4.4295	0.093095
POLR1C	109.205	98.6865	0.378407
IMPAD1	56.6017	42.1279	0.233213
POLR1E	17.0492	20.2275	0.0940529
MRPL14	19.0718	20.277	0.901356
STIP1	511.147	644.632	0.0774821
CHKA	2.03979	3.42426	0.202056
UBA7	21.9763	17.3948	0.292701
MRPL15	79.5198	87.3722	0.571899
POLR1D	8.95181	8.78073	0.967843
BMS1	8.8735	10.2315	0.58402
WDR44	9.93626	6.46646	0.304315
MRPL16	13.8602	15.1831	0.271351
WDR46	9.71377	2.41437	0.0836978
WIZ	1.42574	1.21732
CWC22	3.11306	0.395467	0.255573
RAB3GAP1	7.95035	9.45855	0.613163
PEPD	120.369	176.329	0.0641984
UACA	29.2333	39.3204	0.248367
GTF2B	9.89642	14.907	0.172537
AHSA1	220.21	175.035	0.0537679
MRPL19	44.0398	40.6321	0.84959
KIFC1	39.7928	39.5476	0.983316
GTF2I	82.058	95.4311	0.293102
MED30	8.11604	13.7653	0.14536
FAM160B1	2.65735	0.979723	0.336254
DNAJB6	87.4707	76.937	0.254801
MAU2	1.60742	2.32999	0.272301
GLRX5	34.2706	43.0923	0.256639
DST	14.295
UCK2	28.7794	36.0668	0.821348
SENP3	16.5583	23.4779	0.0810356
PRPF39	1.99786	5.18729	0.282752
SAMM50	58.212	83.2242	0.150373
CUX1	21.2137	13.8203	0.293635
TOMM5	48.8609	40.238	0.775602
RNF41	1.48651	2.25798	0.730346
GLRX	59.0761	52.3702	0.663452
GLMN	11.63	12.1758	0.311693
THBD	0.996825	1.25317	0.00215656
ARPC4	325.016	284.192	0.15078
C21orf59	5.29654	1.8761	0.163363
ING2	2.77657	2.92638	0.42807
PDAP1	388.404	321.561	0.493714
GSTO1	2.26663	4.64127	0.00726083	down
DNAJC8	413.563	356.197	0.381358
DNAJC9	132.813	83.5276	0.231329
EPS8	17.4521	20.6731	0.40029
CAMSAP2	3.47043	5.97709	0.267452
DNAJC7	47.0035	26.8366	0.428094
DNAJC1	5.91585	3.53892	0.130491
ERMP1	4.51672	14.5811	0.0162435	down
DNAJC3	16.7521	9.13319	0.52638
TTC33	4.06876	1.89282	0.00103967	up
POLR2F	44.1045	25.8683	0.000884985
TTC37	10.0718	8.63842	0.562062
WDFY1	20.7275	21.9152	0.571287
MPP2	1.24365	1.19252	0.865149
RRP12	18.8787	7.26317	0.116283
GFPT1	63.4108	50.2306	0.208089
GOSR1	32.4148	30.51	0.853601
TFB2M	3.04139	2.3687	0.759383
ECHDC1	17.2146	26.1216	0.322743
DYNC1LI1	67.4198	62.9993	0.56429
SLC9A1	4.37259	3.73679	0.849643
DOCK9	0.77305
ACP2	14.1285	24.1928	0.0908831
RBM6	0.887819	3.1346	0.433082
GLA	8.88044	7.97525	0.601903
PPM1A	20.634	19.1794	0.806112
RAP1A	331.865	439.776	0.436518
PRKDC	75.0228	82.867	0.164601
PKP4	1.55001	1.43702	0.86184
ITPR2	2.59787	2.55425	0.951323
MKRN2	6.53315	7.0982	0.467097
MPP5	12.0365	8.72865	0.130399
POLR2L	34.5561	18.2981	0.0534182
MED15	21.374	31.6999	0.057942
GLS	99.7272	114.677	0.0797967
CDIPT	33.6132	20.7636	0.0980554
ACO2	85.9313	157.481	0.149061
ITPRIP	20.6721	18.0339	0.217848
RPL23A	1858.03	1882.99	0.815507
NCOA5	74.7001	74.8023	0.998844
POLR2I	62.5779	83.916	0.182646
NT5C3A	23.1927	32.705	0.0529215
NR2F2	26.7336	15.3249	0.0840813
ACAT1	66.6758	76.846	0.0329385
ACAT2	64.2399	60.4266	0.698483
ETHE1	14.5595	18.4699	0.568588
HMGB2	743.064	599.493	0.232962
DDB2	14.6986	15.1217	0.929339
DDB1	50.0815	64.0793	0.19808
HMGB1	1046.01	1084.06	0.883533
IVD	37.4703	30.8268	0.47603
DVL2	0.613773	3.6115	0.0239576	down
RIF1	7.97202	8.14992	0.922434
CHP1	29.7214	30.6684	0.737245
MECP2	6.55651	4.39213	0.298573
CEP41	4.77342	17.2965	0.011624	down
TMEM65		13.8784
LDLR	7.41809	8.22225	0.753501
CMIP		0.527827
MCAT	14.7493	12.867	0.849086
SLC27A4	4.67335	3.6039	0.587796
DAB2IP	0.594636	0.427194	0.172232
SLC27A1	0.853361	0.588663	0.602707
STARD3NL	12.498	14.2986	0.48539
SLC27A3	0.429421	2.68876	0.303169
SLC27A2	0.552452	0.889298	0.00281684
CAPZA2	228.738	250.041	0.0422947
CAPZA1	491.637	443.844	0.0931186
ZNF638	8.2454	5.67674	0.440923
AK3	79.6119	110.42	0.414867
AK2	302.052	313.095	0.775508
TBCE	31.2913	41.7101	0.158124
TBCD	15.6019	11.4293	0.112164
TBCC	3.30553	2.73849	0.628202
TBCB	80.7653	118.454	0.359255
GEMIN4	5.80486	19.4692	0.0878625
GEMIN5	8.01351	4.62626	0.0130564
ME2	33.6843	30.2431	0.660614
UBFD1	46.9935	30.2609	0.178331
C16orf58		2.12168
UBQLN2	84.1177	40.9053	0.0210726	up
HSPE1	2129.96	1923.41	0.215492
PBRM1	5.5512	6.92754	0.125023
CDK5RAP2	0.648536	0.645988	0.989833
SARS	128.706	122.225	0.716457
CDK5RAP1	1.8668	1.32912	0.515039
PRKD2	2.18165	2.3509	0.0542626
CTTN	216.104	224.973	0.528602
ITCH	5.78175	3.91001	0.410877
EIF4G2	76.3169	59.7398	0.303385
DHFR	16.3461	10.3251	0.278055
ERC1	21.1835	31.6212	0.263965
CHMP4B	58.8673	67.5304	0.426711
BAX	203.302	308.197	0.148446
WRNIP1	14.5137	5.63301	0.208445
INTS9	14.5447	14.5603	0.996434
MED19	2.5098	5.08903	0.00916279	down
PLCG1	15.4537	16.996	0.663921
MLKL	0.525379	23.1078	1.79507e-06	down
PRKCDBP	80.5727	51.6647	0.081971
LARS2	3.05726	16.2212	0.312597
EIF2S1	231.227	204.62	0.0869664
C15orf52	2.93033
EIF2S3	50.9367	43.9006	0.666487
EIF2S2	118.637	199.682	0.00624464
DDX17	360.849	371.641	0.696137
BIRC2		2.12288
PMPCB	14.0636	14.5012	0.927671
PMPCA	19.1029	27.8303	0.44648
RBM27	8.18672	11.8094	0.316313
CDK12	7.75274	14.0356	0.0736832
DDX18	158.203	157.595	0.97013
TMEM55B	2.29882	3.59292	0.294359
NDNL2	6.84261	5.47072	0.442817
PSMC1	244.702	215.992	0.382773
PSMC2	248.339	198.998	0.0364465
PSMC3	253.986	258.09	0.858666
PSMC4	159.568	184.044	0.350943
PSMC5	206.808	180.481	0.426318
PSMC6	170.619	143.59	0.269056
GNG10	42.1135	20.1526
HEATR6	0.670767	0.621431	0.832845
ARFIP1	16.4859	30.4763	0.262068
ARFIP2	1.86708	2.2601	0.657559
CTSC	15.1798	16.2998	0.846808
HEATR2	7.67478	15.7143	0.115937
MCTS1	89.6822	51.7656	0.445703
HEATR1	13.2562	12.9723	0.876814
NCS1	8.00037	3.91199	0.0900654
MDC1	2.76321	3.52078	0.16387
ASCC3	13.213	10.649	0.245178
SFSWAP	5.65316	5.16898	0.638179
STS	2.99038
TRIP10	35.2348	33.8174	0.880679
TRIP11	3.73273	2.48124	0.239587
TRIP12	23.0467	23.8251	0.759156
TRIP13	23.7757	15.9661	0.088826
SEC61B	129.024	138.683	0.574449
MTERFD2	7.03461	0.697765	0.495473
MEX3A	1.41911	1.22744	0.218804
LACTB2		1.48877
IFT80	2.37817	1.93075	0.628359
POSTN	1.38222	1.23192	0.537815
ENDOD1	6.55106	7.00208	0.846001
TFG	99.2113	116.949	0.112173
NUP35	8.22059	12.757	0.327757
TMEM109	245.832	287.474	0.656961
NUP37	12.0214	11.5353	0.886355
NCLN	22.6949	23.6609	0.873417
AASS	17.9483	29.3828	0.278715
NCL	1635.85	1694.85	0.565552
SLC1A4	14.3752	10.9665	0.405348
SLC1A5	137.183	139.686	0.889597
VPS28	9.68191	7.73017	0.640099
LIN7C	62.8753	56.9239	0.631996
DYNC1I2	140.352	143.713	0.883109
GRPEL1	94.0244	93.9443	0.9978
IDI1	11.5984	9.75383	0.248728
TSG101	51.9696	53.9831	0.840184
SLC25A25	3.2502	3.17476	0.736499
IMPDH1		2.23344
DHTKD1	0.211604	38.6937	0.126104
LRRC40	28.702	25.0193	0.0315363
DCTPP1	86.1762	44.4036	0.150085
ESYT2	27.9296	32.1494	0.419051
LRRC47	24.7118	26.6669	0.522053
RAB11A	71.332	18.6503	0.00625435	up
GPATCH4	8.64495	4.95588	0.3126
GNL3	18.9546	15.4415	0.406607
EIF3I	35.1234	31.7364	0.82144
DNTTIP2	21.8915	23.5338	0.772416
EIF3K	256.658	139.225	0.0770447
EIF3L	125.505	89.0881	0.0934471
EIF3M	56.4703	37.5266	0.0101574
DYM	2.36191	2.25154
TSFM	42.8273	74.1156	0.0933729
EIF3A	108.84	116.152	0.607707
EIF3B	191.736	141.001	0.150388
EIF3C	67.6751	76.8038	0.705742
EIF3D	157.931	283.735	0.00558298
EIF3E	83.5038	88.4027	0.786015
EIF3F	147.272	101.723	0.0755459
EIF3G	187.459	172.97	0.360962
DOCK7	6.19013	6.40451	0.838042
RARS	221.808	236.172	0.444954
MIPEP	2.0215	48.8576	0.344144
APOBEC3C	9.03778	8.58983	0.718247
FADD	49.0543	59.9759	0.472983
MTMR6	9.89732	10.4003	0.621848
EXTL2	5.37925	64.3876	0.67497
NOL11	26.4435	6.14148	0.00933346	up
NOL10	9.85212	9.76196	0.973103
MTMR1	1.83631	2.99272	0.05542
COL28A1	0.470392	0.329178	0.0179528
CCNL1	20.0553	32.0622	0.241441
COG2	6.61355	4.45391	0.108326
TSC22D1	3.27511	42.3208	0.00517998	down
C10orf137	1.51855	1.30005	0.48854
TSC22D4	36.3211	21.9615	0.535931
NOMO1	14.2594	16.1721	0.796769
BAZ1A	2.04987	2.35379	0.659589
IMPA1	6.17307	4.0208	0.271871
BAZ1B	10.0668	9.05693	0.658951
GUK1	17.8525	21.2045	0.890309
TPR	58.2234	57.4206	0.917643
NMT1	105.386	131.664	0.56849
M6PR	14.9534	12.5117	0.104786
CAPN7	4.7853	3.53842	0.00244117
TUFT1	100.006	105.315	0.62638
NTPCR	35.0791	56.1942	0.178876
SMG6	15.8549	9.6108	0.64488
VAT1	329.174	351.226	0.547892
COG1	3.44818	2.37208	0.622272
MTCH2	208.083	137.205	0.557437
MTCH1	43.5541	37.6227	0.468446
PTGES3	481.748	225.838	0.154828
PTGES2	43.7136	48.8888	0.423073
NME3	8.81003	8.24351	0.818875
CSTF2T	25.1584	34.5833	0.0524784
SLC2A1	67.8082	50.323	0.220631
HEXDC	0.766272	0.976253
ECHS1	23.9293	71.2738	0.0799456
UBA52	8797.45	8810.25	0.992293
UBTD1	5.29612	5.52564	0.29992
TIAL1	82.3106	76.3689	0.110136
HNRNPH1	513.05	574.05	0.105367
TASP1	5.10603	3.82741	0.0652683
CD2BP2	46.93	58.2456	0.0804867
CHTOP	65.5881	39.6427	0.180328
RPL37A	67.0813	40.8447	0.205143
SYF2	109.54	25.1433	0.516238
FUBP3	225.036	283.381	0.0101153
FUBP1	419.328	449.139	0.152127
NCSTN	21.363	13.7364	0.0914603
EXOSC8	28.3846	10.2514	0.00113102	up
EXOSC9	30.6293	24.0569	0.759596
PAK1IP1	65.6201	18.9084	0.193938
MORF4L2	5.48871	2.89165	0.190568
BCKDK	7.66411	6.17139	0.632227
EXOSC2	10.605	8.28519	0.118912
CCAR1	9.78395	13.0753	0.462788
MTDH	70.5957	90.925	0.0844892
EXOSC6	20.4182	15.8387	0.458238
AP2B1	145.083	164.597	0.450735
EXOSC4	12.8559	49.1149	0.00770953	down
CBWD2	19.3292	15.6913	0.703996
HCCS	45.0865	16.7068	0.302317
MADD	13.0701	7.23976	0.519544
RBBP5		5.55921
TCP11L1	4.86881	4.69664	0.878535
PPM1H	3.45275	4.11971	0.837073
EHMT1	0.979684	1.56753	0.519664
CCZ1B	7.65534	11.2629	0.484087
SRR	15.7269	18.4346	0.0322703
NAA20		2.52243
TACSTD2	8.98063	40.1241	0.0318486	down
RRBP1	120.974	121.676	0.972791
PPP1R14B	67.8679	67.5049	0.968735
CD47	41.3119	35.6668	0.525735
COG6	3.06343	6.1783	0.019557	down
UBP1	1.02795	2.27636	0.113531
TRIM4	0.825044	0.992883	0.647076
C9orf40	8.09071	8.34265	0.779691
INTS2	4.30303	2.70935	0.265918
COPB1	389.929	323.143	0.0615947
RFK	4.55721	6.95121	0.289515
SNRNP35	2.66583	3.07529	0.129131
SDSL	0.677536	5.52611	0.67672
RALY	122.476	152.902	0.136034
SRRT	19.7803	26.6658	0.29483
FCF1	2.68077	3.6689
MPZL1	22.7291	21.4299	0.86737
GTF2H1	2.16657	2.72106	0.467217
EIF1B	130	95.3716	0.231068
ATP6V0A1	9.93769	19.0596	0.0976992
GOLM1	8.06816	3.4156	0.219675
TBC1D1	2.91814	3.15367	0.813376
VPS53	6.80219	6.9943	0.94162
VPS52	13.4076	12.942	0.913643
VPS51	7.20497	7.64599	0.541858
ALKBH5	12.7354	9.33017	0.285479
CD31	164.468	66.24	0.00362854	up
TMEM126A	32.7448	24.2716	0.276726
PSMB10	23.5374	32.5123	0.0342784
TBC1D4	2.61377	8.6726	0.10757
SCYL2	3.16142	4.32035	0.255907
SCYL3	0.431257	0.42151	0.253764
SCYL1	28.0424	21.7232	0.251715
REXO2	41.4061	20.1794	0.342455
SMPD4	31.2479	34.5459	0.640554
STXBP3	16.0696	15.6155	0.898237
STXBP2	10.8365	5.47685	0.119137
FASN	180.699	206.183	0.0509832
ISG20L2	1.43528	1.6225	0.229279
INF2	35.5594	46.2379	0.0462675
CALCOCO2	15.4052	11.0242	0.0768429
UPF2	2.54636	1.04885	0.169301
SET	500.625	623.384	0.378477
SKP1	886.102	1025.42	0.293535
ATP5A1	1143.63	1370.02	0.0717006
NOC2L	52.2937	25.6271	0.0144636	up
OXSM	3.37562	3.49972	0.934976
KDELC1	2.57111	3.31891	0.33223
IFI16	85.6951	98.6575	0.069027
FAM105B	3.86331	6.84745	0.118906
AAMP	15.8957	21.8855	0.342771
HYPK	225.697	111.614	0.140283
HNRNPAB	1202.23	1307.41	0.674886
SUGP2	12.0625	11.75	0.929908
DIDO1	3.93765	8.36081	0.1452
PATL1	10.9379	13.088	0.724998
F11R	30.2353	33.0803	0.664497
H1F0	468.774	574.457	0.371461
HNRNPA3	1135.21	1117.22	0.907392
HNRNPA0	211.354	227.112	0.46273
HNRNPA1	2620.81	2140.78	0.0996829
RCL1	10.5934	8.31268	0.285772
U2SURP	18.7194	28.7392	0.454048
MRPS18B	10.2555	18.1654	0.275519
CARM1	30.0668	17.6402	0.0908433
ENO1	14277.6	16903.2	0.0291469
ENO2	1200.06	1653.91	0.012981
EIF4E2	38.1664	13.5858	0.15446
HELZ	5.356	0.379965	0.661937
TAOK1	3.9281	1.64002	0.0767064
CNOT6L	4.96212	6.28454	0.683972
CHAMP1	15.1361	17.3335	0.709685
LRRFIP1	26.065	29.0859	0.63615
SLC22A18	27.2107	37.4389	0.0664619
LLGL1	57.0039	31.6988	0.0412752
ACOX3	14.6657	12.764	0.43985
SKIV2L2	55.0232	44.6171	0.0922028
ACOX1	24.2713	35.9395	0.120464
UQCRHL	9.82593	8.30939	0.59628
TFIP11	5.77596	6.38549	0.674494
IRS2	0.104315
CDK1	53.524	77.169	0.0276815
NSMCE1	6.80349	10.0816	0.457088
CD9	6.56431	0.40617	0.00400214	up
OGT	6.46895	4.08609	0.24211
CDK8		3.48451
TAF9B	75.1068	44.1103	0.0615924
IGLL5	2.06057
ANKFY1	24.4439	49.4465	0.105325
NOP14	7.71629	9.41928	0.450038
RAP2B	156.201	140.511	0.755471
PTK2	14.2252	16.5333	0.708078
PTK7	18.3075	22.2157	0.438956
PHB2	355.111	399.99	0.449549
SF3B4	99.5166	82.1925	0.0565597
MSH2	41.2428	56.118	0.023607
MSH3	12.2558	14.7387	0.687893
SF3B1	167.958	175.05	0.65581
SEL1L	5.47877	5.19251	0.901601
SF3B3	102.058	99.3444	0.748016
SF3B2	96.9463	146.692	0.0349439
DAGLB	4.80252	6.6621	0.269396
UBE2A	156.525	158.958	0.962306
POMP	16.4183	16.7507	0.972071
SORBS3	10.6816	10.009	0.899184
PFDN4	731.481	689.953	0.835917
MYCBP	283.373	119.219	0.000728333	up
NSMCE4A	7.2049	5.78829	0.277378
CNIH4	46.9988	52.9857	0.00490192
ELAC2	15.2392	14.3667	0.765841
SUN2	77.6515	79.8277	0.868226
SUN1	43.2129	43.9031	0.736743
ADCK3	6.26835	9.65269
SUPT3H	2.19658	1.61412	0.504524
RIPK1	11.7937	13.0266	0.774932
HSPD1	2306.08	1865.22	0.0317203
ARHGDIB	79.5874	96.9884	0.000737955
DNAJC13	22.1431	17.1836	0.0500754
MTX1	16.9406	29.1793	0.0940793
ARHGDIA	639.698	680.021	0.402237
EPRS	120.028	82.3453	0.0155915
PACSIN3	47.9861	19.8871	0.0530833
PACSIN2	66.7981	41.1586	0.223474
PRKCI	4.61326	3.1354	0.138384
COPA	162.123	104.742	0.00190369
NAB1	4.55646	8.32956	0.0964449
COPE	172.73	137.001	0.109384
SUPT16H	185.592	246.674	0.0155685
TANC1	5.76595	4.18418	0.165404
GOPC	1.49589	15.6754	0.272672
LMAN1	72.2487	63.552	0.616499
LMAN2	259.688	216.397	0.255605
HBA1	105.897	22.0323	0.0444359	up
LMNA	1823.25	1691.52	0.507522
OR1M1		28.9742
BDH1	8.45382	5.55428	0.458104
DDX23	53.6117	38.3805	0.531789
TOE1	6.89069	9.49841	0.294031
DDX21	63.2921	61.5102	0.758388
DDX20	11.084	9.89019	0.785111
DDX27	47.8666	46.3688	0.771979
PMF1	15.3372	16.013	0.37757
DDX24	16.5228	12.9851	0.0794842
FKBP2	358.135	353.438	0.924636
DDX28	0.990526	1.52179	0.199852
GGA3	1.45567	2.53704	0.213131
EWSR1	101.388	108.752	0.756125
SCRIB	21.2032	22.2627	0.842654
ITGAV	29.2494	24.8191	0.220772
GSTP1	2036.42	1990.88	0.626883
VTI1A	14.2434	17.6133	0.581968
TWISTNB	4.46075	27.1069	0.0312822	down
VTI1B	20.6702	23.9799	0.487673
ATP6V1C1	20.3658	7.60306	0.0253667	up
FUT8	1.07167	1.74145	0.099582
NT5C	18.8051	20.4954	0.746824
FAM210A	5.31185	1.94917	0.153664
TRIM11	8.25706	10.867	0.623329
FKBP15	11.3227	10.9504	0.929924
ADD3	7.8954	16.3137	0.0390582	down
ACTG1	40121.1	33526.7	0.17167
ADD1	21.8388	38.0744	0.000994342
RAB3IP	3.40942	3.70326	0.881539
CDKN2AIP	21.7124	15.7736	0.408473
FAM3C	146.125	255.158	0.410546
GTF2E2	8.19025	13.8783	0.21015
PPP4R1	16.7673	17.5766	0.765998
PPP4R2	38.8071	2.1486	0.125452
VPS37B	4.39567	1.9297
TPI1	4306.76	4136.48	0.159191
PPIL3	2.60873	19.1724	0.0140191	down
PPIL4	7.3335	12.5536	0.440365
VPS37A	7.08241	4.34337	0.0651412
GGPS1	3.5407	2.05181	0.185332
CWC27	204.071	179.671	0.65886
SYNE2	8.15858	9.09164	0.550385
TMED10	453.663	299.506	0.0508479
OCIAD2	10.8953	6.26632	0.00155059
PPP1R7	31.8893	34.6248	0.786355
OCIAD1	157.753	142.811	0.870047
TRUB1	5.36785	1.6113	0.0195394	up
PRPF31	80.314	89.5059	0.169482
TRIM16	2.94014	3.23541	0.674022
PPP1R8	132.899	73.5701	0.486148
PARD6A		7.70746
ADK	40.0732	61.9049	0.0171511
MARCKS	79.8234	52.201	0.00194193
REEP4	3.76643	1.24075	0.0414748	up
NUP214	13.9797	15.5456	0.661838
GDPGP1	0.949285	0.95012	0.996734
NUP210		0.12258
LUC7L3	36.0591	46.237	0.25579
LUC7L2	62.412	47.8308	0.132601
ATPAF2	5.73213	13.5269	0.173744
ZNF207	121.853	196.765	0.0314268
IARS	82.9581	90.1693	0.733716
YKT6	48.3633	72.5865	0.267619
IDH2	202.922	227.655	0.226787
IDH1	126.017	133.008	0.8296
CTSD	125.265	89.3086	0.369008
SH3GLB1	68.5611	68.1686	0.974
SH3GLB2	31.5541	32.4898	0.90418
RPL14	1096.59	935.72	0.206637
RPL15	219.097	110.784	0.0844295
TOMM34	20.6938	36.0761	0.195885
RPL17	977.415	1283.93	0.0398721
RPL10	395.152	418.065	0.795178
RPL11	783.655	1173.59	0.0285653
RPL12	1415.36	1066.26	0.118558
RPL13	1377.14	1418.89	0.444813
SETD3	14.2515	11.8672	0.50173
MIF	5593.11	6934.86	0.112705
RPL18	1880.67	2199.53	0.337202
RPL19	176.615	51.4979	0.115284
SETD7	21.8761	27.4368	0.586457
GPATCH1	2.15828	2.79108	0.308541
PCYT1A	93.3569	76.9317	0.456742
NME6		3.01922
PES1	70.5264	51.0521	0.32461
TMEM159	16.566	16.7569	0.955297
INPP5K	2.67805	1.46399	0.0265132
RAI14	30.2254	29.6079	0.952488
THADA	3.45629	3.06003	0.728329
MGST2	24.7388	22.9078	0.301073
FKBP1A	1406.36	1617.71	0.135401
SURF6	14.505	2.81341	0.26676
EME1	0.511728	0.379176	0.00381835
VIPAS39	16.3637	15.7338	0.744395
EMD	73.9802	79.5733	0.702325
CNST	0.827452	1.2039	0.025243
EPB41	1.65116
LSM6	25.6183	16.0425	0.00947279
GSKIP	605.542	957.327	0.00097063
PAIP1	22.3767	14.198	0.157619
MATR3	250.725	227.472	0.275235
GLYR1	14.2384	15.5136	0.504584
TIMM8A	73.6874	164.126	0.093669
TIMM8B	30.979	52.6046	0.122097
ARL2BP	25.0582	17.4427	0.320448
CDC16	4.81259	4.01121	0.675883
INTS8	2.03816	0.98357	0.219557
AHNAK	602.056	764.64	0.00699244
DCTD	22.0171	23.7337	0.803882
VPS37C	21.1648	8.05737	0.209706
ECH1	214.789	223.724	0.549055
PDPR	4.29015	12.5382	0.00352354	down
PIAS1	2.03019	3.80854	0.287414
PNPLA6	26.4564	20.7417	0.276648
ALDH16A1	52.8112	51.6998	0.945296
LGALS9B	0.880333
PNPLA8	1.95121	3.21245	0.282544
ACSF2	11.8608	16.2151	0.137432
CLUH	33.7385	29.2673	0.748326
DHRS13	6.083	6.02037	0.92636
KIAA0196	4.14243	5.16778	0.132188
ERP29	942.349	1196.92	0.00926349
TUBB3	5262.76	6736.2	0.00426511
UBA6	59.3615	72.1072	0.0697448
PDP1	10.3574	10.7079	0.864012
SFPQ	495.746	737.959	0.0421194
MAP1S	9.54052	8.91483	0.772793
UBA2	64.7267	82.6955	0.191973
UBA3	49.3982	47.6914	0.789823
SMG5	0.851949	0.682179	0.341461
UBA1	309.606	358.54	0.322905
PWP2	12.7031	15.5463	0.0046927
PWP1	9.88101	11.4538	0.661477
PHKA2	3.0943	0.537787	0.109733
BRE	8.42869	7.42017	0.283869
UBE2I	231.174	504.74	0.0139809	down
UBE2H	187.643	71.4236	0.265391
LYPLA2	35.7289	14.2259	0.157333
NAA15	97.6276	80.6365	0.228464
TP53	135.076	118.623	0.255483
GNAQ	26.9615	14.4521	0.00384376
NAA10	99.5718	68.9538	0.0205443
GNAS	157.082	63.8295	0.00137475	up
MOGS	99.2944	136.337	0.000865131
DDX39A	464.702	383.79	0.116933
PTCD3	7.55521	6.20025	0.566754
SAFB2	17.4665	26.6543	0.271717
ATG13	1.52332	10.0581	0.367812
TMEM223	6.26092	7.77925	0.522084
FRMD8	8.83206	3.8541	0.476445
GPX8	62.4292	74.5052	0.711637
TOP3A	2.03008	2.69691	0.42036
UBE2T	36.8254	56.9452	0.415397
COL12A1	31.1358	50.7011	0.0613064
TOP3B	0.140201
DPF2	15.0488	14.4121	0.695488
FARS2	2.20579	5.51083	0.234386
C12orf73	36.0904	36.0815	0.997693
ASNA1	103.086	113.916	0.673924
POLR3F	3.43391	4.87278	0.305908
RPS12	1099.39	581.061	0.18626
DYNLT1	99.6839	100.346	0.95526
RPL18A	286.547	92.5696	0.0047821	up
ILK	142.514	143.673	0.963325
RPS15A	685.214	527.628	0.188272
KRT3	1.66257
KRT2	11.7912	23.2459	0.0101121
KRT1	34.5797	21.0198	0.0282066
UPF1	80.0658	77.6525	0.904431
GNG12	498.458	31.689	0.101493
KRT9	13.2437	4.98653	0.0632674
HARS	151.556	139.215	0.537452
VPS45	16.5915	16.7126	0.967231
GPR89A	1.19431
SRPRB	14.985	11.5424	0.673843
VPS41	4.12525	6.73925	0.023633
LSM3	118.086	173.821	0.0657042
PNO1	7.85613	6.25215	0.0300357
SPG7	2.97924	1.89166	0.33177
CASK	2.85798	2.83013	0.964729
MTG1	1.20538	1.22706
EHHADH	9.85549	7.02456	0.701979
CAST	76.4611	93.4633	0.222088
DAG1	6.51243	12.3377	0.197279
RABEP2	17.8466	11.8074	0.393842
TSEN2	1.23895
DUS3L		8.52521
ARL3	41.8994	61.8566	0.179799
MORF4L1	15.1761	33.7673	0.267472
EPB41L1	4.17405	6.49047	0.0318846
NAA16		12.7433
NDUFA4	181.092	104.918	0.209506
NDUFA5	76.4072	135.659	0.260609
NDUFA2	15.5656	28.8945	0.351499
NDUFA3	50.5247	23.477	0.0946474
THRAP3	58.4131	52.5309	0.565125
NDUFA1	18.6078
ACSS2	7.66328	14.5063	0.0145205
THUMPD3	10.6458	8.11764	0.589885
UBE2K	295.308	229.212	0.0512981
WBP11	51.2594	51.8609	0.954068
NDUFA9	90.7757	72.361	0.0295959
UAP1L1	14.7389	11.6263	0.0282774
VPS4A	28.8982	37.7915	0.284465
VPS4B	83.1834	98.0095	0.150817
EEFSEC	8.09749	10.5969	0.219965
UBE2M	32.0335	48.895	0.333307
QARS	174.205	162.588	0.363993
LPCAT4	0.759476	15.6131	0.0976552
TARDBP	255.065	174.676	0.12878
KIAA1967	39.7844	32.7536	0.217115
TBL1XR1	5.85582	4.63765	0.231564
UBE2N	508.933	474.618	0.651047
UBE2J1	6.74307	3.75077	0.000525097
FARSB	126.308	119.504	0.642146
FARSA	205.556	198.832	0.584501
RIPK2	4.97902	3.93807	0.181847
GPAA1	6.97844	7.99504	0.544909
STX16	19.9272	13.7076	0.0715729
STX18	8.81233	7.81774	0.71345
PIP4K2B	22.9476	19.21	0.523845
C9orf78	140.495	53.6916	0.129947
EFHD2	302.632	230.377	0.019494
GNS	151.074	150.66	0.989967
COLGALT1	47.9758	47.1071	0.861247
HBD	71.4055	59.102	0.0102089
CUTA	650.123	491.374	0.285352
UFM1	41.98	66.3287	0.386027
BIRC6	1.29343	0.924108	0.412268
TTF2	0.591472	0.212353	0.186569
EIF5	272.565	231.182	0.0533733
EIF6	161.001	88.5198	0.121144
MOSPD2	6.07777	11.3667	0.0348887
OXR1		11.7749
HIST2H2BE	60628.4	57427.1	0.898975
RBMS2	9.27789	11.8716	0.508973
LTA4H	125.841	142.486	0.47419
CENPK	18.9602	20.7953	0.787692
DAD1	457.073	349.261	0.240593
SPTBN1	138.598	153.062	0.0543793
PAN2	0.427982
LEPRE1	67.1898	37.2335	0.0118644
RNF170		0.259572
TFAP2A	2.51112	3.45919	0.540432
ABHD6	9.31664	8.27393	0.55507
KIF22	20.8116	16.522	0.366483
CBR1	600.801	738.091	0.451418
CBR3	166.125	163.75	0.910673
TLN1	377.695	364.325	0.738443
DPP8	2.88102	3.58024	0.664173
DPP9	58.3232	52.9276	0.0912399
UBE2Z	68.8401	59.7194	0.831261
GBE1	64.9511	73.7515	0.741206
DPP3	25.2016	23.178	0.769342
NT5C2	20.6719	23.2882	0.21031
CPT1A	44.7759	33.483	0.26381
SLC44A1	2.46872	2.12714	0.676663
ANXA3	363.732	275.437	0.058439
ANXA2	14170.9	13418.1	0.241917
ANXA5	4601.88	4407.41	0.70406
ANXA4	23.8012	31.7676	0.201187
ANXA7	13.4572	31.4265	0.0563531
MSI2	18.4817	85.4376	0.196535
DFFA	75.3795	91.4878	0.00995133
MCM7	96.5734	114.199	0.416022
MCM6	65.1176	91.411	0.0462906
MCM5	187.63	215.511	0.284403
MCM4	212.558	269.367	0.0984268
MCM3	178.615	241.041	0.00375249
MCM2	113.999	97.8518	0.206009
PHF5A	28.915	38.0561	0.300281
DUSP11	2.99354	3.13532	0.933446
SLU7	4.86075	1.39525
DUSP12	15.9644	13.647	0.517735
ZMYND8	2.39895	3.30086	0.280076
SQSTM1	76.0236	117.283	0.12493
SAMHD1	74.3661	89.9815	0.568804
AMACR	1.95254
DNPH1	16.0705	14.9332	0.174686
NOC3L	8.44936	6.13667	0.423486
RPA3	142.445	175.094	0.0649231
RPA2	18.954	20.6074	0.849126
POGZ	7.5586	8.40915	0.124185
NDUFS1	23.5975	31.8856	0.0727728
NDUFS2	47.3271	136.974	0.36228
NDUFS3	160.199	167.48	0.782204
COQ9	3.39325	4.36804	0.221272
NDUFS5	39.7671	11.9907	3.59248e-07	up
NDUFS6	10.9607	18.3673	0.490514
NDUFS7	31.2558	35.849	0.490252
NDUFS8	85.4332	97.8757	0.279083
COQ7	11.9593	12.75	0.948694
AHCY	430.093	481.903	0.30922
UFD1L	125.627	151.585	0.26464
ILF3	540.674	582.995	0.403155
ILF2	429.748	356.254	0.106017
PARG	0.81041	0.485199	0.0380195
ATHL1	0.197748	0.1355
PARS2		1.1858
PARN	3.90711	13.9623	0.143732
MRGBP	10.2658	13.2398	0.132082
TRMT61A	4.28151	2.47452	0.222913
HPS6	2.46341	5.35421	0.240026
THOC3	9.31953	17.7961	0.0153024
DHX16	33.3988	10.8604	0.0751806
MLH1	2.49841	1.70142	0.481119
KIFAP3	8.23719	9.65577	0.651179
PI4K2A	12.5733	6.34888	0.137967
HIBADH	83.781	58.947	0.039383
LTN1	4.0461	3.06644	0.285238
TMED8	19.5975	13.0316	0.185313
NHLRC2	37.1261	61.6518	0.00323455
TPX2	75.5803	80.1017	0.685087
BCS1L	13.3002	7.26196	0.172333
PGM2L1	1.11958	5.27795	0.148501
ZNF148	3.13594	4.08512	0.718524
RABAC1	17.4452	23.1655	0.535526
CPT2	7.53154	8.52993	0.794196
INPP4B	0.719132	1.56227	0.0541027
INPP4A	2.99103	2.25719	0.563509
NDUFB10	145.411	105.398	0.0530237
PYGB	68.2211	81.0061	0.188113
MICAL3	5.1498	5.74082	0.808549
PHC3	2.47688	2.15237	0.309643
PITRM1	8.00768	11.1932	0.0385586
GOT2	248.264	172.603	0.0800906
GOT1	76.9432	84.5577	0.718065
PYGL	42.9254	36.5388	0.516289
MAGOH	36.2628	16.6836	0.404183
PFAS	68.4085	63.5029	0.510147
SYPL1	136.318	142.409	0.902825
SOD2	76.4541	73.9927	0.375745
C20orf27		9.84428
VWA8	2.69299	2.42348	0.854245
SOD1	1332.61	1428.79	0.415167
SAFB	20.3407	32.487	0.0500919
RANGAP1	173.751	126.626	0.0316101
LSG1	4.78695	2.49708	0.280928
QTRT1	21.672	7.35552	0.101322
DOHH	16.1803	13.8612	0.0926716
HNRNPLL	8.23427	11.127	0.337974
BRAT1	3.95086	4.20675	0.7702
OTUD6B	11.199	10.9492	0.946274
FECH	26.7534	57.7624	0.130291
NACC1	6.02051	5.87431	0.898553
ADRM1	13.6308	5.29983	0.0835727
H2AFY	489.231	555.95	0.267115
ZADH2	2.66972	4.27802	0.0292659
NIPSNAP3A	38.9512	17.761	0.069698
DDX5	440.058	490.819	0.250589
DDX6	93.2533	77.0186	0.387222
FAM207A	15.8423	8.61124	0.356668
DDX1	159.415	179.607	0.261852
PEX16	7.22155
KRT7	4405.39	3810.55	0.131842
RNF2	25.5101	26.034	0.789796
NUP205	30.5325	25.4249	0.368339
NIT2	34.9365	35.7693	0.865876
NIT1	7.06041	11.4001	0.0306458
NCAPG2	22.5209	24.9931	0.215093
STMN1	1092.58	846.325	0.317863
FOXK2	3.13604	3.33946	0.851819
FOXK1	6.05437	4.82164	0.0802023
IKBIP	126.302	135.872	0.589658
[truncated: 4,481 more rows]

## Sheet: 3h
Category	Term	Count	%	PValue	Genes	List Total	Pop Hits	Pop Total	Fold Enrichment	Bonferroni	Benjamini	FDR
GOTERM_CC_DIRECT	GO:0005829~cytosol	63	50	1.7702e-08	GLTP, ARF4, CHM, NOC2L, EEF2K, RPL18A, COTL1, TXNL4A, ACAA1, ENOPH1, RPS7, HBA1, SIRT1, MZT2B, ARHGAP10, CDC42EP4, RUFY3, SNRPG, TXNIP, PLIN2, ARF6, CUL9, TRUB1, PXK, NNMT, MAGED1, DCUN1D1, KLHL11, ASAP1, USP19, EIF1AD, RIC8B, BLOC1S1, EXOSC8, PIP5K1A, WASF1, RAB6A, ATP6V1C1, UBQLN2, CNTLN, RAP1GAP2, ACBD6, ACBD5, AGK, STAT1, MX2, MX1, LSM1, SCAF1, GPN1, CPPED1, ATOX1, ZWINT, CDK6, XPNPEP3, ERCC2…	123	5576	20666	1.89832	4.85033e-06	4.85034e-06	4.83264e-06
GOTERM_MF_DIRECT	GO:0005515~protein binding	113	89.6825	5.36689e-07	GLTP, NOC2L, PVR, RPL18A, COTL1, ACAA1, PHLDA2, TXNL4A, TMSB10, RPS7, DYRK1A, ALG3, POLRMT, LOX, WDR82, RUFY3, FEZ2, SNRPG, TXNIP, SUCLG1, CUL9, PXK, CTBP2, MAGED1, MGST3, DCUN1D1, KLHL11, ABCB8, PSEN1, CAMSAP1, EIF1AD, MAN2A2, BLOC1S1, PIP5K1A, RAB6A, ATP6V1C1, TBC1D15, MARK2, MPDU1, CNTLN, RAP1GAP2, ACBD6, ACBD5, LSM1, GPN1, WDR54, ZWINT, CDK6, CCPG1, REEP4, ID1, CHMP2A, PPT1, GNAS, NOL11, PSMG…	126	13670	19208	1.26015	0.000199092	0.000199112	0.000199112
GOTERM_CC_DIRECT	GO:0005737~cytoplasm	60	47.619	2.53328e-06	GLTP, ARF4, ZBTB8OS, CHM, PVR, EEF2K, RPL18A, TXNL4A, PHLDA2, TMSB10, RALGPS2, BCAS3, RPS7, USP3, DYRK1A, SIRT1, MZT2B, MAP7D3, CDC42EP4, RUFY3, FEZ2, TXNIP, NAA38, ARF6, PXK, MYCBP, OAT, DCUN1D1, KLHL11, ASAP1, CAMSAP1, RIC8B, PABPN1, EXOSC8, TBC1D15, MARK2, UBQLN2, CNTLN, RAP1GAP2, ACBD6, ACBD5, AGK, STAT1, MX2, MX1, LSM1, SCAF1, PTPN14, GPN1, WDR54, ZWINT, CDK6, XPNPEP3, ERCC2, ID1, GNAS, PTPN…	123	5887	20666	1.71241	0.000693878	0.000347059	0.000345793
UP_KW_CELLULAR_COMPONENT	KW-0963~Cytoplasm	58	46.0317	0.000103463	GLTP, CHM, RPL18A, COTL1, PHLDA2, TMSB10, ENOPH1, RALGPS2, BCAS3, RPS7, USP3, SIRT1, MZT2B, ARHGAP10, MAP7D3, CDC42EP4, RUFY3, SNRPG, TXNIP, NAA38, ARF6, CUL9, TRUB1, PXK, MYCBP, NNMT, MAGED1, DCUN1D1, ASAP1, CAMSAP1, RIC8B, PABPN1, BLOC1S1, EXOSC8, PIP5K1A, WASF1, TBC1D15, MARK2, UBQLN2, CNTLN, RAP1GAP2, ACBD6, STAT1, MX2, MX1, LSM1, SCAF1, PTPN14, GPN1, CPPED1, CDK6, XPNPEP3, ERCC2, ID1, PTPN9,…	116	5827	17932	1.5387	0.00299609	0.00300043	0.00300043
GOTERM_CC_DIRECT	GO:0005654~nucleoplasm	41	32.5397	0.00029623	MRPS15, OAT, MYCBP, DCUN1D1, ZBTB8OS, ABCB8, PSEN1, MED16, NOC2L, EIF1AD, PABPN1, EXOSC8, PIP5K1A, ASCC2, TXNL4A, MARK2, CNTLN, WDR36, ACBD5, RPS7, RMI1, STAT1, USP3, DYRK1A, SCAF1, PTPN14, SIRT1, GPN1, REXO4, ZWINT, MZT2B, CDK6, WDR82, ID1, ERCC2, SNRPG, PTPN9, NAA38, STUB1, NOL11, MAD2L1	123	4000	20666	1.72217	0.0779715	0.0270557	0.026957
UP_KW_PTM	KW-0007~Acetylation	42	33.3333	0.00068994	GLTP, TRUB1, OAT, NNMT, DCUN1D1, ZBTB8OS, EEF2K, PABPN1, EXOSC8, COTL1, RAB6A, TMSB10, ATP6V1C1, TBC1D15, UBQLN2, CNTLN, MPDU1, BCAS3, TMED9, ACBD5, RPS7, AGK, RMI1, STAT1, USP3, SSR3, MX1, HBA1, SIRT1, GPN1, ATOX1, VMP1, CDK6, MAP7D3, CDKN2AIPNL, CHMP2A, PTPN9, NAA38, SUCLG1, PLIN2, ERGIC3, MAD2L1	106	3505	14268	1.61294	0.0130278	0.0137988	0.0137988
GOTERM_BP_DIRECT	GO:0006486~protein glycosylation	6	4.7619	0.000800715	EDEM3, MAN2A2, DOLPP1, ALG3, PSEN1, POMGNT1	121	117	19416	8.22886	0.523724	0.710555	0.710555
GOTERM_CC_DIRECT	GO:0005739~mitochondrion	22	17.4603	0.00101271	TRUB1, MRPS15, RALA, OAT, MYCBP, AGK, MGST3, MRPS2, ABCB8, UQCR11, PSEN1, POLRMT, SIRT1, GPN1, MRPL1, NDUFS5, XPNPEP3, STUB1, SUCLG1, MICU2, MARK2, CCDC51	123	1711	20666	2.16035	0.242418	0.0693707	0.0691176
UP_KW_DOMAIN	KW-0809~Transit peptide	10	7.93651	0.0013185	MRPS15, MRPL1, OAT, XPNPEP3, SUCLG1, ABCB8, MICU2, POLRMT, ACAA1, CCDC51	68	582	14566	3.68051	0.0208887	0.021096	0.021096
UP_KW_LIGAND	KW-0342~GTP-binding	9	7.14286	0.00148784	ARF4, RALA, CD31, MX2, MX1, GNAS, RAB11A, GPN1, ARF6	43	372	6946	3.9081	0.02934	0.0297569	0.0297569
GOTERM_BP_DIRECT	GO:0042542~response to hydrogen peroxide	4	3.1746	0.00153468	STAT1, TXNIP, HBA1, SIRT1	121	37	19416	17.3473	0.758817	0.710555	0.710555
GOTERM_MF_DIRECT	GO:0003924~GTPase activity	9	7.14286	0.00208094	ARF4, RALA, RALB, MX2, MX1, GNAS, RAB6A, GPN1, ARF6	126	350	19208	3.92	0.538297	0.386014	0.386014
UP_KW_CELLULAR_COMPONENT	KW-0496~Mitochondrion	19	15.0794	0.00291111	MRPS15, RALA, OAT, MYCBP, AGK, MGST3, MRPS2, ABCB8, UQCR11, POLRMT, SIRT1, MRPL1, BLOC1S1, NDUFS5, XPNPEP3, STUB1, SUCLG1, MICU2, CCDC51	116	1378	17932	2.13145	0.0810701	0.0422112	0.0422112
GOTERM_CC_DIRECT	GO:0005743~mitochondrial inner membrane	10	7.93651	0.00341822	MRPS15, MRPL1, AGK, NDUFS5, MRPS2, ABCB8, UQCR11, MICU2, PSEN1, CCDC51	123	513	20666	3.27517	0.608667	0.187318	0.186635
UP_KW_MOLECULAR_FUNCTION	KW-0687~Ribonucleoprotein	8	6.34921	0.00369451	MRPS15, MRPL1, RPS7, RPL18A, LSM1, SNRPG, MRPS2, SCAF1	76	315	11859	3.96291	0.153429	0.166253	0.166253
GOTERM_MF_DIRECT	GO:0005525~GTP binding	9	7.14286	0.0048917	ARF4, RALA, RALB, MX2, MX1, GNAS, RAB6A, GPN1, ARF6	126	403	19208	3.40447	0.837856	0.465765	0.465765
GOTERM_BP_DIRECT	GO:0031623~receptor internalization	4	3.1746	0.00502851	RALA, RALB, MX2, MX1	121	56	19416	11.4616	0.99061	1	1
UP_KW_PTM	KW-0597~Phosphoprotein	76	60.3175	0.00544386	ARF4, NOC2L, PVR, EEF2K, RPL18A, TXNL4A, ACAA1, PHLDA2, TMSB10, RALGPS2, CCDC51, BCAS3, WDR36, RMI1, TTC33, SSR3, DYRK1A, ALG3, HBA1, POMGNT1, SIRT1, REXO4, MZT2B, ARHGAP10, MAP7D3, CDC42EP4, RUFY3, FEZ2, TXNIP, NAA38, PLIN2, MICU2, ERGIC3, ENG, CUL9, TRUB1, RALA, ZNF592, CTBP2, MAGED1, KLHL11, ASAP1, PSEN1, CAMSAP1, USP19, EIF1AD, RIC8B, PABPN1, MICALL1, PIP5K1A, ASCC2, WASF1, RAB6A, TBC1D15, MA…	106	8416	14268	1.21553	0.0985187	0.0544386	0.0544386
GOTERM_MF_DIRECT	GO:0003925~G protein activity	4	3.1746	0.00551658	RALA, RALB, GNAS, ARF6	126	55	19208	11.0869	0.871563	0.465765	0.465765
INTERPRO	IPR001163:Sm_dom_euk/arc	3	2.38095	0.00642086	LSM1, SNRPG, NAA38	126	20	20667	24.6036	0.953998	1	1
GOTERM_MF_DIRECT	GO:0003723~RNA binding	19	15.0794	0.00698428	MRPS15, WDR36, RPS7, LSM1, POLRMT, NOC2L, SCAF1, REXO4, PARP12, EIF1AD, MRPL1, PABPN1, RPL18A, CDC42EP4, SNRPG, SUCLG1, NAA38, NOL11, MARK2	126	1473	19208	1.96636	0.925746	0.465765	0.465765
SMART	SM00651:Sm	3	2.38095	0.00725052	LSM1, SNRPG, NAA38	70	20	10680	22.8857	0.433116	0.56554	0.56554
GOTERM_MF_DIRECT	GO:0003713~transcription coactivator activity	7	5.55556	0.00753259	MYCBP, CTBP2, MAGED1, DYRK1A, MED16, SIRT1, SCAF1	126	263	19208	4.05746	0.939504	0.465765	0.465765
GOTERM_BP_DIRECT	GO:0006979~response to oxidative stress	5	3.96825	0.00800251	ERCC2, TXNIP, PSEN1, SIRT1, ATOX1	121	127	19416	6.31743	0.999413	1	1
INTERPRO	IPR010920:LSM_dom_sf	3	2.38095	0.0084494	LSM1, SNRPG, NAA38	126	23	20667	21.3944	0.982681	1	1
UP_KW_DOMAIN	KW-0175~Coiled coil	22	17.4603	0.00888855	CUL9, TMED9, ACBD5, MYCBP, STAT1, LSM1, CAMSAP1, ZWINT, ARHGAP10, MAP7D3, PABPN1, CCPG1, BLOC1S1, RUFY3, MICALL1, FEZ2, CHMP2A, GNAS, STUB1, NAA38, CCDC51, CNTLN	68	2726	14566	1.72873	0.133118	0.0711084	0.0711084
GOTERM_BP_DIRECT	GO:0051301~cell division	8	6.34921	0.0097655	RALA, RALB, CDK6, REEP4, TXNL4A, ZWINT, MAD2L1, ARF6	121	383	19416	3.3517	0.999887	1	1
GOTERM_CC_DIRECT	GO:0062157~mitochondrial ATP-gated potassium channel complex	2	1.5873	0.0117723	ABCB8, CCDC51	123	2	20666	168.016	0.961021	0.472576	0.470851
UP_SEQ_FEATURE	MUTAGEN:C->S: Loss of geranylgeranylation and membrane localization.	2	1.5873	0.0118662	RALA, RALB	123	2	20502	166.683	0.999738	1	1
UP_SEQ_FEATURE	DOMAIN:Sm	3	2.38095	0.0119996	LSM1, SNRPG, NAA38	123	28	20502	17.8589	0.999762	1	1
INTERPRO	IPR047575:Sm	3	2.38095	0.0123782	LSM1, SNRPG, NAA38	126	28	20667	17.574	0.997404	1	1
GOTERM_BP_DIRECT	GO:0043066~negative regulation of apoptotic process	9	7.14286	0.0133352	ARF4, ARHGAP10, EEF2K, PPT1, NAA38, PSMG2, PSEN1, SIRT1, MAD2L1	121	506	19416	2.85408	0.999996	1	1
UP_SEQ_FEATURE	REGION:G2 motif	3	2.38095	0.0137028	MX2, MX1, GNAS	123	30	20502	16.6683	0.999928	1	1
UP_SEQ_FEATURE	REGION:G5 motif	3	2.38095	0.0137028	MX2, MX1, GNAS	123	30	20502	16.6683	0.999928	1	1
GOTERM_CC_DIRECT	GO:0005634~nucleus	49	38.8889	0.0140988	ZBTB8OS, CHM, MED16, NOC2L, COTL1, TXNL4A, ENOPH1, BCAS3, RPS7, RMI1, USP3, DYRK1A, SIRT1, REXO4, WDR82, SNRPG, NAA38, PLIN2, TRUB1, PXK, ZNF592, MYCBP, CTBP2, MAGED1, DCUN1D1, PSEN1, EIF1AD, PABPN1, EXOSC8, PIP5K1A, ASCC2, UBQLN2, ACBD6, STAT1, MX2, MX1, LSM1, SCAF1, PTPN14, GPN1, PARP12, CDK6, ERCC2, ID1, PPT1, GNAS, STUB1, PSMG2, MAD2L1	123	6138	20666	1.34128	0.979566	0.472576	0.470851
GOTERM_BP_DIRECT	GO:0007094~mitotic spindle assembly checkpoint signaling	3	2.38095	0.0156706	PSMG2, ZWINT, MAD2L1	121	31	19416	15.5287	1	1	1
UP_KW_MOLECULAR_FUNCTION	KW-0378~Hydrolase	20	15.873	0.0171337	EDEM3, RALA, RALB, IAH1, USP3, PSEN1, PTPN14, GPN1, CPPED1, REXO4, USP19, MAN2A2, DOLPP1, XPNPEP3, ERCC2, PPT1, GNAS, PTPN9, ENOPH1, ARF6	76	1827	11859	1.70815	0.540537	0.385508	0.385508
GOTERM_CC_DIRECT	GO:0090543~Flemming body	3	2.38095	0.0171431	RALA, USP3, ARF6	123	34	20666	14.825	0.991243	0.472576	0.470851
KEGG_PATHWAY	hsa05212:Pancreatic cancer	4	3.1746	0.0172327	RALA, RALB, CDK6, STAT1	64	77	8865	7.19562	0.961249	1	1
GOTERM_CC_DIRECT	GO:0005758~mitochondrial intermembrane space	4	3.1746	0.0177236	AGK, BLOC1S1, NDUFS5, MICU2	123	93	20666	7.22651	0.992552	0.472576	0.470851
UP_KW_LIGAND	KW-0547~Nucleotide-binding	19	15.0794	0.0186735	CUL9, ARF4, RALA, RALB, AGK, MX2, MX1, DYRK1A, ABCB8, GPN1, EEF2K, CDK6, ERCC2, GNAS, PIP5K1A, SUCLG1, RAB6A, MARK2, ARF6	43	1873	6946	1.63863	0.314085	0.186735	0.186735
SMART	SM00175:RAB	5	3.96825	0.0193509	ARF4, RALA, RALB, RAB11A, ARF6	70	159	10680	4.79784	0.782198	0.754687	0.754687
GOTERM_CC_DIRECT	GO:0030425~dendrite	8	6.34921	0.0204955	STAT1, RUFY3, PPT1, DYRK1A, LSM1, PSEN1, ZWINT, MARK2	123	465	20666	2.8906	0.996566	0.472576	0.470851
GOTERM_BP_DIRECT	GO:0099175~regulation of postsynapse organization	3	2.38095	0.0208108	ARF4, ASAP1, PSEN1	121	36	19416	13.3719	1	1	1
UP_KW_BIOLOGICAL_PROCESS	KW-0131~Cell cycle	11	8.73016	0.0208743	RALA, CD31, CD9, CCPG1, REEP4, MKI67, TXNIP, TXNL4A, ZWINT, MAD2L1, ARF6	81	686	11434	2.26351	0.699536	0.75343	0.75343
KEGG_PATHWAY	hsa04072:Phospholipase D signaling pathway	5	3.96825	0.0212285	RALA, RALB, GNAS, PIP5K1A, ARF6	64	149	8865	4.64818	0.981911	1	1
GOTERM_CC_DIRECT	GO:0030424~axon	7	5.55556	0.0215781	STAT1, RUFY3, FEZ2, PPT1, DYRK1A, LSM1, PSEN1	123	366	20666	3.21343	0.997464	0.472576	0.470851
GOTERM_BP_DIRECT	GO:0036503~ERAD pathway	4	3.1746	0.0217015	EDEM3, STUB1, USP19, UBQLN2	121	96	19416	6.68595	1	1	1
GOTERM_BP_DIRECT	GO:0009410~response to xenobiotic stimulus	6	4.7619	0.0217863	NNMT, LOX, STAT1, TXNIP, PLIN2, ENG	121	257	19416	3.74621	1	1	1
GOTERM_CC_DIRECT	GO:0005789~endoplasmic reticulum membrane	14	11.1111	0.0222226	TMED9, MGST3, MX1, SSR3, ALG3, PSEN1, USP19, VMP1, REEP4, DOLPP1, TAB1, RAB6A, ERGIC3, MPDU1	123	1181	20666	1.99173	0.997883	0.472576	0.470851
INTERPRO	IPR005225:Small_GTP-bd_dom	5	3.96825	0.0222271	ARF4, RALA, RALB, RAB6A, ARF6	126	176	20667	4.65977	0.999978	1	1
GOTERM_CC_DIRECT	GO:1990904~ribonucleoprotein complex	6	4.7619	0.0224215	RPS7, PABPN1, RPL18A, DYRK1A, LSM1, SCAF1	123	271	20666	3.71992	0.997998	0.472576	0.470851
GOTERM_BP_DIRECT	GO:0140141~mitochondrial potassium ion transmembrane transport	2	1.5873	0.0244955	ABCB8, CCDC51	121	4	19416	80.2314	1	1	1
BBID	71.Id_proteins_G0-to-S_cell_cycle	2	1.5873	0.02564	CDK6, ID1	3	5	388	51.7333	0.267794	0.28204	0.28204
GOTERM_BP_DIRECT	GO:0007179~transforming growth factor beta receptor signaling pathway	4	3.1746	0.0260449	ID1, TAB1, SIRT1, ENG	121	103	19416	6.23157	1	1	1
UP_KW_BIOLOGICAL_PROCESS	KW-0132~Cell division	8	6.34921	0.0264361	RALA, CD31, CD9, REEP4, TXNL4A, ZWINT, MAD2L1, ARF6	81	417	11434	2.70811	0.782843	0.75343	0.75343
UP_SEQ_FEATURE	REGION:G4 motif	3	2.38095	0.0282369	MX2, MX1, GNAS	123	44	20502	11.3647	1	1	1
UP_SEQ_FEATURE	REGION:G1 motif	3	2.38095	0.0282369	MX2, MX1, GNAS	123	44	20502	11.3647	1	1	1
UP_SEQ_FEATURE	REGION:G3 motif	3	2.38095	0.0282369	MX2, MX1, GNAS	123	44	20502	11.3647	1	1	1
KEGG_PATHWAY	hsa05165:Human papillomavirus infection	7	5.55556	0.0302786	CDK6, STAT1, MX2, MX1, GNAS, PSEN1, ATP6V1C1	64	333	8865	2.91174	0.996816	1	1
GOTERM_BP_DIRECT	GO:0090312~positive regulation of protein deacetylation	2	1.5873	0.0305258	NNMT, DYRK1A	121	5	19416	64.1851	1	1	1
GOTERM_MF_DIRECT	GO:0048156~tau protein binding	3	2.38095	0.0318905	DYRK1A, STUB1, MARK2	126	43	19208	10.6357	0.999994	1	1
KEGG_PATHWAY	hsa04666:Fc gamma R-mediated phagocytosis	4	3.1746	0.033121	PIP5K1A, ASAP1, WASF1, ARF6	64	99	8865	5.59659	0.998161	1	1
GOTERM_MF_DIRECT	GO:0016922~nuclear receptor binding	3	2.38095	0.0332695	BCAS3, STAT1, SIRT1	126	44	19208	10.3939	0.999996	1	1
KEGG_PATHWAY	hsa03010:Ribosome	5	3.96825	0.0336224	MRPS15, MRPL1, RPS7, RPL18A, MRPS2	64	172	8865	4.02662	0.998331	1	1
KEGG_PATHWAY	hsa05164:Influenza A	5	3.96825	0.0342398	CDK6, PABPN1, STAT1, MX2, MX1	64	173	8865	4.00334	0.998519	1	1
GOTERM_MF_DIRECT	GO:0003735~structural constituent of ribosome	5	3.96825	0.034539	MRPS15, MRPL1, RPS7, RPL18A, MRPS2	126	188	19208	4.05437	0.999998	1	1
UP_KW_MOLECULAR_FUNCTION	KW-0689~Ribosomal protein	5	3.96825	0.0354505	MRPS15, MRPL1, RPS7, RPL18A, MRPS2	76	196	11859	3.9806	0.802938	0.437952	0.437952
INTERPRO	IPR019762:Dynamin_GTPase_CS	2	1.5873	0.0357497	MX2, MX1	126	6	20667	54.6746	1	1	1
INTERPRO	IPR000375:Dynamin_stalk	2	1.5873	0.0357497	MX2, MX1	126	6	20667	54.6746	1	1	1
GOTERM_BP_DIRECT	GO:0018394~peptidyl-lysine acetylation	2	1.5873	0.0365192	BLOC1S1, SIRT1	121	6	19416	53.4876	1	1	1
SMART	SM00302:GED	2	1.5873	0.0381521	MX2, MX1	70	6	10680	50.8571	0.951883	0.865211	0.865211
UP_KW_MOLECULAR_FUNCTION	KW-0343~GTPase activation	5	3.96825	0.0389291	RAP1GAP2, ARHGAP10, CHM, ASAP1, TBC1D15	76	202	11859	3.86236	0.832508	0.437952	0.437952
INTERPRO	IPR036322:WD40_repeat_dom_sf	6	4.7619	0.0407759	BCAS3, WDR36, WDR82, NOL11, MED16, WDR54	126	311	20667	3.16445	1	1	1
UP_SEQ_FEATURE	DOMAIN:ACB	2	1.5873	0.0409241	ACBD6, ACBD5	123	7	20502	47.6237	1	1	1
INTERPRO	IPR001401:Dynamin_GTPase	2	1.5873	0.0415834	MX2, MX1	126	7	20667	46.8639	1	1	1
INTERPRO	IPR003130:GED	2	1.5873	0.0415834	MX2, MX1	126	7	20667	46.8639	1	1	1
INTERPRO	IPR022812:Dynamin	2	1.5873	0.0415834	MX2, MX1	126	7	20667	46.8639	1	1	1
INTERPRO	IPR000582:Acyl-CoA-binding_protein	2	1.5873	0.0415834	ACBD6, ACBD5	126	7	20667	46.8639	1	1	1
INTERPRO	IPR035984:Acyl-CoA-binding_sf	2	1.5873	0.0415834	ACBD6, ACBD5	126	7	20667	46.8639	1	1	1
UP_KW_DOMAIN	KW-0853~WD repeat	5	3.96825	0.0421149	BCAS3, WDR36, WDR82, MED16, WDR54	68	285	14566	3.758	0.49764	0.224613	0.224613
GOTERM_BP_DIRECT	GO:0016185~synaptic vesicle budding from presynaptic endocytic zone membrane	2	1.5873	0.0424758	MX2, MX1	121	7	19416	45.8465	1	1	1
GOTERM_BP_DIRECT	GO:0006890~retrograde vesicle-mediated transport, Golgi to endoplasmic reticulum	3	2.38095	0.0425428	ARF4, ERGIC3, RAB6A	121	53	19416	9.0828	1	1	1
GOTERM_CC_DIRECT	GO:0005925~focal adhesion	7	5.55556	0.0427523	RALA, RPS7, PIP5K1A, WASF1, PVR, ENG, ARF6	123	431	20666	2.7288	0.999994	0.836723	0.833669
SMART	SM00053:DYNc	2	1.5873	0.0443698	MX2, MX1	70	7	10680	43.5918	0.970986	0.865211	0.865211
GOTERM_BP_DIRECT	GO:0031175~neuron projection development	4	3.1746	0.0450523	BLOC1S1, MICALL1, RAB6A, CAMSAP1	121	128	19416	5.01446	1	1	1
INTERPRO	IPR014352:FERM/acyl-CoA-bd_prot_sf	3	2.38095	0.0452104	ACBD6, ACBD5, PTPN14	126	56	20667	8.78699	1	1	1
GOTERM_MF_DIRECT	GO:0042393~histone binding	5	3.96825	0.0457465	BCAS3, STAT1, USP3, NOC2L, SIRT1	126	206	19208	3.70011	1	1	1
GOTERM_BP_DIRECT	GO:0006412~translation	5	3.96825	0.0470837	MRPS15, MRPL1, RPS7, RPL18A, MRPS2	121	219	19416	3.66353	1	1	1
GOTERM_CC_DIRECT	GO:0005783~endoplasmic reticulum	13	10.3175	0.0473819	EDEM3, TMED9, RPS7, MGST3, SSR3, ALG3, PSEN1, VMP1, REEP4, STUB1, PLIN2, TAB1, ERGIC3	123	1185	20666	1.84322	0.999998	0.86551	0.862351
GOTERM_BP_DIRECT	GO:0070106~interleukin-27-mediated signaling pathway	2	1.5873	0.0483959	STAT1, MX1	121	8	19416	40.1157	1	1	1
UP_SEQ_FEATURE	TRANSIT:Mitochondrion	8	6.34921	0.0508901	MRPS15, MRPL1, XPNPEP3, SUCLG1, ABCB8, MICU2, POLRMT, CCDC51	123	562	20502	2.37271	1	1	1
INTERPRO	IPR027417:P-loop_NTPase	11	8.73016	0.0509037	ARF4, RALA, RALB, MX2, ERCC2, MX1, GNAS, ABCB8, RAB6A, GPN1, ARF6	126	915	20667	1.97187	1	1	1
UP_SEQ_FEATURE	DOMAIN:GED	2	1.5873	0.0523085	MX2, MX1	123	9	20502	37.0407	1	1	1
INTERPRO	IPR009060:UBA-like_sf	3	2.38095	0.0526945	DCUN1D1, ASCC2, UBQLN2	126	61	20667	8.06674	1	1	1
INTERPRO	IPR020850:GED_dom	2	1.5873	0.0531461	MX2, MX1	126	9	20667	36.4497	1	1	1
GOTERM_BP_DIRECT	GO:0034205~amyloid-beta formation	2	1.5873	0.0542796	DYRK1A, PSEN1	121	9	19416	35.6584	1	1	1
KEGG_PATHWAY	hsa00510:N-Glycan biosynthesis	3	2.38095	0.0543372	MAN2A2, DOLPP1, ALG3	64	53	8865	7.84051	0.999971	1	1
UP_KW_MOLECULAR_FUNCTION	KW-0808~Transferase	20	15.873	0.0544442	CUL9, PXK, NNMT, OAT, AGK, MGST3, DYRK1A, CHM, ALG3, POLRMT, POMGNT1, SIRT1, PARP12, EEF2K, CDK6, PIP5K1A, STUB1, TAB1, ACAA1, MARK2	76	2071	11859	1.5069	0.919477	0.489998	0.489998
UP_SEQ_FEATURE	TOPO_DOM:Mitochondrial intermembrane	4	3.1746	0.0557097	MGST3, ABCB8, UQCR11, CCDC51	123	145	20502	4.59815	1	1	1
GOTERM_BP_DIRECT	GO:1904667~negative regulation of ubiquitin protein ligase activity	2	1.5873	0.0601274	RPS7, MAD2L1	121	10	19416	32.0926	1	1	1
GOTERM_BP_DIRECT	GO:1990416~cellular response to brain-derived neurotrophic factor stimulus	2	1.5873	0.0601274	EEF2K, WASF1	121	10	19416	32.0926	1	1	1
GOTERM_BP_DIRECT	GO:0042981~regulation of apoptotic process	5	3.96825	0.0618194	LOX, STAT1, MAGED1, SIRT1, SCAF1	121	240	19416	3.34298	1	1	1
GOTERM_BP_DIRECT	GO:0000226~microtubule cytoskeleton organization	4	3.1746	0.0650698	CUL9, MAP7D3, CAMSAP1, MARK2	121	149	19416	4.30773	1	1	1
GOTERM_BP_DIRECT	GO:0042325~regulation of phosphorylation	2	1.5873	0.0659392	PSEN1, ENG	121	11	19416	29.1751	1	1	1
GOTERM_BP_DIRECT	GO:0036010~protein localization to endosome	2	1.5873	0.0659392	MICALL1, ARF6	121	11	19416	29.1751	1	1	1
GOTERM_BP_DIRECT	GO:0050771~negative regulation of axonogenesis	2	1.5873	0.0659392	RUFY3, PSEN1	121	11	19416	29.1751	1	1	1
GOTERM_BP_DIRECT	GO:0042127~regulation of cell population proliferation	4	3.1746	0.0661103	STAT1, TXNIP, SIRT1, ENG	121	150	19416	4.27901	1	1	1
UP_KW_DISEASE	KW-0900~Congenital disorder of glycosylation	3	2.38095	0.0681696	EDEM3, ALG3, MPDU1	38	56	4820	6.79511	0.9363	1	1
GOTERM_CC_DIRECT	GO:0000776~kinetochore	4	3.1746	0.0691313	CHMP2A, PSEN1, ZWINT, MAD2L1	123	160	20666	4.20041	1	1	1
GOTERM_BP_DIRECT	GO:0032922~circadian regulation of gene expression	3	2.38095	0.0714627	MAGED1, ID1, SIRT1	121	71	19416	6.78012	1	1	1
GOTERM_BP_DIRECT	GO:0000122~negative regulation of transcription by RNA polymerase II	11	8.73016	0.0728225	CDK6, CTBP2, STAT1, MAGED1, USP3, ID1, TXNIP, PSEN1, NOC2L, SIRT1, ENG	121	958	19416	1.84247	1	1	1
GOTERM_BP_DIRECT	GO:0006898~receptor-mediated endocytosis	3	2.38095	0.0732166	MICALL1, PPT1, WASF1	121	72	19416	6.68595	1	1	1
UP_KW_CELLULAR_COMPONENT	KW-0206~Cytoskeleton	15	11.9048	0.073221	BCAS3, RPS7, PTPN14, CAMSAP1, MZT2B, CDK6, MAP7D3, CDC42EP4, ERCC2, COTL1, WASF1, TMSB10, MARK2, MAD2L1, CNTLN	116	1429	17932	1.62267	0.889768	0.558062	0.558062
GOTERM_CC_DIRECT	GO:0031209~SCAR complex	2	1.5873	0.0741048	WASF1, SCAF1	123	13	20666	25.8487	1	1	1
GOTERM_CC_DIRECT	GO:0042405~nuclear inclusion body	2	1.5873	0.0741048	PABPN1, STUB1	123	13	20666	25.8487	1	1	1
KEGG_PATHWAY	hsa05162:Measles	4	3.1746	0.0759497	CDK6, STAT1, MX2, MX1	64	139	8865	3.98606	1	1	1
GOTERM_MF_DIRECT	GO:1990841~promoter-specific chromatin binding	3	2.38095	0.0762271	STAT1, USP3, SIRT1	126	70	19208	6.53333	1	1	1
GOTERM_BP_DIRECT	GO:0000045~autophagosome assembly	3	2.38095	0.0767659	VMP1, PSEN1, UBQLN2	121	74	19416	6.50525	1	1	1
UP_KW_CELLULAR_COMPONENT	KW-0999~Mitochondrion inner membrane	6	4.7619	0.076974	AGK, NDUFS5, ABCB8, UQCR11, MICU2, CCDC51	116	353	17932	2.62753	0.902005	0.558062	0.558062
KEGG_PATHWAY	hsa01100:Metabolic pathways	17	13.4921	0.0772899	NNMT, OAT, AGK, MGST3, ALG3, UQCR11, POMGNT1, SIRT1, MAN2A2, DOLPP1, NDUFS5, PPT1, PIP5K1A, SUCLG1, ACAA1, ENOPH1, ATP6V1C1	64	1564	8865	1.5056	1	1	1
GOTERM_BP_DIRECT	GO:0097178~ruffle assembly	2	1.5873	0.0774562	PIP5K1A, ARF6	121	13	19416	24.6866	1	1	1
UP_SEQ_FEATURE	DOMAIN:Dynamin-type G	2	1.5873	0.0801865	MX2, MX1	123	14	20502	23.8118	1	1	1
INTERPRO	IPR030381:G_DYNAMIN_dom	2	1.5873	0.0814509	MX2, MX1	126	14	20667	23.432	1	1	1
INTERPRO	IPR045063:Dynamin_N	2	1.5873	0.0870104	MX2, MX1	126	15	20667	21.8698	1	1	1
KEGG_PATHWAY	hsa05171:Coronavirus disease - COVID-19	5	3.96825	0.0885354	RPS7, RPL18A, STAT1, MX2, MX1	64	238	8865	2.90999	1	1	1
GOTERM_BP_DIRECT	GO:0043518~negative regulation of DNA damage response, signal transduction by p53 class mediator	2	1.5873	0.0888323	DYRK1A, SIRT1	121	15	19416	21.395	1	1	1
GOTERM_MF_DIRECT	GO:0019003~GDP binding	3	2.38095	0.0897297	RALA, RALB, ARF6	126	77	19208	5.93939	1	1	1
GOTERM_CC_DIRECT	GO:0033116~endoplasmic reticulum-Golgi intermediate compartment membrane	3	2.38095	0.0917804	VMP1, TMED9, ERGIC3	123	86	20666	5.86103	1	1	1
GOTERM_CC_DIRECT	GO:0012505~endomembrane system	4	3.1746	0.0931318	VMP1, RUFY3, CDC42EP4, RAB6A	123	182	20666	3.69267	1	1	1
GOTERM_MF_DIRECT	GO:0000062~fatty-acyl-CoA binding	2	1.5873	0.0933243	ACBD6, ACBD5	126	15	19208	20.3259	1	1	1
GOTERM_BP_DIRECT	GO:0006886~intracellular protein transport	5	3.96825	0.0939114	ARF4, TMED9, CHM, RAB6A, ARF6	121	278	19416	2.88602	1	1	1
GOTERM_BP_DIRECT	GO:0007265~Ras protein signal transduction	3	2.38095	0.0952791	RALA, RALB, RALGPS2	121	84	19416	5.73081	1	1	1
GOTERM_BP_DIRECT	GO:0032436~positive regulation of proteasomal ubiquitin-dependent protein catabolic process	3	2.38095	0.0952791	STUB1, PSEN1, SIRT1	121	84	19416	5.73081	1	1	1
GOTERM_BP_DIRECT	GO:0006952~defense response	3	2.38095	0.0952791	STAT1, MX2, MX1	121	84	19416	5.73081	1	1	1
