# Supplementary material for: TEAD1 Enhances Exosome Secretion and Promotes Exosome‐Mediated Tissue Regeneration
Source: Adv Sci (Weinh). 2026 Mar 12;13(25):e14104. doi: 10.1002/advs.202514104 (PMC13137834; doi:10.1002/advs.202514104)
Supplement: Supplementary file 5 — Supporting File 5: advs74490‐sup‐0005‐TableS4.xlsx. [file ADVS-13-e14104-s002.xlsx]

## Sheet: Description
Supplementary Table 4: Proteomic characteristics in the TEAD1-AAV and Ctrl-AAV groups in mice. Related to Figure 4 and Figure 5.
Sheet	Description
4a	A list of proteins in the TEAD1-AAV and Ctrl-AAV groups in BALB/c mice.
4b	Pathway enrichment analysis of upregulated proteins in TEAD1-AAV BALB/c mice.
4c	A list of proteins in the TEAD1-AAV and Ctrl-AAV groups in T1DM mice.
4d	Pathway enrichment analysis of upregulated proteins in TEAD1-AAV T1DM mice.
4e	A list of proteins in the TEAD1-AAV and Ctrl-AAV groups in T2DM mice.
4f	Pathway enrichment analysis of upregulated proteins in TEAD1-AAV T2DM mice.

## Sheet: 4a
Symbol	mean_Ctrl-AAV	mean_TEAD1-AAV	p_value	sig
HSP90B1	1.9526	5.22435	0.0426042	up
HSP90AB1	1.40378	7.02806	0.0529726
HSP90AA1	2.17948	4.95987	0.0193763	up
GOLGA4	0.069725	0.212271	0.341988
LOC100474924	0.1621	0.929667	0.10422
RNF103	0.515825	4.57219	0.139987
PFKM	6.8819	11.4791	0.869373
DSP	5.81048	8.5424	0.000782046
PPFIBP2	0.220025	27.6544	0.149831
KRT32	7.41268	158.161	0.0254111	up
LOC100468404	163.121	146.239	0.112787
ABTB1	3.30158	1.4806	0.494461
LOC117798683		12.7729
RPS14	11.1628	16.7808	0.000915444
CA3	23.1795	9.47718	0.552216
MANF	0.87572	1.66259	0.052035
LOC117799519	1.39298	1.25491	0.774366
AP3B1	0.025	0.131275
LOC100481351	0.059025	18.2446	0.0282744	up
U2AF2	5.23284	15.3008	8.20007e-05	up
LOC117799049	1.6386	1.68286	0.0357652
PBDC1	0.2205	1.10817
ATP1A1	0.29935	8.59008	0.0324145	up
ARPC5	6.81104	8.92045	0.00328528
MYOM1	1.61292	1.7845	0.455848
KRT74	0.15136	6.54244	0.0185447	up
LOC100483310	1.8722	7.32848	0.00139041	up
LOC117798800	1.13126	34.9986	0.0677146
LOC100465958	66.0848	37.2847	0.971752
LPL	0.936033	7.14414	0.00237746	up
LOC117798793	14.7771	22.2818	0.518454
GPX1	8.37198	18.3911	0.00668311	up
UBE2V1	1.14526	3.65726	0.06495
CWC15	0.3865	2.02413	0.71837
CUTA	2.20176	1.97924	0.284243
LOC117798810	2.31793	2.07385	0.117268
PRDX3	1.33828	1.9274	0.0104365
AFDN	0.30608	0.991562	0.0424495	up
NUDT21	0.634433	0.460625	0.563658
ITSN1	0.12196	0.69283	0.0700605
RGCC	0.794067	1.31625	0.62383
ETF1	0.1439	1.74903	0.0254069	up
EIF2S2	2.10938	126.208	0.897671
LOC117802190	206.572	125.4	0.50813
OGDH	0.60236	0.700211	0.476904
STAC3	2.07804	1.3854	0.0531778
SPTBN1	0.7234	1.00132	0.0718852
YBX2	0.350025	0.319583	0.97766
SLTM	0.0146	0.52448
SEPTIN7	0.205467	1.03402	0.00749861	up
CFB	0.9428	3.01573	0.330488
LOC117799108	11.8484	5.84756	0.263954
PPA1	1.60833	4.81962	0.0588779
COL6A3	0.23516	1.71067	0.096406
LOC117799110	0.13575	0.8375
EIF4A2	0.31994	1.21878	0.0700327
IK	0.85258	0.85955	0.3997
TLN2	0.09878	0.202983	0.0579988
MTSS1	0.0667	16.699
SPARC	14.3948	26.1712	0.103871
GAPDH	27.1922	150.272	0.568861
LOC100465442	167.457	134.901	0.113129
FH	0.5372	2.89656	0.0203528	up
ECM1	4.0271	2.72704	0.874183
KCTD8	0.210533	0.256033	0.719153
NUP35	0.2789	0.93232
CBX5	1.5487	6.60771	0.370499
LOC100482254	17.2609	6.42883	0.313626
PPP1CC	2.22065	2.36541	0.379681
TNXB	1.66738	9.99022	0.0616365
RPL4	12.9031	14.7258	0.359318
LOC117798852	8.715	7.25251	0.3114
ALDH3A2	0.24212	0.49773	0.0183698	up
ATXN2	0.133575	0.548783	0.812554
FAM50A	0.522375	3.0353
PSMC4	0.49955	9.20682	0.0634093
LOC117799526	10.7744	7.89523	0.477177
KTN1	0.28388	0.6282	0.0106812	up
PGLS	0.623967	6.09962
TPR	5.21524	4.99955	0.210833
EIF4A1	0.78746	2.68803	0.0863285
EFR3A	1.15675	1.37212
SH3KBP1	0.5808	258.577	0.213048
TPI1	406.096	368.435	0.499973
ABLIM3	0.229125	1.4729	0.11179
SETD7	1.90976	3.71549	0.844652
RUVBL2	1.34738	322.111	0.0869959
LOC100499574	518.714	399.411	0.746272
IVD	0.35215	3.41347	0.733773
RPL9	4.83944	2.84157	0.870077
UBA1	0.133533	0.50184	0.141788
PPIL4	0.474333	6.16036	0.795521
SNRPA1	4.79953	7.88651	0.15024
LOC100467981	5.58872	17.9142	0.344723
RPS2	15.6347	18.8546	0.00560911
CRMP1	0.89686	3.51362	0.0103393	up
DNAJC3	0.34545	2.89361	0.131948
IL1RAP	0.3021	2.3482	0.0193938	up
GATAD2A	0.24096	0.96573	0.203412
SAFB	1.10184	1.01162	0.0485451
FNBP1	0.113267	0.473822	0.0297754	up
KRT72	0.082475	0.7885	0.108385
PRX	0.3902	0.6506	0.0907505
DMD	0.514	1.29191	0.141712
G3BP1	1.38548	1.2786	0.22568
TMF1	0.17388	0.271467	0.189296
DCLK1	0.07612	7.03394	0.0662207
LOC117800373	11.1265	515.902	0.625244
CASQ1	1440.68	637.265	0.481217
CDC73	0.0832667	0.60695	0.229492
STRN4	0.1076	15.0794
HNRNPC	15.7905	35.7557	0.21034
LOC100482937	63.4373	26.8828	0.361954
ALYREF	0.3653	0.636456	0.104323
EMILIN1	0.144667	0.729233	0.0406837	up
LOC100463589	0.323075	139.496	0.176948
LOC100482289	206.572	209.397	0.50813
LOC117798969	4.00972	1.6236
FNBP4	0.044	595.358
LGALS1	469.368	417.026	0.00786848
LTBP4	0.16278	1.20514	0.0291192	up
RAB18		1.48789
MTMR3	0.08996	149.48	0.281088
LOC100466624	167.421	135.427	0.113254
LRRFIP2	1.41264	3.18412	0.00339125	up
LOC117799016	3.22948	2.49641	0.71917
RAC2	0.314267	0.4396	0.255699
CAPZA1	1.0278	0.19666	0.0326022	down
STX7	6.444	6.8149
PHB	1.80678	32.6578	0.0280662	up
LOC100463612	56.6488	28.7472	0.980473
API5	0.108375	0.509778	0.0321908	up
LOC117799889	0.34628	0.503113	0.116502
PLS1	0.0805667	0.539029	0.15056
FBLIM1	0.27325	72.1842	0.0269443	up
AHNAK	60.9944	64.9473	0.0410761
LOC100473415	9.33914	8.09809	0.265489
HTRA2	0.5748	4.71404	0.0370172	up
MYL4	16.8237	61.6586	0.58099
RPS16	105.241	59.1682	0.856932
LOC117799542	1.67346	124.064	0.0628013
RPLP2	137.611	123.461	0.185784
LOC117797244	0.372925	1.17473	0.034233	up
ABI3BP	0.176375	31.1121	0.1095
VAPA	54.2196	52.9854	0.558616
SLC9A3R2	7.8436	30.7188	0.128258
PRPH	9.45402	14.692	0.053806
PPIG	0.181633	0.942611	0.571596
CDKN2C	0.39305	0.969113	0.0276643	up
ANK3	0.02762	88.1424	0.0990295
ETFB	69.1449	86.8395	0.00248715
CDSN	14.0297	10.5476	0.492831
BLVRB		12.6376
HNRNPDL	10.794	12.2639	0.0225795
SAR1B	1.67767	19.934	0.0987319
LOC100479502	34.8774	50.2581	0.889888
PDLIM5	73.9238	32.992	0.599599
MSI2	1.35816	4.51538	0.517031
LOC117800179	11.5037	167.343	0.477081
DPT	141.436	168.469	0.143409
FBLN5	0.76136	6.7828	0.101348
SYAP1	0.31335	1.11934	0.517367
LAMC1	0.14184	1.49562	0.01173	up
NPTN	0.59342	104.249	0.00666877	up
LOC117802250	170.646	116.749	0.508131
MBNL2	4.88692	7.22665	0.764998
GCSH	7.31982	5.49595	0.0206221
KRAS	1.14738	1.57623	0.12941
FAM114A1	1.0681	4.34817	0.0271078	up
JUP	1.7453	5.34213	0.0584879
LIMCH1	0.73238	57.887
FKBP2	38.5207	38.6995	0.0323282
CTTNBP2NL	0.178633	1005.18	0.399551
TPM1	3310.55	1131.27	0.00423779	down
RPL27	1.49872	6.16502	0.93827
FUBP1	5.85574	6.82841	0.0853476
CDKN1B	2.10164	192.027	0.644663
LOC100466870	167.457	167.97	0.113129
SEPTIN6	0.277625	1.30327	0.0696288
RPN1	0.403775	2.10115	0.144456
RAB2A	0.41436	4.87858	0.00885563	up
LIN7C	1.8862	4.78754	0.00322166	up
DCN	0.073925	0.518514	0.000271265	up
HSPA4L	0.18564	1.16384	0.822643
EPS15L1	0.2308	1.21614	0.119968
FAP	0.0324667	119.923	0.772645
LOC117799203	168.221	106.827	0.751379
LOC117800293	0.152425	2.24093	0.0118998	up
LSM12	1.50872	3.34821	0.00374353	up
RPS27A	2.2441	2.4834	0.200282
SF3B6	0.7809	5.94544	0.0147898	up
FLNA	7.02914	5.96182	0.660797
EIF1	1.34092	3.44788	0.0529261
ARF3	2.21026	4.58224	0.0126498	up
MAFK	0.3062	0.07375
LOC100463694	0.1251	0.265471	0.641212
AHNAK2	0.23584	3.72474	0.0925415
TIMM10B	1.87327	6.56438	0.0132376	up
PDAP1	3.92462	6.03866	0.361275
LOC117799024	5.6754	856.765	0.701719
LOC117799593	3178.21	885.578	0.00336831	down
KRT5	15.601	36.2398	0.0133759	up
LOC117798336	1.90806	1.23377	0.235276
DECR1	0.95524	0.917767	0.229
CAPG	0.0413	0.732017
RAD23A	0.6619	0.836213	0.477771
TSR2	0.442367	1.63728	0.00251329	up
TIMM9	3.19854	34.6664	0.164546
KRT25	6.71556	37.3727	0.23344
TAOK1	0.06892	0.206343	0.809862
MEF2D	0.0989	1.27946	0.109903
PHB2	1.39487	1.30238	0.34972
CPNE3	0.10235	0.579586	0.0306555	up
FLT4	0.0222667	0.983271	0.693756
EEA1	0.9608	0.808167	0.0618241
PARD3	0.0945	2.38251	0.582945
DNAJB1	1.05384	3.52766	0.00488986	up
LOC117799631	1.45824	2.35233	0.0272654
HOMER1	0.341025	6.95464	0.398407
PPIC	4.09302	6.53067	0.269611
ANXA11	0.636375	7.58904	0.324156
CMPK1	6.27234	8.65009	0.0146729
LOC105237311	6.2669	3.747	0.0695804
ABLIM1	2.66765	2.73052	0.162095
LOC117798994	0.202033	0.728433	0.305281
TJP1	0.34124	3.2657	0.0518231
IGBP1	1.26222	3.22848	0.0819077
LOC100463546	0.211867	2.5848	0.00066884	up
STMN2	3.78362	1380.21	0.701727
TNNC2	5145.77	1379.19	0.00963827	down
LOC100465932	0.19228	3.04548	0.0030695	up
RPL17	3.99968	2.8364	0.884392
LOC117800891	0.13275	1.02005	0.0312796	up
LOC100484930	1.1938	0.99552	0.981956
PCDH1	0.065125	7.5119
RPL6	4.89903	4.62726	0.0551652
PC	0.58936	3.3506	0.0275125	up
LOC100475370	1.91742	3.14099	0.0152498
NUFIP2	0.69454	1.83122	0.524523
PLCB4	0.00915	10.7892	0.44667
FKBP7	14.2014	9.98005	0.36311
MYOM2	1.13448	1.22216	0.854552
OS9	0.64115	1.02784	0.00750046
LOC100483007	0.13265	3.97631	0.132478
CNPY4	3.73566	3.59612	0.208927
CCT6A	0.58062	5.84236	0.246004
TUBB6	2.95224	6.9057	0.00335744	up
PFN2	1.4158	4.00869	0.306755
HSPA9	1.09733	6.55098	0.084447
CORO1A	0.85034	4.53578	0.00896405	up
DDI2	0.131425	0.547744	0.0140164	up
AP3M1	0.345575	0.59579	0.0579736
ALDH3A1	0.1744	0.793267	0.0183751	up
CAMK2G	1.3246	3.22954	0.61159
ARL3	5.07733	7.24824	0.976842
TIMM8A	8.0304	5.03666	0.656381
ERLIN2	0.2382	0.929475	0.0134969	up
CTSS	0.364467	2.03868	0.0481441	up
SRM	0.3107	2.01314	0.227175
PDGFRB	0.0329667	0.0471667	0.693923
YES1	0.01265	1.32708	0.0303521	up
HPX	2.40727	29.3939	0.631363
LOC117799524	21.6675	22.0693	0.230814
SHC1	0.14656	0.132614	0.809983
LOC100464386	0.050725	0.16345	0.0331787	up
ABCF1	0.242467	1.62682	0.673909
CSTF2	1.0839	1.61305	0.0566113
HMBOX1	0.113675	2.59585	0.0940121
VDAC2	2.3304	123.731	0.290629
CALM3	206.73	123.099	0.526919
NIT2	0.80635	2.17601	0.0978997
RAP2C	0.0768	0.657444	0.13809
EPS8L1	0.459275	0.808086	0.0134101
ZDHHC5	0.1223	73.249	0.0351488	up
LOC100465166	14.3425	67.4166	0.0010079	up
SFN	4.64696	19.5555	0.0199561	up
LOC117799645	0.7351	1.72908	0.0810534
REXO2	0.3736	0.6171	0.497677
ME1	0.51194	1.08003	0.0608571
DNAJA1	0.5647	0.940871
MYOM3	0.1874	0.78574	0.02934	up
KRT8	0.121275	0.7582	0.0888218
SMOC2	0.20085	45.873
RPS6	53.0663	34.4184	0.85512
PACSIN3	2.92308	13.8587	0.000714931	up
CSRP2	0.11315	266.479
LOC117800170	411.148	135.078	0.035736	down
MYBPC2	5.68746	2.33703	0.261934
POU2F1	0.1304	2.07006	0.00016503	up
GUK1	1.6051	2.97896	0.0245944
TGFB1I1	0.83124	6.91757	0.0232127	up
FKBP3	14.9483	6.80419	0.194861
GTF2F2	0.88706	39.45	0.019906	up
HNRNPK	28.3101	74.2339	0.00265473	up
LOC117799531	59.9199	37.2798	0.186805
SND1	0.64256	2.2026	0.00923165	up
BCL9	0.0164	0.223783
LOC100481353	0.09702	1.53527	0.0245125	up
PCBP3	2.00977	2.30879	0.396152
RPS24	1.27784	1.65642	0.058884
EEF1A2	0.15544	5.46074
SNRNP70	3.3945	5.05152	0.0479817
TCEA1	1.00683	2.43752	0.00252247	up
LOC100472453	0.12712	0.6626	0.0117817	up
KHDRBS1	0.8117	2.74694	0.25858
ENO1	1.49786	4.10163	0.00875666	up
TMOD1	0.73485	2.92073	0.0292753	up
SGTA	0.317525	1.86092	0.0162987	up
SNRNP40	0.55424	12.297	0.0552594
LOC117800152	17.3428	15.562	0.363025
SUB1	4.60896	2815.52	0.396496
LOC117799351	7585.98	2812.14	0.0438619	down
LAMB1	0.098925	0.723289	0.245199
LOC109489905	0.0556667	1.04796	0.362093
SAP30BP	1.2462	1.05702	0.00734727
LOC100472740	0.2196	0.238029	0.637545
FLT3	0.0402	3.70097	0.693758
ACTR3	2.4146	3.52604	0.0715884
LARS1	0.171825	0.6285	0.0764313
SFRP1	0.0478	5.80167
RABIF	97.7178	3.71292	0.227851
APP	0.20962	5.74214	0.0421993	up
PGK1	9.0286	6.13113	0.581546
LOC100483776	0.03824	1.8956	0.768831
RAD23B	1.21266	2.44724	0.271377
GNB4	0.404533	0.5028	0.235881
RAP2A	0.0768	1.97131	0.13809
LOC117798831	2.98136	33.1386	0.502742
LOC100464665	42.4907	32.285	0.0576771
CALR	0.378875	0.86766	0.0715923
HUWE1	0.04722	1.53231	0.656465
GAR1	1.87228	20.1523	0.00932264	up
HNRNPA1	25.1654	19.3653	0.0853055
MATR3	0.7693	323.374	0.158127
HBE1	535.219	323.014	0.77206
ERC2	0.45326	18.2127	0.00876826	up
LOC100466991	31.7474	20.5434	0.663823
GRPEL1	0.69336	2.65552	0.00919287	up
DDOST	1.90576	40.7328	0.0328456	up
LOC100479289	40.1503	41.3209	0.171825
ISCA2	3.1525	3.07456	0.24026
SARS1	0.54058	79.8354	0.0612527
PDLIM7	336.023	131.861	0.00348162	down
BCKDK	0.0774667	0.731033
SF3A1	0.091275	4.30125	0.207795
AK3	1.72146	3.94991	0.00275432	up
CTNND1	0.101867	0.94282	0.626703
AGFG1	0.5636	4.15811	0.0942976
RTCB	1.86238	3.96828	0.0599232
ILF3	0.184725	0.5716	0.278639
ZNF483	0.0701333	3.09688
MBNL1	4.77998	2.15512	0.688984
ANKRD2	0.4761	8.11453	0.942722
NDUFS8	8.8493	7.30066	0.199845
PSMD2	0.19565	4.68494	0.169395
RPL24	7.8703	4.61643	0.498417
LOC117800557	0.1152	1.18971	0.130273
CKAP4	0.83606	1.33599	0.0627489
NAA10	0.24035	0.442725	0.16637
CTCF	0.34006	0.6866	0.703202
SF3A2	0.3137	1.16216	0.24955
SNRPN	0.43458	2.61005	0.0252869	up
ABI1	2.36465	2.72875	0.477486
LOC100471579	0.26248	0.497683	0.0108354
ITSN2	0.1546	1.18205	0.407195
LOC117798799	1.3005	1.54837	0.0588446
ANXA7	1.16288	8.67786	0.677472
OGN	9.5308	31.2765	0.424971
LOC105235787	18.0341	36.9257	0.0202192	up
PPIB	27.9663	34.5008	0.917761
SRSF3	22.8493	25.8358	0.230814
LOC100475419	9.97038	70.0627	0.99151
ATP5F1B	19.0274	65.7806	0.0204022	up
PRKAR1A	0.66205	1.31177	0.0879465
CTTN	0.574133	1.40137	0.154873
TCP1	0.32218	0.89013	0.0186092	up
PSMC6	0.215033	2.72786	0.637656
HNRNPR	2.45166	3.05138	0.00404577
STOML2		0.299217
KIT	0.0318	0.611957	0.693586
KRT20	0.14496	3.90348	0.000838988	up
RPS27L	5.51896	148.733	0.21508
LOC100468151	163.121	192.481	0.112787
CAVIN1	62.4559	62.1868	0.0383774
LOC117802187	0.64962	6.32187	0.236737
PDHA2	6.85298	6.46734	0.0323012
LOC100465344	0.211975	3.97374	0.0177976	up
ETHE1	0.9625	4.2568	0.0168074	up
PPID	0.4492	5.37109	0.428892
OLFML3	3.2681	11.1024	0.0215118	up
TAF15	10.1928	8.70402	0.497394
LOC100463597	5.07843	3.37509	0.977455
LSM8	0.861567	35.0508	0.550419
LOC100482551	61.2819	54.0533	0.970436
CCDC43	2.09902	3.90854
ATP6V1D	0.59735	1.07088	0.105124
DNAJC2	0.0974	7.35046	0.2183
LOC117802686	7.89678	5.80807	0.57624
POLB	0.1605	1.78549	0.254082
AAMDC	8.11798	2.333	0.0129544	down
IDE	0.693367	0.94315	0.124832
PSPC1	0.1757	4.70611	0.415851
VDAC3	7.32544	5.86719	0.833
RPL35A	0.257133	17.1373	0.813693
RPL22	29.0868	13.4593	0.749847
LOC117799804	0.1443	1.46838	0.305297
SON	1.29466	1.77267	0.373189
RAE1	0.51125	0.594222	0.124509
LOC117795758	0.24484	0.57334	0.430902
SAFB2	0.65264	8.25165	0.127924
LOC117799900	4.10498	141.848	0.0086061	up
LOC100484046	167.421	223.47	0.113254
CFAP47	0.00416667	0.571575
KLHL41	1.0486	0.57835	0.388784
ARID4A	0.1365	0.328817
FBN2	0.19034	3.75759	0.155226
HNRNPH2	1.32554	5.90286	0.00211067	up
SH3GL1	2.17125	72.2414	0.147336
RPS28	50.6788	71.8433	0.00802506
HAL	0.26615	418.566	0.00720357	up
MYL6	340.311	305.085	0.00451325
CKMT2	17.4011	13.6171	0.0724352
KRT26	0.22902	30.0951	0.0123573	up
ATP5F1A	27.4559	32.3066	0.00370013
STAM	0.311775	0.4109	0.0880189
LOC105235249	0.0281	19.7038	0.0312826	up
PSMA5	2.5627	15.4079	0.0954306
SMAD2	0.168025	0.333856	0.0502682
PCCB	0.36448	2.37373	0.766689
ARPC5L	1.22783	2.72652	0.0693658
LOC117799029	0.59652	11.197	0.527505
LOC117799694	16.6847	10.7539	0.350552
LOC105240041	0.966	2.85351	0.0628501
DAG1	2.60286	5.95032	0.0955897
LOC117800633	3.1296	4.37976	0.192776
IKBIP	0.20605	1.46029	0.0624034
RPL11	1.58394	1.76316	0.0357585
STX12	0.8478	1.09614	0.503866
PSMA6	0.79515	1.35917	0.810992
CNBP	0.580233	4.94249	0.21525
LOC100475162	1.71686	9.39849	0.0356111	up
LOC117800205	6.5706	7.65259	0.362657
RPS4X	2.28744	2.31116	0.0700614
KIF5A	0.0375	0.109033	0.0523186
CEP170B	0.03905	20.6422	0.0187622	up
LOC100482687	54.21	25.6694	0.410669
CTSB	4.62256	6.73956	0.090902
PACSIN2	0.1042	12.0976	0.464143
RPL23A	20.5662	143.468	0.828706
LOC100467119	167.457	149.342	0.113129
LOC117804040	0.27225	6.62218	0.176955
LOC117799377	9.5649	25.0619	0.6297
PRELP	19.0252	21.6972	0.146421
NAP1L1	0.74025	361.552	0.00814318	up
CKM	833.873	598.79	0.536244
FAM122A	0.08305	1.6916
GPX7	0.7536	1.20541	0.223498
WNK4	0.0265	0.0771167
MOSPD2	0.0393	5.22138	0.00207847	up
RAB11A	2.62308	9.17871	0.0352146	up
YWHAQ	1.6759	6.39041	0.00612161	up
LOC117796391	0.139325	1.2877	0.0331303	up
PGAM2	2.68376	1.47431	0.694258
EWSR1	0.60426	2.11528	0.264269
MYH7B	3.22	2.10786	0.860742
BCL10	0.63362	1.07983	0.0078116
MRPS22	0.0432	64.4802
MYL9	61.6673	64.1051	0.108233
AAK1	0.5376	1.76034	0.329942
PLS3	0.80386	1.61123	0.00613929	up
FXR2	0.06505	3.50752	0.0351579	up
TMOD4	3.78548	4.89839	0.230694
RAB5B	0.66542	2.5252	0.0370036	up
LSM7	0.7401	7.52499
LOC100484151	4.66518	7.16989	0.129965
BTF3L4	0.1649	7.84186	0.23353
CRKL	6.44496	5.91315	0.0689839
LOC117802188	0.64962	9.77559	0.236737
LOC117800361	22.2802	302.009	0.790517
LOC117798907	340.311	292.75	0.00451325
LOC117800085	0.0265	0.220137	0.0260896	up
ENAH	0.0716	0.419275	0.221426
CSTF2T	0.121967	51.8416
LOC100465190	61.2819	32.5589	0.970436
TIMP2	0.83885	1.9313	0.154218
FBP2	0.465467	2.64504	0.602565
CTNNBIP1	9.87253	1.9887
SHTN1	0.21096	8.9817	0.795386
LOC100467816	11.9327	23.5106	0.246629
HNRNPD	12.8004	16.344	0.0599211
WTAP	0.0668	7.99426	0.0910744
LOC100463562	2.73008	9.30906	0.000360202	up
CRABP1	1.5965	2.22266	0.0404815
LOC117800196	0.0377667	0.238113	0.145243
PKP1	0.278925	3.38376	0.382312
PEA15	3.71462	136.645	0.490248
LOC100482301	167.421	137.876	0.113254
LOC100480854	3.15198	31.8025	0.0629982
KRT12	13.2485	32.701	0.0247124	up
PGM1	2.37258	1.68748	0.486161
SMTN	0.23088	0.28945	0.550616
TRIP10	0.30224	3.8999	0.467129
LOC117798714	2.70437	6.11344	0.0861607
CHCHD7	1.4324	3.82559	0.071113
POLR2E	0.945925	9.54014	0.00543283	up
PDHA1	9.0871	8.6576	0.0383345
CNDP2	0.70898	11.5958	0.0780494
LOC117799916	13.9946	12.4675	0.39517
F2	0.01855	0.372425	0.030127	up
LOC100472439	0.06788	2.34022	0.0670245
LOC100475729	1.04966	3.50074	0.0083209	up
RAN	0.4548	1.40956	0.267726
UBE2L3	0.4837	0.747989	0.221986
KIAA1217	0.34732	0.201113	0.320713
NAGLU	0.307167	1.1252	0.71033
LOC100484809	0.7621	32.1854	0.0464371	up
LOC117799145	55.0026	39.1498	0.611649
FMR1	0.031525	3.0291	0.00488972	up
ARF5	2.2972	7.44355	0.0126141	up
MYBPC1	7.60274	13.4339	0.317507
HSPB6	19.1114	10.5421	0.764584
WNK1	0.13328	2.0278	0.43874
ANXA6	1.49464	2.2482	0.252096
FGB	0.3214	1.74736	0.186894
CAMK2D	0.84508	2.05774	0.0112822	up
LOC117799868	0.4867	0.909567
LOC100468125	0.5568	0.80253	0.23671
ALDH3B1	0.21914	2.38919	0.0183744	up
HADHB	4.14343	2.72836	0.92562
VGLL4	0.3329	42.3973	0.398516
EIF5A	39.9799	45.5354	0.0249412
ACTC1	26.3518	12.1667	0.859856
KRT3	0.08696	1.40114	0.0408752	up
PPP2CB	1.07012	3.07762	0.0258209	up
FUBP3	1.87384	2.09789	0.0344417
SCRIB	0.09128	0.7314	0.0737923
CLYBL	0.333033	4.05057	0.222217
UCHL1	2.3391	12.8684	0.116574
CSRP3	9.61477	45.9994	0.425126
LOC117799396	60.0118	51.9461	0.171965
CGN	0.0926	19.4484	0.108599
POF1B	2.45474	19.5352	0.00728033	up
AKAP12	0.3369	3.20931	0.15183
TRAP1	1.3533	2.42152	0.0202167
TRIOBP	0.060975	0.716978	0.0263017	up
ILK	0.32825	0.765367	0.0390553	up
VPS4A	0.3408	9.22751	0.204824
LOC117798813	11.1628	15.5987	0.000915444
NUP43	8.07158	140.78	0.0327034	up
LOC100483305	167.421	149.14	0.113254
RPL27A	20.0765	21.8015	0.0524155
LOC117799299	3.27368	7.20484	0.0549942
MPP6	0.42706	0.788917	0.0443227
PANX2	0.07535	8.09532
ACTBL2	7.69518	77.433	0.635057
HSPA8	41.1043	78.9201	0.00262892
TAGLN	3.70372	6.51404	0.180661
LOC100471885	0.138	1.25768	0.00355786	up
HDGFL3	1.37184	1.35123	0.173442
KRT78	0.13252	15.9756	0.127984
LOC117799742	10.8188	69.0802	0.0001371	up
ARHGDIA	34.2953	55.4102	0.000283434
NUDC	2.34155	2.60416	0.152079
SLC39A6	0.1588	0.214275	0.759041
LOC117799113	0.1339	7.16182
LOC100475689	5.88588	7.74728	0.239365
RCN1	4.23384	4.12234	0.0945447
LOC100470688	0.50552	0.917643	0.256923
BOD1L1	0.01505	0.0208	0.932487
CELSR3	0.024	1.4188
SEC31A	0.300767	51.2906	0.181015
LOC117795007	6.28264	35.6082	0.051712
PHAX	0.146075	0.54796	0.00438737	up
SEC22B	0.37938	1.16037	0.241469
LOC100471480	0.1467	60.6964	0.0237629	up
FABP4	33.4972	66.846	0.0106746
HCFC1	0.1057	1.28988	0.000777703	up
SELENOF	0.79648	10.4274	0.0197537	up
LOC117799031	4.90486	10.0174	0.00860797	up
LYRM7	1.58607	112.508	0.141268
LOC117798884	164.71	112.08	0.460574
PHACTR4	0.1305	2.79909	0.393117
LOC100471452	5.71667	4.35148	0.899251
ACTN4	1.18936	12.2979	0.200714
LOC105241648	31.593	11.4628	0.383102
PAK2	0.18484	16.4588	0.0398039	up
APOBEC2	14.87	17.0478	0.0124422
FLNB	0.46768	3.42828	0.00219517	up
PDLIM4	3.21958	4.02304	0.24558
TRA2B	1.90747	1.68563	0.111844
XIRP1	0.43078	0.43498	0.0225992
RAD21	0.162733	2.81191	0.0375822	up
UBE2V2	1.14526	2.53349	0.06495
MYPN	0.83936	0.07683	0.0672347
SPEG	0.162133	0.177478	0.00024911
WBP11	0.16712	2.44912	0.260232
NEDD4	1.12793	2.35988	0.0622464
EIF4A3	0.033625	0.15582	0.055736
N4BP2L1	0.1526	0.82325
ANXA3	4.5652	0.955314	0.000777373	down
CDC42	0.463933	0.392386	0.197967
FASN	0.505067	4.07666	0.316798
SNRPC	3.4737	4.10668	0.152772
DTNB	0.29564	5.081	0.447256
LOC100473985	19.8575	165.137	0.0867811
PRDX5	77.6984	171.225	0.00525497	up
LOC117799827	3.34572	12.4968	0.00599306	up
SGSH	0.2346	1.07844	0.226554
CS	1.33302	26.1715	0.69865
COL2A1	14.3408	28.928	0.0479937	up
ARRB1	0.414067	9.9937	0.0709716
NDUFS5	21.3227	8.59629	0.580411
LUZP1	0.2635	0.419411	0.370914
KRT4	0.05874	1.08	0.124057
SARNP	0.73455	4.35664	0.172336
ERP29	3.51088	9.52628	0.0210879	up
MYOT	9.18976	5.67314	0.788988
AARS1	0.39675	0.374989	0.624947
SMARCC2	0.0702	0.270022	0.117301
GIGYF2	0.0218	13.4667	0.147868
NEFL	6.4288	12.9415	0.00122528	up
PTBP1	0.880825	1.93308	0.0456822	up
PSMD4	1.68255	1.65294	0.557372
SF3B1	0.60238	2.20208	0.372212
PSMD9	1.55056	6.26492	0.0289488	up
ANXA1	4.59966	5.4272	0.00814671
IDI1	0.5029	0.817	0.896096
RPL15	0.410875	0.962643	0.25671
NAMPT	0.5294	2.50533
LMNB2	1.91842	2.20951	0.101574
NSF	0.06742	2.48642	0.123692
LOC100481739	1.40818	3.41267	0.0975402
PRPF38B	0.0302	4.98483
CAPZB	3.21405	8.5378	0.345612
IDH3A	5.25962	31.8528	0.0368499	up
ANXA5	8.61636	39.3776	0.0590737
ZNF207	13.115	15.1807	0.416548
HDHD2	0.328433	37.2703	0.200368
LDB3	94.1463	44.1128	0.0630189
LOC100468137	7.5777	8.59308	0.0106157
PTPN11	0.41926	1.82843	0.154246
DAB2	1.10808	34.4427	0.194961
CFL2	65.9531	34.5431	0.557207
ARPC2	1.09748	34.1692	0.189159
ASPN	37.0185	43.6351	0.199747
COL5A2	14.3507	22.8883	0.025058
FECH	0.19298	805.571
TNNI2	1804.41	485.481	0.0432025	down
PTBP2	3.68538	11.8958	0.324453
LOC117800112	13.7938	14.4272	0.398916
LOC100470920	7.4035	4.91806	0.577164
SNTB2	0.08576	0.410122	0.000175561	up
MAT2A	0.141933	2.41094	0.000978394	up
KRT18	2.261	3.4453	0.576459
PHF21B	0.290533	15.9403
LOC117800125	22.3036	9.66988	0.805515
MYH10	0.1853	0.75665	0.34121
MVP	0.13244	0.608789	9.34696e-06	up
SRC	0.0159333	5.2057	0.0755526
LOC117800367	7.33618	6.08145	0.604771
LOC117798914	0.726925	13.5954	0.124798
PDIA3	7.98506	15.576	0.00086713
IL18BP	0.3368	0.6027
HCLS1	0.22944	39.5633	0.555529
EIF5A2	37.4084	32.2799	0.0210039
PALLD	0.83962	2.31523	0.192461
LOC117800057	1.86704	2.31304	0.155598
DDX27	0.041775	199.909	0.395145
TMSB4X	294.271	141.608	0.930585
PSMF1	1.9666	11.036	0.301049
ACTG1	22.0558	9.4193	0.807151
LOC100482926	0.18836	3.71054	0.430938
WASF2	3.02314	11.6311	0.149773
PDCD5	16.3542	11.8576	0.922627
PCBP2	1.7528	2.67103	0.0152464
SH3GL2	2.26175	8.52961	0.299336
HNRNPH1	3.67274	7.93806	0.00382305	up
LOC100483181	0.13236	2.16101	0.43076
LOC117803466	0.95962	3.04897	0.0403896	up
MAPK3	0.0837667	2.44794	0.745367
RPL32	2.98136	9.60252	0.502742
ATP2A1	28.1112	10.0071	0.462489
SLC39A10	0.15044	3.97403	0.335265
MRPL12	1.51862	22.8001	0.0264073	up
PFDN6	29.5206	24.942	0.298342
RPL19	0.655767	0.54386	0.527149
MRPL24	0.15615	96.0953	0.796648
KRT10	35.0563	108.16	3.1352e-05	up
LOC100474980	11.1196	58.5641	0.0254464	up
SAP130	0.2145	365.988
S100A4	201.362	284.686	0.224825
SMAD9	0.1521	0.526433	0.0502564
TUFT1	0.43902	0.66167	0.0414039
LOC100464611	0.38496	3.433	0.236751
RRBP1	3.75252	4.05716	0.0333978
POLR2I	0.93116	2.85745	0.016032	up
LOC117799556	2.03474	4.69405	0.108566
FLNC	3.07284	4.04123	0.0237482
CRTC3	0.2424	1.18537	0.0757736
SRSF12	0.4518	0.8712	0.0526952
SMC1A	0.098875	0.4115	0.013295	up
LOC117798373	0.47566	0.66773	0.4108
THOC3	0.29865	27.8905	0.0961787
PFN1	14.1283	42.3556	0.00925591	up
KHSRP	15.2346	15.8014	0.00696146
KRT40	0.57326	1.35804	0.130926
USP14	0.208625	0.84267	0.0364144	up
MAP1B	0.57908	9.28894	0.151985
YWHAE	2.4912	18.6212	0.0112906	up
LOC117800155	15.1961	9.8154	0.215014
LOC117801028	0.13236	0.68452	0.43076
DDX39B	0.679	6.89387	0.0671071
RPS19	14.4642	10.4678	0.532445
MRTFB	0.135	0.2246
PITPNA	0.153467	0.674125	0.34333
LOC100476918	0.64962	1.67528	0.236737
NUTF2	0.428875	2.18467	0.0211377	up
DPF2	3.73732	1.24912	0.290216
TOP1	0.175975	0.99943	0.0210953	up
OLA1	1.0906	3.36949	0.267381
EIF4E	0.27	4.72529
VCL	1.17676	59.8691	0.0420411	up
H1-4	25.76	83.4261	0.00906956	up
G3BP2	0.26845	4.19373	0.169834
HNRNPM	1.71924	27.9629	0.0213315	up
KRT16	15.195	26.0703	0.0083177
HNRNPU	0.72346	4.03217	0.0492444	up
IDH1	2.54422	4.15863	0.00884508
TSC22D4	1.35982	0.727133	0.656509
LIMS2	0.1443	17.7305
PSME1	7.2034	12.5701	0.00999172
PPP1R13L	0.14885	25.8875	0.298812
KRT15	14.5724	26.1726	0.0059868
LOC100471070	0.64962	1.86744	0.236737
VBP1	5.62623	7.296	0.440346
RPS17	10.7081	22.0196	0.70372
ANP32B	7.75104	45.3558	0.0366192	up
ATP5ME	42.3301	84.8958	0.0642844
BGN	19.4716	88.9435	0.0508775
CPA3	0.0835333	0.25425
RPL3	0.0342333	45.5242	0.145193
COL1A2	39.6417	46.4422	0.00930722
TTN	1.55924	3.95527	0.474667
LOC117799599	4.19444	4.60742	0.272862
PPIL3	2.1854	2.97304	0.00503128
ACTN1	1.56906	2.526	0.14467
NNT	0.119275	0.882733	0.15143
MAPRE1	2.53336	1.12181	0.134106
LOC117802192	0.64962	0.768878	0.236737
CPLX1	0.272867	0.464667	0.0687579
HOOK3	0.152675	0.349744	0.171127
GAA	0.1921	2.79677	0.0830034
CHP1	0.8751	3.09324	0.00959956	up
RAB9A	0.395667	1.2572	0.0772613
STAMBP	0.1357	8.24575
KRT71	0.91812	6.28815	0.101489
EVL	0.1954	0.4855	0.245651
FBN3	0.08195	1.26678
KRT23	0.26255	16.8396	0.0253673	up
DDAH1	15.8152	26.5141	0.0205804
LOC100468897	9.52388	12.5479	0.00447359
EEF2	1.12042	2.52855	0.0158682	up
PPP6R3	0.3828	0.71476	0.0873953
C17H17orf49	0.84218	11.9434	0.979322
S100A13	5.72238	15.0671	0.00859027	up
TPD52	2.53	3.8764	0.179516
MAP4	1.9173	1.73789	0.00864319
SELENBP1	0.2147	23.5425	0.12708
PRDX6	14.0196	26.4053	0.04677
MAPK1	0.0771667	1.43041	0.315613
CAP1	0.55105	8.61574	0.00817935	up
RALY	7.09112	14.5369	0.00253103	up
LOC117799888	13.9135	7.68652	0.983097
SLC9A3R1	1.18274	2.97027	0.800275
CLTA	2.2599	6.98063	0.110829
YWHAG	1.41368	4.79224	0.00592182	up
CEP170	0.1223	0.30221	0.133207
MAP1A	0.18964	0.3919	0.109436
CDR2L	0.16885	3.22563
LOC100463669	2.1206	168.846	0.21435
LOC100464188	167.457	191.639	0.113129
KIAA1522	0.16685	8.62139	0.812275
CPSF6	6.12634	6.42765	0.026831
LOC105234331	0.13148	3.24245	0.0457413	up
CBX1	5.11416	11.4739	0.767889
LOC117800227	9.45108	12.9426	0.055399
LOC117799753	0.494675	14.9739	0.267716
PCBP1	14.5033	11.5975	0.420173
GOPC	0.4909	5.20542	0.334867
NAPG	2.47646	14.4621	0.00186163	up
LOC117800181	23.9064	14.8321	0.806693
SRSF9	0.4817	13.4132	0.30942
LOC117798767	4.73278	9.61044	0.0695801
LOC109490817	0.64962	1.40874	0.236737
LOC100464345	0.29205	4.04905	0.220803
TACC1	2.8455	9.00398	0.29563
LOC117799574	3.65376	7.73418	0.00853627	up
TFG	0.2177	0.66004
PSME3	0.0457667	0.109275	0.0496319	up
IWS1	0.278	2.10396	0.430387
SRP9	1.39072	2.92488	0.137887
JPH1	0.136925	0.71126
PDCD10	0.752433	1.2805	0.858874
TANC2	0.4204	1.82123	0.0993202
MPP1	0.7816	173.706	0.00759186	up
COL1A1	200.544	192.852	0.00194121
EIF2S3	1.4552	1.18733	0.553585
NUP62CL	0.56648	3.33515	0.820073
IQGAP1	12.0647	4.15191	0.307915
LOXL1	1.60628	109.248	0.313259
LOC117795041	178.403	154.469	0.508131
LOC100481888	0.0329333	4.89727	0.273902
PSAP	0.70675	3.95463	0.061
SMAD3	0.229425	2.82322	0.0502248
RBM3	4.60208	3.26103	0.787532
LOC117798794	0.40005	0.34326	0.361516
USP7	0.0297	0.627157	0.569078
LOC117802624	0.122067	2.65523	0.272848
ADSS1	2.34998	7.13885	0.252362
LOC100467296	0.037275	0.09015
NLK	0.0688667	5.15617	0.694183
SF3B2	10.4485	17.9688	0.432369
LOC100483607	29.8255	1421.49	0.908768
PPIA	1262.06	1541.22	0.00311816
LOC100469449	167.457	191.655	0.113129
VPS35	0.604575	0.264	0.228708
NEXN	0.550025	1.17398	0.0448635	up
PYGB	2.14082	27.4191	0.850058
LOC100469420	78.748	29.3313	0.227994
SRSF11	2.53542	52.5687	0.0704585
LOC100470585	31.5214	64.6318	0.0645748
LOC117799874	5.56498	18.5806	0.00701314	up
GRB2	1.90933	34.7266	0.0401876	up
LOC117794999	61.2819	46.4735	0.970436
LOC100476647	50.6841	25.7795	0.566701
ATP5PD	0.462867	0.338175
RBM27	0.0713	13.2903	0.00769017	up
FUS	16.604	12.4456	0.343797
HP1BP3	0.98444	6.52196	0.197814
CCDC6	2.26488	5.63919	0.107979
CLTC	0.22368	0.922171	0.145003
LSM1	0.98185	0.53644	0.821925
HSPA12B	0.02305	1.46097	0.0800501
HNRNPA0	0.60898	1.75154	0.0104421	up
KHDRBS2	0.95085	0.75889	0.314619
HINT2	0.15895	1.35171	0.0833528
LOC100470125	1.24908	1.88603	0.0528946
LOC100475860	1.0748	3.70403	0.683697
KRT79	0.4714	3.64843	0.0918271
SOD2	0.1768	0.212725	0.288179
SMARCA4	0.050725	0.330475	0.194296
BAG6	0.1996	17.2647	0.214317
SNRPD3	16.6001	13.9495	0.00480696
TCERG1	0.20478	0.76586	0.0506452
HNRNPUL1	2.72596	0.676744	0.00726119	down
LOC105238641	0.2989	0.739144	0.260772
EIF2S1	0.69324	0.914433	0.606623
COPS8	0.306075	1.35879	0.000513692	up
SRSF7	1.45056	3.40436	0.747306
PHGDH	0.782633	4.2782	0.425928
CLTB	3.43175	2.61918	0.849717
ACLY	0.468225	56.417	0.146081
ALDOA	101.991	86.4206	0.588443
BIN1	45.841	32.4378	0.208303
SRI	1.04784	26.3026	0.0961465
PPIF	39.5874	25.9864	0.14786
EHD1	1.06518	2.6387	0.0878192
PKLR	2.1942	3.93123	0.599567
RWDD1	0.5924	4.47258
SCPEP1	1.23654	719.135	0.087087
VIM	425.239	1025.08	0.0019194	up
BOD1	0.2822	14.0666	0.932004
LOC117799659	15.0164	9226.59	0.56851
MYL1	24891.7	13170.3	0.0431751
HMGB3	4.9204	37.3368	0.215016
CAVIN3	19.743	26.1791	0.00938779
ACTR2	2.23682	3.16692	0.0150846
EIF3G	0.8795	0.853967	0.448982
ROCK2	0.007	0.171367
GTF2B	0.31505	6.1791	0.739487
RPL5	3.35808	5.55881	0.00645529
RABEP2	1.14472	1.64404	0.000948861
STAT1	0.22908	0.775633	0.1169
RPS21	0.45095	30.736	0.175503
LOC100472112	18.7463	39.045	0.00319695	up
ZC3H15	0.217675	0.395014	0.515513
EHD4	0.1403	0.406743	0.119417
AIDA	0.0935	10.5479
CRK	11.9657	8.33977	0.356853
CTSZ	0.117875	1.2165	0.0189473	up
PDIA6	0.31812	1.03717	0.0195946	up
GFAP	0.0096	0.3198	0.0638086
TRIM2	0.1945	0.37795	0.0114924
PPP5C		4.82412
C16H12orf57	1.8937	5.57267	0.010823	up
DPYS	0.109067	2.4628	0.156828
LOC117801157	2.79908	1.7604	0.589297
TUBAL3	0.11766	0.207378	0.000908901
LOC100474422	0.091525	1.07659	0.0410064	up
LIMS1	1.44876	1.2618	0.78139
LOC100466194	0.4258	0.568837	0.674166
ATP1A3	0.1016	2.04312	0.0940704
PIN1	2.4798	2.27929	0.429952
EVPL	0.34058	6.77937	0.0251155	up
LOC117798771	4.78268	20.4802	0.0128171	up
PRDX1	5.35418	115.418	0.00701317	up
LOC117799798	118.848	136.375	0.0873229
KRT19	15.459	35.3391	0.00209212	up
OBSCN	0.12555	0.70451	0.0946881
PPM1A	1.18825	4.9796	0.578388
LOC117800027	5.79566	129.491	0.184348
LOC100481285	206.572	156.551	0.50813
TBC1D15	0.0667	167.697	0.0107382	up
LOC100467440	167.457	145.952	0.113129
INA	5.89944	16.6174	0.00196977	up
LOC117804139	7.4035	7.26694	0.577164
NDUFA6	5.5881	53.407	0.662433
KRT17	13.2776	51.051	0.0279684	up
CSNK2A1	0.122233	0.2313	0.0821448
WIPF2	0.0960667	4.03502
CD31	0.31978	10.4103	0.0419753	up
SYNCRIP	7.16418	13.6073	0.0772008
CAV1	8.37675	8.39641	0.285287
SDHAF2	0.906167	2.36656	0.0334301	up
PPP1R12B	1.92818	1.79412	0.13912
LOC117795998	0.34388	6.54622	0.00125138	up
NEFH	3.19096	7.88002	0.0023786	up
PPP1R9B	0.1126	292.704	0.0363563	up
LMNA	139.841	334.386	3.55221e-05	up
CWC27	0.146733	101.721	0.976981
DSTN	80.1204	90.0407	0.0239687
LOC100483191	54.3807	21.0958	0.223915
CUX1	0.07255	0.835644	0.504485
ZFAND2B	0.53598	7.55102	0.180335
PPL	8.38642	7.10307	0.128204
TNC	0.1407	3.34105	0.183585
LOC100468119	1.8681	3.65741	0.00750622
IMMT	0.2885	0.75862	0.000473612	up
BCL11B	0.312125	0.9332	0.33335
DCAF7	0.136	2.36046
RPSA	0.48186	5.32951	0.108806
MAT2B	2.08386	4.25246	0.0336496	up
DHX15	0.1928	1.95993	0.383758
NDUFS3	1.20735	1.88726	0.0388628
LRP1	0.05052	0.442322	0.0907486
POU2F2	0.1147	23.2025	0.000164879	up
FRG1	14.4216	20.5687	0.207621
NUMA1	0.13238	0.5123	0.0122215	up
DNAJB11	0.26432	0.55598	0.0784343
KRT222	0.04865	15.5478	0.0598742
SNRPD1	16.1643	15.8262	0.0280025
GRIPAP1	0.90186	1.33488	0.597671
PPP2CA	0.85818	1.43586	0.0258179
MFAP4	0.238725	0.88948	0.117952
ZRANB2	0.214525	104.464	0.0262623	up
LOC117799607	277.395	130.814	0.0257303	down
POLE3	1.09198	1.187	0.568176
AIP	0.189975	0.96486	0.0634931
LUC7L	0.4807	2.86603	0.0391561	up
LOC117799206	2.0947	10.1163	0.0105673	up
ARCN1	4.26598	8.73129	0.00288236	up
RAP2B	0.1238	40.4737	0.363835
CFL1	60.0118	38.4515	0.171965
MCFD2	5.0323	3.07569	0.428504
SLC4A2	0.0403	58.0204	0.2024
LOC100475237	13.2606	58.1288	0.0240616	up
CCN2	0.378167	0.39795	0.761749
PSME3IP1	0.2879	44.4805	0.661106
LOC100483293	61.2819	31.9988	0.970436
RUVBL1	0.73182	1.51331	0.0297878	up
CADM1	0.892533	1.08459	0.487392
LOC117798357	0.16755	4.30713	2.70877e-05	up
PABPC1	1.84758	4.33492	0.019027	up
TWSG1	0.914	2.00616	0.360112
PGRMC1	0.7868	13.6075	0.074702
ACTN3	17.8687	11.6783	0.743202
CSDE1	0.3647	9.16029	0.0499454	up
ACO2	8.34568	12.2613	0.00599698
CHMP2A	0.19786	54.0924	0.0451149	up
LOC117799823	17.0278	38.3686	0.00511676	up
CANX	0.20036	0.905757	0.0282692	up
AP3M2	0.1777	96.1814
LOC117800506	31.818	96.6473	0.0125712	up
TSC22D3	0.73854	1.277	0.014677
NHSL1	0.0397	9.3318
SOD1	4.49342	6.15736	0.00604909
PPP1CA	1.97742	1.89375	0.636541
ANAPC13	3.95172	2.23049	0.548827
MFAP2	0.2026	35.3128
RPS3	24.7592	57.2904	0.0185035	up
ST13	22.3917	46.899	0.00275399	up
HEPHL1	0.0435	6.96911
VDAC1	4.702	8.13638	0.187435
CRTC2	0.1038	1.66362
LOC100480515	0.92822	1.4195	0.045743
RBFOX1	0.18676	8.42275	0.0207622	up
LOC117800093	14.3863	13.4154	0.694519
SRP14	0.55955	0.26535
EPPK1	0.043725	0.36858	0.0584001
RAB15	0.450925	3.19546	0.711524
LOC100474009	4.3745	5.88548	0.140175
RBMX	4.45642	3.72049	0.383043
RYR1	0.30075	0.154587	0.43747
DCTN1	0.128233	3.11579	0.361553
DDX17	2.59092	12.1452	0.178817
GOT2	33.0799	10.7375	0.139954
GPALPP1	0.643525	2.29917	0.00502726	up
TPPP	2.94598	32.2827	0.847101
LOC100465213	54.0376	51.2416	0.611651
LEMD3	0.0236	16.7127
PPP1R7	11.0157	2047.02	0.0247673	up
KRT13	1083.66	2037.09	0.00166892
NCK2	0.13788	3.1879	0.157382
NONO	1.83934	3.61282	0.0189521
PRRC2A	0.35224	3.12896	0.909597
NID1	0.3398	5.32572	0.0458934	up
NUCB2	0.087325	0.86418
PPP1R12A	0.72922	0.53961	0.691659
TNIP1	0.0840333	1.44523	0.0991315
LOC117800391	0.82956	1.51806	0.111307
ANK2	0.0553	8.57144	0.715906
CARHSP1	10.1147	39.0312	0.213631
TAGLN2	17.3428	31.4013	0.0107757
LOC100483428	0.15492	0.35897	0.43059
LRRC47	0.16902	13.6043	0.0716491
GLO1	27.7365	45.2538	0.895246
MPZ	31.593	63.905	0.143335
TRIR	0.668133	0.941967
LOC100464258	0.786825	42.1954	0.786808
LOC117804403	64.0141	47.6463	0.8956
LOC117800084	36.8082	17.6466	0.708709
ALDOC	3.87264	5.09811	0.225017
WDR37	0.30535	0.95855	0.481048
CALCOCO1	0.408933	0.872543	0.0893756
SNX18	0.14485	43.5321	0.262712
TPPP3	54.0244	35.6514	0.217345
KRT84	0.413675	1.17466	0.288713
COL17A1	0.144625	27.8316	0.0369153	up
RPS8	35.8417	30.4728	0.10711
TMOD2	5.581	15.7732	0.34872
PGK2	18.0277	11.7399	0.676099
LOC117799443	0.20554	1.6499	0.0357491	up
PRKAR2A	0.444175	14.7455	0.0090857	up
NFU1	3.0296	128.597	0.0093218	up
LOC100464367	190.396	127.592	0.516365
SNCG	26.3396	25.1482	0.908795
GPSM2	1.0161	268.218
LOC100469194	167.457	143.07	0.113129
LOC117800043	29.2543	11.8997	0.573299
LOC100477992	1.34404	4.21709	0.0169101	up
KATNAL1	0.0425	2.05664
YBX1	3.14942	2.03033	0.795821
TARDBP	0.361533	81.5052	0.0184806	up
LOC117800133	24.5802	99.3501	0.0183005	up
TXNDC5	9.41294	19.8866	0.0243078	up
LOC117798840	2.2441	1.86967	0.200282
AAMP	0.0984333	3.1582	0.256568
LOC100481813	2.23958	136.578	0.344773
LOC105234948	167.457	134.631	0.113129
ALDH1A1	0.1615	0.802356	0.46678
DNAJC8	0.410625	22.0088	0.831893
LOC117799523	32.6101	37.5698	0.588435
PDLIM1	24.458	35.9237	0.040121
ABL2	0.02345	13.978
ANXA2	6.58404	7.31962	0.18101
SRSF4	0.73748	1.18954	0.824609
CCDC25	0.7652	328.605	0.121966
LOC100482027	532.615	337.097	0.747028
LOC117800408	22.0558	9.41786	0.807151
LOC100467129	0.07944	0.96835	0.0945216
DBNL	0.82626	1.29232	0.0145305
LOC117799111	0.1012	402.52	0.0497657	up
S100A10	378.866	402.589	0.197916
TSC22D2	0.424	16.0052	0.364288
LOC117799288	19.3197	13.3121	0.6288
HTRA1	0.284867	2.7979	0.0151011	up
APOA1	4.44203	5.75815	0.839967
EHD2	3.06824	19.7538	0.0603341
LOC117798384	18.5635	18.8599	0.131792
SNX5	0.53742	5.23852	0.294027
NUCB1	8.96326	6.72021	0.967354
NOL3	0.872175	0.471643	0.349501
GPATCH8	0.08364	41.7674	0.26191
COL3A1	38.6416	107.923	0.00385121	up
HSPA5	29.8746	66.6857	0.0141132	up
LOC100482789	0.64962	1.34369	0.236737
SERBP1	1.19978	2.82707	0.0873354
ACIN1	2.0463	2.4468	0.0108122
RYR2	0.0079	0.2175	0.444389
UROD	0.26775	44.8322	0.634987
LOC100477226	13.8269	40.6897	0.00724349	up
SART1	0.277575	1.54385	0.0179744	up
DNAJB4	2.99365	1.65748
TAX1BP3	0.981767	7.1529	0.991674
SNRPD2	5.11668	8.80856	0.00773939
ABLIM2	0.5388	2.79903	0.62065
SRSF6	3.22952	3.41502	0.850544
FKBP4	0.369725	1.94011	0.114607
EIF1AD	0.312275	0.305214	0.445944
ALDH9A1	0.1614	3.15761
LOC117800961	0.9698	34.1381	0.025894	up
LOC100482328	62.7497	32.1309	0.980988
LOC100470602	0.64962	2.39975	0.236737
OXCT1	0.8289	5.37569	0.0699473
NT5C	3.50273	7.27835	0.0087132	up
HTATSF1	0.02714	4.36414
PYGM	3.56884	136.291	0.80348
LOC100481535	167.457	167.709	0.113129
STAU1	0.1206	1.48567	0.260199
TCAP	4.12686	2.24603	0.419379
LOC100479439	0.554575	1.80531	0.00218319	up
GPHN	0.4274	1.76253	0.200215
MAFG	0.29805	11.0435
TUBB4B	3.15046	24.5948	0.0127539	up
TXNDC12	13.7563	27.3248	0.00113912
LOC117798682		1.41122
PFDN1	1.7893	2.17408
LOC100477293	0.428175	4.52346	0.361378
NUP62	2.33492	5.13957	0.0316534	up
LOC117800180	0.3072	2.00413	0.0097936	up
PPIE	0.39722	0.492386	0.193182
PIK3R1	0.157033	2.03964	0.173857
CSNK2B	0.9116	2.25786	0.14584
MFAP1	0.4575	0.571
ROM1	0.1553	7.26284	0.229632
PRDX4	2.25574	6.29719	0.0099224	up
HSPA12A	0.02815	7.895	0.0138734	up
MYH6	17.5322	12.3107	0.328573
LRRC59	0.7594	325.434	0.00241527	up
LOC100499573	518.714	399.541	0.746272
FABP3	0.672667	0.861371	0.842164
SUMO3	0.6717	0.605757	0.236236
IRF2BP1	0.126967	15.1205	0.728354
LASP1	26.8298	17.4839	0.61504
UBA2	0.28725	0.665933	0.176556
RAB11FIP5	0.068	0.26905
IRF2BPL	0.0789	0.65794	0.00899341	up
COPA	0.3676	0.64965	0.303361
RPS15	0.0268	0.988867	0.68689
HMG20A	0.5677	12.45	0.00480959	up
HNRNPF	3.77424	9.61904	0.0770165
PPP1CB	2.21922	0.53513	0.369178
GOSR2	0.421175	0.543813	0.187541
PXN	0.235025	0.60022	0.075423
JUND	0.428467	0.769114	0.0192033
MTA2	0.312667	0.7502	0.1976
MAPRE2	0.15845	17.3085	0.0452154	up
LOC117799627	17.3142	19.2142	0.122228
MKRN2	0.29966	20.8408	0.921237
LOC117798594	12.0909	24.1687	0.0168387
IMP3	0.555433	3.8345	0.0250473	up
SNX12	2.78106	4.6706	0.0183515
LOC117800935	2.46835	3.26579	0.249312
BCAT2	1.60994	1.475	0.676549
PGRMC2	0.42265	1.19312	0.271068
CAT	0.22175	0.734233	0.0675646
LOC117800471	0.46104	2.84416	0.142109
LOC100471781	4.21322	21.6009	0.318677
DDAH2	11.0527	19.1252	0.00695877
RAC3	0.233333	0.571875	0.255718
ALDH6A1	0.4994	2.18419	0.750301
FKBP9	0.570267	6.01153	0.286552
ELAVL1	3.45786	4.93086	0.0806266
FN1	0.5421	1.26399	0.348793
NUP54	0.1131	1.75234
EMC7	3.0492	1.51829	0.758813
LOC117798819	0.0268	1.80256	0.68689
RPS9	2.38524	2.56785	0.66221
LOC117799081	0.59685	0.63368
CPLX2	0.260467	22.0177	0.0687408
RPL13	27.2925	19.7889	0.143434
AFG3L2	0.13402	0.222511	0.107413
LYN	0.011775	323.617	0.0305227	up
LOC117798871	1018.02	293.551	0.00572959	down
UBB	3.46942	15.1573	0.140163
KRT35	2.06998	138.035	0.000699726	up
LOC100466939	206.572	149.567	0.50813
PDLIM3	47.5836	31.8538	0.928905
PURA	3.91906	8.36779	0.000610856	up
KIF5C	0.03755	13.1232	0.0523104
ACTA2	26.3218	12.0526	0.859787
SCOC	0.42005	5.28548	0.363233
LOC117799792	7.23835	5.87318	0.464968
LOC100474927	1.27026	1.18221	0.0588591
GSTM3	0.129925	0.2216	0.181314
NCOR1	0.094775	1.07697	0.870715
MTFR1L	2.35595	3.56103	0.453621
LOC117798962	3.70358	2.93657	0.663955
LOC100467125	0.26805	0.939171	0.000890447	up
PDE12	0.96045	0.7368	0.393411
NAA11	0.0455	21.4719	0.282773
STIP1	22.2305	17.7155	0.0402348
UBL7	0.30515	1.73216	0.276125
RPL30	2.48493	1.92823	0.982235
SERPINC1	0.409825	2.09299	0.075961
STARD5	0.65402	4.76385	0.0446187	up
UFM1	2.7159	14.0378	0.0569411
MSRB3	17.1945	12.2889	0.929004
LOC105234868	0.0535	0.263871	0.0281856	up
TRIP11	0.08256	1.54441	0.0105551	up
LOC117800095	2.05158	1.74366	0.448631
LOC117799788	0.142733	0.656875	0.30525
DEK	0.57555	14.6336	0.0194452	up
VCP	6.77694	12.8497	0.0252489
LOC100475976	0.0207667	15.3507	0.0262278	up
FTH1	22.7437	15.3852	0.542454
SPAG9	0.02992	3.83882	0.0403753	up
UBE2I	1.6884	4.21186	0.00297843	up
LOC117800325	0.39254	5.51774	0.0324323	up
LOC100483558	1.25688	6.0898	0.0027611	up
SEC23A	3.2085	1.01242	0.335879
SYNPO2	0.177725	25.2865
MYH9	11.3253	13.6437	0.0896083
DLAT	1.23092	1.40733	0.220838
HSPA4	0.256975	1.85802	0.0803404
LOC117799400	1.8652	2.18826	0.101928
CACNB1	2.75414	1.16601	0.0778327
METTL3	1.29905	43.624	0.538888
LOC100483791	68.1827	36.1665	0.962232
ACADL	2.28298	1.92439	0.45607
NDUFB10	0.717767	2.74068	0.423712
DAZAP1	2.00196	4.82668	0.0292046	up
LOC117799821	2.25632	3.00869	0.0126498
LOC117803471	0.24535	6.27904	0.915559
CDH13	2.28242	5.5383	0.108428
NIPBL	0.0238	3.17334	0.221437
CHMP5	4.68722	8.00762	0.53293
UBE2N	3.8449	6.84074	0.0122801
IRF2BP2	0.201	39.2013
LOC100464863	61.2819	31.0906	0.970436
SVIL	0.02376	0.12155	0.123497
LOC117799969	0.0620333	1.35406	0.131967
ARF6	1.01978	16.2044	0.173214
FBN1	12.3822	16.4855	0.000169321
VASP	1.07284	4.49483	0.0263295	up
MYCBP	4.1591	30.4517	0.199805
DYNLRB1	47.4172	34.5035	0.593458
RBM22	0.405833	0.6368	0.908574
RAB1B	0.37306	0.813243	0.00308402	up
LOC117799956	0.191533	6.20911	0.159333
PSMC1	3.11804	6.64136	0.00607302	up
LOC100469394	0.0455	1.07737	0.282773
LOC117798197	2.45645	1.44853
PHACTR2	0.0792	2.82016
CREB1	2.06688	4.53835	0.0352162	up
PLD3	1.24908	2.93719	0.0013288	up
SHC2	0.114	0.275111	0.708823
LOC117798292	0.57996	0.42672	0.419918
PPTC7	0.1275	0.280022	0.00426959	up
CD63	0.013125	1.85261	0.0302338	up
SNAPIN	2.45842	2.35187	0.332087
GAS7	0.1935	2.89181	0.0287318	up
LOC100482816	1.33263	17.4462	0.0373849	up
TPT1	7.35426	159.742	0.0374549	up
LOC100471469	180.338	160.626	0.113129
ITIH3	0.4117	1.8343	0.768959
PDHB	0.94266	122.735	0.0859854
CALM1	206.73	122.845	0.526919
LOC117797082	1.88632	1.92927	0.0523095
ABI2	0.0955333	2.97759	0.123999
LOC100465810	3.37084	39.7133	0.0787889
LOC100478013	64.0141	102.644	0.8956
KRT1	26.9188	86.7535	0.000644073	up
RAC1	0.320833	1.51149	0.255741
CCT8	0.47666	3.51618	0.049235	up
STMN1	4.35112	11.9844	0.701713
LOC117799578	15.2758	9.73537	0.209124
KANK2	0.208933	8.45137	0.0755789
TNNT1	21.0509	9.06889	0.350631
LOC117800243	0.82972	5.98259	0.170828
MYLK	2.4382	139.184	0.0190974	up
LOC100483542	167.457	153.476	0.113129
SCP2	3.44872	5.46926	0.00114875
SUMO2	0.664267	3.37517	0.311478
OSTF1	1.14014	4.66245	0.0349378	up
YPEL5	0.5232	21.0361
NDUFA4	19.923	18.9286	0.597993
ETFA	2.3091	26.5507	0.0225723	up
LOC117798804	38.5911	25.2754	0.898746
MSN	5.41112	5.19486	0.00104729
COL11A1	0.03572	0.32365	0.0149534	up
ATP6AP1	0.0692	0.749	0.0514409
LOC100482800	0.64962	1.46443	0.236737
SLC25A6	0.79356	1.19091	0.119092
AP2M1	0.4567	46.4567	0.399856
DPY30	65.4544	47.1474	0.322196
ISYNA1	1.98486	26.3277	0.725738
TRIM29	19.6398	32.9375	0.00941446
SP3	0.218067	45.6748	0.298161
LOC100479700	62.9381	35.7704	0.970437
FAM136A	0.6051	1.96621
RACK1	1.2603	1.73919	0.0807516
ZNF148	0.11576	0.936656	0.179159
LGALS3	0.4049	110.865
MDH2	76.2522	122.378	0.0430434
MYH14	0.0211333	33.8637	0.309361
MYOZ1	149.494	31.013	0.0334519	down
EIF3D	0.3984	0.984583	0.0377973	up
NT5C2	0.1025	0.5517
ALDH1L2	0.7307	0.469814	0.855324
LOC117803478	0.12685	3.70046	0.64117
NID2	0.307833	3.73952	0.0639191
PABPC1L	0.83662	2.32812	0.011758	up
LOC117800009	0.765325	1.28836	0.136577
NOP56	0.1406	104.994	0.0518774
TPM3	319.077	118.612	0.0176064	down
LOC117798472	0.720433	8.9248	0.0105476	up
TUBB	3.5895	7.95705	0.00959509	up
SFSWAP	0.7147	0.352838	0.998749
SYNPO	0.691875	10.1117	0.0712436
LOC117799839	14.5696	21.6441	0.201457
LOC109489216	13.1266	12.8399	0.0445037
DNAJB6	0.80296	2.25732	0.00190565	up
CAPZA2	2.85732	1.76697	0.620552
LOC100471251	0.65004	17.3346	0.0663548
RPL7A	12.0909	16.8602	0.0168387
SNX2	0.21512	1.11619	0.0239049	up
RBM39	0.346225	2.60279	0.0172108	up
ALDH2	0.82092	4.23991	0.120855
GLRX5	2.5539	3.21362	0.185764
ARPC3	0.0832	1.96531	0.111455
LOC117800066	1.47344	1.81027	0.107991
LNPK	1.01705	0.56345	0.409611
SNCB	0.04535	0.800633
LOC100480024	0.64962	9.23503	0.236737
PEPD	13.5492	11.1154	0.195055
RPL18A	0.0998	156.653	0.0498073	up
LOC100479771	206.572	178.996	0.50813
FBL	1.313	0.296467	0.191244
CASC3	0.0407333	0.290212	0.0941717
OXSR1	0.714325	0.418111	0.332562
SQOR	0.295567	2.5195	0.317261
EIF3I	1.58182	136.412	0.00125878	up
LOC100467878	167.457	191.885	0.113129
ECHDC1	0.179967	1.00498	0.000244614	up
PYCR2	0.7866	11.7666	0.646401
ARPC4	8.9178	12.1855	0.25038
ALCAM	0.1551	0.950189
PHLDB1	0.115775	0.19375	0.45068
LRRFIP1	0.37054	6.51691	0.177153
DLST	5.29286	10.5945	0.188336
RPS20	13.1287	10.798	0.698999
ATP6V1F	4.88896	7.01295	0.00389124
ATP6V0A1	0.06675	5.16579	0.167602
MYDGF	1.21263	6.03252	0.0567099
BAG3	4.64088	2.82034	0.781408
DCTN6	0.2121	6.92989
LOC117800314	12.7505	8.45152	0.466483
RPS13	2.97403	151.502	0.0871424
LOC100470211	167.457	137.684	0.113129
LOC117797229	1.88958	27.1115	0.00860597	up
LOC100480864	39.5956	25.8702	0.568861
PHPT1	7.03712	4.13976	0.119556
STUB1	1.36588	13.2048	0.0261171	up
LOC117800099	7.0746	12.6877	0.0822768
HCK	0.0129	1.74922	0.0302972	up
LOC117798948	2.3907	10.7023	0.181813
LOC117800431	8.47392	12.7252	0.0545574
LMNB1	2.33868	5.50972	0.0680055
ITGB4	0.68072	2.19524	0.0215404	up
TINAGL1	0.144175	5.38581	0.125293
LOC117800503	2.91868	6.66704	0.0069808	up
ATP2A2	5.94622	6.27339	0.32962
SPTAN1	1.28426	8.17002	0.00496289	up
SAR1A	2.37695	20.8224	0.0273138	up
PTGES3	22.1844	142.574	0.0477288	up
LOC100468944	206.572	139.192	0.50813
SPECC1L	0.1127	0.709422	0.150788
LOC117800177	1.58204	6.46555	0.572374
YWHAZ	1.86136	6.25545	0.00280957	up
EPS15	0.37168	0.72929	0.0842409
CCT4	0.323375	0.783544	0.0715312
LOC109489494	0.62916	0.559022	0.544332
OGDHL	0.5337	16.8221	0.493392
LOC117800311	42.8462	16.7217	0.717782
BCL9L	0.04136	37.1836	0.0727496
KRT36	11.6975	53.0142	0.0270546	up
KDR	0.0221	0.023325	0.693096
SPTB	0.0478	0.400571	0.204263
SNX1	0.2366	4.0781	0.0606518
HNRNPUL2	0.83186	4.35608	0.000456416	up
ITIH2	0.57288	3.21442	0.0378835	up
DDX5	2.46306	3.27788	0.016413
LOC117798877	0.83082	0.71025	0.32152
LOC117799675	0.22304	47.1484	0.490584
HNRNPA3	49.4378	58.9631	0.0431091
TRIM54	0.193933	0.311157	0.596077
ACTL6A	0.13975	5.74776	0.505613
YWHAB	1.56626	5.67567	0.00855873	up
ZNF326	0.05695	15.9937	0.18002
EFHD2	20.7977	24.8848	0.191242
GSN	7.67696	11.9135	0.0114391
CAMK2B	0.9388	2.34266	0.0924548
EEF1D	4.26174	133.116	0.958744
CRYAB	260.757	119.615	0.809432
UBA52	2.23588	25.824	0.140195
KRT77	8.48076	25.9552	0.0043494	up
LOC117795915	1.38548	2.85633	0.077762
CPPED1	0.495833	0.39372
MICALL1	0.1924	4.99099	0.305817
NAA38	6.47075	12.4526	0.685683
ZDBF2	38.4579	7.84959	0.345039
GLUL	1.68254	1.6943	0.334537
AIMP1	1.6783	1.63216	0.140313
TLN1	0.36082	73.2259	0.0665694
SRSF1	121.997	73.9329	0.461756
PSMC5	1.02086	2.59591	0.104109
MYOZ2	2.03584	2.04609	0.321945
RBM38	0.130175	11.3857	0.354151
HSPB2	25.7396	12.9882	0.215231
ZNF706	5.99844	5.72797	0.0460326
CLIP1	1.84816	5.4121	0.218167
TUBB1	2.16302	296.688	0.00214257	up
FHL1	673.467	293.311	0.545732
PKP3	1.0493	2.03392	0.851943
RPL36	6.74938	89.3576	0.0549347
H1-5	66.359	88.6545	0.0421408
PSIP1	0.45148	14.6784	0.00184578	up
NSFL1C	25.728	167.609	0.87688
PVALB	712.123	173.628	0.00181012	down
NKIRAS2	1.83325	21.5452	0.505911
SET	19.979	18.772	0.272495
ATXN2L	0.95254	0.78962	0.323107
DNM1L	0.10096	75.6158	0.0561478
LOC100473693	50.644	75.5164	0.00481672
LOC100470700	0.00953333	125.222	0.116151
LOC100465110	206.572	156.6	0.50813
TRA2A	0.23075	6.06249	0.63379
YWHAH	1.43506	4.96166	0.00562343	up
SREK1	0.1173	2.72239	0.0667976
S100A11	0.661375	14.6729	0.0869485
COL5A1	13.8562	13.164	0.0198184
TRIM28	0.92214	1.18589	0.0888532
FIGNL1	0.189225	26.8239	0.131206
LSM3	42.4531	32.2824	0.562487
TXNL1	1.39115	9.45133	0.0223932	up
LOC100483213	0.4055	1.5891
AKR1A1	0.6065	1.09518	0.0241733
LOC117800372	0.27126	0.431088	0.825322
ACSF2	0.14976	2.74559	0.0163768	up
LOC117800566	1.18344	2.90573	0.0104015	up
KIF5B	0.24382	76.1444	0.000895132	up
RPS12	50.644	108.199	0.00481672	up
NRF1	0.5787	0.89776	0.0670253
LAMB2	0.0608	0.431183	0.006445	up
TOM1	0.2011	0.769625	0.948459
DDX39A	0.58978	4.10631	0.0671021
LOC117800111	3.7494	13.2073	0.203372
HSPA2	3.62804	14.57	0.00359848	up
AK2	3.51486	36.48	0.0893189
EEF1B2	25.7287	77.3012	0.000584581	up
MYL2	313.38	64.3853	0.00150469	down
RAB7A	23.1155	367.558	0.123441
TPM2	1363.02	388.067	0.0332569	down
PSMD1	0.28475	0.842617	0.311452
WASHC1	0.262	20.3187	0.00354235	up
RPL23	21.4416	16.0336	0.243383
LOC117798697	1.77454	15.2937	0.0123547	up
EIF4H	24.6199	16.3089	0.766564
RPL12	2.80382	3.35814	0.0286556
RBM5	0.0505	1.73831	0.138257
RPS18	1.14012	2.18614	0.0677183
PDGFRA	0.0280667	6.4582	0.693789
TXN2	6.7079	28.8854	0.170249
LOC117799555	11.8364	41.0324	0.0704624
FAM50B	0.47815	4.24998
LOC117796576	2.07872	3.94785	0.0123541
RPS25	2.79908	2.56054	0.589297
DSG1	0.826	0.930112	0.267625
SLC12A4	0.0834	0.216943	0.00182685	up
PDCD4	0.158867	20.1131	0.571242
NEDD8	5.15048	18.7607	0.0452691	up
PLIN1	1.9039	241.471	0.736885
LOC117800105	657.27	217.921	0.0466595	down
PABPC4	2.65238	1.67242	0.718729
NCBP3	0.2173	0.82567	0.246468
PSMA7	0.77145	1.1516	0.0856526
MRPL41	0.758567	0.850767	0.472562
ITIH1	0.13815	42.4632	0.262404
P4HB	4.10312	33.8019	0.0142939	up
RBMS1	1.26196	1.39202	0.208545
SH3BP5L	0.151825	0.19492	0.020485
TBC1D17	0.0222	3.14236
AGA	3.38734	2.82383	0.301536
SH2B1	0.08725	0.544222	0.000729797	up
LOC117799403	0.482125	125.609	0.414699
LOC100482539	206.572	126.516	0.50813
GNS	1.86592	2.31838	0.280906
LPP	2.79232	1.09126	0.384685
RYR3	0.012275	4.46736	0.431393
TMPO	2.55372	7.36617	0.00711012	up
UBQLN2	2.22988	8.75425	0.0489883	up
CAPRIN1	5.1051	26.2227	0.0679004
PSMC3	11.434	35.6707	0.00343411	up
RNF7	3.8691	6.12733
EZR	3.3135	5.22219	0.00626277
MED22	0.5741	16.9684
ACTG2	26.2369	15.9018	0.864116
TMOD3	2.79382	4.46903	0.00202221
YBX3	0.8023	57.3147	0.699762
H1-2	25.8321	63.366	0.00671012	up
ODF2	0.094375	0.950089	0.892078
KLC3	0.47326	2.54332	0.0247515	up
NPM1	2.00572	3.29944	0.153963
MACROD1	3.51118	1.89592	0.554869
UBTF	0.33314	5.07249	0.0706768
KCTD12	5.66058	8.7787	0.0223068
LOC100467802	5.56374	6.89223	0.222269
BCL7C	0.5412	127.016
DES	62.5052	91.1631	0.02027
LOC100483565	20.0765	149.167	0.0524155
LOC100468878	167.457	134.986	0.113129
LOC117800026	0.44956	2.89369	0.161306
LOC117800195	2.32212	2.31092	0.0272969
RBFOX2	0.27984	0.65314	0.0288783	up
ALDH3B2	0.19794	5.28253	0.0183681	up
PFDN2	7.93562	8.26882	0.525016
PRKAB2	0.25095	5.54043
PKIG	3.5226	4.25975	0.00737927
PRRX1	0.357933	5.15353	0.732232
LSM5	2.90802	4.48071	0.000566769
PCYT1B	3.82513	5.59203	0.0129185
LOC100476280	7.15146	62.2722	0.61392
LOC117799656	34.0724	72.2664	0.0380681	up
PLIN4	0.0588	2.37379	0.0909433
TUBA8	0.74012	4.48914	0.0365746	up
G6PD	0.1624	3.62767	0.410408
AMBP	1.65407	17.5154	0.434489
GSR	37.7107	58.1797	0.601144
TNNT3	191.202	42.8069	0.0567127
RPRD1B	1.18955	1.93421	0.258952
LOC117798857	0.52484	13.8375	0.0234378	up
NEFM	13.7591	46.724	0.00596907	up
LOC100465694	66.5346	46.8337	0.970437
SF3B4	2.36885	6.71834	0.139499
SPIN1	3.22796	4.37729	0.594624
LOC100465298	4.4615	26.5131	0.410134
NDUFS4	43.0073	30.0764	0.414364
ARL2	0.1134	1.4731	0.0617151
HADHA	1.28708	1.18917	0.114329
DTNA	0.65376	6.70068	0.214388
LOC117800071	60.9393	7.67914	0.042826	down
ATIC	0.0393333	4.25407	0.159176
UCHL3	2.59425	4.11225	0.093795
PSMC2	1.00244	7.99609	0.498548
DCTN2	6.41816	38.3977	0.00585458	up
LOC100480781	61.2819	31.1696	0.970436
PPP1R10	0.088325	0.285575	0.0943689
LOC100465822	0.30702	0.584725	0.417836
GATAD2B	0.3696	0.489733	0.0472374
CCT6B	0.101125	1.31094	0.0549566
RBPMS	2.4539	1.91718	0.775718
SHC3	0.042725	4.45773
CBX3	3.75402	54.8362	0.30694
LOC117799349	25.2582	52.6456	0.00174909	up
LOC117802189	0.64962	0.51151	0.236737
KRT24	0.0175333	1.7628	0.149455
CNN1	2.47047	2.09029	0.125729
LOC100471205	0.099425	2.69618	0.0910562
SRSF5	1.78596	2.94947	0.0746476
PGD	0.3443	228.641	0.178626
TPM4	755.518	325.934	0.00853296	down
KLC1	0.0624	0.24354	0.0183082	up
GLG1	0.048975	0.169163	0.0328201	up
SMARCA2	0.08022	3.52191	0.154981
NCL	5.25208	4.9947	0.0734189
COQ10A	0.336225	0.2034	0.659661
FAM83B	0.01785	25.8664
CALU	24.7686	20.7821	0.171427
SFPQ	3.63956	36.9261	0.0140669	up
LOC100482073	62.7497	39.6164	0.980988
ARHGEF12		8.80334
NEB	26.9596	14.2728	0.0287385
FTL	8.57276	8.66139	0.0838651
LOC117797844	0.4739	2.56504	0.0310261	up
LOC100482242	4.01426	1.77403	0.182597
SORBS2	0.31668	0.396033	0.713861
ADD1	0.17918	22.5827
ACTA1	30.9237	15.3771	0.83189
TXNRD1	4.66184	2.88243	0.273515
MCRIP1	0.4513	2260.38	0.530696
LUM	980.888	1582.38	0.00865866
CLIP2	0.22188	3.37233	0.102962
LOC100466888	1.93422	4.68433	0.00923352	up
ABHD14B	0.7793	1.1495	0.0353167
LOC117802931	0.215475	0.704257	0.0494103	up
PFDN4	0.777633	0.613525	0.6099
SLK	0.0285	1.12805	0.0923594
NXF1	0.970833	1.17562	0.140711
AMPD1	0.5928	0.373183	0.917086
PRPF4	0.060625	0.14678	0.0338295	up
PRRC2B	0.0335333	0.411917	0.245787
H1-6	0.2339	0.959056	0.0371987	up
EIF4G1	1.12304	0.94154	0.71855
KRT9	1.02466	50.9144	0.303239
LOC117800337	95.1474	51.5348	0.724291
KRT6A	0.17028	6.18025	0.0380779	up
TUBB4A	2.92496	6.62441	0.0123013	up
C7	0.109575	0.12792	0.34341
SUPT5H	0.0377	0.1845	0.219718
KIF2A	0.15345	3.49874	0.585541
GMFB	3.8631	8.44217	0.429724
CNPY2	4.71036	9.85409	0.0957354
DRG1	4.32135	3.5041	0.187109
BAG4	0.1463	3.33222	0.0137301	up
ANP32E	0.64128	6.88119	0.00158958	up
SERPINB5	2.30448	4.37178	0.171642
LOC117799211	0.1409	0.559762	0.030015	up
ABCE1	0.15684	1.90884	0.119715
PARK7	2.7059	7.00891	0.982378
LOC117799453	7.51054	4.85759	0.318679
LMO7	0.0798667	0.963762	0.288514
CGGBP1	0.8959	24.066
SH3BGRL3	25.2367	30.9944	0.151982
CHSY1	0.1088	11.0983
HDGF	13.2583	8.9262	0.991985
SDHB	0.44636	111.166	0.0738625
HNRNPA2B1	104.504	98.0552	0.0892758
DPYSL2	3.79402	10.1925	0.00525455	up
ENO2	0.45986	1.82552	0.0255092	up
SRSF10	1.50846	3.90337	0.0523095
LOC117798821	2.71632	3.83826	0.178002
UBAP2L	1.72566	1.41034	0.0330137
LOC100471946	0.217025	13.74	0.526739
LOC105240580	19.1965	21.1222	0.641355
TUFM	4.70552	9.87243	0.000665211	up
LOC100472976	0.40744	0.530229	0.407643
CYSRT1	1.2123	0.745667	0.468532
LOC100476682	0.311225	0.45575	0.00223141
EPB41	0.0496667	0.5444
FAM25A	0.36435	35.195
HSPD1	6.76208	23.5341	0.00928034	up
NEDD4L	0.142833	4.53806	0.244713
POSTN	2.1863	5.02876	0.021697	up
PLEKHA2	0.177075	1.37263	0.0152331	up
DYNLRB2	2.49903	1.9908	0.82169
RBM8A	0.2317	3.4225
CDC5L	1.43096	9.34841	0.0141938	up
CCDC58	10.0021	9.26573	0.260934
HSPB7	4.49394	3.30139	0.709895
DNM2	0.102	4.39948	0.0739868
RBP2	0.86435	5.4996	0.36591
LOC100466505	1.2013	4.03187	0.062975
ZCCHC8	0.24605	4.56364
SMAP2	2.22455	3.42062	0.396212
FKBP11	0.72346	1.3817	0.0264594
FLT1	0.0203333	0.615986	0.694656
IDH3B	0.87968	0.91072	0.909409
NPM3	0.2479	2.18882	0.0130667	up
RCN2	2.6911	32.8645	0.430567
HNRNPAB	28.5893	33.8672	0.033235
SCEL	4.06706	4.41898	0.356807
ANGPTL2	2.1408	6.16298	0.504119
GLUD1	2.13112	6.4338	0.0573634
SMARCE1	5.25216	3.4209	0.362079
LOC117798885	2.2441	11.5098	0.200282
LOC117800620	9.6827	10.6493	0.00592285
NCK1	0.40614	0.865529	0.0145237	up
ATN1	0.02035	8.84219	0.289703
PKM	10.2416	7.44927	0.457384
SRL	2.72314	9.83549	0.944485
LOC105235375	2.16652	13.391	0.00572477	up
TXN	5.04643	6.10501	0.00286575
CD2AP	0.83724	4.5648	0.103012
NDUFAB1	4.44798	5.13286	0.174269
MEA1		1.84789
UBQLN1	0.59734	2.68812	0.00716295	up
SNX3	2.97504	1.96714	0.935817
STX6	0.29532	21.7109	0.00167009	up
LOC100480959	9.9752	19.7946	0.06698
PNP	0.5941	1.74183	0.489846
SORBS1	34.267	1.42103	0.069611
PLEKHA5	0.0517	91.4906	0.559062
LOC117797288	23.4138	84.174	0.0308368	up
PDZD11	1.32432	2.30648	0.00319656
MECP2	0.96472	1.7267	0.802065
SSC5D	2.36876	2.06291	0.732607
DDX1	0.550975	0.98876	0.20848
LOC100480641	0.160075	0.280044	0.1747
FOXO1	0.051725	0.129744	0.0241676	up
SYNRG	0.185733	1.71697	0.723526
CRIP2	0.3976	48.8775	0.172489
LOC117799331	15.4392	47.3182	0.0329581	up
LOC100464283	0.110433	1.86601	0.398829
TMED10	0.6666	3.48021	0.0366191	up
ARF1	2.13098	5.48968	0.0126506	up
LOC117799000	6.07742	3.87192	0.870077
RPL26	0.372267	23.4164	0.401687
MTPN	29.3359	21.1201	0.329643
CPNE1	0.061825	1.739	0.00960594	up
AHCY	0.957775	4.28341	0.0809731
RPS15A	2.58204	182.606	0.0607822
LOC117798385	549.513	2898.27	0.0210246	up
LOC117800069	7151.37	2769.04	0.0405734	down
LOC100472299	52.0721	47.205	0.295202
MAOA	0.12326	2.56456	0.594905
RPL14	1.96274	9.15114	0.0594505
LOC100469933	20.5282	8.39487	0.334829
LOC100475663	0.216225	0.34305	0.082735
LSM14B	0.157525	120.071	0.314912
ALB	31.7539	87.9426	0.0485951	up
PRDX2	1.04552	47.6107	0.0123904	up
LOC117800549	177.576	44.5853	0.0272725	down
EIF5	1.17208	1.48509	0.176782
RNF40	0.0589	3.40073
CKB	2.13244	4.2068	0.025911
TSC22D1	0.78654	2.07956	0.106922
LOC117800574	0.64988	1.68994	0.0452936	up
ABRACL	0.2878	3.13012
LCP1	2.33134	34.3517	0.0261948	up
LOC100466373	62.9381	47.0825	0.970437
ENO3	23.4331	18.6999	0.512717
ERP44	2.09048	8.71933	0.483417
COL6A1	1.23688	7.57347	0.14508
LOC117799138	0.6634	1.86314	0.449484
RBMS3	2.19952	149.971	0.972388
LOC100464112	167.457	267.841	0.113129
LOC105235968	166.903	136.061	0.113379
CCT3	1.7068	2.95219	0.0246948
ADD3	0.25595	28.6418	0.124123
CSRP1	45.719	55.6979	0.528792
SNRPG	10.9781	31.9082	0.00254505	up
ACAA2	1.0259	4.70003	0.0113226	up
SNU13	1.99894	3.53554	0.111313
PYGL	1.50586	0.98263	0.949119
L1CAM	0.2509	0.57075	0.0105585	up
RAB11B	0.514225	0.531129	0.711536
LOC100468924	0.257133	3.01249	0.813693
RPS3A	1.8931	3.34227	0.0454208
CCT5	1.02347	1.94109	0.232423
MLF1	0.268733	1.15884	0.208287
SKP1	0.4059	0.9373	0.0132784	up
LZTFL1	0.148175	2988.36	0.0747818
MYLPF	8206.61	2988.5	0.0343799	down
LOC100471714	0.38176	18.285	0.127365
RBBP4	7.48483	19.1163	0.00561339	up
TNKS1BP1	1.01264	1.85323	0.0104313
PPP1R2	1.19062	0.898488	0.361157
CAMK2A	0.28885	0.12058	0.0876859
NSD3	0.03295	0.291814	0.217381
ALDH1A3	0.08795	134.263	0.500071
LOC109491083	167.421	134.804	0.113254
PAFAH1B2	0.406125	125.914	0.0319248	up
LOC100471319	206.572	137.471	0.50813
EIF6	5.65526	14.0044	0.00490324	up
WDR24	0.718	0.521757	0.730118
NOP58	1.14033	42.2154	0.154048
LOC100468629	66.5346	37.0104	0.970437
RDX	2.96376	6.34002	0.00719198	up
CORO1B	0.793525	3.27243	0.0147492	up
ERC1	0.66718	1.62941	0.0154148	up
ATP5F1C	1.6022	1.31184	0.406218
PAK3	0.093875	5.70942	0.0784726
LOC117797830	9.33316	5.9819	0.870067
HSD17B4	1.07664	18.384	0.0236327	up
RBBP7	5.68096	63.6792	0.00239611	up
LOC100463921	11.3055	66.5797	0.0168342	up
WIPF1	0.8145	0.89725
GPD1	0.414667	1.05301	0.959183
ATP2A3	3.58516	1.5818	0.299057
NUDT9	1.17322	1.41296	0.255198
ARPC1A	0.348433	2.40209	0.0211145	up
DNM1	0.17654	3.03081	0.010128	up
PLEC	2.2633	33.442	0.161365
LOC100466688	62.9381	56.9312	0.970437
MYL6B	26.4579	73.2863	0.176155
LOC100467372	22.3201	96.5284	0.0111337	up
MESD	1.1802	4.74997
ATP6V1E1	1.9971	2.83953	0.130957
GNB2	0.500433	0.693557	0.35599
OXR1	0.2133	0.522875	0.00215727	up
UBXN7	0.2158	7.9368	0.131941
STRN	0.1917	128.154	0.420728
CALM2	206.73	126.498	0.526919
LOC100471299	1.96748	7.66651	0.015313	up
PPP1R8	0.1291	1.03611
DDX3X	0.29912	1.81398	0.00534086	up
LOC100483480	2.48493	1.6996	0.982235
CTNNB1	0.212733	0.7914	0.105468
SMAD4	0.2811	22.1731	0.0648269
LOC117799723	7.35426	42.3999	0.0374549	up
TPD52L2	22.2967	33.7879	0.0239497
ACAA1	1.02415	1.46231	0.0234263
NDUFS6	0.7181	1.2743	0.15332
SLAIN2	1.21226	157.337	0.0328318	up
LOC100465943	206.572	179.339	0.50813
STX17	0.6749	17.626
LOC100467781	16.6596	12.6624	0.27486
NDUFS1	0.51336	1.01703	0.0199426
ITGBL1	0.0701	28.0715	0.002234	up
NACA	32.6101	30.5798	0.588435
SERPINH1	8.51368	16.6466	0.0165854
EIF3J	3.55213	3.86194	0.968395
PIR	1.32807	2.4483	0.0250767
SNAP23	0.1652	0.714256	0.0166169	up
EEF1G	0.152425	1.525	0.0118998	up
LOC117802298	1.00886	1.96282	0.000690059
MYH11	0.5793	0.9784	0.0107433
ASAP1	0.03735	0.596788	0.373772
HYOU1	2.3139	27.0386	0.219814
KRT27	6.07036	27.8992	0.261504
LOC117798863	1.34324	1.96115	0.0290418
SNRPB	0.44794	183.817	0.0252801	up
HSPB1	245.644	216.967	0.211787
LOC100471142	53.3119	34.0888	0.295202
EHD3	0.19082	2.9749	0.241637
NAP1L4	1.69316	3.7334	0.0328076	up
SLC25A5	0.9621	1.71627	0.202001
LOC100469021	0.19075	0.895757	0.315019
DDX6	0.443767	0.643025	0.240147
MIA2	0.06395	0.3021	0.165677
ADGRL2	0.426475	5.50259	0.913436
EEF1A1	7.4035	5.28216	0.577164
CCT7	0.20832	31.5775	0.00946881	up
LOC105241088	61.2819	34.6054	0.970436
RBM6	0.1257	0.246733	0.166795
UFD1	0.5376	1.76816	0.132762
TACC2	0.96646	2.03437	0.295389
HDLBP	0.5971	1.26609	0.0846477
YIPF3	0.1593	0.889013
THYN1	0.65624	0.733822	0.279012
PPFIBP1	0.0537667	25.5977	0.124498
LOC100472074	58.0153	25.5351	0.629577
TUBGCP2	0.02805	3.47706	0.507059
RCN3	8.64946	249.006	0.340278
AK1	746.447	351.328	0.10184
SYNPO2L	1.2075	4.57811	0.394501
DPYSL3	1.12884	4.14601	0.0583516
RTN4	0.5206	1.68698	0.226385
LOC117798548	0.562575	3.39332	0.0207258	up
MYH13	7.17996	2.88463	0.385885
CELF2	0.39045	0.916222	0.0548784
CHMP4B	1.3932	2.03476	0.235285
PCYT1A	4.09638	2.11077	0.307624
RBM24	0.05505	8.15677	0.354343
ACTN2	7.04692	6.60516	0.4153
POU2F3	0.117833	0.984589	0.00016458	up
PRPF3	1.04868	1.8972	0.530752
FHL3	5.29976	1.81091	0.0266408	down
SYNC	0.11	147.671	0.528058
LOC117799706	168.511	103.441	0.471864
DYNC1H1	0.05165	0.75059	0.367162
PDIA4	0.55998	1.02305	0.0247357
ERLIN1	0.23416	3.99343	0.0604956
MYOZ3	16.3784	3.86234	0.0155735	down
SEC63	0.1033	38.9001	0.402163
LOC100467187	61.2819	34.7538	0.970436
RAB10	0.3293	0.406956	0.389345
FKBP5	0.131367	0.592367	0.0314517	up
LOC117799484	0.7112	1.05523	0.376117
DSC1	0.44585	0.78152	0.0341465
LOC117799961	0.0773	0.285767	0.584209
IDH3G	0.46685	4.69573
BORCS7	3.5676	2.93488
NANS		0.625314
PPP3CC	0.1035	0.190837	0.860554
LOC100471129	0.13665	0.282413	0.366505
LOC117799461	17.0048	0.689225
SMNDC1	0.656733	1.3565	0.118587
ADRM1	0.3412	1.61862
FAF1	0.06535	0.85045
CISD1	3.72677	1.67222
LOC100478686	0.7557	1.18176	0.161009
SRSF2	16.7584	1.49099
LAMTOR1	0.84055	2.0712	0.18212
FEN1	0.6435	0.91715
PARD6G	0.0659667	0.134225	0.00499332	up
TBC1D5	0.0799	1.19884
RSU1	1.44683	4.2299	0.969481
EIPR1	4.9709	4.82473
HDAC1	0.0289	1.09915
MRPS28	0.20235	0.9471	0.00121735	up
FIP1L1	1.25723	1.52356	0.919689
VPS26A	0.47735	1.21539	0.364919
LOC117797081	0.1737	1.52334	0.138491
RPL10A	1.5575	1.41856	0.389085
PARD6B	0.0699	0.59332	0.00499307	up
ACADM	0.4524	0.766129
COL14A1	0.212625	0.9356	0.226641
MBD2	0.87635	0.780167	0.213473
DDX21	0.1794	0.48485	0.537537
SLC25A12	0.71295	0.414189	0.712767
LOC117799941	0.0535333	0.96244	0.399007
RAB5A	0.4391	1.5042	0.0879359
LIG4	0.794	0.491275	0.670752
LOC117798175	0.33655	0.798071	0.994788
VCAN	0.34925	0.73967	0.037148	up
VAMP3	0.06615	0.589657	0.189969
MYLK4	0.2428	1.14426
IDH2	0.49885	0.988587	0.0279952
COMMD10	0.2318	0.631483	0.249788
BCKDHA	0.22085	1.25093	0.110623
HYPK	1.00487	0.9167	0.0243681
BRD4	0.0226	0.392733	0.313911
ARFGAP2	0.304075	0.403	0.549428
CETN2	0.418125	0.9127	0.66067
LOC117801867	2.8442	0.555375
COQ6	0.0972333	0.117617	0.312978
WDR44	0.0895	0.127517	0.918111
LSM14A	0.2046	0.836843	0.712778
AKR1B1	0.914433	0.748433	0.438252
VAMP2	0.03675	1.95871	0.189972
LOC117795027	0.0147667	3.05667	0.301499
ATP5F1D	2.6642	1.48179	0.53189
FYTTD1	0.4854	0.665483	0.239003
PTMA	0.74225	1.5462	0.931738
RALA	0.858667	2.04587	0.18322
RAP1B	1.58327	1.25712	0.68849
STIM1	0.0625	0.139314	0.0444311	up
PLCH1	0.01195	0.07475	0.164312
PIGQ	0.13605	5.57568
CHCHD3	2.76485	4.76917	0.264092
RING1	0.26915	0.76858	0.471325
LOC100481911	0.6771	1.21672	0.00752828
ELN	0.271	16.7133	0.293532
ATP5PO	4.33575	12.6701	0.196317
CSNK1A1	1.32557	0.239167	0.272528
BCLAF1	0.13725	5.69236
NFIB	4.0995	5.09297	0.559381
USP5	0.1351	3.88578	0.194207
FMOD	0.6281	3.05647	0.182729
RBBP6	0.0599	0.1175	0.372879
HSPH1	0.0791333	0.242638	0.56558
MMUT	0.385367	0.953614	0.551753
LEMD2	0.3056	2.4701	0.0485978	up
COPS7A	1.6533	2.4528
ACADVL	0.183	0.2495	0.827568
PRMT1	0.0825	0.1856	0.282301
RERE	0.0381667	0.175275	0.829557
LOC100473236	0.313	0.19975	0.994682
MYO1F	0.1014	2.8359	0.572869
ECHS1	2.30105	3.38766	0.0286099
LOC117798876	0.5135	0.2366
SNX9	0.1567	0.645075	0.244901
RPS11		1.41074
SHMT2	1.00497	1.15539	0.0843946
AKR1E2	0.03735	0.09634	0.270508
PPP3CB	0.1143	0.363625	0.860697
FAM98B	0.105	0.573575	0.0583953
WDR70	0.165433	0.7712	0.0124483	up
HNRNPH3	0.77375	13.1663	0.764916
ADK	8.6679	12.2314	0.204044
POLR1C	2.1456	2.47709
LOC100467513	0.0275	0.114317
DLG1	0.0663	0.13098	0.285807
GSPT2	0.0323	0.418567
LOC100465999	0.353567	11.3864	0.197295
THOC7	0.2505	11.4599	0.559941
PODN	0.24655	0.468686	0.221198
RTCA	0.0897	0.080425	0.967678
PROB1	0.1125	0.111767
RPLP0	2.1388	0.670175	0.44257
HEXIM1	0.55635	0.637	0.0406643
PRPSAP2	0.0168	0.119733
PPME1	0.04585	0.351483	0.112181
NUDT4	0.82945	0.47766	0.952205
PFKL	0.160275	0.903686	0.379448
RAP1A	12.808	1.04401	0.279582
OTUD6B	0.4384	1.10973	0.245576
LMCD1	1.40213	2.84674	0.913247
LOC100466824	1.6732	3.02367	0.264098
LOC117802279	0.178767	2.40388	0.199634
FXN	0.9863	2.40304	0.15704
RPA3	0.5826	0.739329	0.129914
DENR	2.0148	0.691629	0.0282923	down
ARMC6	0.1338	0.723043
TNS1	0.1518	2.15732	0.343241
HSD17B10	1.64027	2.69059	0.0445477
CUL4B	0.12355	0.39485	0.0586005
WBP4	0.387525	0.45628	0.251199
MRPS23	0.3695	0.467117	0.00506837
LOC117803702	0.1416	0.379333
ZNRF2	0.2777	0.3734	0.349469
MAPT	0.542	0.820533
LOC100470062	0.0726	0.913557	0.19258
RPS7	1.6052	0.654175	0.325467
CPOX	0.0958	1.21137	0.025235	up
LOC100472717	0.900133	0.9759	0.179266
NDUFV1	0.2156	1.10111	0.525093
CDC26	0.993375	1.22157	0.0239527
ABCF2	0.0903333	11.5503	0.363698
RAB35	6.0532	9.17853	0.130332
COL4A2	0.1227	0.784333	0.425782
UBE2O	0.0222	1.05484	0.230209
CCT2	0.22505	0.866333	0.302238
NFS1	1.7497	0.914867	0.263276
FKBP10	0.1419	0.7184	0.141156
LDHB	0.345367	0.970238	0.197371
WDR77	1.1154	0.8426	0.667071
DDX46		5.73236
LY6G6C	6.7739	7.20388	0.347629
CCDC102A	0.265533	0.536067	0.839048
C2H1orf52	0.6301	0.5382
LOC117799986	0.038	0.38795
GSDMA	0.054	0.31582
LOC100471569	0.0168	0.180275
AP2A1	0.0301	2.4259
ZBTB8OS	1.3066	2.32431
GSKIP	1.2179	1.45857
[truncated: 618 more rows]

## Sheet: 4b
Category	Term	Count	%	PValue	Genes	List Total	Pop Hits	Pop Total	Fold Enrichment	Bonferroni	Benjamini	FDR
GOTERM_CC_DIRECT	GO:0070062~extracellular exosome	132	39.1691	4.2e-42	APP, ENO1, ENO2, TUBB6, DPYSL2, TUBB1, RUVBL1, CPNE1, CHP1, CPNE3, KRT6A, RAB2A, KRT3, KRT1, KRT77, KRT5, SNAP23, KRT74, PDIA6, SND1, TUFM, PFN1, DSC2, VCL, FKBP5, RAB5B, HTRA1, NID1, EVPL, CORO1A, CORO1B, PLD3, GLG1, HSP90B1, PRDX2, PRDX5, PRDX4, PRDX1, PRKAR2A, ALDH3B1, PACSIN3, SFN, TXNDC5, CD63, VASP, YES1, HSPA5, ST13, RDX, HSPA2, HSPA12A, EEF2, HNRNPL, HNRNPM, HNRNPK, EIF6, ALB, CHMP2A, GRB…	335	2241	20521	3.60816	2.18e-39	2.18e-39	1.95e-39
UP_KW_PTM	KW-0007~Acetylation	175	51.9288	2.07e-33	ACAA2, FMR1, ECI2, CPOX, HNRNPU, PHAX, ENO1, ENO2, MYLK, RPL7, EEF1B2, LSM12, KIF5B, RUVBL1, CPNE1, OSTF1, KRT6A, RPS12, TMPO, RAB2A, FNBP1, LEMD2, GTF2F2, SND1, TUFM, HCFC1, PRPF4, ALDH3A1, ETHE1, PSME3, PFN1, VCL, FKBP5, LRRC59, RAB5B, AK3, SLAIN2, LIN7C, MRPL12, CORO1A, FOXO1, HSP90B1, PRDX2, PRDX5, SNX2, WDR70, GRPEL1, PRDX1, PRKAR2A, ALDH3B1, TBC1D15, VASP, UBE2I, ZRANB2, HSPA5, API5, ST13, …	310	3505	14237	2.29301	4.97e-32	5.18e-32	3.52e-32
GOTERM_CC_DIRECT	GO:0005829~cytosol	191	56.6766	3.2e-31	APP, FMR1, ECI2, CPOX, HNRNPU, PHAX, ENO1, ENO2, MYLK, RPL7, NFU1, EEF1B2, PSMD9, RPL18A, DPYSL2, KIF5B, RUVBL1, CPNE1, PLS3, CPNE3, WASHC1, KRT6A, RPS12, SKP1, TMOD1, RAB2A, STARD5, FNBP1, KRT3, FBXO2, KRT1, KRT77, KRT5, KRT74, PDIA6, SND1, ALDH3A2, ALDH3A1, PSME3, SNRPG, PFN1, VCL, SNRPB, FKBP5, FAM114A1, FBLIM1, HTRA1, HTRA2, SLAIN2, KLC1, EVPL, CORO1A, FOXO1, CORO1B, HSP90B1, PRDX2, BAG4, PRD…	335	5537	20521	2.11306	1.66e-28	8.31e-29	7.44e-29
GOTERM_MF_DIRECT	GO:0003723~RNA binding	91	27.003	1.2e-26	RBM27, YWHAE, ARF3, DAZAP1, ARF1, ACAA2, DDX3X, FMR1, PSIP1, HNRNPU, PHAX, ENO1, RPL7, SART1, PTBP1, LSM12, RPL18A, CPNE3, YWHAG, RPS12, MRPS28, RBFOX1, HSP90AA1, SNRPN, RBFOX2, IMP3, SMC1A, YWHAZ, SND1, DNM1, DCN, TUFM, SFPQ, HNRNPUL2, HNRNPH1, CSDE1, TCP1, CANX, SNRPG, ETF1, HNRNPH2, PABPC1, TOP1, PFN1, SNRPB, LRRC59, SF3B6, MRPL12, CORO1A, HSPD1, HSP90B1, PURA, BAG4, FXR2, U2AF2, PRDX1, GAR1, …	333	1475	18883	3.49845	6.5e-24	6.5e-24	6.07e-24
UP_SEQ_FEATURE	REGION:Coil 1B	22	6.52819	1.71e-21	KRT3, KRT1, KRT35, KRT23, KRT12, KRT77, KRT32, KRT5, KRT10, KRT20, KRT74, KRT19, KRT17, KRT26, LMNA, KRT36, NEFL, NEFM, VIM, NEFH, INA, KRT6A	334	69	20562	19.6287	3.16e-18	1.48e-18	1.46e-18
UP_SEQ_FEATURE	REGION:Linker 1	22	6.52819	2.41e-21	KRT3, KRT1, KRT35, KRT23, KRT12, KRT77, KRT32, KRT5, KRT10, KRT20, KRT74, KRT19, KRT17, KRT26, LMNA, KRT36, NEFL, NEFM, VIM, NEFH, INA, KRT6A	334	70	20562	19.3483	4.45e-18	1.48e-18	1.46e-18
UP_SEQ_FEATURE	REGION:Coil 1A	22	6.52819	2.41e-21	KRT3, KRT1, KRT35, KRT23, KRT12, KRT77, KRT32, KRT5, KRT10, KRT20, KRT74, KRT19, KRT17, KRT26, LMNA, KRT36, NEFL, NEFM, VIM, NEFH, INA, KRT6A	334	70	20562	19.3483	4.45e-18	1.48e-18	1.46e-18
UP_SEQ_FEATURE	REGION:Head	22	6.52819	6.47e-21	KRT3, KRT1, KRT35, KRT23, KRT12, KRT77, KRT32, KRT5, KRT10, KRT20, KRT74, KRT19, KRT17, KRT26, LMNA, KRT36, NEFL, NEFM, VIM, NEFH, INA, KRT6A	334	73	20562	18.5532	1.2e-17	2.99e-18	2.94e-18
INTERPRO	IPR018039:IF_conserved	21	6.23145	9.96e-21	KRT3, KRT1, KRT35, KRT23, KRT12, KRT77, KRT32, KRT5, KRT10, KRT20, KRT74, KRT19, KRT17, LMNA, KRT36, NEFL, NEFM, VIM, NEFH, INA, KRT6A	337	64	20603	20.0604	1.03e-17	1.03e-17	9.93e-18
UP_SEQ_FEATURE	DOMAIN:IF rod	22	6.52819	1.66e-20	KRT3, KRT1, KRT35, KRT23, KRT12, KRT77, KRT32, KRT5, KRT10, KRT20, KRT74, KRT19, KRT17, KRT26, LMNA, KRT36, NEFL, NEFM, VIM, NEFH, INA, KRT6A	334	76	20562	17.8208	3.06e-17	6.12e-18	6.02e-18
INTERPRO	IPR039008:IF_rod_dom	22	6.52819	2.59e-20	KRT3, KRT1, KRT35, KRT23, KRT12, KRT77, KRT32, KRT5, KRT10, KRT20, KRT74, KRT19, KRT17, KRT26, LMNA, KRT36, NEFL, NEFM, VIM, NEFH, INA, KRT6A	337	77	20603	17.4676	2.69e-17	1.35e-17	1.29e-17
UP_KW_CELLULAR_COMPONENT	KW-0403~Intermediate filament	22	6.52819	2.12e-19	KRT3, KRT1, KRT35, KRT23, KRT12, KRT77, KRT32, KRT5, KRT10, KRT20, KRT74, KRT19, KRT17, KRT26, LMNA, KRT36, NEFL, NEFM, VIM, NEFH, INA, KRT6A	321	78	17910	15.7369	1.04e-17	1.04e-17	8.7e-18
UP_SEQ_FEATURE	REGION:Linker 12	20	5.93472	2.48e-19	KRT3, KRT1, KRT35, KRT23, KRT12, KRT77, KRT32, KRT5, KRT10, KRT20, KRT74, KRT19, KRT17, KRT26, KRT36, NEFL, NEFM, VIM, NEFH, KRT6A	334	64	20562	19.2384	4.58e-16	7.63e-17	7.5e-17
GOTERM_MF_DIRECT	GO:0005515~protein binding	294	87.2404	2.62e-19	APP, ECI2, ZDHHC5, HNRNPU, PHAX, ENO1, ENO2, MYLK, RPL7, NFU1, PSMD9, LSM12, RPL18A, DPYSL2, CPNE1, LUC7L, CPNE3, RPS12, SKP1, TMPO, RBFOX1, RBFOX2, FNBP1, KRT3, IMP3, FBXO2, KRT1, KRT5, HSPG2, SND1, HCFC1, ETHE1, PSME3, PFN1, SAR1A, SLAIN2, MRPL12, PRDX2, PRDX5, FXR2, PRDX4, SNX2, GRPEL1, RAD21, PRDX1, PRKAR2A, S100A13, GAR1, SFN, VASP, LYN, ZRANB2, YES1, ST13, RDX, SMARCA5, ERLIN2, HSPA12A, L1C…	333	12707	18883	1.31199	1.42e-16	7.11e-17	6.64e-17
GOTERM_BP_DIRECT	GO:0045109~intermediate filament organization	20	5.93472	2.7e-18	KRT3, KRT1, KRT35, KRT23, KRT12, KRT77, KRT32, KRT5, KRT10, KRT20, KRT74, KRT19, KRT17, DNAJB6, KRT26, KRT36, NEFL, VIM, INA, KRT6A	327	69	19256	17.0687	4.85e-15	4.85e-15	4.78e-15
UP_KW_CELLULAR_COMPONENT	KW-0963~Cytoplasm	178	52.819	4.61e-18	APP, FMR1, HNRNPU, PHAX, ENO1, ENO2, MYLK, RPL7, NFU1, LSM12, TUBB6, RPL18A, DPYSL2, KIF5B, TUBB1, RUVBL1, CPNE1, PLS3, CHP1, CPNE3, OSTF1, WASHC1, TMPO, TMOD1, RBFOX1, RBFOX2, FNBP1, FBXO2, KRT1, KRT5, LEMD2, SND1, HCFC1, ALDH3A1, STIM1, ETHE1, PSME3, SNRPG, PFN1, VCL, SNRPB, FKBP5, FAM114A1, FBLIM1, HTRA1, SLAIN2, KLC1, EVPL, CORO1A, FOXO1, CORO1B, GLG1, PRDX2, BAG4, PRDX5, KLC3, FXR2, PRDX4, P…	321	5769	17910	1.72151	2.26e-16	1.13e-16	9.45e-17
SMART	SM01391:Filament	22	6.52819	5.19e-18	KRT3, KRT1, KRT35, KRT23, KRT12, KRT77, KRT32, KRT5, KRT10, KRT20, KRT74, KRT19, KRT17, KRT26, LMNA, KRT36, NEFL, NEFM, VIM, NEFH, INA, KRT6A	238	75	10690	13.1754	9.19e-16	9.19e-16	9.03e-16
GOTERM_CC_DIRECT	GO:0005737~cytoplasm	166	49.2582	5.23e-18	APP, FMR1, CPOX, ENO1, MYLK, RPL7, EEF1B2, PSMD9, LSM12, TUBB6, RPL18A, DPYSL2, KIF5B, TUBB1, CPNE1, PLS3, CHP1, CPNE3, RPS12, SKP1, TMPO, RBFOX1, SNRPN, RBFOX2, FNBP1, FBXO2, KRT1, KRT5, KRT74, LEMD2, SND1, HCFC1, ALDH3A2, ALDH3A1, ETHE1, PSME3, PFN1, VCL, DSC3, SNRPB, FKBP5, LRRC59, FBLIM1, AK3, LIN7C, KLC1, EVPL, CORO1A, FOXO1, CORO1B, PRDX2, ALDH3B2, BAG4, PRDX5, KLC3, FXR2, PRDX4, SNX2, PRDX…	335	5636	20521	1.80423	2.71e-15	9.05e-16	8.11e-16
UP_SEQ_FEATURE	REGION:Coil 2	19	5.63798	6.55e-18	KRT3, KRT1, KRT35, KRT23, KRT12, KRT77, KRT32, KRT5, KRT10, KRT20, KRT74, KRT19, KRT17, KRT26, LMNA, KRT36, VIM, INA, KRT6A	334	64	20562	18.2765	1.21e-14	1.59e-15	1.56e-15
UP_SEQ_FEATURE	REGION:Tail	20	5.93472	6.87e-18	KRT3, KRT1, KRT35, KRT12, KRT77, KRT32, KRT5, KRT10, KRT20, KRT74, KRT17, KRT26, LMNA, KRT36, NEFL, NEFM, VIM, NEFH, INA, KRT6A	334	75	20562	16.4168	1.27e-14	1.59e-15	1.56e-15
GOTERM_CC_DIRECT	GO:0005925~focal adhesion	39	11.5727	1.43e-17	YWHAE, ARF3, ARF1, FBLIM1, YWHAB, ITGB4, TGFB1I1, ILK, NEXN, TRIOBP, CORO1B, HSP90B1, RPL7, YWHAQ, PRKAR2A, RPS3, CHP1, FLNB, CPNE3, YWHAG, VASP, CAP1, YES1, HSPA5, RDX, L1CAM, HSPG2, YWHAZ, HCK, HNRNPK, ITGBL1, VIM, LCP1, PABPC1, P4HB, PFN1, MAPRE2, VCL, SNTB2	335	428	20521	5.5818	7.42e-15	1.85e-15	1.66e-15
GOTERM_MF_DIRECT	GO:0045296~cadherin binding	34	10.089	2.32e-16	YWHAE, LRRC59, DDX3X, YWHAB, ENO1, EVPL, CORO1B, DNAJB1, SNX2, KIF5B, PRDX1, RUVBL1, FLNB, SFN, CCT8, ERC1, PAK2, SPTAN1, TMPO, NCK1, VASP, HSPA5, RDX, EEF2, YWHAZ, SEPTIN7, SND1, HCFC1, KTN1, EEF1G, AFDN, HNRNPK, PFN1, VCL	333	320	18883	6.02498	1.21e-13	4.2e-14	3.92e-14
UP_KW_PTM	KW-0597~Phosphoprotein	246	72.997	1.93e-14	APP, ECI2, ZDHHC5, HNRNPU, PHAX, ENO1, ENO2, MYLK, RPL7, PSMD9, LSM12, RPL18A, DPYSL2, LUC7L, CPNE3, SKP1, TMPO, RBFOX2, FNBP1, KRT3, KRT1, KRT5, SND1, HCFC1, ETHE1, PSME3, PFN1, SAR1A, SLAIN2, EVPL, GLG1, PRDX2, PRDX5, FXR2, SNX2, WDR70, RAD21, PRDX1, PRKAR2A, S100A13, SFN, VASP, LYN, AFAP1L2, ZRANB2, YES1, ST13, RDX, SMARCA5, L1CAM, H1-2, HNRNPL, HNRNPM, H1-4, HAL, HNRNPK, H1-6, EIF6, ANP32E, G…	310	8407	14237	1.34385	4.64e-13	2.41e-13	1.64e-13
UP_KW_MOLECULAR_FUNCTION	KW-0143~Chaperone	27	8.01187	2.86e-14	HSPD1, HSP90B1, DNAJB1, PSMD9, BAG4, DNAJB6, GRPEL1, CCT8, RBBP7, CCT7, HSP90AA1, HSPA5, ST13, PTGES3, SGTA, HSPA2, NPM3, PDIA6, NAP1L4, TIMM10B, SDHAF2, TCP1, CANX, ANP32E, P4HB, ANP32B, FKBP5	201	239	11872	6.67258	1.51e-12	1.51e-12	1.34e-12
UP_KW_DOMAIN	KW-0175~Coiled coil	89	26.4095	7.78e-12	RBM27, APP, NUMA1, YWHAB, KRT23, PSIP1, LAMC1, KRT20, TRIOBP, MYOM3, PPP1R9B, IRF2BPL, EEF1B2, SART1, POF1B, KRT26, KIF5B, NUP62, NEFL, LUC7L, NEFM, EMILIN1, LRRFIP2, HMG20A, ERC1, ERC2, NEFH, SPTAN1, KRT6A, TMPO, FNBP1, KRT3, TUBB, KRT1, KRT35, KRT77, KRT5, KRT32, SMC1A, KRT74, YWHAZ, ALDH3A1, SFPQ, CREB1, STIM1, KRT36, TOP1, INA, VCL, GAS7, LRRC59, FAM114A1, DCTN2, NEXN, SLAIN2, KLC1, CORO1A, E…	235	2738	14600	2.01949	1.94e-10	1.94e-10	1.56e-10
GOTERM_CC_DIRECT	GO:0042470~melanosome	17	5.04451	9.07e-12	RAB2A, YWHAE, RAB5B, HSP90AA1, TMED10, HSPA5, YWHAB, NAP1L1, ATP1A1, YWHAZ, PDIA6, SND1, HSP90B1, PRDX1, CANX, ERP29, P4HB	335	102	20521	10.2095	4.71e-09	9.42e-10	8.44e-10
UP_KW_PTM	KW-0488~Methylation	59	17.5074	3.32e-11	RBM27, DAZAP1, DDX3X, FMR1, ZDHHC5, HNRNPU, TRIOBP, DPYSL2, KIF5B, NEFL, NEFM, TMPO, CAP1, RBFOX1, SNRPN, RBFOX2, KRT3, TUBB, KRT1, KRT77, DNM1, HCFC1, SFPQ, HNRNPUL2, HNRNPH1, ETF1, HNRNPH2, PABPC1, SNRPB, TMED10, RAB1B, SLAIN2, FOXO1, PPP2CB, ALDH3B2, BAG4, DNAJB6, ALDH3B1, LMNA, RPS3, CCT7, HNRNPA0, SH2B1, HSPA5, API5, NAP1L1, HSPA2, EEF2, NPM3, H1-2, HNRNPL, HNRNPM, H1-4, KRT19, HNRNPK, RAB15…	310	1055	14237	2.56836	7.98e-10	2.77e-10	1.88e-10
GOTERM_MF_DIRECT	GO:0019904~protein domain specific binding	23	6.82493	4.14e-11	YWHAE, ARF3, ARF1, HSPA5, NUMA1, YWHAB, TUBB, POU2F2, L1CAM, LIN7C, HNRNPM, HNRNPK, YWHAQ, PRKAR2A, CHMP2A, NEFL, GRB2, VIM, TOP1, YWHAG, SKP1, YWHAH, NCK1	333	217	18883	6.01028	2.25e-08	5.61e-09	5.24e-09
UP_KW_CELLULAR_COMPONENT	KW-0206~Cytoskeleton	62	18.3976	7.4e-11	DDX3X, NUMA1, TGFB1I1, ARPC1A, HNRNPU, TRIOBP, MYLK, PPP1R9B, TUBB6, DPYSL2, KIF5B, TUBB1, RUVBL1, NUP62, CEP170B, NEFL, CHP1, NEFM, ERC1, ERC2, NEFH, SPTAN1, WASHC1, TMOD1, FNBP1, TUBB, LEMD2, HCK, STIM1, TCP1, LCP1, PFN1, MAPRE2, VCL, DCTN2, FBLIM1, NEXN, CRMP1, SLAIN2, KLC1, CORO1A, EVPL, GLG1, CORO1B, PPP2CB, KLC3, PARD6A, RAD21, RPS3, FLNB, CCT8, VASP, YES1, RDX, HSPA2, TUBB4B, TUBB4A, SEPTI…	321	1410	17910	2.45337	3.62e-09	1.21e-09	1.01e-09
GOTERM_MF_DIRECT	GO:0005200~structural constituent of cytoskeleton	17	5.04451	9.12e-11	TUBB, KRT5, KRT20, TUBB4B, TUBB4A, TUBB6, KRT19, LMNA, TUBB1, NEFL, NEFM, VIM, NEFH, SPTAN1, INA, KRT6A, TUBA8	333	110	18883	8.76361	4.95e-08	9.9e-09	9.25e-09
INTERPRO	IPR002957:Keratin_I	11	3.26409	1.08e-10	KRT19, KRT17, KRT26, KRT36, KRT35, KRT23, KRT12, NEFM, KRT10, KRT32, KRT20	337	34	20603	19.7795	1.12e-07	1.84e-08	1.77e-08
UP_SEQ_FEATURE	SITE:Interaction with phosphoserine on interacting protein	7	2.07715	1.19e-10	YWHAE, YWHAQ, YWHAB, SFN, YWHAZ, YWHAG, YWHAH	334	7	20562	61.5629	2.2e-07	2.45e-08	2.41e-08
INTERPRO	IPR036815:14-3-3_dom_sf	7	2.07715	1.24e-10	YWHAE, YWHAQ, YWHAB, SFN, YWHAZ, YWHAG, YWHAH	337	7	20603	61.1365	1.29e-07	1.84e-08	1.77e-08
INTERPRO	IPR000308:14-3-3	7	2.07715	1.24e-10	YWHAE, YWHAQ, YWHAB, SFN, YWHAZ, YWHAG, YWHAH	337	7	20603	61.1365	1.29e-07	1.84e-08	1.77e-08
INTERPRO	IPR023410:14-3-3_domain	7	2.07715	1.24e-10	YWHAE, YWHAQ, YWHAB, SFN, YWHAZ, YWHAG, YWHAH	337	7	20603	61.1365	1.29e-07	1.84e-08	1.77e-08
INTERPRO	IPR023409:14-3-3_CS	7	2.07715	1.24e-10	YWHAE, YWHAQ, YWHAB, SFN, YWHAZ, YWHAG, YWHAH	337	7	20603	61.1365	1.29e-07	1.84e-08	1.77e-08
GOTERM_CC_DIRECT	GO:0005882~intermediate filament	18	5.34125	1.34e-10	KRT3, KRT35, KRT23, KRT12, KRT32, KRT5, KRT10, KRT20, EVPL, KRT19, KRT17, KRT26, LMNA, NEFL, NEFM, VIM, INA, KRT6A	335	140	20521	7.87586	6.96e-08	1.16e-08	1.04e-08
GOTERM_BP_DIRECT	GO:0006457~protein folding	20	5.93472	1.35e-10	HSP90AA1, ST13, PTGES3, LTBP4, PDIA6, HSPD1, HSP90B1, DNAJB1, BAG4, DNAJB6, GRPEL1, TCP1, CANX, ANP32E, ERP29, CCT8, P4HB, CCT7, FKBP5, TXNDC5	327	174	19256	6.7686	2.42e-07	1.21e-07	1.19e-07
UP_SEQ_FEATURE	SITE:Stutter	11	3.26409	1.39e-10	KRT19, LMNA, KRT36, KRT1, KRT35, KRT77, VIM, KRT32, KRT5, KRT74, KRT6A	334	35	20562	19.3483	2.57e-07	2.57e-08	2.53e-08
GOTERM_MF_DIRECT	GO:0042802~identical protein binding	69	20.4748	1.96e-10	YWHAE, APP, YWHAB, FMR1, HNRNPU, RPL7, YWHAQ, DPYSL2, DDI2, KIF5B, CPNE1, NEFL, LUC7L, EMILIN1, HMG20A, YWHAG, YWHAH, HSP90AA1, FNBP1, NUTF2, YWHAZ, DNM1, HCFC1, CREB1, STIM1, HNRNPH1, ETHE1, PSME3, MAPRE2, PAFAH1B2, GAS7, CAMK2D, DCTN2, MVP, HTRA1, HTRA2, CRMP1, CORO1B, NT5C, PRDX5, FXR2, PRDX4, SNX2, GRPEL1, MAT2A, DNAJB6, PRDX1, LMNA, UBQLN1, PACSIN3, RALY, FLNB, FYN, SFN, PAK2, UBQLN2, SPAG9,…	333	1734	18883	2.25646	1.06e-07	1.77e-08	1.65e-08
UP_KW_BIOLOGICAL_PROCESS	KW-0945~Host-virus interaction	38	11.276	2.54e-10	YWHAE, DDX3X, YWHAB, FMR1, PSIP1, HNRNPU, KLC1, HSPD1, NUP62, POLR2E, FYN, PAK2, SKP1, LYN, HSP90AA1, UBE2I, HSPA5, SGTA, SMARCA5, IMMT, YWHAZ, SND1, HCFC1, TUFM, HCK, KRT19, CREB1, HNRNPK, PSMC3, PSME3, CANX, CHMP2A, GRB2, VIM, PABPC1, ANP32B, TOP1, EIF3D	195	687	11447	3.24701	2.06e-08	2.06e-08	1.88e-08
GOTERM_CC_DIRECT	GO:0005856~cytoskeleton	32	9.49555	7.28e-10	TGFB1I1, MVP, KRT23, HTRA2, KRT20, EVPL, CORO1A, KRT26, DPYSL2, FLNB, NEFH, TMOD1, VASP, FNBP1, TUBB, KRT1, RDX, KRT35, KRT12, KRT77, KRT10, KRT32, TUBB4B, HCK, KRT19, KRT17, TRIP11, VIM, P4HB, PFN1, VCL, SNTB2	335	526	20521	3.72664	3.78e-07	5.4e-08	4.84e-08
SMART	SM00101:14_3_3	7	2.07715	7.66e-10	YWHAE, YWHAQ, YWHAB, SFN, YWHAZ, YWHAG, YWHAH	238	7	10690	44.916	1.36e-07	6.78e-08	6.67e-08
GOTERM_MF_DIRECT	GO:0051082~unfolded protein binding	17	5.04451	1.03e-09	HSP90AA1, HSPA5, PTGES3, HTRA2, HSPA2, TUBB4B, HSPD1, NAP1L4, HSP90B1, TIMM10B, DNAJB1, DNAJB6, GRPEL1, TCP1, CANX, CCT8, CCT7	333	129	18883	7.47284	5.59e-07	7.99e-08	7.46e-08
UP_SEQ_FEATURE	CROSSLNK:Glycyl lysine isopeptide (Lys-Gly) (interchain with G-Cter in SUMO2)	52	15.4303	2.07e-09	DDX3X, NUMA1, PSIP1, HNRNPU, IRF2BPL, EEF1B2, SART1, PTBP1, RPL18A, KIF5B, RUVBL1, TMPO, SND1, HCFC1, EEF1G, SFPQ, CREB1, HNRNPH1, CSDE1, ETF1, HNRNPH2, TOP1, MVP, GPALPP1, HSPD1, MAT2A, WDR70, PRDX1, RAD21, LMNA, GAR1, RPS3, POLR2E, RALY, RBBP7, CCT8, CCT7, HNRNPA0, RBM39, UBE2I, HSPA5, PLEKHA2, PTGES3, SMARCA5, CDC5L, HNRNPL, HNRNPM, HNRNPK, KRT17, ANP32E, VIM, TARDBP	334	1277	20562	2.50687	3.83e-06	3.48e-07	3.43e-07
UP_SEQ_FEATURE	CROSSLNK:Glycyl lysine isopeptide (Lys-Gly) (interchain with G-Cter in SUMO2); alternate	25	7.4184	3.06e-09	YWHAE, NUMA1, YWHAB, SF3B6, HNRNPU, ENO1, ENO2, SART1, YWHAQ, RBBP4, U2AF2, PRDX1, RUVBL1, LMNA, RPS3, RALY, RBBP7, UBE2I, HNRNPM, SFPQ, HNRNPK, KRT17, VIM, TOP1, PFN1	334	349	20562	4.40995	5.66e-06	4.71e-07	4.64e-07
GOTERM_CC_DIRECT	GO:0005634~nucleus	149	44.2136	3.61e-09	APP, FMR1, HNRNPU, PHAX, ENO1, RPL7, NFU1, PSMD9, TUBB6, RUVBL1, CPNE1, CHP1, CPNE3, KRT6A, SKP1, TMPO, RAB2A, RBFOX1, SNRPN, RBFOX2, IMP3, KRT1, KRT5, LEMD2, GTF2F2, SND1, HCFC1, PRPF4, HNRNPUL2, PSME3, SNRPG, PFN1, SNRPB, FKBP5, HTRA2, FOXO1, HSP90B1, BAG4, PRDX5, FXR2, PRDX4, WDR70, PRDX1, RAD21, S100A13, SFN, LYN, POU2F1, UBE2I, HSPA5, API5, SMARCA5, HSPA2, POU2F2, HSPA12A, EEF2, POU2F3, H1-2…	335	6021	20521	1.5159	1.87e-06	2.34e-07	2.1e-07
PIR_SUPERFAMILY	PIRSF000868:14-3-3	7	2.07715	4.66e-09	YWHAE, YWHAQ, YWHAB, SFN, YWHAZ, YWHAG, YWHAH	61	7	1940	31.8033	2.19e-07	2.19e-07	2.19e-07
UP_SEQ_FEATURE	DOMAIN:14-3-3	6	1.78042	6.4e-09	YWHAE, YWHAQ, YWHAB, YWHAZ, YWHAG, YWHAH	334	6	20562	61.5629	1.18e-05	9.1e-07	8.95e-07
GOTERM_CC_DIRECT	GO:0005788~endoplasmic reticulum lumen	23	6.82493	8.7e-09	COL17A1, APP, COL15A1, ITIH2, HSPA5, LAMB2, COL11A1, CTSZ, SELENOF, LAMC1, F2, PDIA6, HSP90B1, KTN1, COL3A1, VCAN, COL2A1, COL6A2, ALB, CANX, ERP29, P4HB, TXNDC5	335	310	20521	4.54485	4.51e-06	4.56e-07	4.09e-07
GOTERM_CC_DIRECT	GO:1990904~ribonucleoprotein complex	22	6.52819	8.79e-09	DAZAP1, SNRPN, MVP, FMR1, HNRNPU, PHAX, EEF2, RPL7, HNRNPL, HNRNPM, HNRNPK, RPL18A, HNRNPH1, NUP62, RUVBL1, RPS3, HNRNPH2, VIM, PABPC1, PABPC1L, SNRPB, HNRNPA0	335	283	20521	4.76201	4.56e-06	4.56e-07	4.09e-07
UP_KW_PTM	KW-1017~Isopeptide bond	77	22.8487	2.53e-08	YWHAE, APP, DDX3X, NUMA1, YWHAB, PSIP1, HNRNPU, ENO1, ENO2, IRF2BPL, EEF1B2, SART1, PTBP1, TUBB6, YWHAQ, RPL18A, KIF5B, TUBB1, RUVBL1, WASHC1, TMPO, SKP1, CAP1, TUBB, SND1, HCFC1, EEF1G, SFPQ, CREB1, HNRNPH1, CSDE1, ETF1, HNRNPH2, TOP1, PFN1, SF3B6, MVP, GPALPP1, NEDD8, HSPD1, RBBP4, MAT2A, WDR70, U2AF2, PRDX1, RAD21, LMNA, GAR1, RPS3, POLR2E, RALY, FLNB, RBBP7, CCT8, CCT7, HNRNPA0, RBM39, UBE2I,…	310	1868	14237	1.89309	6.07e-07	1.58e-07	1.07e-07
GOTERM_MF_DIRECT	GO:0005198~structural molecule activity	18	5.34125	5.76e-08	NUMA1, LAMB2, TUBB, KRT35, KRT23, KRT12, KRT32, LAMC1, KRT10, EVPL, SEPTIN7, KRT19, KRT17, KRT26, LMNA, NEFM, VCL, SNTB2	333	193	18883	5.28862	3.13e-05	3.91e-06	3.65e-06
UP_KW_MOLECULAR_FUNCTION	KW-0694~RNA-binding	35	10.3858	1.12e-07	RBM27, DAZAP1, DDX3X, FMR1, SF3B6, HNRNPU, PHAX, RPL7, PTBP1, FXR2, U2AF2, GAR1, RPS3, RALY, HNRNPA0, RBM39, RBFOX1, SNRPN, RBFOX2, ZRANB2, IMP3, CDC5L, HNRNPL, HNRNPM, SFPQ, HNRNPK, HNRNPH1, CSDE1, SNRPG, HNRNPH2, PABPC1L, PABPC1, TARDBP, EIF3D, SNRPB	201	753	11872	2.74537	5.95e-06	2.98e-06	2.64e-06
UP_SEQ_FEATURE	DOMAIN:RRM 2	13	3.85757	1.85e-07	RBM39, DAZAP1, HNRNPL, PTBP1, HNRNPM, SFPQ, U2AF2, HNRNPH1, HNRNPH2, PABPC1, PABPC1L, TARDBP, HNRNPA0	334	108	20562	7.41035	0.000343	2.28e-05	2.25e-05
UP_SEQ_FEATURE	DOMAIN:RRM 1	13	3.85757	1.85e-07	RBM39, DAZAP1, HNRNPL, PTBP1, HNRNPM, SFPQ, U2AF2, HNRNPH1, HNRNPH2, PABPC1, PABPC1L, TARDBP, HNRNPA0	334	108	20562	7.41035	0.000343	2.28e-05	2.25e-05
UP_KW_CELLULAR_COMPONENT	KW-0416~Keratin	16	4.74777	2.41e-07	KRT3, KRT1, KRT35, KRT23, KRT12, KRT77, KRT32, KRT5, KRT10, KRT20, KRT74, KRT19, KRT17, KRT26, KRT36, KRT6A	321	163	17910	5.47675	1.18e-05	2.96e-06	2.47e-06
UP_KW_BIOLOGICAL_PROCESS	KW-0508~mRNA splicing	21	6.23145	2.78e-07	RBM39, RBFOX1, RBFOX2, ZRANB2, SF3B6, FMR1, HNRNPU, CDC5L, SART1, PRPF4, PTBP1, HNRNPM, SFPQ, HNRNPK, U2AF2, HNRNPH1, SNRPG, RALY, PABPC1, TARDBP, SNRPB	195	309	11447	3.98949	2.25e-05	1.13e-05	1.03e-05
GOTERM_CC_DIRECT	GO:0071013~catalytic step 2 spliceosome	12	3.56083	2.99e-07	SART1, HNRNPM, HNRNPK, SNRPN, HNRNPH1, SF3B6, SNRPG, HNRNPU, CDC5L, RALY, PABPC1, SNRPB	335	92	20521	7.99001	0.000155	1.41e-05	1.27e-05
UP_KW_MOLECULAR_FUNCTION	KW-0687~Ribonucleoprotein	21	6.23145	3.33e-07	MRPS28, SNRPN, IMP3, MVP, FMR1, HNRNPU, MRPL12, RPL7, HNRNPL, HNRNPM, HNRNPK, RPL18A, HNRNPH1, GAR1, RPS3, SNRPG, RALY, HNRNPH2, SNRPB, HNRNPA0, RPS12	201	314	11872	3.95019	1.77e-05	5.75e-06	5.1e-06
INTERPRO	IPR000504:RRM_dom	18	5.34125	3.45e-07	RBM27, RBM39, DAZAP1, RBFOX1, RBFOX2, SF3B6, HNRNPL, PTBP1, HNRNPM, SFPQ, U2AF2, HNRNPH1, RALY, HNRNPH2, PABPC1, PABPC1L, TARDBP, HNRNPA0	337	235	20603	4.6828	0.000358	4.48e-05	4.3e-05
UP_KW_MOLECULAR_FUNCTION	KW-0009~Actin-binding	20	5.93472	4.34e-07	TMOD1, VASP, CAP1, RDX, ARPC1A, NEXN, CORO1A, TRIOBP, CORO1B, PPP1R9B, MYLK, POF1B, PLS3, FLNB, LCP1, PFN1, SPTAN1, WASHC1, VCL, SNTB2	201	290	11872	4.07343	2.3e-05	5.75e-06	5.1e-06
GOTERM_BP_DIRECT	GO:0030855~epithelial cell differentiation	12	3.56083	8.36e-07	KRT19, KRT17, KRT3, TGFB1I1, KRT26, KRT36, KRT35, KRT23, KRT12, KRT10, KRT32, KRT20	327	98	19256	7.21063	0.00149932	0.0005	0.000493
GOTERM_CC_DIRECT	GO:1904813~ficolin-1-rich granule lumen	13	3.85757	9.65e-07	HSP90AA1, DDX3X, MVP, KRT1, CTSZ, EEF2, CTSS, PRDX4, PSMC3, CCT8, OSTF1, VCL, PAFAH1B2	335	125	20521	6.3707	0.000501	4.17e-05	3.74e-05
GOTERM_MF_DIRECT	GO:0008379~thioredoxin peroxidase activity	5	1.48368	1.37e-06	PRDX2, PRDX5, PRDX4, PRDX1, SELENOF	333	6	18883	47.2548	0.000743	8.26e-05	7.71e-05
UP_SEQ_FEATURE	DOMAIN:RRM 3	9	2.67062	1.51e-06	HNRNPL, RBM39, PTBP1, HNRNPM, HNRNPH1, U2AF2, HNRNPH2, PABPC1L, PABPC1	334	51	20562	10.864	0.00278838	0.000175	0.000172
UP_KW_LIGAND	KW-0547~Nucleotide-binding	55	16.3205	1.64e-06	ARF3, ARF1, DDX3X, ILK, HNRNPU, HK1, MYLK, TUBB6, KIF5B, TUBB1, RUVBL1, RAB2A, HSP90AA1, TUBB, SMC1A, DNM1, TUFM, HCK, TCP1, ARF5, CAMK2D, RAB5B, SAR1A, RAB1B, AK3, ATP1A1, HSPD1, HSP90B1, NT5C, ATP5F1B, MAT2A, PRKAR2A, FYN, CCT8, CCT7, PAK2, LYN, UBE2I, YES1, HSPA5, TXNRD2, SMARCA5, HSPA2, TUBB4B, HSPA12A, EEF2, TUBB4A, ACSF2, SEPTIN7, PC, PSMC3, RAB15, PSMC1, UBE2M, TUBA8	114	1871	6921	1.78465	4.44e-05	4.44e-05	4.44e-05
UP_SEQ_FEATURE	DOMAIN:RRM	17	5.04451	1.95e-06	RBM27, RBM39, DAZAP1, RBFOX1, RBFOX2, SF3B6, HNRNPL, PTBP1, HNRNPM, SFPQ, U2AF2, HNRNPH1, RALY, HNRNPH2, PABPC1, PABPC1L, TARDBP	334	239	20562	4.37895	0.00359477	0.000212	0.000208
INTERPRO	IPR035979:RBD_domain_sf	18	5.34125	2.03e-06	RBM27, RBM39, DAZAP1, RBFOX1, RBFOX2, SF3B6, HNRNPL, PTBP1, HNRNPM, SFPQ, U2AF2, HNRNPH1, RALY, HNRNPH2, PABPC1, PABPC1L, TARDBP, HNRNPA0	337	267	20603	4.12156	0.0021076	0.000234	0.000225
UP_KW_DOMAIN	KW-0676~Redox-active center	9	2.67062	2.13e-06	PRDX2, PRDX5, PRDX4, TXNRD2, PRDX1, TXNL1, P4HB, PDIA6, TXNDC5	235	54	14600	10.3546	5.32e-05	2.66e-05	2.13e-05
GOTERM_MF_DIRECT	GO:0051087~chaperone binding	12	3.56083	2.41e-06	DNAJB1, BAG4, GRPEL1, DNAJB6, HSPA5, PTGES3, ALB, ERP29, STUB1, HSPA2, ATP1A1, HSPD1	333	105	18883	6.48065	0.00130567	0.000131	0.000122
INTERPRO	IPR012677:Nucleotide-bd_a/b_plait_sf	18	5.34125	2.61e-06	RBM27, RBM39, DAZAP1, RBFOX1, RBFOX2, SF3B6, HNRNPL, PTBP1, HNRNPM, SFPQ, U2AF2, HNRNPH1, RALY, HNRNPH2, PABPC1, PABPC1L, TARDBP, HNRNPA0	337	272	20603	4.0458	0.00270837	0.000271	0.00026
GOTERM_MF_DIRECT	GO:0030280~structural constituent of epidermis	8	2.37389	3.19e-06	KRT3, KRT36, KRT1, KRT77, KRT10, KRT5, KRT74, KRT6A	333	37	18883	12.2607	0.00173053	0.000157	0.000147
INTERPRO	IPR013766:Thioredoxin_domain	8	2.37389	3.38e-06	PRDX2, PRDX5, PRDX4, PRDX1, TXNL1, P4HB, PDIA6, TXNDC5	337	40	20603	12.2273	0.00350614	0.000319	0.000307
KEGG_PATHWAY	hsa04915:Estrogen signaling pathway	15	4.45104	3.61e-06	HSP90AA1, KRT35, KRT23, KRT12, KRT32, KRT10, KRT20, HSP90B1, KRT19, CREB1, KRT17, KRT26, KRT36, GRB2, FKBP5	204	137	8662	4.64899	0.000892	0.000503	0.000468
KEGG_PATHWAY	hsa05014:Amyotrophic lateral sclerosis	25	7.4184	4.07e-06	DCTN2, KLC1, PSMD9, TUBB6, KLC3, ATP5F1B, KIF5B, TUBB1, NUP62, UBQLN1, NEFL, NEFM, NUP43, NEFH, UBQLN2, GPX1, HSPA5, TUBB, TUBB4B, TUBB4A, PSMC3, PSMC1, TARDBP, PFN1, TUBA8	204	364	8662	2.91626	0.00100502	0.000503	0.000468
UP_KW_CELLULAR_COMPONENT	KW-0965~Cell junction	23	6.82493	4.77e-06	VASP, COL17A1, ITGB4, FBLIM1, TGFB1I1, PARD6G, NEXN, ILK, LIN7C, EVPL, PPP1R9B, AFDN, HCK, PARD6B, PARD6A, HNRNPK, POF1B, CPNE3, LCP1, DSC2, VCL, DSC3, SNTB2	321	409	17910	3.13758	0.000234	4.67e-05	3.91e-05
SMART	SM00360:RRM	18	5.34125	7.24e-06	RBM27, RBM39, DAZAP1, RBFOX1, RBFOX2, SF3B6, HNRNPL, PTBP1, HNRNPM, SFPQ, U2AF2, HNRNPH1, RALY, HNRNPH2, PABPC1, PABPC1L, TARDBP, HNRNPA0	238	219	10690	3.69172	0.00128061	0.000427	0.00042
UP_SEQ_FEATURE	DOMAIN:Thioredoxin	8	2.37389	7.34e-06	PRDX2, PRDX5, PRDX4, PRDX1, TXNL1, P4HB, PDIA6, TXNDC5	334	45	20562	10.9445	0.0134689	0.000753	0.000741
GOTERM_MF_DIRECT	GO:0003729~mRNA binding	17	5.04451	7.51e-06	HSP90AA1, RBFOX1, DDX3X, RBFOX2, SF3B6, FMR1, MRPL12, RPL7, HNRNPL, PTBP1, HNRNPM, FXR2, HNRNPK, RPS3, LUC7L, PABPC1, HNRNPA0	333	245	18883	3.93468	0.00406842	0.00034	0.000317
GOTERM_BP_DIRECT	GO:0000398~mRNA splicing, via spliceosome	15	4.45104	7.92e-06	SNRPN, SF3B6, HNRNPU, CDC5L, SART1, PRPF4, HNRNPM, HNRNPK, U2AF2, HNRNPH1, PPP1R7, SNRPG, RALY, PABPC1, SNRPB	327	199	19256	4.43871	0.0141102	0.00321164	0.00316512
GOTERM_BP_DIRECT	GO:0050821~protein stabilization	16	4.74777	8.95e-06	HSP90AA1, PTGES3, NAPG, HSPD1, HCFC1, BAG4, CREB1, TCP1, RUVBL1, POLR2E, CHP1, STUB1, CCT8, PFN1, CCT7, DSC3	327	229	19256	4.11437	0.01593	0.00321164	0.00316512
KEGG_PATHWAY	hsa04141:Protein processing in endoplasmic reticulum	16	4.74777	9.99e-06	HSP90AA1, SAR1A, HSPA5, FBXO2, PDIA6, DDOST, HSP90B1, DNAJB1, CANX, ERP29, UBQLN1, STUB1, P4HB, SKP1, UBQLN2, TXNDC5	204	170	8662	3.99631	0.00246415	0.000822	0.000766
INTERPRO	IPR036249:Thioredoxin-like_sf	12	3.56083	1.1e-05	EEF1G, PRDX2, PRDX5, PRDX4, GPX1, PRDX1, TXNL1, ERP29, SELENOF, P4HB, PDIA6, TXNDC5	337	132	20603	5.55786	0.0113769	0.000954	0.000916
UP_KW_PTM	KW-0832~Ubl conjugation	90	26.7062	1.22e-05	YWHAE, APP, DDX3X, NUMA1, YWHAB, FMR1, PSIP1, HNRNPU, ENO1, ENO2, TRIOBP, IRF2BPL, EEF1B2, SART1, PTBP1, YWHAQ, RPL18A, KIF5B, RUVBL1, NEFL, WASHC1, TMPO, SKP1, CAP1, HSP90AA1, TUBB, SMC1A, SND1, HCFC1, EEF1G, HCK, SFPQ, CREB1, HNRNPH1, CSDE1, CANX, ETF1, HNRNPH2, TOP1, PFN1, SF3B6, MVP, GPALPP1, CORO1A, FOXO1, PLD3, HSPD1, PPP2CB, RBBP4, MAT2A, WDR70, U2AF2, PRDX1, RAD21, LMNA, UBQLN1, GAR1, RPS…	310	2686	14237	1.53884	0.000292	6.09e-05	4.14e-05
UP_KW_BIOLOGICAL_PROCESS	KW-0507~mRNA processing	21	6.23145	1.36e-05	RBM39, RBFOX1, RBFOX2, ZRANB2, SF3B6, FMR1, HNRNPU, CDC5L, SART1, PRPF4, PTBP1, HNRNPM, SFPQ, HNRNPK, U2AF2, HNRNPH1, SNRPG, RALY, PABPC1, TARDBP, SNRPB	195	398	11447	3.09737	0.0010972	0.000366	0.000334
INTERPRO	IPR012394:Aldehyde_DH_NAD(P)	4	1.18694	1.7e-05	ALDH3A2, ALDH3A1, ALDH3B2, ALDH3B1	337	4	20603	61.1365	0.01748	0.0013565	0.00130292
UP_KW_CELLULAR_COMPONENT	KW-0747~Spliceosome	13	3.85757	2.01e-05	SF3B6, HNRNPU, CDC5L, SART1, PRPF4, HNRNPM, HNRNPK, U2AF2, HNRNPH1, SNRPG, RALY, PABPC1, SNRPB	321	153	17910	4.7407	0.000983	0.000164	0.000137
KEGG_PATHWAY	hsa05132:Salmonella infection	19	5.63798	2.07e-05	RAB5B, ARF1, HSP90AA1, DCTN2, TUBB, ARPC1A, TUBB4B, KLC1, TUBB4A, HSP90B1, TUBB6, KLC3, KIF5B, TUBB1, RPS3, FLNB, PFN1, SKP1, TUBA8	204	249	8662	3.23998	0.0050922	0.00127629	0.00118845
GOTERM_CC_DIRECT	GO:0005884~actin filament	10	2.96736	2.48e-05	TMOD1, HCK, YES1, POF1B, PLS3, FYN, LCP1, CORO1A, CORO1B, GAS7	335	95	20521	6.44808	0.0127656	0.000988	0.000885
GOTERM_CC_DIRECT	GO:0005874~microtubule	18	5.34125	2.72e-05	DCTN2, TUBB, TUBB4B, KLC1, TUBB4A, DNM1, TUBB6, KLC3, STIM1, DPYSL2, KIF5B, TUBB1, TCP1, CEP170B, CCT8, CCT7, SNTB2, TUBA8	335	326	20521	3.38227	0.0140069	0.00100755	0.000903
GOTERM_MF_DIRECT	GO:0044183~protein binding involved in protein folding	8	2.37389	2.9e-05	DNAJB1, DNAJB6, HSPA5, TCP1, ANP32E, CCT8, HSPA2, CCT7	333	51	18883	8.89501	0.0156502	0.00121336	0.00113292
UP_SEQ_FEATURE	REGION:Linker 2	5	1.48368	3.02e-05	LMNA, NEFL, NEFM, NEFH, INA	334	12	20562	25.6512	0.054245	0.00293531	0.00288766
UP_KW_LIGAND	KW-0342~GTP-binding	19	5.63798	3.15e-05	RAB2A, ARF3, RAB5B, ARF1, SAR1A, RAB1B, TUBB, AK3, TUBB4B, EEF2, TUBB4A, SEPTIN7, DNM1, TUFM, TUBB6, RAB15, TUBB1, ARF5, TUBA8	114	375	6921	3.076	0.000849	0.000425	0.000425
GOTERM_BP_DIRECT	GO:0030433~ubiquitin-dependent ERAD pathway	9	2.67062	3.9e-05	HSPA5, FBXO2, SGTA, CANX, UBQLN1, STUB1, ERLIN2, HSP90B1, UBQLN2	327	75	19256	7.06642	0.0676125	0.00935069	0.00921524
GOTERM_BP_DIRECT	GO:0031424~keratinization	9	2.67062	3.9e-05	KRT17, KRT3, KRT1, KRT77, SFN, KRT5, EVPL, KRT74, KRT6A	327	75	19256	7.06642	0.0676125	0.00935069	0.00921524
UP_SEQ_FEATURE	MOTIF:MREI motif	5	1.48368	4.3e-05	TUBB6, TUBB, TUBB1, TUBB4B, TUBB4A	334	13	20562	23.678	0.0764519	0.00383684	0.00377456
GOTERM_MF_DIRECT	GO:0044325~ion channel binding	12	3.56083	4.33e-05	LYN, YWHAE, PPP2CB, CAMK2D, HSP90AA1, YES1, YWHAQ, FMR1, FYN, YWHAZ, YWHAH, PPP1R9B	333	142	18883	4.79203	0.0232154	0.00167776	0.00156652
UP_SEQ_FEATURE	CROSSLNK:Glycyl lysine isopeptide (Lys-Gly) (interchain with G-Cter in SUMO1); alternate	13	3.85757	4.36e-05	UBE2I, HSPA5, NUMA1, HNRNPU, EEF2, SART1, HNRNPM, HNRNPK, KRT17, LMNA, RUVBL1, VIM, TOP1	334	182	20562	4.39735	0.0774147	0.00383684	0.00377456
INTERPRO	IPR013838:Beta-tubulin_BS	5	1.48368	4.42e-05	TUBB6, TUBB, TUBB1, TUBB4B, TUBB4A	337	13	20603	23.514	0.0448684	0.00327894	0.00314942
GOTERM_BP_DIRECT	GO:0006979~response to oxidative stress	11	3.26409	4.67e-05	PRDX2, APP, PRDX5, PRDX4, GPX1, TXNRD2, PRDX1, ALDH3B1, KRT1, PSIP1, OXR1	327	123	19256	5.2663	0.0803306	0.00935069	0.00921524
GOTERM_BP_DIRECT	GO:0060341~regulation of cellular localization	4	1.18694	4.69e-05	CAMK2D, PARD6B, PARD6A, PARD6G	327	5	19256	47.1095	0.0807141	0.00935069	0.00921524
GOTERM_MF_DIRECT	GO:0004028~3-chloroallyl aldehyde dehydrogenase activity	4	1.18694	5.25e-05	ALDH3A2, ALDH3A1, ALDH3B2, ALDH3B1	333	5	18883	45.3646	0.0280901	0.00189943	0.0017735
INTERPRO	IPR037103:Tubulin/FtsZ-like_C	6	1.78042	5.56e-05	TUBB6, TUBB, TUBB1, TUBB4B, TUBB4A, TUBA8	337	26	20603	14.1084	0.0560519	0.00360516	0.00346276
INTERPRO	IPR032444:Keratin_2_head	6	1.78042	5.56e-05	KRT3, KRT1, KRT77, KRT5, KRT74, KRT6A	337	26	20603	14.1084	0.0560519	0.00360516	0.00346276
GOTERM_BP_DIRECT	GO:0008380~RNA splicing	14	4.1543	6.03e-05	RBM39, RBFOX1, SNRPN, RBFOX2, ZRANB2, FMR1, PPP1R9B, PRPF4, PTBP1, SFPQ, U2AF2, SNRPG, TARDBP, SNRPB	327	209	19256	3.94457	0.102644	0.01083	0.0106731
INTERPRO	IPR018316:Tubulin/FtsZ_2-layer-sand-dom	6	1.78042	6.73e-05	TUBB6, TUBB, TUBB1, TUBB4B, TUBB4A, TUBA8	337	27	20603	13.5859	0.0674697	0.00388063	0.00372735
INTERPRO	IPR023123:Tubulin_C	6	1.78042	6.73e-05	TUBB6, TUBB, TUBB1, TUBB4B, TUBB4A, TUBA8	337	27	20603	13.5859	0.0674697	0.00388063	0.00372735
GOTERM_CC_DIRECT	GO:0032991~macromolecular complex	27	8.01187	7.23e-05	ARF3, DAZAP1, ARF1, NUMA1, HNRNPU, ATP1A1, CORO1A, HSPD1, HSP90B1, SNX2, YWHAQ, RBBP4, PRKAR2A, UBQLN1, RBM39, HSP90AA1, HSPA5, PLEKHA2, PTGES3, TUBB, ERLIN2, HCFC1, COL6A2, ALB, P4HB, VCL, SNTB2	335	692	20521	2.39007	0.0368385	0.00250219	0.00224185
INTERPRO	IPR003054:Keratin_II	6	1.78042	8.08e-05	KRT3, KRT1, KRT77, KRT5, KRT74, KRT6A	337	28	20603	13.1007	0.080486	0.00388193	0.0037286
INTERPRO	IPR008280:Tub_FtsZ_C	6	1.78042	8.08e-05	TUBB6, TUBB, TUBB1, TUBB4B, TUBB4A, TUBA8	337	28	20603	13.1007	0.080486	0.00388193	0.0037286
INTERPRO	IPR017975:Tubulin_CS	6	1.78042	8.08e-05	TUBB6, TUBB, TUBB1, TUBB4B, TUBB4A, TUBA8	337	28	20603	13.1007	0.080486	0.00388193	0.0037286
INTERPRO	IPR002453:Beta_tubulin	5	1.48368	8.23e-05	TUBB6, TUBB, TUBB1, TUBB4B, TUBB4A	337	15	20603	20.3788	0.0818606	0.00388193	0.0037286
GOTERM_CC_DIRECT	GO:0005938~cell cortex	12	3.56083	8.55e-05	PARD6B, PARD6A, NUMA1, FNBP1, CTSZ, PARD6G, GRB2, FLNB, ENO1, PFN1, SPTAN1, CORO1A	335	165	20521	4.45503	0.043392	0.00271332	0.00243101
GOTERM_CC_DIRECT	GO:0015630~microtubule cytoskeleton	13	3.85757	8.89e-05	RBM39, TUBB, SLAIN2, TUBB4B, TUBB4A, GTF2F2, SEPTIN7, TUBB6, TUBB1, CHP1, MAPRE2, SPTAN1, TUBA8	335	195	20521	4.08378	0.0450807	0.00271332	0.00243101
GOTERM_BP_DIRECT	GO:0007160~cell-matrix adhesion	10	2.96736	9.21e-05	TIMM10B, COL17A1, COL3A1, ITGB4, ILK, ITGBL1, EMILIN1, L1CAM, NID1, VCL	327	108	19256	5.45249	0.152386	0.0150293	0.0148116
INTERPRO	IPR003008:Tubulin_FtsZ_GTPase	6	1.78042	9.64e-05	TUBB6, TUBB, TUBB1, TUBB4B, TUBB4A, TUBA8	337	29	20603	12.6489	0.0952037	0.00416836	0.00400371
INTERPRO	IPR000217:Tubulin	6	1.78042	9.64e-05	TUBB6, TUBB, TUBB1, TUBB4B, TUBB4A, TUBA8	337	29	20603	12.6489	0.0952037	0.00416836	0.00400371
UP_KW_BIOLOGICAL_PROCESS	KW-0653~Protein transport	26	7.71513	9.69e-05	ARF3, RAB5B, ARF1, TMED10, SAR1A, RAB1B, MVP, PHAX, LIN7C, NAPG, SNX2, NUP62, S100A13, STX6, CHP1, NUP43, ERC1, WASHC1, RAB2A, NUTF2, AP2B1, ARCN1, TIMM10B, RAB15, CHMP2A, ARF5	195	648	11447	2.35535	0.00781535	0.00196142	0.00179191
GOTERM_MF_DIRECT	GO:0050815~phosphoserine binding	4	1.18694	0.000104	YWHAE, YWHAB, YWHAZ, YWHAG	333	6	18883	37.8038	0.0546899	0.00351496	0.00328192
INTERPRO	IPR036525:Tubulin/FtsZ_GTPase_sf	6	1.78042	0.000114	TUBB6, TUBB, TUBB1, TUBB4B, TUBB4A, TUBA8	337	30	20603	12.2273	0.111714	0.0047382	0.00455105
GOTERM_MF_DIRECT	GO:0051015~actin filament binding	14	4.1543	0.000117	ARPC1A, NEXN, CORO1A, TRIOBP, CORO1B, PPP1R9B, AFDN, POF1B, PLS3, FLNB, LCP1, SPTAN1, VCL, GAS7	333	215	18883	3.69246	0.0618099	0.00374857	0.00350005
GOTERM_CC_DIRECT	GO:0034774~secretory granule lumen	10	2.96736	0.000119	HSP90AA1, PRDX4, DDX3X, PSMC3, MVP, OSTF1, CCT8, EEF2, VCL, PAFAH1B2	335	116	20521	5.28075	0.0599979	0.00343719	0.00307957
GOTERM_MF_DIRECT	GO:0005525~GTP binding	20	5.93472	0.000124	RAB2A, ARF3, RAB5B, ARF1, HSP90AA1, SAR1A, RAB1B, TUBB, AK3, TUBB4B, EEF2, TUBB4A, SEPTIN7, DNM1, TUFM, TUBB6, RAB15, TUBB1, ARF5, TUBA8	333	409	18883	2.7729	0.0652522	0.00374857	0.00350005
GOTERM_MF_DIRECT	GO:0031625~ubiquitin protein ligase binding	17	5.04451	0.000139	LYN, YWHAE, HSP90AA1, HSPA5, TUBB, NEDD8, ERLIN2, YWHAZ, FOXO1, TRIOBP, HSPD1, BAG4, PRKAR2A, TCP1, STUB1, WASHC1, VCL	333	312	18883	3.08973	0.0728252	0.00397936	0.00371554
INTERPRO	IPR006821:Intermed_filament_DNA-bd	4	1.18694	0.000143	NEFL, NEFM, VIM, INA	337	7	20603	34.9351	0.138238	0.00572176	0.00549575
UP_KW_CELLULAR_COMPONENT	KW-0272~Extracellular matrix	16	4.74777	0.000154	COL17A1, POSTN, COL15A1, LAMB2, COL11A1, LTBP4, LPL, LAMC1, NID1, HSPG2, DCN, COL3A1, VCAN, COL2A1, COL6A2, EMILIN1	321	278	17910	3.21119	0.00750693	0.00107638	0.000901
GOTERM_CC_DIRECT	GO:0014069~postsynaptic density	14	4.1543	0.000158	ARF3, ARF1, FMR1, ATP1A1, PPP1R9B, RPL7, DNAJB1, FXR2, RPS3, NPTN, FYN, HNRNPH2, PAK2, NEFH	335	239	20521	3.58826	0.0789059	0.00413939	0.0037087
GOTERM_CC_DIRECT	GO:0005654~nucleoplasm	93	27.5964	0.00016	DAZAP1, DDX3X, NUMA1, FMR1, ZDHHC5, PSIP1, HNRNPU, PHAX, PPP1R9B, IRF2BPL, NFU1, SART1, PSMD9, PTBP1, DDI2, RUVBL1, NUP62, CPNE1, CPNE3, RPS12, SKP1, HSP90AA1, SNRPN, RBFOX2, IMP3, NUTF2, SMC1A, GTF2F2, YWHAZ, HCFC1, PRPF4, SFPQ, CREB1, HNRNPUL2, HNRNPH1, ETHE1, PSME3, SNRPG, HNRNPH2, TOP1, SNRPB, FKBP5, CAMK2D, FAM114A1, SF3B6, NEDD8, FOXO1, DNAJB1, GRPEL1, RBBP4, WDR70, DNAJB6, U2AF2, RAD21, LM…	335	3972	20521	1.43426	0.0794596	0.00413939	0.0037087
GOTERM_BP_DIRECT	GO:0033554~cellular response to stress	5	1.48368	0.000161	PRDX2, PRDX4, PRDX1, UBQLN1, UBQLN2	327	17	19256	17.3197	0.251331	0.0241195	0.0237702
GOTERM_MF_DIRECT	GO:0003924~GTPase activity	18	5.34125	0.000184	RAB2A, ARF3, RAB5B, ARF1, DDX3X, SAR1A, RAB1B, TUBB, TUBB4B, EEF2, TUBB4A, SEPTIN7, DNM1, TUFM, TUBB6, RAB15, TUBB1, ARF5	333	353	18883	2.89151	0.0950695	0.0049944	0.00466328
GOTERM_CC_DIRECT	GO:0010494~cytoplasmic stress granule	9	2.67062	0.000186	RBFOX1, HNRNPK, DDX3X, FXR2, CSDE1, FMR1, PABPC1L, PABPC1, TARDBP	335	97	20521	5.68361	0.092115	0.00454392	0.00407115
UP_SEQ_FEATURE	DOMAIN:PDZ	11	3.26409	0.000191	MPP1, PSMD9, AFDN, PARD6B, PARD6A, HTRA1, HTRA2, PARD6G, LIN7C, SNTB2, PPP1R9B	334	152	20562	4.45521	0.29742	0.0160437	0.0157833
GOTERM_CC_DIRECT	GO:0045111~intermediate filament cytoskeleton	7	2.07715	0.000193	KRT17, KRT36, NEFM, CCT8, VIM, KRT20, EVPL	335	52	20521	8.2461	0.0951408	0.00454392	0.00407115
GOTERM_BP_DIRECT	GO:0036503~ERAD pathway	9	2.67062	0.000195	HSPA5, FBXO2, SGTA, CANX, UBQLN1, STUB1, ERLIN2, HSP90B1, UBQLN2	327	94	19256	5.6381	0.295271	0.026916	0.0265261
GOTERM_CC_DIRECT	GO:0071004~U2-type prespliceosome	5	1.48368	0.00022	SNRPN, U2AF2, SNRPG, LUC7L, SNRPB	335	19	20521	16.1202	0.108005	0.00496877	0.00445178
SMART	SM00865:Tubulin_C	6	1.78042	0.000231	TUBB6, TUBB, TUBB1, TUBB4B, TUBB4A, TUBA8	238	26	10690	10.3652	0.0400256	0.010211	0.0100379
UP_SEQ_FEATURE	DOMAIN:SH3	13	3.85757	0.000231	MPP1, LYN, YES1, FNBP1, EVPL, HCK, PACSIN3, GRB2, FYN, OSTF1, SPTAN1, GAS7, NCK1	334	217	20562	3.6881	0.347722	0.0185754	0.0182739
GOTERM_CC_DIRECT	GO:0045095~keratin filament	9	2.67062	0.000246	KRT17, KRT3, KRT36, KRT1, KRT77, KRT10, KRT5, KRT74, KRT6A	335	101	20521	5.45852	0.119943	0.00532305	0.00476921
GOTERM_CC_DIRECT	GO:0016363~nuclear matrix	10	2.96736	0.000267	HNRNPM, SFPQ, NUMA1, TGFB1I1, RAD21, LMNA, RUVBL1, HNRNPU, VIM, SMC1A	335	129	20521	4.74858	0.129216	0.00553373	0.00495797
INTERPRO	IPR001478:PDZ	11	3.26409	0.000291	MPP1, PSMD9, AFDN, PARD6B, PARD6A, HTRA1, HTRA2, PARD6G, LIN7C, SNTB2, PPP1R9B	337	159	20603	4.22957	0.260524	0.0111766	0.0107352
GOTERM_CC_DIRECT	GO:0031252~cell leading edge	7	2.07715	0.000291	ARF3, ARF1, DDX3X, ITGB4, VIM, PABPC1, CORO1B	335	56	20521	7.65709	0.140149	0.0058067	0.00520254
KEGG_PATHWAY	hsa05016:Huntington disease	19	5.63798	0.000294	GPX1, DCTN2, TUBB, AP2B1, TUBB4B, KLC1, TUBB4A, PSMD9, TUBB6, KLC3, CREB1, ATP5F1B, PSMC3, PSMC1, KIF5B, TUBB1, POLR2E, POLR2I, TUBA8	204	306	8662	2.63645	0.0700068	0.0145135	0.0135146
UP_KW_BIOLOGICAL_PROCESS	KW-0931~ER-Golgi transport	9	2.67062	0.00031	RAB2A, ARF3, ARF1, TMED10, SAR1A, RAB1B, NAPG, ARF5, ARCN1	195	101	11447	5.23092	0.0247954	0.00502081	0.00458691
UP_KW_CELLULAR_COMPONENT	KW-0493~Microtubule	16	4.74777	0.00031	DCTN2, NUMA1, TUBB, TUBB4B, KLC1, TUBB4A, DNM1, TUBB6, KLC3, STIM1, KIF5B, TUBB1, CEP170B, MAPRE2, SNTB2, TUBA8	321	297	17910	3.00576	0.0150912	0.00190049	0.0015902
UP_KW_DOMAIN	KW-0728~SH3 domain	13	3.85757	0.000317	MPP1, LYN, YES1, FNBP1, EVPL, HCK, PACSIN3, GRB2, FYN, OSTF1, SPTAN1, GAS7, NCK1	235	228	14600	3.54237	0.00788607	0.00246871	0.00197497
UP_SEQ_FEATURE	ACT_SITE:Cysteine sulfenic acid (-SOH) intermediate	4	1.18694	0.000329	PRDX2, PRDX5, PRDX4, PRDX1	334	9	20562	27.3613	0.455507	0.025325	0.0249139
INTERPRO	IPR036034:PDZ_sf	11	3.26409	0.000338	MPP1, PSMD9, AFDN, PARD6B, PARD6A, HTRA1, HTRA2, PARD6G, LIN7C, SNTB2, PPP1R9B	337	162	20603	4.15124	0.29567	0.012516	0.0120217
GOTERM_BP_DIRECT	GO:0006886~intracellular protein transport	15	4.45104	0.000342	ARF3, RAB5B, ARF1, TMED10, SAR1A, RAB1B, AP2B1, NAPG, ARCN1, SNX2, GRPEL1, ERP29, STX6, ARF5, YWHAH	327	282	19256	3.13228	0.458583	0.0438187	0.043184
GOTERM_MF_DIRECT	GO:0019899~enzyme binding	18	5.34125	0.000358	LYN, YWHAE, APP, UBE2I, YES1, HSPA5, YWHAB, MAT2B, HSPA2, HSPD1, CREB1, WDR70, U2AF2, RPS3, STUB1, FYN, P4HB, YWHAH	333	374	18883	2.72915	0.176827	0.00862712	0.00805515
GOTERM_MF_DIRECT	GO:0016209~antioxidant activity	5	1.48368	0.000364	PRDX2, PRDX5, PRDX4, PRDX1, ALB	333	20	18883	14.1764	0.179326	0.00862712	0.00805515
GOTERM_MF_DIRECT	GO:0003779~actin binding	17	5.04451	0.000365	TMOD1, VASP, CAP1, RDX, ARPC1A, HNRNPU, CORO1A, MYLK, FLNB, LCP1, P4HB, PFN1, SPTAN1, WASHC1, VCL, YWHAH, SNTB2	333	340	18883	2.83529	0.180007	0.00862712	0.00805515
UP_SEQ_FEATURE	DOMAIN:Tubulin/FtsZ 2-layer sandwich	5	1.48368	0.000392	TUBB6, TUBB, TUBB4B, TUBB4A, TUBA8	334	22	20562	13.9916	0.515806	0.0290051	0.0285343
GOTERM_CC_DIRECT	GO:0005681~spliceosomal complex	10	2.96736	0.000394	PRPF4, HNRNPM, HNRNPK, SNRPN, U2AF2, API5, SF3B6, SNRPG, CDC5L, SNRPB	335	136	20521	4.50417	0.185109	0.00758002	0.00679135
SMART	SM00864:Tubulin	6	1.78042	0.000395	TUBB6, TUBB, TUBB1, TUBB4B, TUBB4A, TUBA8	238	29	10690	9.29296	0.0674757	0.0139693	0.0137325
UP_KW_DOMAIN	KW-0809~Transit peptide	22	6.52819	0.000395	MRPS28, FH, ACAA2, PPTC7, TXNRD2, ECI2, HTRA2, IMMT, CPOX, ETFA, MRPL12, ACSF2, HSPD1, TUFM, NFU1, PRDX5, PC, ATP5F1B, SDHAF2, GRPEL1, ETHE1, IDH3A	235	576	14600	2.37293	0.00982816	0.00246871	0.00197497
KEGG_PATHWAY	hsa05150:Staphylococcus aureus infection	10	2.96736	0.000398	KRT19, KRT17, KRT26, KRT36, KRT35, KRT23, KRT12, KRT10, KRT32, KRT20	204	96	8662	4.423	0.0935458	0.0163659	0.0152395
INTERPRO	IPR001452:SH3_domain	13	3.85757	0.0004	MPP1, LYN, YES1, FNBP1, EVPL, HCK, PACSIN3, GRB2, FYN, OSTF1, SPTAN1, GAS7, NCK1	337	229	20603	3.47063	0.339876	0.0143188	0.0137532
GOTERM_CC_DIRECT	GO:0001533~cornified envelope	7	2.07715	0.000425	KRT17, KRT1, KRT77, KRT10, EVPL, DSC2, DSC3	335	60	20521	7.14662	0.197887	0.00775685	0.00694978
GOTERM_BP_DIRECT	GO:0007017~microtubule-based process	6	1.78042	0.000428	TUBB6, DCTN2, TUBB, TUBB4B, TUBB4A, TUBA8	327	38	19256	9.29792	0.53623	0.0512134	0.0504716
GOTERM_CC_DIRECT	GO:0005759~mitochondrial matrix	18	5.34125	0.000433	FH, ACAA2, GPX1, PPTC7, TXNRD2, AK3, ETFA, MRPL12, ACSF2, HSPD1, PRDX5, PC, ATP5F1B, SDHAF2, GRPEL1, ETHE1, RPS3, IDH3A	335	410	20521	2.68932	0.201482	0.00775685	0.00694978
UP_SEQ_FEATURE	REGION:Triple-helical region	5	1.48368	0.000469	COL17A1, COL3A1, COL2A1, COL11A1, COL6A2	334	23	20562	13.3832	0.579729	0.0333328	0.0327917
GOTERM_CC_DIRECT	GO:0005883~neurofilament	4	1.18694	0.000471	NEFL, NEFM, NEFH, INA	335	10	20521	24.5027	0.216926	0.00814901	0.00730114
GOTERM_BP_DIRECT	GO:0000381~regulation of alternative mRNA splicing, via spliceosome	7	2.07715	0.000476	HNRNPL, PTBP1, RBFOX1, RBFOX2, FXR2, FMR1, HNRNPU	327	59	19256	6.98658	0.574832	0.0534417	0.0526676
GOTERM_BP_DIRECT	GO:0045727~positive regulation of translation	8	2.37389	0.000555	DDX3X, FXR2, KRT17, EIF6, FMR1, VIM, EEF2, EIF3D	327	84	19256	5.60827	0.630807	0.0585976	0.0577488
GOTERM_BP_DIRECT	GO:0045454~cell redox homeostasis	6	1.78042	0.000613	PRDX2, PRDX5, PRDX4, GPX1, TXNRD2, PRDX1	327	41	19256	8.61759	0.667365	0.0611318	0.0602463
KEGG_PATHWAY	hsa05020:Prion disease	17	5.04451	0.000634	HSPA5, TUBB, LAMC1, TUBB4B, KLC1, TUBB4A, PSMD9, TUBB6, KLC3, CREB1, ATP5F1B, PSMC3, PSMC1, KIF5B, TUBB1, FYN, TUBA8	204	272	8662	2.6538	0.14507	0.0223837	0.0208431
GOTERM_CC_DIRECT	GO:0034663~endoplasmic reticulum chaperone complex	4	1.18694	0.00064	HSPA5, P4HB, PDIA6, HSP90B1	335	11	20521	22.2752	0.282662	0.010713	0.00959832
UP_SEQ_FEATURE	REPEAT:1-2	5	1.48368	0.000653	HNRNPK, HNRNPH1, CANX, HNRNPH2, MYLK	334	25	20562	12.3126	0.700992	0.0431032	0.0424035
UP_SEQ_FEATURE	DOMAIN:Tubulin/FtsZ GTPase	5	1.48368	0.000653	TUBB6, TUBB, TUBB4B, TUBB4A, TUBA8	334	25	20562	12.3126	0.700992	0.0431032	0.0424035
GOTERM_CC_DIRECT	GO:0005604~basement membrane	8	2.37389	0.000668	COL17A1, COL15A1, COL2A1, LAMB2, ITGB4, LAMC1, NID1, HSPG2	335	90	20521	5.44504	0.293203	0.0108405	0.00971257
UP_KW_DOMAIN	KW-0677~Repeat	106	31.454	0.000715	FMR1, IL1RAP, MYLK, RPL7, CPNE1, PLS3, CHP1, CPNE3, OSTF1, POSTN, SNRPN, HSPG2, PDIA6, SND1, HCFC1, PRPF4, DSC2, VCL, DSC3, SNRPB, FKBP5, COL17A1, LRRC59, FBLIM1, LTBP4, NID1, KLC1, EVPL, CORO1A, CORO1B, PLD3, GLG1, KLC3, FXR2, WDR70, PRKAR2A, S100A13, GAR1, TXNDC5, VASP, AFAP1L2, ZRANB2, API5, ST13, SMARCA5, L1CAM, HNRNPL, HNRNPM, AFDN, HNRNPK, ALB, ANP32E, ITGBL1, GRB2, ANP32B, DAZAP1, ITGB4, T…	235	5060	14600	1.30149	0.0177164	0.00357377	0.00285902
GOTERM_BP_DIRECT	GO:0006081~cellular aldehyde metabolic process	4	1.18694	0.000717	ALDH3A2, ALDH3A1, ALDH3B2, ALDH3B1	327	11	19256	21.4134	0.724126	0.0643675	0.0634351
GOTERM_BP_DIRECT	GO:0034975~protein folding in endoplasmic reticulum	4	1.18694	0.000717	HSPA5, CANX, P4HB, HSP90B1	327	11	19256	21.4134	0.724126	0.0643675	0.0634351
UP_KW_MOLECULAR_FUNCTION	KW-0575~Peroxidase	5	1.48368	0.000749	PRDX2, PRDX5, PRDX4, GPX1, PRDX1	201	25	11872	11.8129	0.0389388	0.00794046	0.00704154
KEGG_PATHWAY	hsa05130:Pathogenic Escherichia coli infection	14	4.1543	0.000753	ARF1, TMED10, TUBB, ARPC1A, F2, TUBB4B, TUBB4A, TUBB6, TUBB1, RPS3, FYN, PAK2, NCK1, TUBA8	204	198	8662	3.00228	0.169835	0.0232576	0.0216568
UP_SEQ_FEATURE	REPEAT:1-1	5	1.48368	0.000762	HNRNPK, HNRNPH1, CANX, HNRNPH2, MYLK	334	26	20562	11.839	0.755563	0.0462645	0.0455134
UP_SEQ_FEATURE	REGION:Interaction with PARD3 and CDC42	3	0.890208	0.000776	PARD6B, PARD6A, PARD6G	334	3	20562	61.5629	0.761827	0.0462645	0.0455134
UP_SEQ_FEATURE	DOMAIN:Pseudo-CRIB	3	0.890208	0.000776	PARD6B, PARD6A, PARD6G	334	3	20562	61.5629	0.761827	0.0462645	0.0455134
INTERPRO	IPR034868:PB1_Par6	3	0.890208	0.000787	PARD6B, PARD6A, PARD6G	337	3	20603	61.1365	0.558322	0.02635	0.0253092
INTERPRO	IPR000972:TF_octamer	3	0.890208	0.000787	POU2F1, POU2F2, POU2F3	337	3	20603	61.1365	0.558322	0.02635	0.0253092
UP_SEQ_FEATURE	TRANSIT:Mitochondrion	21	6.23145	0.000833	MRPS28, FH, PPTC7, TXNRD2, ECI2, HTRA2, IMMT, CPOX, ETFA, MRPL12, ACSF2, HSPD1, TUFM, NFU1, PRDX5, PC, ATP5F1B, SDHAF2, GRPEL1, ETHE1, IDH3A	334	558	20562	2.31688	0.785695	0.048116	0.0473349
GOTERM_BP_DIRECT	GO:0033693~neurofilament bundle assembly	3	0.890208	0.000848	NEFL, NEFM, NEFH	327	3	19256	58.8869	0.781761	0.0700999	0.0690845
INTERPRO	IPR017998:Chaperone_TCP-1	4	1.18694	0.000848	TCP1, CCT8, CCT7, HSPD1	337	12	20603	20.3788	0.585383	0.0275008	0.0264146
UP_SEQ_FEATURE	REPEAT:2-2	5	1.48368	0.000883	HNRNPK, HNRNPH1, CANX, HNRNPH2, MYLK	334	27	20562	11.4005	0.804652	0.0494622	0.0486592
GOTERM_BP_DIRECT	GO:0015031~protein transport	19	5.63798	0.000888	RAB2A, ARF3, ARF1, MVP, PHAX, NUTF2, LIN7C, HSP90B1, ARCN1, KTN1, TIMM10B, RAB15, NUP62, CHMP2A, S100A13, NUP43, ERC1, WASHC1, ARF5	327	459	19256	2.43758	0.797025	0.0700999	0.0690845
GOTERM_BP_DIRECT	GO:0002862~negative regulation of inflammatory response to antigenic stimulus	5	1.48368	0.000898	LYN, HCK, YES1, GPX1, FYN	327	26	19256	11.3244	0.800716	0.0700999	0.0690845
INTERPRO	IPR036028:SH3-like_dom_sf	12	3.56083	0.00101485	MPP1, LYN, HCK, YES1, FNBP1, PACSIN3, GRB2, FYN, OSTF1, SPTAN1, NCK1, GAS7	337	220	20603	3.33472	0.651441	0.0319216	0.0306608
GOTERM_CC_DIRECT	GO:0005911~cell-cell junction	11	3.26409	0.00101546	MPP1, COL17A1, AFDN, APP, GRB2, LIN7C, PAK2, CORO1A, VCL, DSC3, NCK1	335	187	20521	3.60334	0.409799	0.0159705	0.0143088
GOTERM_CC_DIRECT	GO:0005783~endoplasmic reticulum	34	10.089	0.00110984	LRRC59, APP, TMED10, SAR1A, CTSZ, MOSPD2, HTRA2, ATP1A1, HSP90B1, EEF1B2, PRDX4, UBQLN1, RPS3, CHP1, NCK1, TXNDC5, POU2F1, HSPA5, FBXO2, ERLIN2, PDIA6, LEMD2, DDOST, ARCN1, KTN1, EEF1G, ALDH3A1, STIM1, ALB, CANX, ERP29, STUB1, P4HB, DSC2	335	1147	20521	1.81581	0.438041	0.0167025	0.0149647
GOTERM_MF_DIRECT	GO:0030020~extracellular matrix structural constituent conferring tensile strength	6	1.78042	0.00111882	COL17A1, COL3A1, COL15A1, COL2A1, COL11A1, COL6A2	333	45	18883	7.56076	0.455485	0.0249767	0.0233208
GOTERM_CC_DIRECT	GO:0045335~phagocytic vesicle	7	2.07715	0.00112637	KIF5B, ZDHHC5, STX6, FLNB, VIM, CORO1A, CTSS	335	72	20521	5.95551	0.442848	0.0167025	0.0149647
KEGG_PATHWAY	hsa04110:Cell cycle	12	3.56083	0.0011287	YWHAE, PPP2CB, CDKN2C, YWHAQ, YWHAB, RAD21, SFN, SMC1A, YWHAZ, YWHAG, SKP1, YWHAH	204	157	8662	3.24541	0.24342	0.0309766	0.0288446
GOTERM_MF_DIRECT	GO:0005201~extracellular matrix structural constituent	9	2.67062	0.00114994	COL3A1, POSTN, COL2A1, LAMB2, COL11A1, LTBP4, EMILIN1, LAMC1, NID1	333	118	18883	4.32501	0.464619	0.0249767	0.0233208
GOTERM_BP_DIRECT	GO:0034976~response to endoplasmic reticulum stress	8	2.37389	0.00115626	PPP2CB, HSPA5, UBQLN1, P4HB, TARDBP, PDIA6, HSP90B1, NCK1	327	95	19256	4.95889	0.874655	0.0860064	0.0847606
GOTERM_CC_DIRECT	GO:0030027~lamellipodium	11	3.26409	0.00119268	VASP, SNX2, DDX3X, RDX, ILK, PABPC1, P4HB, CORO1A, CORO1B, MYLK, PPP1R9B	335	191	20521	3.52787	0.461718	0.0171762	0.0153891
GOTERM_BP_DIRECT	GO:0042744~hydrogen peroxide catabolic process	5	1.48368	0.00119786	PRDX2, PRDX5, PRDX4, GPX1, PRDX1	327	28	19256	10.5155	0.883685	0.0860064	0.0847606
GOTERM_CC_DIRECT	GO:0048471~perinuclear region of cytoplasm	25	7.4184	0.00122451	ARF3, APP, YWHAB, RAB1B, FMR1, MVP, CORO1B, HSP90B1, PRDX5, DNAJB6, KIF5B, LMNA, S100A13, UBQLN1, STX6, FYN, PAK2, SPAG9, LYN, HSP90AA1, UBE2I, RAB15, LCP1, COPS8, ARF5	335	745	20521	2.05559	0.470546	0.0171762	0.0153891
UP_KW_MOLECULAR_FUNCTION	KW-0251~Elongation factor	5	1.48368	0.00133442	EEF1G, EEF1B2, TCEA1, EEF2, TUFM	201	29	11872	10.1836	0.0683252	0.0117874	0.0104529
KEGG_PATHWAY	hsa05012:Parkinson disease	16	4.74777	0.0014398	CAMK2D, HSPA5, TUBB, HTRA2, TUBB4B, KLC1, TUBB4A, PSMD9, TUBB6, KLC3, ATP5F1B, PSMC3, PSMC1, KIF5B, TUBB1, TUBA8	204	266	8662	2.55403	0.299447	0.0345316	0.0321549
GOTERM_MF_DIRECT	GO:0016491~oxidoreductase activity	12	3.56083	0.00147958	ALDH3A2, PRDX2, ALDH3A1, ALDH3B2, PRDX4, TXNRD2, PRDX1, ALDH3B1, SELENOF, HSD17B4, ETFA, OXR1	333	214	18883	3.17976	0.552469	0.0309005	0.0288519
GOTERM_BP_DIRECT	GO:0030838~positive regulation of actin filament polymerization	6	1.78042	0.00153107	VASP, HCK, BAG4, GRB2, PFN1, NCK1	327	50	19256	7.06642	0.936096	0.105703	0.104172
UP_SEQ_FEATURE	REGION:Nonhelical region (C-terminal)	3	0.890208	0.00153553	COL3A1, COL2A1, COL11A1	334	4	20562	46.1722	0.941565	0.0806047	0.0792962
UP_SEQ_FEATURE	ACT_SITE:Cysteine sulfenic acid (-SOH) intermediate; for peroxidase activity	3	0.890208	0.00153553	PRDX2, PRDX4, PRDX1	334	4	20562	46.1722	0.941565	0.0806047	0.0792962
KEGG_PATHWAY	hsa00340:Histidine metabolism	5	1.48368	0.00153784	ALDH3A2, ALDH3A1, ALDH3B2, HAL, ALDH3B1	204	22	8662	9.65018	0.316234	0.0345316	0.0321549
INTERPRO	IPR024706:Peroxiredoxin_AhpC-typ	3	0.890208	0.00155691	PRDX2, PRDX4, PRDX1	337	4	20603	45.8524	0.801572	0.0475314	0.045654
GOTERM_MF_DIRECT	GO:0008266~poly(U) RNA binding	5	1.48368	0.00157497	DAZAP1, HNRNPH1, FMR1, PABPC1L, PABPC1	333	29	18883	9.77685	0.575091	0.0316743	0.0295743
UP_SEQ_FEATURE	COMPBIAS:Acidic residues	30	8.90208	0.00161836	RBM27, APP, GPALPP1, HSD17B4, HNRNPU, PPP1R9B, HSP90B1, TUBB6, WDR70, PRKAR2A, RAD21, NEFL, NEFM, NEFH, ZRANB2, PTGES3, FBXO2, TUBB, NAP1L1, DEK, TUBB4B, NPM3, TUBB4A, NAP1L4, HNRNPUL2, CANX, ANP32E, P4HB, ANP32B, EIF3D	334	992	20562	1.86178	0.949871	0.0806047	0.0792962
UP_SEQ_FEATURE	DISULFID:Redox-active	6	1.78042	0.00164129	PRDX5, TXNRD2, TXNL1, P4HB, PDIA6, TXNDC5	334	53	20562	6.96938	0.951954	0.0806047	0.0792962
UP_SEQ_FEATURE	DOMAIN:RRM 4	4	1.18694	0.00165746	HNRNPL, PTBP1, PABPC1L, PABPC1	334	15	20562	16.4168	0.95337	0.0806047	0.0792962
GOTERM_MF_DIRECT	GO:0004029~aldehyde dehydrogenase (NAD) activity	4	1.18694	0.00169769	ALDH3A2, ALDH3A1, ALDH3B2, ALDH3B1	333	14	18883	16.2016	0.602528	0.0329231	0.0307403
UP_KW_PTM	KW-0379~Hydroxylation	13	3.85757	0.00169896	COL17A1, COL15A1, COL11A1, ENO1, ENO2, HSP90B1, H1-2, H1-4, COL3A1, COL2A1, U2AF2, COL6A2, ETF1	310	204	14237	2.92664	0.0399882	0.00707899	0.00481372
KEGG_PATHWAY	hsa05022:Pathways of neurodegeneration - multiple diseases	23	6.82493	0.00171733	APP, CAMK2D, GPX1, DCTN2, HSPA5, TUBB, HTRA2, TUBB4B, KLC1, TUBB4A, PSMD9, TUBB6, KLC3, ATP5F1B, PSMC3, PSMC1, KIF5B, TUBB1, NEFL, NEFM, TARDBP, NEFH, TUBA8	204	476	8662	2.05168	0.345933	0.0353484	0.0329155
GOTERM_CC_DIRECT	GO:0030426~growth cone	9	2.67062	0.0017578	APP, FXR2, DCTN2, FMR1, CRMP1, NEFL, KLC1, ERC2, PPP1R9B	335	136	20521	4.05375	0.598721	0.0240078	0.0215099
GOTERM_MF_DIRECT	GO:0008143~poly(A) binding	5	1.48368	0.00179237	DDX3X, FMR1, HNRNPU, PABPC1L, PABPC1	333	30	18883	9.45095	0.622479	0.0335605	0.0313355
UP_KW_MOLECULAR_FUNCTION	KW-0049~Antioxidant	4	1.18694	0.00184543	PRDX2, PRDX5, PRDX4, PRDX1	201	15	11872	15.7506	0.0932588	0.0139726	0.0123908
GOTERM_BP_DIRECT	GO:1904874~positive regulation of telomerase RNA localization to Cajal body	4	1.18694	0.00188077	TCP1, RUVBL1, CCT8, CCT7	327	15	19256	15.7032	0.965924	0.123479	0.121691
GOTERM_CC_DIRECT	GO:0098793~presynapse	10	2.96736	0.00192248	FXR2, FMR1, CANX, AP2B1, ERC1, ERC2, LIN7C, YWHAG, DNM1, YWHAH	335	170	20521	3.60334	0.631652	0.0255837	0.0229219
GOTERM_BP_DIRECT	GO:0006397~mRNA processing	12	3.56083	0.00195764	HNRNPL, RBM27, RBM39, PTBP1, SFPQ, RBFOX1, RBFOX2, ZRANB2, U2AF2, FMR1, TARDBP, HNRNPA0	327	230	19256	3.07236	0.970324	0.123479	0.121691
GOTERM_MF_DIRECT	GO:0030544~Hsp70 protein binding	6	1.78042	0.00197439	DNAJB1, DNAJB6, ST13, NUP62, RPS3, STUB1	333	51	18883	6.67126	0.658072	0.0357365	0.0333672
GOTERM_BP_DIRECT	GO:0051085~chaperone mediated protein folding requiring cofactor	5	1.48368	0.00199493	DNAJB1, HSPA5, ST13, PTGES3, HSPA2	327	32	19256	9.20107	0.972249	0.123479	0.121691
INTERPRO	IPR029510:Ald_DH_CS_GLU	4	1.18694	0.00205613	ALDH3A2, ALDH3A1, ALDH3B2, ALDH3B1	337	16	20603	15.2841	0.881928	0.0592851	0.0569434
INTERPRO	IPR016160:Ald_DH_CS_CYS	4	1.18694	0.00205613	ALDH3A2, ALDH3A1, ALDH3B2, ALDH3B1	337	16	20603	15.2841	0.881928	0.0592851	0.0569434
UP_SEQ_FEATURE	MOTIF:Prevents secretion from ER	6	1.78042	0.00227218	HSPA5, ERP29, P4HB, PDIA6, HSP90B1, TXNDC5	334	57	20562	6.4803	0.985061	0.107666	0.105918
GOTERM_MF_DIRECT	GO:0003746~translation elongation factor activity	5	1.48368	0.00228794	EEF1G, EEF1B2, TCEA1, EEF2, TUFM	333	32	18883	8.86027	0.711705	0.0400758	0.0374188
GOTERM_BP_DIRECT	GO:0034605~cellular response to heat	6	1.78042	0.00234698	LYN, YWHAE, DNAJB1, HSP90AA1, HTRA2, STUB1	327	55	19256	6.42402	0.985269	0.140428	0.138394
GOTERM_CC_DIRECT	GO:0072686~mitotic spindle	9	2.67062	0.00240765	TUBB6, NUMA1, TUBB, TUBB1, NUP62, RPS3, HNRNPU, TUBB4B, TUBB4A	335	143	20521	3.85532	0.713803	0.0312392	0.0279889
SMART	SM00228:PDZ	11	3.26409	0.00246616	MPP1, PSMD9, AFDN, PARD6B, PARD6A, HTRA1, HTRA2, PARD6G, LIN7C, SNTB2, PPP1R9B	238	156	10690	3.16715	0.354061	0.0727518	0.0715187
INTERPRO	IPR017937:Thioredoxin_CS	4	1.18694	0.00246677	TXNL1, P4HB, PDIA6, TXNDC5	337	17	20603	14.3851	0.922979	0.0634384	0.0609327
INTERPRO	IPR027413:GROEL-like_equatorial_sf	4	1.18694	0.00246677	TCP1, CCT8, CCT7, HSPD1	337	17	20603	14.3851	0.922979	0.0634384	0.0609327
GOTERM_CC_DIRECT	GO:0000502~proteasome complex	6	1.78042	0.00250752	USP14, PSMC3, PSMC1, PSME3, TXNL1, UBQLN1	335	58	20521	6.3369	0.728294	0.0317415	0.0284389
INTERPRO	IPR019479:Peroxiredoxin_C	3	0.890208	0.00256687	PRDX2, PRDX4, PRDX1	337	5	20603	36.6819	0.930598	0.0634384	0.0609327
INTERPRO	IPR000866:AhpC/TSA	3	0.890208	0.00256687	PRDX2, PRDX4, PRDX1	337	5	20603	36.6819	0.930598	0.0634384	0.0609327
INTERPRO	IPR045872:Arf1-5-like	3	0.890208	0.00256687	ARF3, ARF1, ARF5	337	5	20603	36.6819	0.930598	0.0634384	0.0609327
INTERPRO	IPR005788:PDI_thioredoxin-like_dom	3	0.890208	0.00256687	P4HB, PDIA6, TXNDC5	337	5	20603	36.6819	0.930598	0.0634384	0.0609327
INTERPRO	IPR008160:Collagen	7	2.07715	0.00267114	COL17A1, COL3A1, COL15A1, COL2A1, COL11A1, COL6A2, EMILIN1	337	85	20603	5.03477	0.937735	0.06448	0.0619331
GOTERM_BP_DIRECT	GO:0008544~epidermis development	7	2.07715	0.00267746	ALDH3A2, COL17A1, KRT10, KRT32, KRT5, POU2F3, EVPL	327	82	19256	5.02693	0.991872	0.153767	0.15154
GOTERM_BP_DIRECT	GO:1904294~positive regulation of ERAD pathway	4	1.18694	0.00274125	SGTA, UBQLN1, STUB1, UBQLN2	327	17	19256	13.8557	0.992754	0.153767	0.15154
PIR_SUPERFAMILY	PIRSF036492:ALDH	3	0.890208	0.00276689	ALDH3A2, ALDH3A1, ALDH3B1	61	3	1940	31.8033	0.122101	0.065022	0.065022
GOTERM_CC_DIRECT	GO:0001725~stress fiber	7	2.07715	0.00280501	FBLIM1, ILK, FLNB, LCP1, CORO1B, SEPTIN7, MYLK	335	86	20521	4.98601	0.767263	0.0346619	0.0310555
UP_SEQ_FEATURE	REGION:Disordered	247	73.2938	0.00284085	APP, ECI2, ZDHHC5, HNRNPU, PHAX, MYLK, NFU1, PSMD9, DPYSL2, CPNE1, LUC7L, SKP1, TMPO, RBFOX1, RBFOX2, FNBP1, KRT3, FBXO2, KRT1, KRT5, HSPG2, HCFC1, PSME3, PFN1, SLAIN2, EVPL, GLG1, FXR2, PRDX4, SNX2, WDR70, GRPEL1, RAD21, PRDX1, PRKAR2A, GAR1, VASP, LYN, AFAP1L2, ZRANB2, YES1, ST13, RDX, SMARCA5, HSPA12A, L1CAM, H1-2, HNRNPL, HNRNPM, H1-4, HNRNPK, H1-6, EIF6, ANP32E, ANP32B, DAZAP1, TGFB1I1, CTSZ…	334	13728	20562	1.10767	0.994791	0.129247	0.127149
UP_SEQ_FEATURE	DOMAIN:Aldehyde dehydrogenase	4	1.18694	0.0028675	ALDH3A2, ALDH3A1, ALDH3B2, ALDH3B1	334	18	20562	13.6806	0.995042	0.129247	0.127149
KEGG_PATHWAY	hsa04510:Focal adhesion	13	3.85757	0.00290872	VASP, LAMB2, ITGB4, ILK, LAMC1, MYLK, COL2A1, COL6A2, GRB2, FYN, FLNB, PAK2, VCL	204	203	8662	2.71916	0.513004	0.0533002	0.0496317
INTERPRO	IPR027409:GroEL-like_apical_dom_sf	4	1.18694	0.00292464	TCP1, CCT8, CCT7, HSPD1	337	18	20603	13.5859	0.952176	0.0659951	0.0633884
INTERPRO	IPR002423:Cpn60/GroEL/TCP-1	4	1.18694	0.00292464	TCP1, CCT8, CCT7, HSPD1	337	18	20603	13.5859	0.952176	0.0659951	0.0633884
INTERPRO	IPR027410:TCP-1-like_intermed_sf	4	1.18694	0.00292464	TCP1, CCT8, CCT7, HSPD1	337	18	20603	13.5859	0.952176	0.0659951	0.0633884
UP_KW_CELLULAR_COMPONENT	KW-0647~Proteasome	6	1.78042	0.00295637	USP14, PSMC3, PSMC1, PSME3, TXNL1, UBQLN1	321	55	17910	6.08666	0.135044	0.0160958	0.0134679
GOTERM_MF_DIRECT	GO:0004030~aldehyde dehydrogenase [NAD(P)+] activity	3	0.890208	0.00297577	ALDH3A1, ALDH3B2, ALDH3B1	333	5	18883	34.0234	0.801755	0.0489649	0.0457186
GOTERM_MF_DIRECT	GO:0097100~supercoiled DNA binding	3	0.890208	0.00297577	RPS3, PSIP1, TOP1	333	5	18883	34.0234	0.801755	0.0489649	0.0457186
KEGG_PATHWAY	hsa05203:Viral carcinogenesis	13	3.85757	0.00302106	LYN, YWHAE, DDX3X, YWHAB, YWHAZ, SND1, CREB1, HNRNPK, YWHAQ, PSMC1, GRB2, YWHAG, YWHAH	204	204	8662	2.70583	0.526371	0.0533002	0.0496317
GOTERM_BP_DIRECT	GO:0006414~translational elongation	4	1.18694	0.00324858	EEF1G, EEF1B2, EEF2, TUFM	327	18	19256	13.086	0.997093	0.176703	0.174144
INTERPRO	IPR016163:Ald_DH_C	4	1.18694	0.00343141	ALDH3A2, ALDH3A1, ALDH3B2, ALDH3B1	337	19	20603	12.8708	0.971786	0.075783	0.0727896
KEGG_PATHWAY	hsa04114:Oocyte meiosis	10	2.96736	0.00359096	YWHAE, PPP2CB, CAMK2D, YWHAQ, YWHAB, SMC1A, YWHAZ, YWHAG, SKP1, YWHAH	204	131	8662	3.24128	0.588754	0.0591312	0.0550614
GOTERM_CC_DIRECT	GO:0005844~polysome	5	1.48368	0.00361849	FXR2, FMR1, RPS3, VIM, EEF2	335	39	20521	7.85343	0.847624	0.0436743	0.0391302
UP_KW_PTM	KW-0944~Nitration	6	1.78042	0.00371972	YWHAQ, HSPA5, YWHAB, LPL, CRMP1, DNM1	310	48	14237	5.74073	0.0855567	0.0132847	0.00903361
UP_SEQ_FEATURE	DOMAIN:Keratin type II head	3	0.890208	0.00375713	KRT77, KRT5, KRT6A	334	6	20562	30.7814	0.999047	0.147727	0.145329
UP_SEQ_FEATURE	PROPEP:N-terminal propeptide	3	0.890208	0.00375713	COL3A1, COL2A1, COL11A1	334	6	20562	30.7814	0.999047	0.147727	0.145329
UP_SEQ_FEATURE	REGION:Coil 2A	3	0.890208	0.00375713	NEFL, NEFM, NEFH	334	6	20562	30.7814	0.999047	0.147727	0.145329
UP_SEQ_FEATURE	REGION:Coil 2B	3	0.890208	0.00375713	NEFL, NEFM, NEFH	334	6	20562	30.7814	0.999047	0.147727	0.145329
UP_SEQ_FEATURE	REGION:Domain I	3	0.890208	0.00375713	LAMB2, ETFA, LAMC1	334	6	20562	30.7814	0.999047	0.147727	0.145329
UP_SEQ_FEATURE	REGION:Domain II	3	0.890208	0.00375713	LAMB2, ETFA, LAMC1	334	6	20562	30.7814	0.999047	0.147727	0.145329
GOTERM_CC_DIRECT	GO:0044326~dendritic spine neck	3	0.890208	0.00379405	FXR2, FMR1, PPP1R9B	335	6	20521	30.6284	0.860941	0.0447526	0.0400963
GOTERM_BP_DIRECT	GO:0031396~regulation of protein ubiquitination	4	1.18694	0.00380976	HSP90AA1, FBXO2, UBQLN1, WASHC1	327	19	19256	12.3972	0.998942	0.201133	0.198219
GOTERM_MF_DIRECT	GO:0016887~ATPase activity	17	5.04451	0.00398702	HSP90AA1, DDX3X, HSPA5, SMARCA5, HSPA2, ATP1A1, SMC1A, HSPD1, HSP90B1, ATP5F1B, PSMC3, PSMC1, KIF5B, TCP1, RUVBL1, CCT8, CCT7	333	429	18883	2.24708	0.88574	0.0636751	0.0594535
INTERPRO	IPR015590:Aldehyde_DH_dom	4	1.18694	0.00398863	ALDH3A2, ALDH3A1, ALDH3B2, ALDH3B1	337	20	20603	12.2273	0.984212	0.082804	0.0795333
INTERPRO	IPR016161:Ald_DH/histidinol_DH	4	1.18694	0.00398863	ALDH3A2, ALDH3A1, ALDH3B2, ALDH3B1	337	20	20603	12.2273	0.984212	0.082804	0.0795333
INTERPRO	IPR016162:Ald_DH_N	4	1.18694	0.00398863	ALDH3A2, ALDH3A1, ALDH3B2, ALDH3B1	337	20	20603	12.2273	0.984212	0.082804	0.0795333
GOTERM_CC_DIRECT	GO:0045202~synapse	18	5.34125	0.0040465	USP14, APP, SLC12A4, FMR1, EEF2, LIN7C, DNM1, TUFM, HNRNPM, VCAN, EIF6, YWHAQ, HNRNPUL2, EIF3I, ERC1, EIF3D, HNRNPA0, SNTB2	335	506	20521	2.17909	0.878081	0.0466696	0.0418138
GOTERM_BP_DIRECT	GO:0031581~hemidesmosome assembly	3	0.890208	0.00409756	COL17A1, ITGB4, LAMC1	327	6	19256	29.4434	0.99937	0.210146	0.207102
GOTERM_CC_DIRECT	GO:0005581~collagen trimer	7	2.07715	0.00413836	COL17A1, COL3A1, COL15A1, COL2A1, COL11A1, COL6A2, EMILIN1	335	93	20521	4.61072	0.88378	0.0466915	0.0418335
GOTERM_MF_DIRECT	GO:0051920~peroxiredoxin activity	3	0.890208	0.00441186	PRDX2, PRDX4, PRDX1	333	6	18883	28.3529	0.909368	0.0684469	0.063909
GOTERM_BP_DIRECT	GO:0038096~Fc-gamma receptor signaling pathway involved in phagocytosis	4	1.18694	0.00442642	LYN, HCK, YES1, FYN	327	20	19256	11.7774	0.999652	0.220706	0.217509
UP_KW_BIOLOGICAL_PROCESS	KW-0648~Protein biosynthesis	9	2.67062	0.0045033	EEF1G, EEF1B2, EIF6, EIF3I, TCEA1, ETF1, EEF2, EIF3D, TUFM	195	153	11447	3.45309	0.306214	0.0607946	0.0555407
GOTERM_BP_DIRECT	GO:0048144~fibroblast proliferation	5	1.48368	0.00456058	DAZAP1, COL3A1, GPX1, PTGES3, PRDX1	327	40	19256	7.36086	0.999727	0.22125	0.218045
KEGG_PATHWAY	hsa00010:Glycolysis / Gluconeogenesis	7	2.07715	0.0046814	ALDH3A2, ALDH3A1, ALDH3B2, ALDH3B1, ENO1, ENO2, HK1	204	67	8662	4.4362	0.686207	0.0722691	0.0672951
UP_KW_MOLECULAR_FUNCTION	KW-0413~Isomerase	9	2.67062	0.00489315	PTGES3, ECI2, HSD17B4, P4HB, TOP1, PDIA6, FKBP5, HSPD1, TXNDC5	201	156	11872	3.40758	0.228928	0.0324171	0.0287472
GOTERM_MF_DIRECT	GO:0016620~oxidoreductase activity, acting on the aldehyde or oxo group of donors, NAD or NADP as acceptor	4	1.18694	0.00491792	ALDH3A2, ALDH3A1, ALDH3B2, ALDH3B1	333	20	18883	11.3411	0.931232	0.0741787	0.0692607
GOTERM_CC_DIRECT	GO:0005697~telomerase holoenzyme complex	4	1.18694	0.00523107	PTGES3, GAR1, HNRNPU, SNRPB	335	22	20521	11.1376	0.93426	0.0565949	0.0507064
GOTERM_CC_DIRECT	GO:0016589~NURF complex	3	0.890208	0.00525469	RBBP4, SMARCA5, RBBP7	335	7	20521	26.2529	0.935065	0.0565949	0.0507064
GOTERM_CC_DIRECT	GO:0043202~lysosomal lumen	7	2.07715	0.00534326	VCAN, HSP90AA1, HSPG2, CTSS, DCN, PLD3, TXNDC5	335	98	20521	4.37548	0.937998	0.0565949	0.0507064
UP_KW_DOMAIN	KW-0176~Collagen	7	2.07715	0.00541882	COL17A1, COL3A1, COL15A1, COL2A1, COL11A1, COL6A2, EMILIN1	235	100	14600	4.34894	0.127017	0.0225784	0.0180627
PIR_SUPERFAMILY	PIRSF000239:AHPC	3	0.890208	0.00542362	PRDX2, PRDX4, PRDX1	61	4	1940	23.8525	0.225551	0.08497	0.08497
GOTERM_CC_DIRECT	GO:0030133~transport vesicle	7	2.07715	0.00561209	HCK, TMED10, RAB1B, ERP29, TRIP11, CHP1, ARCN1	335	99	20521	4.33128	0.946114	0.0582535	0.0521924
KEGG_PATHWAY	hsa04144:Endocytosis	14	4.1543	0.00584684	ARF3, RAB5B, ARF1, ARPC1A, PARD6G, AP2B1, DNM1, PARD6B, PARD6A, SNX2, KIF5B, CHMP2A, WASHC1, ARF5	204	250	8662	2.3778	0.765056	0.0849511	0.0791043
GOTERM_BP_DIRECT	GO:0061077~chaperone-mediated protein folding	5	1.48368	0.00591947	DNAJB6, TCP1, CCT8, CCT7, FKBP5	327	43	19256	6.84731	0.999976	0.279617	0.275567
GOTERM_CC_DIRECT	GO:0046540~U4/U6 x U5 tri-snRNP complex	5	1.48368	0.00607421	SART1, PRPF4, SNRPN, SNRPG, SNRPB	335	45	20521	6.8063	0.957664	0.061814	0.0553825
GOTERM_BP_DIRECT	GO:0051301~cell division	15	4.45104	0.00635139	UBE2I, NUMA1, TUBB, PARD6G, HNRNPU, CDC5L, SMC1A, TRIOBP, PARD6B, PARD6A, RAD21, RUVBL1, RPS3, NUP43, MAPRE2	327	386	19256	2.28835	0.999989	0.292327	0.288093
SMART	SM00326:SH3	12	3.56083	0.00661559	MPP1, LYN, HCK, YES1, FNBP1, PACSIN3, GRB2, FYN, OSTF1, SPTAN1, NCK1, GAS7	238	208	10690	2.59131	0.691135	0.16728	0.164445
GOTERM_BP_DIRECT	GO:0036120~cellular response to platelet-derived growth factor stimulus	4	1.18694	0.00662394	YES1, RDX, FYN, CORO1B	327	23	19256	10.2412	0.999993	0.297249	0.292944
GOTERM_MF_DIRECT	GO:0005178~integrin binding	9	2.67062	0.00668683	LYN, COL3A1, LAMB2, ITGB4, LTBP4, ITGBL1, LCP1, P4HB, LAMC1	333	157	18883	3.25065	0.97383	0.0964722	0.0900763
GOTERM_MF_DIRECT	GO:0048156~tau protein binding	5	1.48368	0.00675128	PPP2CB, HSP90AA1, STUB1, FYN, HSPA2	333	43	18883	6.59369	0.974736	0.0964722	0.0900763
GOTERM_CC_DIRECT	GO:0097524~sperm plasma membrane	3	0.890208	0.00693118	HSP90AA1, HSP90B1, HSPD1	335	8	20521	22.9713	0.972943	0.0691785	0.0619807
UP_KW_PTM	KW-0164~Citrullination	8	2.37389	0.0071193	H1-4, H1-6, KRT1, PSIP1, HNRNPU, KRT77, TMPO, H1-2	310	103	14237	3.56705	0.157578	0.0222478	0.0151285
GOTERM_MF_DIRECT	GO:0015035~protein disulfide oxidoreductase activity	4	1.18694	0.00734892	TXNL1, P4HB, PDIA6, TXNDC5	333	23	18883	9.86186	0.981779	0.10232	0.095536
UP_SEQ_FEATURE	REPEAT:2-1	4	1.18694	0.00743448	HNRNPK, HNRNPH1, CANX, HNRNPH2	334	25	20562	9.85006	0.999999	0.286227	0.281581
GOTERM_BP_DIRECT	GO:0034315~regulation of Arp2/3 complex-mediated actin nucleation	4	1.18694	0.00747656	ARF3, ARF1, WASHC1, CORO1B	327	24	19256	9.81448	0.999999	0.319646	0.315016
GOTERM_BP_DIRECT	GO:1903071~positive regulation of ER-associated ubiquitin-dependent protein catabolic process	3	0.890208	0.00747918	SGTA, UBQLN1, UBQLN2	327	8	19256	22.0826	0.999999	0.319646	0.315016
UP_KW_CELLULAR_COMPONENT	KW-0084~Basement membrane	5	1.48368	0.00773962	COL17A1, LAMB2, LAMC1, NID1, HSPG2	321	44	17910	6.34027	0.316628	0.0379241	0.0317324
GOTERM_MF_DIRECT	GO:0097110~scaffold protein binding	6	1.78042	0.00776577	LYN, YWHAE, HSP90AA1, FYN, VIM, KRT5	333	70	18883	4.86049	0.985495	0.102537	0.0957392
GOTERM_MF_DIRECT	GO:0042393~histone binding	10	2.96736	0.00776844	FH, RBBP4, SMARCA5, ANP32E, NAP1L1, DEK, RBBP7, ANP32B, NPM3, NAP1L4	333	195	18883	2.90798	0.985516	0.102537	0.0957392
GOTERM_MF_DIRECT	GO:0019894~kinesin binding	5	1.48368	0.00793106	SPAG9, KLC3, KLC1, NEFH, KTN1	333	45	18883	6.30063	0.98675	0.102537	0.0957392
KEGG_PATHWAY	hsa04918:Thyroid hormone synthesis	7	2.07715	0.00809943	CREB1, GPX1, HSPA5, ALB, CANX, ATP1A1, HSP90B1	204	75	8662	3.96301	0.865838	0.111142	0.103493
UP_SEQ_FEATURE	DOMAIN:SH2	7	2.07715	0.00829963	LYN, HCK, YES1, GRB2, FYN, NCK1, SH2B1	334	108	20562	3.99019	1	0.29882	0.293969
UP_SEQ_FEATURE	CARBOHYD:O-linked (GlcNAc) threonine	4	1.18694	0.00830479	NUP62, NEFL, NEFM, VIM	334	26	20562	9.47121	1	0.29882	0.293969
INTERPRO	IPR005225:Small_GTP-bd_dom	9	2.67062	0.00838713	RAB2A, ARF3, ARF1, RAB5B, SAR1A, RAB15, RAB1B, EEF2, ARF5	337	176	20603	3.1263	0.99984	0.170703	0.16396
UP_KW_BIOLOGICAL_PROCESS	KW-0159~Chromosome partition	5	1.48368	0.00870095	UBE2I, DDX3X, NUMA1, RAD21, NUP43	195	48	11447	6.11485	0.507303	0.100498	0.0918128
UP_SEQ_FEATURE	DOMAIN:Thioredoxin 2	3	0.890208	0.00873176	P4HB, PDIA6, TXNDC5	334	9	20562	20.521	1	0.29882	0.293969
UP_SEQ_FEATURE	REGION:RNA-binding RGG-box	3	0.890208	0.00873176	HNRNPK, FMR1, HNRNPU	334	9	20562	20.521	1	0.29882	0.293969
UP_SEQ_FEATURE	DOMAIN:Laminin EGF-like 11	3	0.890208	0.00873176	LAMB2, LAMC1, HSPG2	334	9	20562	20.521	1	0.29882	0.293969
UP_SEQ_FEATURE	DOMAIN:Thioredoxin 1	3	0.890208	0.00873176	P4HB, PDIA6, TXNDC5	334	9	20562	20.521	1	0.29882	0.293969
GOTERM_BP_DIRECT	GO:0021762~substantia nigra development	5	1.48368	0.00873883	YWHAE, YWHAQ, HSPA5, INA, YWHAH	327	48	19256	6.13405	1	0.356763	0.351596
GOTERM_CC_DIRECT	GO:0098637~protein complex involved in cell-matrix adhesion	3	0.890208	0.00881616	LAMB2, LAMC1, NID1	335	9	20521	20.4189	0.989907	0.0863318	0.0773493
INTERPRO	IPR002194:Chaperonin_TCP-1_CS	3	0.890208	0.00884998	TCP1, CCT8, CCT7	337	9	20603	20.3788	0.999902	0.173326	0.16648
INTERPRO	IPR005819:H1/H5	3	0.890208	0.00884998	H1-4, H1-6, H1-2	337	9	20603	20.3788	0.999902	0.173326	0.16648
UP_KW_DOMAIN	KW-0727~SH2 domain	7	2.07715	0.00890904	LYN, HCK, YES1, GRB2, FYN, NCK1, SH2B1	235	111	14600	3.91796	0.200464	0.031818	0.0254544
GOTERM_BP_DIRECT	GO:0098869~cellular oxidant detoxification	6	1.78042	0.00935632	PRDX5, PRDX4, GPX1, TXNRD2, ALB, SELENOF	327	76	19256	4.64896	1	0.356763	0.351596
GOTERM_CC_DIRECT	GO:0030057~desmosome	4	1.18694	0.00935859	POF1B, EVPL, DSC2, DSC3	335	27	20521	9.07507	0.992403	0.0867638	0.0777363
GOTERM_CC_DIRECT	GO:0070160~occluding junction	4	1.18694	0.00935859	AFDN, PARD6B, PARD6A, PARD6G	335	27	20521	9.07507	0.992403	0.0867638	0.0777363
GOTERM_CC_DIRECT	GO:0005793~endoplasmic reticulum-Golgi intermediate compartment	6	1.78042	0.00936179	TMED10, HSPA5, TRIP11, CHP1, P4HB, PDIA6	335	79	20521	4.65241	0.992416	0.0867638	0.0777363
KEGG_PATHWAY	hsa04145:Phagosome	10	2.96736	0.0093675	TUBB6, RAB5B, TUBB, TUBB1, CANX, TUBB4B, TUBB4A, CORO1A, CTSS, TUBA8	204	152	8662	2.79347	0.902185	0.120462	0.112171
GOTERM_BP_DIRECT	GO:0000380~alternative mRNA splicing, via spliceosome	4	1.18694	0.00936838	HNRNPM, SFPQ, HNRNPUL2, HNRNPU	327	26	19256	9.05952	1	0.356763	0.351596
GOTERM_BP_DIRECT	GO:0048170~positive regulation of long-term neuronal synaptic plasticity	3	0.890208	0.00950911	FXR2, FMR1, NPTN	327	9	19256	19.629	1	0.356763	0.351596
GOTERM_BP_DIRECT	GO:1900152~negative regulation of nuclear-transcribed mRNA catabolic process, deadenylation-dependent decay	3	0.890208	0.00950911	CSDE1, HNRNPU, PABPC1	327	9	19256	19.629	1	0.356763	0.351596
GOTERM_BP_DIRECT	GO:0000226~microtubule cytoskeleton organization	8	2.37389	0.00954018	TUBB6, TUBB, TUBB1, NEFL, TUBB4B, NEFH, TUBB4A, TUBA8	327	139	19256	3.38917	1	0.356763	0.351596
UP_SEQ_FEATURE	CROSSLNK:Glycyl lysine isopeptide (Lys-Gly) (interchain with G-Cter in SUMO1)	6	1.78042	0.00966008	EEF1G, CAP1, CREB1, PRDX1, CCT8, SKP1	334	80	20562	4.61722	1	0.324579	0.319309
INTERPRO	IPR000980:SH2	7	2.07715	0.00974498	LYN, HCK, YES1, GRB2, FYN, NCK1, SH2B1	337	111	20603	3.85545	0.999961	0.18732	0.179921
KEGG_PATHWAY	hsa04612:Antigen processing and presentation	7	2.07715	0.00975404	HSP90AA1, CREB1, HSPA5, PSME3, CANX, HSPA2, CTSS	204	78	8662	3.81058	0.911174	0.120462	0.112171
UP_KW_BIOLOGICAL_PROCESS	KW-0130~Cell adhesion	17	5.04451	0.0100216	APP, POSTN, COL15A1, LAMB2, ITGB4, FBLIM1, LAMC1, NID1, KLC1, L1CAM, AFDN, COL6A2, NPTN, EMILIN1, DSC2, VCL, DSC3	195	495	11447	2.01605	0.557735	0.100498	0.0918128
UP_SEQ_FEATURE	DOMAIN:Sm	4	1.18694	0.0102183	LSM12, SNRPN, SNRPG, SNRPB	334	28	20562	8.7947	1	0.337204	0.33173
GOTERM_CC_DIRECT	GO:0005686~U2 snRNP	4	1.18694	0.0103573	SNRPN, SF3B6, SNRPG, SNRPB	335	28	20521	8.75096	0.995499	0.0943055	0.0844934
GOTERM_BP_DIRECT	GO:0042026~protein refolding	4	1.18694	0.0104094	HSP90AA1, HSPA5, HSPA2, HSPD1	327	27	19256	8.72398	1	0.373696	0.368284
GOTERM_BP_DIRECT	GO:0018149~peptide cross-linking	4	1.18694	0.0104094	COL3A1, KRT1, KRT10, EVPL	327	27	19256	8.72398	1	0.373696	0.368284
INTERPRO	IPR047575:Sm	4	1.18694	0.0104132	LSM12, SNRPN, SNRPG, SNRPB	337	28	20603	8.73379	0.999981	0.196526	0.188763
GOTERM_BP_DIRECT	GO:0001934~positive regulation of protein phosphorylation	10	2.96736	0.010643	LYN, APP, HSP90AA1, FXR2, FMR1, ERP29, NPTN, ILK, HSPA2, F2	327	213	19256	2.76464	1	0.374503	0.369078
INTERPRO	IPR006636:STI1_HS-bd	3	0.890208	0.010944	ST13, UBQLN1, UBQLN2	337	10	20603	18.3409	0.999989	0.202855	0.194843
KEGG_PATHWAY	hsa04390:Hippo signaling pathway	10	2.96736	0.011438	YWHAE, PPP2CB, PARD6B, PARD6A, YWHAQ, YWHAB, PARD6G, YWHAZ, YWHAG, YWHAH	204	157	8662	2.70451	0.941661	0.134533	0.125274
GOTERM_CC_DIRECT	GO:0036464~cytoplasmic ribonucleoprotein granule	6	1.78042	0.0114469	FXR2, FMR1, TUBB, HNRNPU, PABPC1, INA	335	83	20521	4.4282	0.997459	0.101223	0.0906915
GOTERM_CC_DIRECT	GO:0030864~cortical actin cytoskeleton	5	1.48368	0.0115071	CAP1, RDX, SPTAN1, CORO1A, PPP1R9B	335	54	20521	5.67192	0.997538	0.101223	0.0906915
GOTERM_BP_DIRECT	GO:0045197~establishment or maintenance of epithelial cell apical/basal polarity	4	1.18694	0.0115148	PARD6B, PARD6A, PARD6G, ILK	327	28	19256	8.41241	1	0.374503	0.369078
GOTERM_MF_DIRECT	GO:0035613~RNA stem-loop binding	4	1.18694	0.0115268	DAZAP1, DDX3X, CSDE1, FMR1	333	27	18883	8.40085	0.998155	0.145559	0.135909
UP_KW_BIOLOGICAL_PROCESS	KW-0132~Cell division	15	4.45104	0.0117309	UBE2I, NUMA1, PARD6G, HNRNPU, CDC5L, SMC1A, TRIOBP, SEPTIN7, PARD6B, PARD6A, RAD21, RUVBL1, RPS3, NUP43, MAPRE2	195	418	11447	2.10655	0.615504	0.100498	0.0918128
GOTERM_CC_DIRECT	GO:0030496~midbody	9	2.67062	0.0117325	HSPA5, RAD21, RDX, CHMP2A, HNRNPU, CRMP1, TRIOBP, SEPTIN7, HSP90B1	335	187	20521	2.94818	0.997813	0.101486	0.0909269
GOTERM_BP_DIRECT	GO:0060052~neurofilament cytoskeleton organization	3	0.890208	0.0117543	NEFL, NEFH, INA	327	10	19256	17.6661	1	0.374503	0.369078
GOTERM_BP_DIRECT	GO:0070262~peptidyl-serine dephosphorylation	3	0.890208	0.0117543	PPP2CB, PPTC7, NCK1	327	10	19256	17.6661	1	0.374503	0.369078
GOTERM_BP_DIRECT	GO:0090084~negative regulation of inclusion body assembly	3	0.890208	0.0117543	DNAJB1, DNAJB6, HSPA2	327	10	19256	17.6661	1	0.374503	0.369078
GOTERM_BP_DIRECT	GO:1904851~positive regulation of establishment of protein localization to telomere	3	0.890208	0.0117543	TCP1, CCT8, CCT7	327	10	19256	17.6661	1	0.374503	0.369078
GOTERM_BP_DIRECT	GO:0030036~actin cytoskeleton organization	10	2.96736	0.0118923	VASP, DNAJB6, POF1B, ARPC1A, GRB2, FLNB, PFN1, SPTAN1, CORO1A, CORO1B	327	217	19256	2.71368	1	0.374503	0.369078
INTERPRO	IPR036860:SH2_dom_sf	7	2.07715	0.0119435	LYN, HCK, YES1, GRB2, FYN, NCK1, SH2B1	337	116	20603	3.68927	0.999996	0.217497	0.208906
UP_KW_BIOLOGICAL_PROCESS	KW-0346~Stress response	7	2.07715	0.0124071	DNAJB1, HSP90AA1, HSPA2, HSPA12A, OXR1, HSP90B1, HSPD1	195	113	11447	3.63644	0.636241	0.100498	0.0918128
GOTERM_MF_DIRECT	GO:0034046~poly(G) binding	3	0.890208	0.0126341	DAZAP1, FMR1, HNRNPU	333	10	18883	17.0117	0.998996	0.153787	0.143591
UP_KW_LIGAND	KW-0106~Calcium	26	7.71513	0.0126434	ITGB4, COL11A1, LPL, NID1, KLC1, HSP90B1, MYLK, CPNE1, S100A13, PLS3, CHP1, CPNE3, SPTAN1, F2, HSPG2, COL3A1, VCAN, COL2A1, STIM1, ALB, CANX, LCP1, TPT1, DSC2, DSC3, SNTB2	114	973	6921	1.62228	0.290751	0.113791	0.113791
GOTERM_BP_DIRECT	GO:0051402~neuron apoptotic process	6	1.78042	0.0127375	APP, GPX1, COL6A2, HTRA2, OXR1, CORO1A	327	82	19256	4.30879	1	0.380621	0.375108
GOTERM_MF_DIRECT	GO:0046875~ephrin receptor binding	4	1.18694	0.0127448	LYN, GRB2, FYN, NCK1	333	28	18883	8.10082	0.999056	0.153787	0.143591
GOTERM_BP_DIRECT	GO:0043066~negative regulation of apoptotic process	17	5.04451	0.012828	DDX3X, HSPA5, API5, YWHAZ, FOXO1, HSPD1, HSP90B1, HCK, PRDX2, PRDX5, BAG4, CREB1, HNRNPK, NUP62, PAK2, TPT1, TXNDC5	327	506	19256	1.97841	1	0.380621	0.375108
UP_SEQ_FEATURE	DOMAIN:Fibrillar collagen NC1	3	0.890208	0.0130582	COL3A1, COL2A1, COL11A1	334	11	20562	16.7899	1	0.409009	0.402369
UP_SEQ_FEATURE	DOMAIN:Laminin EGF-like 10	3	0.890208	0.0130582	LAMB2, LAMC1, HSPG2	334	11	20562	16.7899	1	0.409009	0.402369
UP_SEQ_FEATURE	DOMAIN:Laminin EGF-like 8	3	0.890208	0.0130582	LAMB2, LAMC1, HSPG2	334	11	20562	16.7899	1	0.409009	0.402369
GOTERM_BP_DIRECT	GO:0007155~cell adhesion	18	5.34125	0.013127	APP, POSTN, COL15A1, LAMB2, ITGB4, TGFB1I1, LAMC1, KLC1, L1CAM, AFDN, HCK, VCAN, COL6A2, ITGBL1, EMILIN1, DSC2, VCL, DSC3	327	551	19256	1.92371	1	0.380621	0.375108
GOTERM_CC_DIRECT	GO:0005832~chaperonin-containing T-complex	3	0.890208	0.013183	TCP1, CCT8, CCT7	335	11	20521	16.7064	0.99898	0.112164	0.100493
INTERPRO	IPR000885:Fib_collagen_C	3	0.890208	0.013233	COL3A1, COL2A1, COL11A1	337	11	20603	16.6736	0.999999	0.236825	0.227471
GOTERM_CC_DIRECT	GO:0030424~axon	13	3.85757	0.0134139	APP, TXNRD2, FMR1, NEXN, ATP1A1, L1CAM, CORO1A, FXR2, DPYSL2, NEFL, NEFM, VIM, NEFH	335	353	20521	2.25591	0.999096	0.112288	0.100605
GOTERM_BP_DIRECT	GO:0042267~natural killer cell mediated cytotoxicity	4	1.18694	0.0139212	KIF5B, PRDX1, TUBB, TUBB4B	327	30	19256	7.85158	1	0.380621	0.375108
GOTERM_BP_DIRECT	GO:0006413~translational initiation	5	1.48368	0.013974	DDX3X, EIF6, EIF3I, RPS3, EIF3D	327	55	19256	5.35335	1	0.380621	0.375108
GOTERM_BP_DIRECT	GO:0051028~mRNA transport	6	1.78042	0.0140266	FXR2, MVP, FMR1, NUP62, NUP43, NUTF2	327	84	19256	4.2062	1	0.380621	0.375108
GOTERM_BP_DIRECT	GO:1904871~positive regulation of protein localization to Cajal body	3	0.890208	0.014207	TCP1, CCT8, CCT7	327	11	19256	16.0601	1	0.380621	0.375108
GOTERM_BP_DIRECT	GO:0075522~IRES-dependent viral translational initiation	3	0.890208	0.014207	PTBP1, CSDE1, EIF3D	327	11	19256	16.0601	1	0.380621	0.375108
GOTERM_BP_DIRECT	GO:0048251~elastic fiber assembly	3	0.890208	0.014207	COL3A1, LTBP4, EMILIN1	327	11	19256	16.0601	1	0.380621	0.375108
GOTERM_BP_DIRECT	GO:0070934~CRD-mediated mRNA stabilization	3	0.890208	0.014207	CSDE1, HNRNPU, PABPC1	327	11	19256	16.0601	1	0.380621	0.375108
BIOCARTA	h_prionPathway:Prion Pathway	4	1.18694	0.0143046	DNAJB1, DNAJB6, HSPA5, LAMC1	63	14	1623	7.36054	0.881444	1	1
UP_SEQ_FEATURE	DOMAIN:Laminin EGF-like 7	3	0.890208	0.0155037	LAMB2, LAMC1, HSPG2	334	12	20562	15.3907	1	0.477513	0.469761
GOTERM_CC_DIRECT	GO:0008540~proteasome regulatory particle, base subcomplex	3	0.890208	0.015651	PSMD9, PSMC3, PSMC1	335	12	20521	15.3142	0.999722	0.128935	0.115519
INTERPRO	IPR043539:Grb2-like	3	0.890208	0.01571	LYN, GRB2, FYN	337	12	20603	15.2841	1	0.27639	0.265473
GOTERM_CC_DIRECT	GO:0016020~membrane	110	32.6409	0.0165766	APP, FMR1, ECI2, ZDHHC5, CPOX, HNRNPU, IL1RAP, ENO1, ENO2, RPL7, RPL18A, DPYSL2, KIF5B, RUVBL1, CPNE1, KRT6A, RPS12, TMPO, TMOD1, KRT1, KRT5, LEMD2, SND1, TUFM, HCFC1, ALDH3A2, STIM1, HNRNPUL2, PSME3, ERP29, PFN1, DSC3, FKBP5, COL17A1, LRRC59, RAB5B, TMED10, HTRA2, NID1, KLC1, EVPL, CORO1A, PLD3, GLG1, HSP90B1, BAG4, FXR2, SNX2, PRKAR2A, RAD21, HSPA5, API5, HSPA2, L1CAM, EEF2, HNRNPL, HNRNPM, HNR…	335	5595	20521	1.20433	0.999829	0.132093	0.118349
GOTERM_CC_DIRECT	GO:0043025~neuronal cell body	13	3.85757	0.01674	HSP90AA1, NUMA1, TXNRD2, FMR1, PHAX, L1CAM, TUBB4A, PPP1R9B, HCFC1, DNAJB1, PURA, FXR2, DPYSL2	335	364	20521	2.18774	0.999843	0.132093	0.118349
GOTERM_CC_DIRECT	GO:0005739~mitochondrion	35	10.3858	0.0167979	FH, ACAA2, ECI2, CPOX, HTRA2, AK3, ETFA, MRPL12, FOXO1, NAPG, HSPD1, HK1, NFU1, PRDX5, KLC3, ATP5F1B, GRPEL1, KIF5B, FYN, CPNE3, IDH3A, MRPS28, HSP90AA1, GPX1, HSPA5, PPTC7, TXNRD2, IMMT, OXR1, TUFM, PC, SDHAF2, ETHE1, STUB1, TARDBP	335	1427	20521	1.50244	0.999848	0.132093	0.118349
GOTERM_BP_DIRECT	GO:0098761~cellular response to interleukin-7	3	0.890208	0.0168596	ATP5F1B, P4HB, HSPD1	327	12	19256	14.7217	1	0.438593	0.432241
GOTERM_BP_DIRECT	GO:2001046~positive regulation of integrin-mediated signaling pathway	3	0.890208	0.0168596	LAMB2, LAMC1, NID1	327	12	19256	14.7217	1	0.438593	0.432241
KEGG_PATHWAY	hsa04540:Gap junction	7	2.07715	0.0169996	TUBB6, TUBB, TUBB1, GRB2, TUBB4B, TUBB4A, TUBA8	204	88	8662	3.37756	0.98552	0.190859	0.177723
UP_KW_DISEASE	KW-0523~Neurodegeneration	19	5.63798	0.0171124	APP, FMR1, HTRA2, ERLIN2, ATP1A1, EEF2, L1CAM, PLD3, HSPD1, HK1, LMNA, NEFL, CHP1, STUB1, EMILIN1, PFN1, TARDBP, NEFH, UBQLN2	120	423	4749	1.7776	0.578116	0.800011	0.800011
INTERPRO	IPR000626:Ubiquitin-like_dom	5	1.48368	0.0175028	USP14, DDI2, UBQLN1, NEDD8, UBQLN2	337	61	20603	5.01119	1	0.302799	0.290839
GOTERM_CC_DIRECT	GO:0005685~U1 snRNP	4	1.18694	0.017615	SNRPN, SNRPG, LUC7L, SNRPB	335	34	20521	7.20667	0.999901	0.13645	0.122253
GOTERM_BP_DIRECT	GO:0030198~extracellular matrix organization	8	2.37389	0.0176673	COL17A1, APP, COL3A1, POSTN, COL15A1, PRDX4, DNAJB6, COL11A1	327	157	19256	3.0006	1	0.447008	0.440533
GOTERM_BP_DIRECT	GO:0006629~lipid metabolic process	10	2.96736	0.0176811	ALDH3A1, ALDH3B2, PC, ATP5F1B, ALDH3B1, CPNE1, LPL, HSPG2, PAFAH1B2, ACSF2	327	232	19256	2.53823	1	0.447008	0.440533
UP_SEQ_FEATURE	MOTIF:Nuclear localization signal	15	4.45104	0.0177862	NUMA1, API5, PSIP1, CDC5L, PHAX, NAP1L1, DEK, FOXO1, SND1, NAP1L4, LMNA, ANP32B, TARDBP, PAK2, TMPO	334	458	20562	2.01625	1	0.538835	0.530087
UP_SEQ_FEATURE	DOMAIN:Laminin EGF-like 6	3	0.890208	0.0181285	LAMB2, LAMC1, HSPG2	334	13	20562	14.2068	1	0.540346	0.531574
GOTERM_CC_DIRECT	GO:0005687~U4 snRNP	3	0.890208	0.0182998	SNRPN, SNRPG, SNRPB	335	13	20521	14.1362	0.999931	0.139671	0.125138
GOTERM_BP_DIRECT	GO:0006888~ER to Golgi vesicle-mediated transport	7	2.07715	0.0183527	RAB2A, TMED10, SAR1A, RAB1B, TRIP11, P4HB, ARCN1	327	123	19256	3.35128	1	0.457544	0.450916
GOTERM_BP_DIRECT	GO:0006334~nucleosome assembly	8	2.37389	0.0188011	H1-4, H1-6, RBBP4, SMARCA5, NAP1L1, ANP32B, NAP1L4, H1-2	327	159	19256	2.96286	1	0.462301	0.455605
GOTERM_CC_DIRECT	GO:0098978~glutamatergic synapse	14	4.1543	0.0190365	LYN, FBXO2, ZDHHC5, AP2B1, IL1RAP, LIN7C, YWHAZ, CORO1A, DNM1, DNAJB1, PURA, PFN1, ERC2, PAK2	335	415	20521	2.06649	0.999953	0.143188	0.12829
SMART	SM00727:STI1	3	0.890208	0.0195875	ST13, UBQLN1, UBQLN2	238	10	10690	13.4748	0.969845	0.417622	0.410544
GOTERM_BP_DIRECT	GO:0045785~positive regulation of cell adhesion	5	1.48368	0.0197706	BAG4, LAMB2, P4HB, LAMC1, NID1	327	61	19256	4.82679	1	0.47957	0.472624
UP_SEQ_FEATURE	DOMAIN:Ubiquitin-like	5	1.48368	0.0200611	USP14, DDI2, UBQLN1, NEDD8, UBQLN2	334	64	20562	4.8096	1	0.58846	0.578907
UP_SEQ_FEATURE	DOMAIN:PB1	3	0.890208	0.0209262	PARD6B, PARD6A, PARD6G	334	14	20562	13.192	1	0.594949	0.585291
UP_SEQ_FEATURE	DOMAIN:H15	3	0.890208	0.0209262	H1-4, H1-6, H1-2	334	14	20562	13.192	1	0.594949	0.585291
GOTERM_CC_DIRECT	GO:0030532~small nuclear ribonucleoprotein complex	3	0.890208	0.0211229	SNRPN, SNRPG, SNRPB	335	14	20521	13.1264	0.999985	0.156611	0.140316
GOTERM_BP_DIRECT	GO:0030512~negative regulation of transforming growth factor beta receptor signaling pathway	7	2.07715	0.0211257	RBBP4, HSPA5, HTRA1, STUB1, EMILIN1, RBBP7, GLG1	327	127	19256	3.24573	1	0.505608	0.498285
INTERPRO	IPR000270:PB1_dom	3	0.890208	0.0212016	PARD6B, PARD6A, PARD6G	337	14	20603	13.1007	1	0.354957	0.340936
INTERPRO	IPR005818:Histone_H1/H5_H15	3	0.890208	0.0212016	H1-4, H1-6, H1-2	337	14	20603	13.1007	1	0.354957	0.340936
KEGG_PATHWAY	hsa04151:PI3K-Akt signaling pathway	16	4.74777	0.0214099	YWHAE, HSP90AA1, LAMB2, YWHAB, ITGB4, LAMC1, YWHAZ, HSP90B1, PPP2CB, COL2A1, CREB1, YWHAQ, COL6A2, GRB2, YWHAG, YWHAH	204	359	8662	1.8924	0.995231	0.229924	0.214099
GOTERM_BP_DIRECT	GO:0016477~cell migration	10	2.96736	0.0214931	ITGB4, ITGBL1, EMILIN1, LCP1, LAMC1, L1CAM, CORO1A, CORO1B, NCK1, PPP1R9B	327	240	19256	2.45362	1	0.507633	0.500281
GOTERM_CC_DIRECT	GO:0045121~membrane raft	9	2.67062	0.021523	LYN, APP, TUBB, CHP1, FYN, ERLIN2, ATP1A1, VCL, HK1	335	209	20521	2.63785	0.999988	0.156932	0.140604
GOTERM_MF_DIRECT	GO:0097718~disordered domain specific binding	4	1.18694	0.0215542	HSP90AA1, NUMA1, FYN, HSPA2	333	34	18883	6.67126	0.999993	0.247661	0.231241
UP_SEQ_FEATURE	REPEAT:1	10	2.96736	0.0216253	VASP, HNRNPM, SFPQ, COL15A1, NUP62, NEFM, NEFH, VCL, RPL7, UBQLN2	334	251	20562	2.4527	1	0.605509	0.59568
GOTERM_MF_DIRECT	GO:0030674~protein binding, bridging	7	2.07715	0.0216327	ST13, COL11A1, NEFL, STUB1, NEFH, NCK1, HCFC1	333	123	18883	3.22715	0.999993	0.247661	0.231241
GOTERM_BP_DIRECT	GO:0098586~cellular response to virus	6	1.78042	0.0217884	ARF3, ARF1, HSP90AA1, DDX3X, FMR1, POU2F2	327	94	19256	3.75874	1	0.507923	0.500566
GOTERM_CC_DIRECT	GO:0008180~COP9 signalosome	4	1.18694	0.0220733	TMOD1, HSPA5, GRB2, COPS8	335	37	20521	6.62235	0.999991	0.156932	0.140604
GOTERM_CC_DIRECT	GO:0031234~extrinsic component of cytoplasmic side of plasma membrane	4	1.18694	0.0220733	LYN, HCK, YES1, FYN	335	37	20521	6.62235	0.999991	0.156932	0.140604
INTERPRO	IPR006689:Small_GTPase_ARF/SAR	4	1.18694	0.0221879	ARF3, ARF1, SAR1A, ARF5	337	37	20603	6.60935	1	0.365572	0.351132
GOTERM_MF_DIRECT	GO:0031072~heat shock protein binding	5	1.48368	0.0223488	DNAJB6, HSPA5, STUB1, HSPA2, FKBP5	333	61	18883	4.64801	0.999995	0.247661	0.231241
GOTERM_MF_DIRECT	GO:0035591~signaling adaptor activity	5	1.48368	0.0223488	YWHAE, DDX3X, FMR1, NCK1, SH2B1	333	61	18883	4.64801	0.999995	0.247661	0.231241
UP_SEQ_FEATURE	REPEAT:TPR	6	1.78042	0.0224755	KLC3, ST13, SGTA, STUB1, KLC1, FKBP5	334	99	20562	3.73108	1	0.619922	0.609859
GOTERM_BP_DIRECT	GO:0051149~positive regulation of muscle cell differentiation	3	0.890208	0.0227347	LAMB2, LAMC1, NID1	327	14	19256	12.6186	1	0.52319	0.515611
SMART	SM00177:ARF	5	1.48368	0.0229007	ARF3, ARF1, SAR1A, RAB1B, ARF5	238	49	10690	4.58326	0.983437	0.417622	0.410544
UP_SEQ_FEATURE	REPEAT:2	10	2.96736	0.0232841	VASP, HNRNPM, SFPQ, COL15A1, NUP62, NEFM, NEFH, VCL, RPL7, UBQLN2	334	254	20562	2.42374	1	0.625526	0.615372
UP_SEQ_FEATURE	CROSSLNK:Glycyl lysine isopeptide (Lys-Gly) (interchain with G-Cter in ubiquitin); alternate	6	1.78042	0.0233557	UBE2I, RBBP4, TUBB, RPS3, RBBP7, PFN1	334	100	20562	3.69377	1	0.625526	0.615372
SMART	SM00038:COLFI	3	0.890208	0.0235945	COL3A1, COL2A1, COL11A1	238	11	10690	12.2498	0.985393	0.417622	0.410544
GOTERM_BP_DIRECT	GO:0007059~chromosome segregation	6	1.78042	0.0236177	UBE2I, DDX3X, RAD21, RPS3, NUP43, TOP1	327	96	19256	3.68043	1	0.53663	0.528857
GOTERM_CC_DIRECT	GO:0035253~ciliary rootlet	3	0.890208	0.0241139	APP, KLC3, KIF5B	335	15	20521	12.2513	0.999997	0.169123	0.151527
UP_SEQ_FEATURE	REPEAT:WD	9	2.67062	0.0243029	PRPF4, RBBP4, WDR70, EIF3I, ARPC1A, NUP43, RBBP7, CORO1A, CORO1B	334	215	20562	2.57705	1	0.641597	0.631181
GOTERM_MF_DIRECT	GO:0043394~proteoglycan binding	3	0.890208	0.0243947	COL2A1, NID1, CTSS	333	14	18883	12.1512	0.999999	0.260153	0.242906
GOTERM_MF_DIRECT	GO:0019901~protein kinase binding	16	4.74777	0.0244343	SLC12A4, CDKN2C, DCTN2, MVP, ILK, EEF2, YWHAZ, DNM1, DPYSL2, RPS3, GRB2, SFN, MAPRE2, PAK2, NEFH, HNRNPA0	333	483	18883	1.87845	0.999999	0.260153	0.242906
GOTERM_BP_DIRECT	GO:0007339~binding of sperm to zona pellucida	4	1.18694	0.0244376	PRKAR2A, TCP1, CCT8, CCT7	327	37	19256	6.36615	1	0.548319	0.540377
GOTERM_CC_DIRECT	GO:0042995~cell projection	8	2.37389	0.0247943	VASP, HCK, HNRNPK, FMR1, RDX, SPTAN1, VCL, DNM1	335	175	20521	2.80031	0.999998	0.171577	0.153725
GOTERM_BP_DIRECT	GO:0034599~cellular response to oxidative stress	6	1.78042	0.0255433	PRDX2, PRDX5, GPX1, ALDH3B1, HTRA2, FOXO1	327	98	19256	3.60532	1	0.561056	0.55293
GOTERM_BP_DIRECT	GO:0014044~Schwann cell development	3	0.890208	0.025943	LAMB2, GRB2, LAMC1	327	15	19256	11.7774	1	0.561056	0.55293
GOTERM_BP_DIRECT	GO:2000767~positive regulation of cytoplasmic translation	3	0.890208	0.025943	CSDE1, HNRNPU, PABPC1	327	15	19256	11.7774	1	0.561056	0.55293
INTERPRO	IPR027417:P-loop_NTPase	24	7.12166	0.0268196	MPP1, RAB2A, ARF3, RAB5B, ARF1, DDX3X, SAR1A, RAB1B, SMARCA5, AK3, HNRNPU, EEF2, SMC1A, SEPTIN7, DNM1, TUFM, ATP5F1B, PSMC3, HNRNPUL2, RAB15, PSMC1, KIF5B, RUVBL1, ARF5	337	915	20603	1.60358	1	0.43498	0.417799
KEGG_PATHWAY	hsa04360:Axon guidance	10	2.96736	0.0272416	CAMK2D, PARD6B, PARD6A, DPYSL2, PARD6G, ILK, FYN, L1CAM, PAK2, NCK1	204	182	8662	2.33301	0.99891	0.280362	0.261066
UP_KW_BIOLOGICAL_PROCESS	KW-0498~Mitosis	11	3.26409	0.0275832	UBE2I, NUMA1, RAD21, RUVBL1, RPS3, HNRNPU, NUP43, SMC1A, MAPRE2, TRIOBP, SEPTIN7	195	293	11447	2.20385	0.896235	0.203112	0.185559
GOTERM_BP_DIRECT	GO:0016192~vesicle-mediated transport	9	2.67062	0.0276573	SPAG9, RAB2A, ARF3, ARF1, SAR1A, CPNE1, AP2B1, NAPG, ARF5	327	211	19256	2.51176	1	0.59101	0.582449
GOTERM_CC_DIRECT	GO:0015629~actin cytoskeleton	10	2.96736	0.0276737	VASP, ARPC1A, NEXN, FLNB, LCP1, NPM3, SPTAN1, TRIOBP, MYLK, PPP1R9B	335	261	20521	2.347	1	0.188982	0.169319
GOTERM_MF_DIRECT	GO:0000774~adenyl-nucleotide exchange factor activity	3	0.890208	0.0278255	BAG4, GRPEL1, PFN1	333	15	18883	11.3411	1	0.290563	0.271299
GOTERM_MF_DIRECT	GO:0051219~phosphoprotein binding	4	1.18694	0.0288725	LYN, YWHAE, YWHAB, SFN	333	38	18883	5.96902	1	0.295807	0.276196
SMART	SM00252:SH2	7	2.07715	0.0291373	LYN, HCK, YES1, GRB2, FYN, NCK1, SH2B1	238	105	10690	2.9944	0.994667	0.442556	0.435055
GOTERM_BP_DIRECT	GO:0000278~mitotic cell cycle	7	2.07715	0.0292638	PPP2CB, TUBB6, TUBB, TUBB1, TUBB4B, TUBB4A, TUBA8	327	137	19256	3.00882	1	0.617983	0.609032
UP_KW_MOLECULAR_FUNCTION	KW-0560~Oxidoreductase	18	5.34125	0.0298384	GPX1, TXNRD2, CPOX, HSD17B4, YWHAZ, ALDH3A2, PRDX2, ALDH3A1, ALDH3B2, PRDX5, PRDX4, ETHE1, PRDX1, ALDH3B1, P4HB, YWHAH, IDH3A, TXNDC5	201	613	11872	1.73436	0.799213	0.175715	0.155823
GOTERM_CC_DIRECT	GO:0005852~eukaryotic translation initiation factor 3 complex	3	0.890208	0.0305752	DDX3X, EIF3I, EIF3D	335	17	20521	10.81	1	0.206085	0.184642
SMART	SM00178:SAR	4	1.18694	0.0306372	ARF3, ARF1, SAR1A, ARF5	238	31	10690	5.79561	0.995944	0.442556	0.435055
KEGG_PATHWAY	hsa01230:Biosynthesis of amino acids	6	1.78042	0.0309619	PC, MAT2A, MAT2B, ENO1, ENO2, IDH3A	204	75	8662	3.39686	0.999577	0.305826	0.284778
UP_SEQ_FEATURE	REPEAT:3	9	2.67062	0.0312764	HNRNPM, SFPQ, COL15A1, NUP62, NEFM, NEFH, VCL, RPL7, UBQLN2	334	226	20562	2.45162	1	0.80234	0.789315
GOTERM_MF_DIRECT	GO:0030021~extracellular matrix structural constituent conferring compression resistance	3	0.890208	0.0314371	VCAN, HSPG2, DCN	333	16	18883	10.6323	1	0.316117	0.295159
GOTERM_BP_DIRECT	GO:0006605~protein targeting	4	1.18694	0.0319204	YWHAE, YWHAQ, YWHAB, YWHAG	327	41	19256	5.74506	1	0.641615	0.632321
UP_SEQ_FEATURE	REGION:2 X 16 AA Gly-rich approximate repeats	2	0.593472	0.0321283	HNRNPH1, HNRNPH2	334	2	20562	61.5629	1	0.80234	0.789315
UP_SEQ_FEATURE	REGION:Rod-like helical tail	2	0.593472	0.0321283	KRT19, KRT23	334	2	20562	61.5629	1	0.80234	0.789315
UP_SEQ_FEATURE	REGION:2 X 19 AA perfect repeats	2	0.593472	0.0321283	HNRNPH1, HNRNPH2	334	2	20562	61.5629	1	0.80234	0.789315
GOTERM_CC_DIRECT	GO:0005912~adherens junction	8	2.37389	0.0321444	LYN, AFDN, POF1B, RDX, NEXN, DSC2, VCL, PPP1R9B	335	185	20521	2.64894	1	0.213884	0.19163
KEGG_PATHWAY	hsa05160:Hepatitis C	9	2.67062	0.0321923	YWHAE, PPP2CB, YWHAQ, YWHAB, PSME3, GRB2, YWHAZ, YWHAG, YWHAH	204	158	8662	2.41865	0.999691	0.305826	0.284778
INTERPRO	IPR017131:snRNP-assoc_SmB/SmN	2	0.593472	0.0323514	SNRPN, SNRPB	337	2	20603	61.1365	1	0.501206	0.481409
INTERPRO	IPR045703:POU2F1_C	2	0.593472	0.0323514	POU2F1, POU2F2	337	2	20603	61.1365	1	0.501206	0.481409
INTERPRO	IPR019323:ELKS/CAST	2	0.593472	0.0323514	ERC1, ERC2	337	2	20603	61.1365	1	0.501206	0.481409
SMART	SM00526:H15	3	0.890208	0.0325041	H1-4, H1-6, H1-2	238	13	10690	10.3652	0.997117	0.442556	0.435055
GOTERM_CC_DIRECT	GO:0044297~cell body	5	1.48368	0.0325909	TUBB, TCP1, FYN, CCT8, CCT7	335	74	20521	4.13897	1	0.21411	0.191833
GOTERM_BP_DIRECT	GO:0045910~negative regulation of DNA recombination	3	0.890208	0.0328668	H1-4, H1-6, H1-2	327	17	19256	10.3918	1	0.641615	0.632321
GOTERM_BP_DIRECT	GO:0030194~positive regulation of blood coagulation	3	0.890208	0.0328668	PRDX2, EMILIN1, F2	327	17	19256	10.3918	1	0.641615	0.632321
GOTERM_BP_DIRECT	GO:0014002~astrocyte development	3	0.890208	0.0328668	LAMB2, VIM, LAMC1	327	17	19256	10.3918	1	0.641615	0.632321
GOTERM_BP_DIRECT	GO:0030334~regulation of cell migration	6	1.78042	0.033062	PARD6B, LMNA, NEXN, KRT5, VCL, NCK1	327	105	19256	3.36496	1	0.641615	0.632321
BIOCARTA	h_eradPathway:ERï¿½associated degradation (ERAD) Pathway	4	1.18694	0.0332455	UBE2I, FBXO2, CANX, SKP1	63	19	1623	5.42356	0.993289	1	1
GOTERM_CC_DIRECT	GO:0072562~blood microparticle	7	2.07715	0.0334064	ITIH2, ALB, KRT1, HSPA2, PFN1, F2, YWHAZ	335	147	20521	2.91699	1	0.216724	0.194175
GOTERM_BP_DIRECT	GO:1902175~regulation of oxidative stress-induced intrinsic apoptotic signaling pathway	2	0.593472	0.0335738	UBQLN1, P4HB	327	2	19256	58.8869	1	0.641615	0.632321
GOTERM_BP_DIRECT	GO:0098963~dendritic transport of messenger ribonucleoprotein complex	2	0.593472	0.0335738	PURA, HNRNPU	327	2	19256	58.8869	1	0.641615	0.632321
GOTERM_BP_DIRECT	GO:0072274~metanephric glomerular basement membrane development	2	0.593472	0.0335738	LAMB2, LAMC1	327	2	19256	58.8869	1	0.641615	0.632321
UP_SEQ_FEATURE	DOMAIN:POU-specific	3	0.890208	0.0337238	POU2F1, POU2F2, POU2F3	334	18	20562	10.2605	1	0.830954	0.817464
KEGG_PATHWAY	hsa04974:Protein digestion and absorption	7	2.07715	0.0337323	COL17A1, COL3A1, COL15A1, COL2A1, COL11A1, COL6A2, ATP1A1	204	103	8662	2.88568	0.999792	0.308588	0.28735
GOTERM_BP_DIRECT	GO:0051225~spindle assembly	4	1.18694	0.0339573	TUBB, TUBB1, RPS3, MAPRE2	327	42	19256	5.60827	1	0.641615	0.632321
GOTERM_BP_DIRECT	GO:0043154~negative regulation of cysteine-type endopeptidase activity involved in apoptotic process	4	1.18694	0.0339573	DDX3X, GPX1, DNAJB6, SFN	327	42	19256	5.60827	1	0.641615	0.632321
INTERPRO	IPR000327:POU_dom	3	0.890208	0.0341576	POU2F1, POU2F2, POU2F3	337	18	20603	10.1894	1	0.513849	0.493552
INTERPRO	IPR013847:POU	3	0.890208	0.0341576	POU2F1, POU2F2, POU2F3	337	18	20603	10.1894	1	0.513849	0.493552
GOTERM_MF_DIRECT	GO:0008187~poly-pyrimidine tract binding	2	0.593472	0.0348557	PTBP1, U2AF2	333	2	18883	56.7057	1	0.344121	0.321306
KEGG_PATHWAY	hsa00410:beta-Alanine metabolism	4	1.18694	0.0352236	ALDH3A2, ALDH3A1, ALDH3B2, ALDH3B1	204	31	8662	5.47881	0.999858	0.310722	0.289337
GOTERM_CC_DIRECT	GO:0009986~cell surface	18	5.34125	0.0353612	LYN, USP14, APP, HSP90AA1, HSPA5, ITGB4, ZDHHC5, LPL, HNRNPU, ENO1, HSPA2, KRT10, L1CAM, HSPD1, ATP5F1B, NPTN, ERP29, ITGBL1	335	644	20521	1.71214	1	0.226574	0.203
INTERPRO	IPR019775:WD40_repeat_CS	7	2.07715	0.0356262	PRPF4, RBBP4, EIF3I, NUP43, RBBP7, CORO1A, CORO1B	337	149	20603	2.87218	1	0.528286	0.507419
UP_SEQ_FEATURE	LIPID:S-geranylgeranyl cysteine	6	1.78042	0.0356746	RAB2A, ALDH3B2, RAB5B, RAB15, RAB1B, ALDH3B1	334	112	20562	3.29801	1	0.867456	0.853374
UP_KW_LIGAND	KW-0067~ATP-binding	33	9.79228	0.0358487	CAMK2D, DDX3X, ILK, HNRNPU, ATP1A1, HSPD1, HSP90B1, HK1, MYLK, ATP5F1B, MAT2A, KIF5B, RUVBL1, FYN, CCT8, CCT7, PAK2, LYN, HSP90AA1, UBE2I, YES1, HSPA5, SMARCA5, HSPA2, HSPA12A, SMC1A, ACSF2, HCK, PC, PSMC3, PSMC1, TCP1, UBE2M	114	1445	6921	1.38647	0.626818	0.241979	0.241979
GOTERM_BP_DIRECT	GO:0007015~actin filament organization	7	2.07715	0.0360428	CAP1, TMOD1, POF1B, CORO1A, CORO1B, NCK1, PPP1R9B	327	144	19256	2.86256	1	0.671549	0.661822
GOTERM_BP_DIRECT	GO:0012501~programmed cell death	3	0.890208	0.036569	HTRA1, HTRA2, TOP1	327	18	19256	9.81448	1	0.671549	0.661822
GOTERM_BP_DIRECT	GO:1990830~cellular response to leukemia inhibitory factor	6	1.78042	0.036664	CREB1, MAT2A, SMARCA5, HNRNPU, NEFH, INA	327	108	19256	3.27149	1	0.671549	0.661822
UP_KW_PTM	KW-0519~Myristate	10	2.96736	0.0372392	LYN, ARF3, HCK, ARF1, YES1, PSMC1, CHP1, FYN, PAK2, ARF5	310	207	14237	2.21864	0.597801	0.103442	0.0703407
SMART	SM00666:PB1	3	0.890208	0.0373768	PARD6B, PARD6A, PARD6G	238	14	10690	9.62485	0.99882	0.472549	0.46454
KEGG_PATHWAY	hsa04814:Motor proteins	10	2.96736	0.037593	KLC3, TUBB6, DCTN2, KIF5B, TUBB, TUBB1, KLC1, TUBB4B, TUBB4A, TUBA8	204	193	8662	2.20004	0.999922	0.320188	0.298151
GOTERM_MF_DIRECT	GO:0042803~protein homodimerization activity	21	6.23145	0.0396463	CAMK2D, HSP90AA1, TXNRD2, FMR1, LPL, CPOX, HSD17B4, ENO1, CORO1A, DNM1, MYOM3, ALDH3A2, SFPQ, COL2A1, FXR2, SNX2, GRPEL1, S100A13, ERP29, STUB1, PAFAH1B2	333	744	18883	1.60056	1	0.384428	0.358941
UP_KW_CELLULAR_COMPONENT	KW-0796~Tight junction	6	1.78042	0.0401645	VASP, PARD6B, PARD6A, POF1B, PARD6G, LIN7C	321	105	17910	3.18825	0.865834	0.178915	0.149704
GOTERM_BP_DIRECT	GO:1902176~negative regulation of oxidative stress-induced intrinsic apoptotic signaling pathway	3	0.890208	0.0404231	GPX1, HTRA2, FYN	327	19	19256	9.29792	1	0.705137	0.694924
GOTERM_BP_DIRECT	GO:0006878~cellular copper ion homeostasis	3	0.890208	0.0404231	ARF3, APP, ARF1	327	19	19256	9.29792	1	0.705137	0.694924
GOTERM_BP_DIRECT	GO:0010737~protein kinase A signaling	3	0.890208	0.0404231	RDX, SFN, LCP1	327	19	19256	9.29792	1	0.705137	0.694924
GOTERM_BP_DIRECT	GO:0045104~intermediate filament cytoskeleton organization	3	0.890208	0.0404231	KRT3, EVPL, KRT74	327	19	19256	9.29792	1	0.705137	0.694924
GOTERM_BP_DIRECT	GO:0007163~establishment or maintenance of cell polarity	4	1.18694	0.0404619	CAP1, PARD6B, PARD6A, PARD6G	327	45	19256	5.23439	1	0.705137	0.694924
UP_SEQ_FEATURE	COMPBIAS:Basic residues	19	5.63798	0.0405165	RBM27, RBM39, HSP90AA1, ZRANB2, RDX, HTRA1, PSIP1, DEK, H1-2, H1-4, PURA, H1-6, U2AF2, ANP32E, LUC7L, HMG20A, PFN1, ERC2, SH2B1	334	708	20562	1.65211	1	0.972396	0.95661
GOTERM_CC_DIRECT	GO:0030017~sarcomere	4	1.18694	0.0409431	TMOD1, ARF3, ARF1, ILK	335	47	20521	5.21334	1	0.258732	0.231812
GOTERM_CC_DIRECT	GO:0097386~glial cell projection	3	0.890208	0.0413771	FMR1, FYN, LCP1	335	20	20521	9.18851	1	0.258732	0.231812
INTERPRO	IPR001163:Sm_dom_euk/arc	3	0.890208	0.0415262	SNRPN, SNRPG, SNRPB	337	20	20603	9.17047	1	0.607101	0.583121
GOTERM_BP_DIRECT	GO:0042060~wound healing	5	1.48368	0.0416655	COL3A1, POU2F3, EVPL, CORO1B, KRT6A	327	77	19256	3.82382	1	0.719131	0.708714
KEGG_PATHWAY	hsa05134:Legionellosis	5	1.48368	0.041766	EEF1G, ARF1, SAR1A, RAB1B, HSPD1	204	56	8662	3.79114	0.999973	0.343873	0.320206
GOTERM_BP_DIRECT	GO:0022617~extracellular matrix disassembly	4	1.18694	0.0427599	LCP1, LAMC1, WASHC1, CTSS	327	46	19256	5.1206	1	0.730991	0.720402
GOTERM_MF_DIRECT	GO:0043022~ribosome binding	5	1.48368	0.0431153	EIF6, HSPA5, FMR1, ETF1, EEF2	333	75	18883	3.78038	1	0.405224	0.378358
GOTERM_MF_DIRECT	GO:0003756~protein disulfide isomerase activity	3	0.890208	0.0432836	P4HB, PDIA6, TXNDC5	333	19	18883	8.95353	1	0.405224	0.378358
BIOCARTA	h_ephA4Pathway:Eph Kinases and ephrins support platelet aggregation	3	0.890208	0.043484	LYN, FYN, L1CAM	63	9	1623	8.5873	0.998612	1	1
UP_SEQ_FEATURE	LIPID:N-myristoyl glycine	8	2.37389	0.0435316	LYN, ARF3, HCK, YES1, PSMC1, CHP1, FYN, ARF5	334	199	20562	2.47489	1	1	0.984299
UP_KW_BIOLOGICAL_PROCESS	KW-0131~Cell cycle	19	5.63798	0.0435364	UBE2I, CDKN2C, NUMA1, PARD6G, HNRNPU, CDC5L, SMC1A, TRIOBP, SEPTIN7, HCFC1, PARD6B, PARD6A, RBBP4, PSME3, RAD21, RUVBL1, RPS3, NUP43, MAPRE2	195	687	11447	1.62351	0.972827	0.29387	0.268474
GOTERM_BP_DIRECT	GO:0061621~canonical glycolysis	3	0.890208	0.0444227	ENO1, ENO2, HK1	327	20	19256	8.83303	1	0.731548	0.720952
GOTERM_BP_DIRECT	GO:0046827~positive regulation of protein export from nucleus	3	0.890208	0.0444227	YWHAE, SFN, ANP32B	327	20	19256	8.83303	1	0.731548	0.720952
GOTERM_BP_DIRECT	GO:0061136~regulation of proteasomal protein catabolic process	3	0.890208	0.0444227	USP14, GPX1, PSME3	327	20	19256	8.83303	1	0.731548	0.720952
GOTERM_BP_DIRECT	GO:1901800~positive regulation of proteasomal protein catabolic process	3	0.890208	0.0444227	PSMC3, PSMC1, FMR1	327	20	19256	8.83303	1	0.731548	0.720952
GOTERM_MF_DIRECT	GO:0051879~Hsp90 protein binding	4	1.18694	0.0444326	PTGES3, NUP62, RPS3, STUB1	333	45	18883	5.04051	1	0.405901	0.37899
GOTERM_MF_DIRECT	GO:0003690~double-stranded DNA binding	6	1.78042	0.0448509	H1-4, H1-6, HNRNPU, TOP1, TARDBP, H1-2	333	110	18883	3.09304	1	0.405901	0.37899
UP_KW_LIGAND	KW-0520~NAD	8	2.37389	0.0457442	ALDH3A2, ALDH3A1, ALDH3B2, TXNRD2, ALDH3B1, HSD17B4, IL1RAP, IDH3A	114	201	6921	2.41634	0.717545	0.247019	0.247019
KEGG_PATHWAY	hsa04530:Tight junction	9	2.67062	0.0463972	VASP, PPP2CB, AFDN, PARD6B, PARD6A, ARPC1A, RDX, PARD6G, TUBA8	204	170	8662	2.24792	0.999992	0.369681	0.344238
GOTERM_CC_DIRECT	GO:0033116~endoplasmic reticulum-Golgi intermediate compartment membrane	5	1.48368	0.0465505	RAB2A, TMED10, RAB1B, CTSZ, TRIP11	335	83	20521	3.69016	1	0.279961	0.250832
GOTERM_MF_DIRECT	GO:0004715~non-membrane spanning protein tyrosine kinase activity	4	1.18694	0.0469347	LYN, HCK, YES1, FYN	333	46	18883	4.93093	1	0.416415	0.388807
GOTERM_MF_DIRECT	GO:0042288~MHC class I protein binding	3	0.890208	0.0475464	ATP5F1B, TUBB, TUBB4B	333	20	18883	8.50586	1	0.416415	0.388807
GOTERM_BP_DIRECT	GO:0007098~centrosome cycle	4	1.18694	0.0475475	PARD6B, PARD6A, NUP62, PARD6G	327	48	19256	4.90724	1	0.75325	0.742339
GOTERM_BP_DIRECT	GO:0050885~neuromuscular process controlling balance	4	1.18694	0.0475475	APP, RBFOX1, RBFOX2, NEFL	327	48	19256	4.90724	1	0.75325	0.742339
UP_SEQ_FEATURE	DOMAIN:VWFA	5	1.48368	0.0475566	ITIH2, ITGB4, COL6A2, CPNE1, CPNE3	334	84	20562	3.66446	1	1	0.984299
GOTERM_CC_DIRECT	GO:0071005~U2-type precatalytic spliceosome	4	1.18694	0.0477811	SART1, PRPF4, SNRPG, SNRPB	335	50	20521	4.90054	1	0.279961	0.250832
UP_SEQ_FEATURE	DOMAIN:STI1 4	2	0.593472	0.0478045	UBQLN1, UBQLN2	334	3	20562	41.0419	1	1	0.984299
UP_SEQ_FEATURE	MUTAGEN:Q->L: Inhibits GTP hydrolysis. Coatomer proteins recruitment to the Golgi membrane and formation of coated vesicles are normal. However, Golgi transport is severely reduced due to impaired vesicle uncoating.	2	0.593472	0.0478045	ARF3, ARF1	334	3	20562	41.0419	1	1	0.984299
UP_SEQ_FEATURE	DOMAIN:Calponin-homology (CH) 4	2	0.593472	0.0478045	PLS3, LCP1	334	3	20562	41.0419	1	1	0.984299
UP_SEQ_FEATURE	DOMAIN:Histone-binding protein RBBP4 N-terminal	2	0.593472	0.0478045	RBBP4, RBBP7	334	3	20562	41.0419	1	1	0.984299
UP_SEQ_FEATURE	DOMAIN:STI1 3	2	0.593472	0.0478045	UBQLN1, UBQLN2	334	3	20562	41.0419	1	1	0.984299
UP_SEQ_FEATURE	DOMAIN:Calponin-homology (CH) 3	2	0.593472	0.0478045	PLS3, LCP1	334	3	20562	41.0419	1	1	0.984299
UP_SEQ_FEATURE	LIPID:N-myristoyl glycine; alternate	2	0.593472	0.0478045	ARF3, ARF1	334	3	20562	41.0419	1	1	0.984299
UP_SEQ_FEATURE	REGION:Important for the stable binding to the membranes	2	0.593472	0.0478045	ARF3, ARF1	334	3	20562	41.0419	1	1	0.984299
GOTERM_CC_DIRECT	GO:0099091~postsynaptic specialization, intracellular component	2	0.593472	0.0480399	LYN, ZDHHC5	335	3	20521	40.8378	1	0.279961	0.250832
GOTERM_CC_DIRECT	GO:0048269~methionine adenosyltransferase complex	2	0.593472	0.0480399	MAT2A, MAT2B	335	3	20521	40.8378	1	0.279961	0.250832
GOTERM_CC_DIRECT	GO:0043260~laminin-11 complex	2	0.593472	0.0480399	LAMB2, LAMC1	335	3	20521	40.8378	1	0.279961	0.250832
INTERPRO	IPR035778:SPRY_hnRNP_U	2	0.593472	0.0481337	HNRNPUL2, HNRNPU	337	3	20603	40.7577	1	0.624534	0.599866
INTERPRO	IPR039959:Fimbrin/Plastin	2	0.593472	0.0481337	PLS3, LCP1	337	3	20603	40.7577	1	0.624534	0.599866
INTERPRO	IPR020809:Enolase_CS	2	0.593472	0.0481337	ENO1, ENO2	337	3	20603	40.7577	1	0.624534	0.599866
INTERPRO	IPR022052:Histone-bd_RBBP4_N	2	0.593472	0.0481337	RBBP4, RBBP7	337	3	20603	40.7577	1	0.624534	0.599866
INTERPRO	IPR034237:FOX1_RRM	2	0.593472	0.0481337	RBFOX1, RBFOX2	337	3	20603	40.7577	1	0.624534	0.599866
INTERPRO	IPR025670:Fox-1_C_dom	2	0.593472	0.0481337	RBFOX1, RBFOX2	337	3	20603	40.7577	1	0.624534	0.599866
INTERPRO	IPR047131:RBFOX1-like	2	0.593472	0.0481337	RBFOX1, RBFOX2	337	3	20603	40.7577	1	0.624534	0.599866
INTERPRO	IPR017325:RBFOX1-3	2	0.593472	0.0481337	RBFOX1, RBFOX2	337	3	20603	40.7577	1	0.624534	0.599866
INTERPRO	IPR012996:Znf_CHHC	2	0.593472	0.0481337	HNRNPH1, HNRNPH2	337	3	20603	40.7577	1	0.624534	0.599866
GOTERM_CC_DIRECT	GO:0031594~neuromuscular junction	5	1.48368	0.0482774	APP, POSTN, LAMB2, NEFL, LAMC1	335	84	20521	3.64623	1	0.279961	0.250832
GOTERM_BP_DIRECT	GO:0030261~chromosome condensation	3	0.890208	0.0485619	H1-4, H1-6, H1-2	327	21	19256	8.41241	1	0.75325	0.742339
GOTERM_BP_DIRECT	GO:0002009~morphogenesis of an epithelium	3	0.890208	0.0485619	KRT12, VCL, KRT6A	327	21	19256	8.41241	1	0.75325	0.742339
GOTERM_BP_DIRECT	GO:0001933~negative regulation of protein phosphorylation	5	1.48368	0.0486529	SPAG9, LYN, PARD6A, CHP1, TARDBP	327	81	19256	3.63499	1	0.75325	0.742339
UP_KW_CELLULAR_COMPONENT	KW-0137~Centromere	7	2.07715	0.0486698	PPP2CB, FMR1, RAD21, HNRNPU, NUP43, SMC1A, SEPTIN7	321	147	17910	2.65688	0.913257	0.198735	0.166288
GOTERM_CC_DIRECT	GO:0031410~cytoplasmic vesicle	10	2.96736	0.0489213	USP14, PRDX5, FNBP1, CTSZ, ANP32E, UBQLN1, AP2B1, KLC1, DSC2, UBQLN2	335	290	20521	2.1123	1	0.279961	0.250832
GOTERM_CC_DIRECT	GO:0016607~nuclear speck	13	3.85757	0.0490875	RBM27, RBM39, API5, HNRNPU, CDC5L, SART1, PRPF4, AFDN, SFPQ, U2AF2, LMNA, NUP43, TARDBP	335	429	20521	1.85626	1	0.279961	0.250832
INTERPRO	IPR041489:PDZ_6	3	0.890208	0.0494287	PSMD9, HTRA1, HTRA2	337	22	20603	8.3368	1	0.633419	0.6084
GOTERM_BP_DIRECT	GO:0099577~regulation of translation at presynapse, modulating synaptic transmission	2	0.593472	0.0499369	FXR2, FMR1	327	3	19256	39.2579	1	0.75325	0.742339
GOTERM_BP_DIRECT	GO:0048677~axon extension involved in regeneration	2	0.593472	0.0499369	LAMB2, LAMC1	327	3	19256	39.2579	1	0.75325	0.742339
GOTERM_BP_DIRECT	GO:1990386~mitotic cleavage furrow ingression	2	0.593472	0.0499369	ARF3, ARF1	327	3	19256	39.2579	1	0.75325	0.742339
GOTERM_BP_DIRECT	GO:1903070~negative regulation of ER-associated ubiquitin-dependent protein catabolic process	2	0.593472	0.0499369	USP14, SGTA	327	3	19256	39.2579	1	0.75325	0.742339
GOTERM_BP_DIRECT	GO:0072249~metanephric glomerular visceral epithelial cell development	2	0.593472	0.0499369	LAMB2, LAMC1	327	3	19256	39.2579	1	0.75325	0.742339
GOTERM_MF_DIRECT	GO:0051425~PTB domain binding	2	0.593472	0.0518266	APP, NUP62	333	3	18883	37.8038	1	0.421069	0.393153
GOTERM_MF_DIRECT	GO:0018479~benzaldehyde dehydrogenase (NAD+) activity	2	0.593472	0.0518266	ALDH3A1, ALDH3B1	333	3	18883	37.8038	1	0.421069	0.393153
GOTERM_MF_DIRECT	GO:0008426~protein kinase C inhibitor activity	2	0.593472	0.0518266	SFN, YWHAG	333	3	18883	37.8038	1	0.421069	0.393153
GOTERM_MF_DIRECT	GO:0008017~microtubule binding	10	2.96736	0.051865	KLC3, NUMA1, KIF5B, FMR1, RPS3, CHP1, NEFM, MAPRE2, NEFH, DNM1	333	272	18883	2.08477	1	0.421069	0.393153
GOTERM_MF_DIRECT	GO:0051010~microtubule plus-end binding	3	0.890208	0.0519551	STIM1, NUMA1, MAPRE2	333	21	18883	8.10082	1	0.421069	0.393153
GOTERM_BP_DIRECT	GO:0006635~fatty acid beta-oxidation	4	1.18694	0.0525866	ACAA2, ECI2, ECHDC1, HSD17B4	327	50	19256	4.71095	1	0.764828	0.753749
GOTERM_BP_DIRECT	GO:0030900~forebrain development	4	1.18694	0.0525866	DNAJB1, APP, HTRA2, FYN	327	50	19256	4.71095	1	0.764828	0.753749
GOTERM_BP_DIRECT	GO:0006890~retrograde vesicle-mediated transport, Golgi to ER	4	1.18694	0.0525866	ARF3, TMED10, ARF5, ARCN1	327	50	19256	4.71095	1	0.764828	0.753749
GOTERM_BP_DIRECT	GO:0048013~ephrin receptor signaling pathway	4	1.18694	0.0525866	LYN, YES1, FYN, NCK1	327	50	19256	4.71095	1	0.764828	0.753749
GOTERM_BP_DIRECT	GO:0007004~telomere maintenance via telomerase	3	0.890208	0.0528349	HSP90AA1, PTGES3, GAR1	327	22	19256	8.03003	1	0.764828	0.753749
KEGG_PATHWAY	hsa00360:Phenylalanine metabolism	3	0.890208	0.0528701	ALDH3A1, ALDH3B2, ALDH3B1	204	16	8662	7.9614	0.999999	0.408091	0.380004
UP_SEQ_FEATURE	DOMAIN:Laminin EGF-like 3	3	0.890208	0.0529059	LAMB2, LAMC1, HSPG2	334	23	20562	8.02994	1	1	0.984299
GOTERM_CC_DIRECT	GO:0030117~membrane coat	3	0.890208	0.053378	CHMP2A, AP2B1, DNM1	335	23	20521	7.99001	1	0.300503	0.269237
SMART	SM00352:POU	3	0.890208	0.0534958	POU2F1, POU2F2, POU2F3	238	17	10690	7.92635	0.999941	0.631251	0.620551
INTERPRO	IPR001060:FCH_dom	3	0.890208	0.053567	FNBP1, PACSIN3, GAS7	337	23	20603	7.97433	1	0.661934	0.635789
INTERPRO	IPR001589:Actinin_actin-bd_CS	3	0.890208	0.053567	PLS3, FLNB, LCP1	337	23	20603	7.97433	1	0.661934	0.635789
INTERPRO	IPR010920:LSM_dom_sf	3	0.890208	0.053567	SNRPN, SNRPG, SNRPB	337	23	20603	7.97433	1	0.661934	0.635789
GOTERM_CC_DIRECT	GO:0005635~nuclear envelope	8	2.37389	0.0538474	LRRC59, UBE2I, LMNA, NUP62, CHMP2A, NUP43, LEMD2, TMPO	335	208	20521	2.35603	1	0.300503	0.269237
BIOCARTA	h_biopeptidesPathway:Bioactive Peptide Induced Signaling Pathway	5	1.48368	0.0539304	CAMK2D, GRB2, FYN, F2, MYLK	63	38	1623	3.38972	0.999727	1	1
UP_SEQ_FEATURE	DOMAIN:AAA+ ATPase	4	1.18694	0.0544796	ATP5F1B, PSMC3, PSMC1, RUVBL1	334	53	20562	4.64625	1	1	0.984299
GOTERM_MF_DIRECT	GO:0001784~phosphotyrosine binding	4	1.18694	0.0548466	HCK, YES1, GRB2, PFN1	333	49	18883	4.62904	1	0.437966	0.408929
GOTERM_MF_DIRECT	GO:0070034~telomerase RNA binding	3	0.890208	0.0565033	GAR1, HNRNPU, SNRPB	333	22	18883	7.7326	1	0.444656	0.415176
UP_KW_PTM	KW-0301~Gamma-carboxyglutamic acid	3	0.890208	0.0571648	POSTN, ITIH2, F2	310	18	14237	7.6543	0.756522	0.141116	0.095959
GOTERM_BP_DIRECT	GO:0048025~negative regulation of mRNA splicing, via spliceosome	3	0.890208	0.0572359	PTBP1, HNRNPK, U2AF2	327	23	19256	7.68089	1	0.808964	0.797247
GOTERM_BP_DIRECT	GO:0002223~stimulatory C-type lectin receptor signaling pathway	3	0.890208	0.0572359	LYN, FYN, PAK2	327	23	19256	7.68089	1	0.808964	0.797247
GOTERM_BP_DIRECT	GO:0045116~protein neddylation	3	0.890208	0.0572359	NEDD8, COPS8, UBE2M	327	23	19256	7.68089	1	0.808964	0.797247
KEGG_PATHWAY	hsa04512:ECM-receptor interaction	6	1.78042	0.0575376	COL2A1, LAMB2, ITGB4, CD31, LAMC1, HSPG2	204	89	8662	2.86252	1	0.43066	0.40102
GOTERM_CC_DIRECT	GO:0005790~smooth endoplasmic reticulum	3	0.890208	0.0576204	APP, ERP29, HSP90B1	335	24	20521	7.65709	1	0.314789	0.282037
GOTERM_CC_DIRECT	GO:0035371~microtubule plus-end	3	0.890208	0.0576204	NUMA1, SLAIN2, MAPRE2	335	24	20521	7.65709	1	0.314789	0.282037
INTERPRO	IPR024156:Small_GTPase_ARF	3	0.890208	0.0578231	ARF3, ARF1, ARF5	337	24	20603	7.64206	1	0.697911	0.670345
INTERPRO	IPR003034:SAP_dom	3	0.890208	0.0578231	HNRNPUL2, HNRNPU, DEK	337	24	20603	7.64206	1	0.697911	0.670345
GOTERM_BP_DIRECT	GO:0006338~chromatin remodeling	11	3.26409	0.0584612	SFPQ, RBBP4, RUVBL1, SMARCA5, PSIP1, DEK, RBBP7, TOP1, NPM3, SKP1, HCFC1	327	335	19256	1.9336	1	0.817531	0.80569
UP_SEQ_FEATURE	REPEAT:WD 6	9	2.67062	0.0586891	PRPF4, RBBP4, WDR70, EIF3I, ARPC1A, NUP43, RBBP7, CORO1A, CORO1B	334	257	20562	2.1559	1	1	0.984299
GOTERM_BP_DIRECT	GO:0006468~protein phosphorylation	12	3.56083	0.0587529	LYN, APP, HCK, CAMK2D, YES1, CREB1, ILK, FYN, COPS8, PAK2, YWHAZ, MYLK	327	379	19256	1.86449	1	0.817531	0.80569
UP_KW_DISEASE	KW-0263~Epidermolysis bullosa	3	0.890208	0.0594373	COL17A1, ITGB4, KRT5	120	16	4749	7.42031	0.953292	0.800011	0.800011
UP_KW_CELLULAR_COMPONENT	KW-0906~Nuclear pore complex	4	1.18694	0.0598748	MVP, NUP62, NUP43, NUTF2	321	50	17910	4.46355	0.95146	0.225682	0.188836
PIR_SUPERFAMILY	PIRSF037187:snRNP_SmB/SmN	2	0.593472	0.0609146	SNRPN, SNRPB	61	2	1940	31.8033	0.947864	0.715747	0.715747
GOTERM_MF_DIRECT	GO:0017134~fibroblast growth factor binding	3	0.890208	0.0611847	API5, S100A13, GLG1	333	23	18883	7.3964	1	0.474618	0.443152
GOTERM_CC_DIRECT	GO:0035578~azurophil granule lumen	5	1.48368	0.0613414	CAP1, TUBB, CCT8, TUBB4B, TXNDC5	335	91	20521	3.36575	1	0.326488	0.292519
UP_SEQ_FEATURE	DOMAIN:F-BAR	3	0.890208	0.0614336	FNBP1, PACSIN3, GAS7	334	25	20562	7.38754	1	1	0.984299
UP_SEQ_FEATURE	DOMAIN:SAP	3	0.890208	0.0614336	HNRNPUL2, HNRNPU, DEK	334	25	20562	7.38754	1	1	0.984299
GOTERM_CC_DIRECT	GO:0005923~bicellular tight junction	6	1.78042	0.0615555	VASP, PARD6B, PARD6A, POF1B, PARD6G, LIN7C	335	130	20521	2.82723	1	0.326488	0.292519
GOTERM_BP_DIRECT	GO:0051131~chaperone-mediated protein complex assembly	3	0.890208	0.0617595	HSP90AA1, PTGES3, HSPD1	327	24	19256	7.36086	1	0.851346	0.839014
GOTERM_CC_DIRECT	GO:0005682~U5 snRNP	3	0.890208	0.0619755	SNRPN, SNRPG, SNRPB	335	25	20521	7.35081	1	0.326488	0.292519
UP_KW_PTM	KW-0654~Proteoglycan	6	1.78042	0.0620911	APP, VCAN, COL15A1, ITIH2, HSPG2, DCN	310	98	14237	2.81178	0.785288	0.141116	0.095959
INTERPRO	IPR031160:F_BAR	3	0.890208	0.0621922	FNBP1, PACSIN3, GAS7	337	25	20603	7.33638	1	0.734203	0.705203
GOTERM_BP_DIRECT	GO:0031647~regulation of protein stability	5	1.48368	0.0623361	DDI2, LMNA, STUB1, TARDBP, DDOST	327	88	19256	3.34584	1	0.851346	0.839014
UP_SEQ_FEATURE	DOMAIN:Laminin EGF-like 5; truncated	2	0.593472	0.0632275	LAMB2, LAMC1	334	4	20562	30.7814	1	1	0.984299
UP_SEQ_FEATURE	REGION:Actin-binding 1	2	0.593472	0.0632275	PLS3, LCP1	334	4	20562	30.7814	1	1	0.984299
UP_SEQ_FEATURE	SITE:Lowers pKa of C-terminal Cys of second active site	2	0.593472	0.0632275	P4HB, PDIA6	334	4	20562	30.7814	1	1	0.984299
UP_SEQ_FEATURE	REGION:Actin-binding 2	2	0.593472	0.0632275	PLS3, LCP1	334	4	20562	30.7814	1	1	0.984299
UP_SEQ_FEATURE	DOMAIN:STI1 1	2	0.593472	0.0632275	UBQLN1, UBQLN2	334	4	20562	30.7814	1	1	0.984299
UP_SEQ_FEATURE	DOMAIN:Laminin IV type B	2	0.593472	0.0632275	LAMB2, LAMC1	334	4	20562	30.7814	1	1	0.984299
UP_SEQ_FEATURE	DOMAIN:STI1 2	2	0.593472	0.0632275	UBQLN1, UBQLN2	334	4	20562	30.7814	1	1	0.984299
UP_SEQ_FEATURE	SITE:Cleavage; by caspases	2	0.593472	0.0632275	APP, KRT20	334	4	20562	30.7814	1	1	0.984299
UP_SEQ_FEATURE	SITE:Lowers pKa of C-terminal Cys of first active site	2	0.593472	0.0632275	P4HB, PDIA6	334	4	20562	30.7814	1	1	0.984299
GOTERM_CC_DIRECT	GO:0005592~collagen type XI trimer	2	0.593472	0.0635363	COL2A1, COL11A1	335	4	20521	30.6284	1	0.326488	0.292519
GOTERM_CC_DIRECT	GO:1990357~terminal web	2	0.593472	0.0635363	KRT19, VCL	335	4	20521	30.6284	1	0.326488	0.292519
GOTERM_CC_DIRECT	GO:0005608~laminin-3 complex	2	0.593472	0.0635363	LAMB2, LAMC1	335	4	20521	30.6284	1	0.326488	0.292519
INTERPRO	IPR001940:Peptidase_S1C	2	0.593472	0.0636593	HTRA1, HTRA2	337	4	20603	30.5682	1	0.734203	0.705203
INTERPRO	IPR019805:Heat_shock_protein_90_CS	2	0.593472	0.0636593	HSP90AA1, HSP90B1	337	4	20603	30.5682	1	0.734203	0.705203
INTERPRO	IPR013015:Laminin_IV_B	2	0.593472	0.0636593	LAMB2, LAMC1	337	4	20603	30.5682	1	0.734203	0.705203
UP_KW_BIOLOGICAL_PROCESS	KW-0811~Translocation	5	1.48368	0.064339	TIMM10B, MVP, NUP62, NUP43, NUTF2	195	89	11447	3.2979	0.995423	0.400882	0.366238
GOTERM_BP_DIRECT	GO:0042147~retrograde transport, endosome to Golgi	5	1.48368	0.0644402	SPAG9, SNX2, STX6, ERC1, WASHC1	327	89	19256	3.30825	1	0.851346	0.839014
GOTERM_BP_DIRECT	GO:0032880~regulation of protein localization	5	1.48368	0.0644402	AFDN, HSP90AA1, DNAJB6, STX6, KRT5	327	89	19256	3.30825	1	0.851346	0.839014
GOTERM_CC_DIRECT	GO:0022626~cytosolic ribosome	5	1.48368	0.0653843	RPL18A, RPS3, ETF1, RPL7, RPS12	335	93	20521	3.29337	1	0.328828	0.294614
GOTERM_CC_DIRECT	GO:0035861~site of double-strand break	5	1.48368	0.0653843	FH, WDR70, LMNA, ARPC1A, SMARCA5	335	93	20521	3.29337	1	0.328828	0.294614
KEGG_PATHWAY	hsa05417:Lipid and atherosclerosis	10	2.96736	0.0656251	LYN, CAMK2D, HSP90AA1, POU2F1, HSPA5, HSPA2, POU2F2, POU2F3, HSP90B1, HSPD1	204	215	8662	1.97492	1	0.47235	0.43984
UP_SEQ_FEATURE	NON_STD:Selenocysteine	3	0.890208	0.065861	GPX1, TXNRD2, SELENOF	334	26	20562	7.10341	1	1	0.984299
UP_SEQ_FEATURE	DOMAIN:KH 2	3	0.890208	0.065861	HNRNPK, FXR2, FMR1	334	26	20562	7.10341	1	1	0.984299
UP_SEQ_FEATURE	DOMAIN:KH 1	3	0.890208	0.065861	HNRNPK, FXR2, FMR1	334	26	20562	7.10341	1	1	0.984299
GOTERM_MF_DIRECT	GO:0043236~laminin binding	3	0.890208	0.0659932	PLEKHA2, NID1, CTSS	333	24	18883	7.08821	1	0.504708	0.471247
GOTERM_BP_DIRECT	GO:0008088~axo-dendritic transport	2	0.593472	0.0660238	APP, KLC3	327	4	19256	29.4434	1	0.851346	0.839014
GOTERM_BP_DIRECT	GO:0034089~establishment of meiotic sister chromatid cohesion	2	0.593472	0.0660238	RAD21, SMC1A	327	4	19256	29.4434	1	0.851346	0.839014
GOTERM_BP_DIRECT	GO:0006556~S-adenosylmethionine biosynthetic process	2	0.593472	0.0660238	MAT2A, MAT2B	327	4	19256	29.4434	1	0.851346	0.839014
GOTERM_BP_DIRECT	GO:1905323~telomerase holoenzyme complex assembly	2	0.593472	0.0660238	HSP90AA1, PTGES3	327	4	19256	29.4434	1	0.851346	0.839014
GOTERM_BP_DIRECT	GO:0046879~hormone secretion	2	0.593472	0.0660238	CREB1, LTBP4	327	4	19256	29.4434	1	0.851346	0.839014
GOTERM_BP_DIRECT	GO:0036493~positive regulation of translation in response to endoplasmic reticulum stress	2	0.593472	0.0660238	DDX3X, NCK1	327	4	19256	29.4434	1	0.851346	0.839014
GOTERM_BP_DIRECT	GO:1903241~U2-type prespliceosome assembly	3	0.890208	0.0664002	SF3B6, SNRPG, SNRPB	327	25	19256	7.06642	1	0.851346	0.839014
GOTERM_CC_DIRECT	GO:0032839~dendrite cytoplasm	3	0.890208	0.0664385	PURA, KIF5B, HNRNPU	335	26	20521	7.06808	1	0.328828	0.294614
UP_SEQ_FEATURE	REPEAT:WD 5	9	2.67062	0.066464	PRPF4, RBBP4, WDR70, EIF3I, ARPC1A, NUP43, RBBP7, CORO1A, CORO1B	334	264	20562	2.09873	1	1	0.984299
GOTERM_CC_DIRECT	GO:0000922~spindle pole	6	1.78042	0.0665258	PPP2CB, NUMA1, RAD21, NUP62, HNRNPU, TPT1	335	133	20521	2.76346	1	0.328828	0.294614
INTERPRO	IPR003954:RRM_dom_euk	3	0.890208	0.0666695	RBM39, PABPC1L, PABPC1	337	26	20603	7.05421	1	0.760472	0.730434
KEGG_PATHWAY	hsa05010:Alzheimer disease	15	4.45104	0.0669321	APP, TUBB, LPL, TUBB4B, KLC1, TUBB4A, PSMD9, TUBB6, KLC3, ATP5F1B, PSMC3, PSMC1, KIF5B, TUBB1, TUBA8	204	384	8662	1.65862	1	0.47235	0.43984
KEGG_PATHWAY	hsa03040:Spliceosome	10	2.96736	0.0689378	SART1, PRPF4, HNRNPM, HNRNPK, U2AF2, SF3B6, SNRPG, HNRNPU, CDC5L, SNRPB	204	217	8662	1.95672	1	0.47299	0.440436
GOTERM_BP_DIRECT	GO:0006469~negative regulation of protein kinase activity	4	1.18694	0.0691589	CHP1, SFN, PAK2, YWHAG	327	56	19256	4.2062	1	0.880427	0.867674
GOTERM_MF_DIRECT	GO:0005509~calcium ion binding	20	5.93472	0.0692311	HSPA5, LTBP4, LPL, F2, NID1, HSPG2, TUBB4A, HSP90B1, VCAN, STIM1, CANX, CPNE1, S100A13, PLS3, CHP1, LCP1, SPTAN1, DSC2, TPT1, DSC3	333	746	18883	1.52026	1	0.513536	0.479489
UP_SEQ_FEATURE	REPEAT:WD 4	9	2.67062	0.0693723	PRPF4, RBBP4, WDR70, EIF3I, ARPC1A, NUP43, RBBP7, CORO1A, CORO1B	334	267	20562	2.07515	1	1	0.984299
INTERPRO	IPR036322:WD40_repeat_dom_sf	10	2.96736	0.0697333	SPAG9, PRPF4, RBBP4, WDR70, EIF3I, ARPC1A, NUP43, RBBP7, CORO1A, CORO1B	337	311	20603	1.9658	1	0.786774	0.755697
UP_SEQ_FEATURE	DOMAIN:Calponin-homology (CH) 1	3	0.890208	0.0703913	PLS3, FLNB, LCP1	334	27	20562	6.84032	1	1	0.984299
UP_SEQ_FEATURE	DOMAIN:Calponin-homology (CH) 2	3	0.890208	0.0703913	PLS3, FLNB, LCP1	334	27	20562	6.84032	1	1	0.984299
GOTERM_MF_DIRECT	GO:0005524~ATP binding	36	10.6825	0.0704675	CAMK2D, DDX3X, ILK, AK3, HNRNPU, ATP1A1, HSPD1, HSP90B1, HK1, MYLK, ATP5F1B, MAT2A, KIF5B, RUVBL1, FYN, CCT8, CCT7, PAK2, LYN, SLC12A4, HSP90AA1, UBE2I, YES1, HSPA5, SMARCA5, HSPA2, HSPA12A, SMC1A, ACSF2, HCK, PC, PSMC3, PSMC1, TCP1, TOP1, UBE2M	333	1540	18883	1.32559	1	0.513536	0.479489
GOTERM_MF_DIRECT	GO:0005539~glycosaminoglycan binding	3	0.890208	0.070923	VCAN, LTBP4, DCN	333	25	18883	6.80468	1	0.513536	0.479489
KEGG_PATHWAY	hsa04611:Platelet activation	7	2.07715	0.0709717	VASP, LYN, COL3A1, STIM1, FYN, F2, MYLK	204	124	8662	2.39698	1	0.473784	0.441176
GOTERM_BP_DIRECT	GO:0050900~leukocyte migration	3	0.890208	0.0711529	LYN, YES1, FYN	327	26	19256	6.79464	1	0.899433	0.886405
INTERPRO	IPR036361:SAP_dom_sf	3	0.890208	0.0712503	HNRNPUL2, HNRNPU, DEK	337	27	20603	6.79294	1	0.793314	0.761979
GOTERM_CC_DIRECT	GO:0071944~cell periphery	4	1.18694	0.071362	KRT19, FBLIM1, RDX, CORO1B	335	59	20521	4.153	1	0.349404	0.31305
UP_KW_CELLULAR_COMPONENT	KW-0539~Nucleus	118	35.0148	0.0715362	APP, FMR1, HNRNPU, PHAX, ENO1, RUVBL1, CPNE1, CHP1, CPNE3, RPS12, TMPO, RBFOX1, SNRPN, RBFOX2, IMP3, LEMD2, GTF2F2, SND1, HCFC1, PRPF4, HNRNPUL2, ETHE1, PSME3, SNRPG, SNRPB, FKBP5, LRRC59, FOXO1, RAD21, GAR1, SFN, LYN, POU2F1, UBE2I, ZRANB2, API5, SMARCA5, POU2F2, HSPA12A, EEF2, POU2F3, H1-2, HNRNPL, HNRNPM, H1-4, HNRNPK, H1-6, EIF6, CHMP2A, ANP32E, GRB2, ANP32B, COPS8, YWHAE, RBM27, DAZAP1, DDX3…	321	5836	17910	1.12813	0.973668	0.245623	0.205521
SMART	SM00651:Sm	3	0.890208	0.0715919	SNRPN, SNRPG, SNRPB	238	20	10690	6.73739	0.999998	0.764095	0.751145
GOTERM_MF_DIRECT	GO:0017124~SH3 domain binding	6	1.78042	0.0717735	VASP, LYN, AFAP1L2, GPX1, GRB2, OSTF1	333	126	18883	2.70027	1	0.513536	0.479489
GOTERM_MF_DIRECT	GO:0019903~protein phosphatase binding	5	1.48368	0.0718761	YWHAE, HSP90AA1, MVP, GRB2, HSP90B1	333	89	18883	3.18571	1	0.513536	0.479489
GOTERM_BP_DIRECT	GO:0006986~response to unfolded protein	4	1.18694	0.0721251	DNAJB1, HSP90AA1, HSPA2, HSPD1	327	57	19256	4.13241	1	0.905346	0.892233
UP_SEQ_FEATURE	REPEAT:WD 3	9	2.67062	0.0724061	PRPF4, RBBP4, WDR70, EIF3I, ARPC1A, NUP43, RBBP7, CORO1A, CORO1B	334	269	20562	2.05972	1	1	0.984299
UP_KW_DISEASE	KW-0036~Amyotrophic lateral sclerosis	4	1.18694	0.0730433	PFN1, TARDBP, NEFH, UBQLN2	120	39	4749	4.05897	0.977459	0.800011	0.800011
UP_KW_MOLECULAR_FUNCTION	KW-0456~Lyase	7	2.07715	0.0730435	HAL, FH, ECHDC1, RPS3, HSD17B4, ENO1, ENO2	201	173	11872	2.3899	0.982047	0.38713	0.343304
SMART	SM00213:UBQ	4	1.18694	0.0733877	USP14, UBQLN1, NEDD8, UBQLN2	238	44	10690	4.08327	0.999999	0.764095	0.751145
GOTERM_CC_DIRECT	GO:0005576~extracellular region	45	13.3531	0.0743378	COL17A1, APP, COL15A1, ITIH2, DDX3X, COL11A1, MVP, CTSZ, HTRA1, LTBP4, LPL, LAMC1, IL1RAP, NID1, CTSS, HSP90B1, PRDX4, S100A13, EMILIN1, CCT8, OSTF1, SPTAN1, TBC1D15, TXNDC5, CAP1, HSP90AA1, LAMB2, TUBB, KRT1, TUBB4B, EEF2, F2, HSPG2, DCN, COL3A1, VCAN, COL2A1, PSMC3, COL6A2, ALB, ITGBL1, P4HB, VCL, PAFAH1B2, DSC3	335	2172	20521	1.26913	1	0.360573	0.323057
UP_SEQ_FEATURE	DOMAIN:Laminin EGF-like 2	3	0.890208	0.0750199	LAMB2, LAMC1, HSPG2	334	28	20562	6.59602	1	1	0.984299
GOTERM_BP_DIRECT	GO:0031397~negative regulation of protein ubiquitination	4	1.18694	0.0751475	U2AF2, RPS3, CHP1, FYN	327	58	19256	4.06116	1	0.934536	0.920999
UP_KW_CELLULAR_COMPONENT	KW-0168~Coated pit	4	1.18694	0.0751908	APP, FNBP1, AP2B1, DNM1	321	55	17910	4.05777	0.978295	0.245623	0.205521
GOTERM_BP_DIRECT	GO:0032967~positive regulation of collagen biosynthetic process	3	0.890208	0.0760124	PRDX5, VIM, F2	327	27	19256	6.54298	1	0.934536	0.920999
GOTERM_BP_DIRECT	GO:0031116~positive regulation of microtubule polymerization	3	0.890208	0.0760124	NUMA1, RPS3, SLAIN2	327	27	19256	6.54298	1	0.934536	0.920999
GOTERM_CC_DIRECT	GO:0005643~nuclear pore	5	1.48368	0.0760817	UBE2I, MVP, NUP62, CHMP2A, NUP43	335	98	20521	3.12534	1	0.365615	0.327574
KEGG_PATHWAY	hsa03015:mRNA surveillance pathway	6	1.78042	0.0771856	PPP2CB, DAZAP1, ETF1, PABPC1L, PABPC1, TARDBP	204	97	8662	2.62644	1	0.501707	0.467176
UP_KW_LIGAND	KW-0446~Lipid-binding	9	2.67062	0.0773206	SNX2, STARD5, NUMA1, FNBP1, PLEKHA2, ALB, ECI2, S100A13, PACSIN3	114	273	6921	2.00145	0.88614	0.347943	0.347943
GOTERM_MF_DIRECT	GO:0042826~histone deacetylase binding	6	1.78042	0.0776264	YWHAE, H1-4, SFPQ, HSP90AA1, RBBP4, YWHAB	333	129	18883	2.63747	1	0.547417	0.511124
GOTERM_BP_DIRECT	GO:0048167~regulation of synaptic plasticity	4	1.18694	0.0782251	ERC1, ERC2, YWHAG, YWHAH	327	59	19256	3.99233	1	0.955198	0.941362
UP_SEQ_FEATURE	REGION:Serine protease	2	0.593472	0.0784014	HTRA1, HTRA2	334	5	20562	24.6251	1	1	0.984299
UP_SEQ_FEATURE	DOMAIN:Enolase C-terminal TIM barrel	2	0.593472	0.0784014	ENO1, ENO2	334	5	20562	24.6251	1	1	0.984299
UP_SEQ_FEATURE	DOMAIN:Laminin EGF-like 5; second part	2	0.593472	0.0784014	LAMC1, HSPG2	334	5	20562	24.6251	1	1	0.984299
UP_SEQ_FEATURE	DOMAIN:Agenet-like 1	2	0.593472	0.0784014	FXR2, FMR1	334	5	20562	24.6251	1	1	0.984299
UP_SEQ_FEATURE	DOMAIN:Agenet-like	2	0.593472	0.0784014	FXR2, FMR1	334	5	20562	24.6251	1	1	0.984299
UP_SEQ_FEATURE	DOMAIN:Agenet-like 2	2	0.593472	0.0784014	FXR2, FMR1	334	5	20562	24.6251	1	1	0.984299
UP_SEQ_FEATURE	REGION:Domain alpha	2	0.593472	0.0784014	LAMB2, LAMC1	334	5	20562	24.6251	1	1	0.984299
UP_SEQ_FEATURE	DOMAIN:Laminin EGF-like 5; first part	2	0.593472	0.0784014	LAMC1, HSPG2	334	5	20562	24.6251	1	1	0.984299
GOTERM_CC_DIRECT	GO:0005638~lamin filament	2	0.593472	0.0787812	EIF6, LMNA	335	5	20521	24.5027	1	0.371704	0.333029
GOTERM_CC_DIRECT	GO:0097418~neurofibrillary tangle	2	0.593472	0.0787812	NEFM, NEFH	335	5	20521	24.5027	1	0.371704	0.333029
INTERPRO	IPR022034:FMR1-like_C_core	2	0.593472	0.0789323	FXR2, FMR1	337	5	20603	24.4546	1	0.793314	0.761979
INTERPRO	IPR008395:Agenet-like_dom	2	0.593472	0.0789323	FXR2, FMR1	337	5	20603	24.4546	1	0.793314	0.761979
INTERPRO	IPR041560:Tudor_FRM1	2	0.593472	0.0789323	FXR2, FMR1	337	5	20603	24.4546	1	0.793314	0.761979
INTERPRO	IPR020810:Enolase_C	2	0.593472	0.0789323	ENO1, ENO2	337	5	20603	24.4546	1	0.793314	0.761979
INTERPRO	IPR040148:FMR1	2	0.593472	0.0789323	FXR2, FMR1	337	5	20603	24.4546	1	0.793314	0.761979
INTERPRO	IPR040472:FMRP_KH0	2	0.593472	0.0789323	FXR2, FMR1	337	5	20603	24.4546	1	0.793314	0.761979
INTERPRO	IPR045081:AN32	2	0.593472	0.0789323	ANP32E, ANP32B	337	5	20603	24.4546	1	0.793314	0.761979
INTERPRO	IPR024083:Fumarase/histidase_N	2	0.593472	0.0789323	HAL, FH	337	5	20603	24.4546	1	0.793314	0.761979
INTERPRO	IPR021790:PTBP1-like_RRM2	2	0.593472	0.0789323	HNRNPL, PTBP1	337	5	20603	24.4546	1	0.793314	0.761979
INTERPRO	IPR006536:HnRNP-L/PTB	2	0.593472	0.0789323	HNRNPL, PTBP1	337	5	20603	24.4546	1	0.793314	0.761979
UP_KW_DISEASE	KW-0144~Charcot-Marie-Tooth disease	5	1.48368	0.0790085	LMNA, NEFL, ATP1A1, NEFH, HK1	120	65	4749	3.04423	0.983678	0.800011	0.800011
INTERPRO	IPR019734:TPR_repeat	6	1.78042	0.0794842	KLC3, ST13, SGTA, STUB1, KLC1, FKBP5	337	140	20603	2.62014	1	0.793314	0.761979
GOTERM_BP_DIRECT	GO:0008360~regulation of cell shape	6	1.78042	0.0796712	HCK, FBLIM1, RDX, FYN, F2, CORO1A	327	135	19256	2.61719	1	0.966282	0.952286
GOTERM_CC_DIRECT	GO:0005689~U12-type spliceosomal complex	3	0.890208	0.0804297	SF3B6, SNRPG, SNRPB	335	29	20521	6.3369	1	0.372706	0.333927
GOTERM_CC_DIRECT	GO:0005684~U2-type spliceosomal complex	3	0.890208	0.0804297	SF3B6, SNRPG, SNRPB	335	29	20521	6.3369	1	0.372706	0.333927
BIOCARTA	h_crebPathway:Transcription factor CREB and its extracellular signals	4	1.18694	0.0809519	CAMK2D, CREB1, PRKAR2A, GRB2	63	27	1623	3.81658	0.999996	1	1
GOTERM_BP_DIRECT	GO:0034063~stress granule assembly	3	0.890208	0.0809737	DDX3X, CSDE1, FMR1	327	28	19256	6.30931	1	0.972855	0.958764
GOTERM_MF_DIRECT	GO:0070840~dynein complex binding	3	0.890208	0.0811236	NUMA1, FMR1, NEFH	333	27	18883	6.30063	1	0.551818	0.515234
GOTERM_BP_DIRECT	GO:0043335~protein unfolding	2	0.593472	0.0818391	HSP90AA1, ERP29	327	5	19256	23.5547	1	0.972855	0.958764
GOTERM_BP_DIRECT	GO:0045321~leukocyte activation	2	0.593472	0.0818391	PRDX2, PRDX1	327	5	19256	23.5547	1	0.972855	0.958764
UP_SEQ_FEATURE	REPEAT:WD 2	9	2.67062	0.0825452	PRPF4, RBBP4, WDR70, EIF3I, ARPC1A, NUP43, RBBP7, CORO1A, CORO1B	334	277	20562	2.00024	1	1	0.984299
UP_SEQ_FEATURE	REPEAT:WD 1	9	2.67062	0.0825452	PRPF4, RBBP4, WDR70, EIF3I, ARPC1A, NUP43, RBBP7, CORO1A, CORO1B	334	277	20562	2.00024	1	1	0.984299
GOTERM_BP_DIRECT	GO:0017148~negative regulation of translation	5	1.48368	0.0825791	PURA, DDX3X, FXR2, FMR1, RPS3	327	97	19256	3.0354	1	0.975194	0.961069
GOTERM_CC_DIRECT	GO:0045171~intercellular bridge	5	1.48368	0.0828965	TUBB6, TUBB, TUBB1, TUBB4B, TUBB4A	335	101	20521	3.03251	1	0.375604	0.336524
GOTERM_CC_DIRECT	GO:0005905~clathrin-coated pit	4	1.18694	0.0832263	APP, FNBP1, DNM1, HSPD1	335	63	20521	3.88932	1	0.375604	0.336524
GOTERM_CC_DIRECT	GO:0000775~chromosome, centromeric region	4	1.18694	0.0832263	PPP2CB, FMR1, RAD21, SMC1A	335	63	20521	3.88932	1	0.375604	0.336524
INTERPRO	IPR001680:WD40_rpt	9	2.67062	0.0841875	PRPF4, RBBP4, WDR70, EIF3I, ARPC1A, NUP43, RBBP7, CORO1A, CORO1B	337	277	20603	1.98638	1	0.82376	0.791222
GOTERM_BP_DIRECT	GO:0045665~negative regulation of neuron differentiation	4	1.18694	0.0845426	SPAG9, PTBP1, APP, HMG20A	327	61	19256	3.86143	1	0.983616	0.969369
SMART	SM00055:FCH	3	0.890208	0.0845933	FNBP1, PACSIN3, GAS7	238	22	10690	6.1249	1	0.831834	0.817735
GOTERM_MF_DIRECT	GO:0098882~structural constituent of presynaptic active zone	2	0.593472	0.0848811	ERC1, ERC2	333	5	18883	22.6823	1	0.551818	0.515234
GOTERM_MF_DIRECT	GO:1990446~U1 snRNP binding	2	0.593472	0.0848811	RBM39, SNRPB	333	5	18883	22.6823	1	0.551818	0.515234
GOTERM_MF_DIRECT	GO:0033592~RNA strand annealing activity	2	0.593472	0.0848811	DDX3X, FMR1	333	5	18883	22.6823	1	0.551818	0.515234
GOTERM_MF_DIRECT	GO:1905172~RISC complex binding	2	0.593472	0.0848811	CSDE1, SND1	333	5	18883	22.6823	1	0.551818	0.515234
GOTERM_MF_DIRECT	GO:0050733~RS domain binding	2	0.593472	0.0848811	RBM39, LUC7L	333	5	18883	22.6823	1	0.551818	0.515234
GOTERM_BP_DIRECT	GO:0006417~regulation of translation	5	1.48368	0.0850062	APP, FXR2, FMR1, RPS3, NCK1	327	98	19256	3.00443	1	0.983616	0.969369
GOTERM_BP_DIRECT	GO:0007409~axonogenesis	5	1.48368	0.0850062	APP, PARD6B, CREB1, NEFL, NEFH	327	98	19256	3.00443	1	0.983616	0.969369
UP_KW_PTM	KW-0636~Prenylation	8	2.37389	0.0851914	RAB2A, ALDH3B2, RAB5B, RAB15, RAB1B, ALDH3B1, LMNA, NAP1L1	310	174	14237	2.11153	0.881988	0.177482	0.120688
GOTERM_CC_DIRECT	GO:0101031~chaperone complex	3	0.890208	0.0852795	PTGES3, RUVBL1, STUB1	335	30	20521	6.12567	1	0.376673	0.337482
GOTERM_CC_DIRECT	GO:0071007~U2-type catalytic step 2 spliceosome	3	0.890208	0.0852795	SNRPG, CDC5L, SNRPB	335	30	20521	6.12567	1	0.376673	0.337482
GOTERM_MF_DIRECT	GO:0008092~cytoskeletal protein binding	4	1.18694	0.0853641	PACSIN3, LIN7C, SPTAN1, CORO1A	333	59	18883	3.84445	1	0.551818	0.515234
BIOCARTA	h_p27Pathway:Regulation of p27 Phosphorylation during Cell Cycle Progression	3	0.890208	0.0854591	NEDD8, UBE2M, SKP1	63	13	1623	5.94505	0.999998	1	1
INTERPRO	IPR010982:Lambda_DNA-bd_dom_sf	3	0.890208	0.085569	POU2F1, POU2F2, POU2F3	337	30	20603	6.11365	1	0.82376	0.791222
INTERPRO	IPR009000:Transl_B-barrel_sf	3	0.890208	0.085569	GAR1, EEF2, TUFM	337	30	20603	6.11365	1	0.82376	0.791222
GOTERM_CC_DIRECT	GO:0030054~cell junction	7	2.07715	0.0856405	AFDN, ITGB4, FBLIM1, CPNE3, LCP1, SPTAN1, DSC3	335	187	20521	2.29303	1	0.376673	0.337482
INTERPRO	IPR036465:vWFA_dom_sf	5	1.48368	0.0857091	ITIH2, ITGB4, COL6A2, CPNE1, CPNE3	337	102	20603	2.99689	1	0.82376	0.791222
GOTERM_BP_DIRECT	GO:0000387~spliceosomal snRNP assembly	3	0.890208	0.0860321	SART1, SNRPG, SNRPB	327	29	19256	6.09174	1	0.983616	0.969369
GOTERM_BP_DIRECT	GO:0009409~response to cold	3	0.890208	0.0860321	HSP90AA1, HSPA2, HSPD1	327	29	19256	6.09174	1	0.983616	0.969369
UP_KW_DOMAIN	KW-0853~WD repeat	9	2.67062	0.0871869	PRPF4, RBBP4, WDR70, EIF3I, ARPC1A, NUP43, RBBP7, CORO1A, CORO1B	235	284	14600	1.96883	0.897778	0.257608	0.206086
UP_SEQ_FEATURE	REPEAT:TPR 3	6	1.78042	0.0891084	KLC3, ST13, SGTA, STUB1, KLC1, FKBP5	334	146	20562	2.52998	1	1	0.984299
UP_KW_CELLULAR_COMPONENT	KW-0158~Chromosome	17	5.04451	0.0891354	FH, NUMA1, FMR1, SMARCA5, HNRNPU, SMC1A, TRIOBP, SEPTIN7, H1-2, H1-4, PPP2CB, H1-6, RBBP4, DDI2, RAD21, NUP43, TMPO	321	618	17910	1.5348	0.989691	0.272977	0.228409
KEGG_PATHWAY	hsa05165:Human papillomavirus infection	13	3.85757	0.0893792	LAMB2, ITGB4, PARD6G, LAMC1, FOXO1, PPP2CB, PARD6B, COL2A1, PARD6A, CREB1, PSMC1, COL6A2, GRB2	204	331	8662	1.66764	1	0.557389	0.519026
PIR_SUPERFAMILY	PIRSF037932:Ataxin_2_bd_A2BP	2	0.593472	0.0899884	RBFOX1, RBFOX2	61	3	1940	21.2022	0.988109	0.845891	0.845891
UP_SEQ_FEATURE	COMPBIAS:Basic and acidic residues	104	30.8605	0.0904498	FMR1, HNRNPU, PHAX, MYLK, PSMD9, LUC7L, WASHC1, TMPO, RBFOX1, LEMD2, ALDH3A1, STIM1, HNRNPUL2, PSME3, VCL, FKBP5, COL17A1, LRRC59, SLAIN2, KLC1, EVPL, FXR2, PRDX4, SNX2, WDR70, PRDX1, RAD21, PACSIN3, VASP, ZRANB2, ST13, RDX, SMARCA5, L1CAM, POU2F2, HNRNPL, HNRNPM, AFDN, HNRNPK, H1-6, ANP32E, ANP32B, UBE2M, YWHAE, RBM27, DAZAP1, DDX3X, NUMA1, CTSZ, PSIP1, TRIOBP, MYOM3, PPP1R9B, SART1, CEP170B, NE…	334	5658	20562	1.13159	1	1	0.984299
KEGG_PATHWAY	hsa05146:Amoebiasis	6	1.78042	0.0910875	COL3A1, RAB5B, LAMB2, PRDX1, LAMC1, VCL	204	102	8662	2.49769	1	0.557389	0.519026
SMART	SM00513:SAP	3	0.890208	0.0913419	HNRNPUL2, HNRNPU, DEK	238	23	10690	5.8586	1	0.850922	0.836499
KEGG_PATHWAY	hsa03050:Proteasome	4	1.18694	0.092522	PSMD9, PSMC3, PSMC1, PSME3	204	46	8662	3.69224	1	0.557389	0.519026
UP_KW_DOMAIN	KW-0424~Laminin EGF-like domain	3	0.890208	0.0927389	LAMB2, LAMC1, HSPG2	235	32	14600	5.82447	0.912238	0.257608	0.206086
UP_SEQ_FEATURE	REPEAT:4	7	2.07715	0.0927729	HNRNPM, COL15A1, NUP62, NEFM, NEFH, RPL7, UBQLN2	334	192	20562	2.24448	1	1	0.984299
UP_SEQ_FEATURE	REGION:Repeat-rich region	2	0.593472	0.0933302	SNRPN, SNRPB	334	6	20562	20.521	1	1	0.984299
UP_SEQ_FEATURE	DOMAIN:Enolase N-terminal	2	0.593472	0.0933302	ENO1, ENO2	334	6	20562	20.521	1	1	0.984299
UP_SEQ_FEATURE	DOMAIN:PABC	2	0.593472	0.0933302	PABPC1L, PABPC1	334	6	20562	20.521	1	1	0.984299
UP_SEQ_FEATURE	ZN_FING:TFIIS-type	2	0.593472	0.0933302	TCEA1, POLR2I	334	6	20562	20.521	1	1	0.984299
GOTERM_CC_DIRECT	GO:0070937~CRD-mediated mRNA stability complex	2	0.593472	0.0937786	CSDE1, HNRNPU	335	6	20521	20.4189	1	0.398943	0.357435
GOTERM_CC_DIRECT	GO:0044613~nuclear pore central transport channel	2	0.593472	0.0937786	NUP62, NUTF2	335	6	20521	20.4189	1	0.398943	0.357435
GOTERM_CC_DIRECT	GO:0000015~phosphopyruvate hydratase complex	2	0.593472	0.0937786	ENO1, ENO2	335	6	20521	20.4189	1	0.398943	0.357435
GOTERM_CC_DIRECT	GO:0030892~mitotic cohesin complex	2	0.593472	0.0937786	RAD21, SMC1A	335	6	20521	20.4189	1	0.398943	0.357435
INTERPRO	IPR036053:PABP-dom	2	0.593472	0.0939571	PABPC1L, PABPC1	337	6	20603	20.3788	1	0.830133	0.797344
INTERPRO	IPR008948:L-Aspartase-like	2	0.593472	0.0939571	HAL, FH	337	6	20603	20.3788	1	0.830133	0.797344
INTERPRO	IPR006515:PABP_1234	2	0.593472	0.0939571	PABPC1L, PABPC1	337	6	20603	20.3788	1	0.830133	0.797344
INTERPRO	IPR036849:Enolase-like_C_sf	2	0.593472	0.0939571	ENO1, ENO2	337	6	20603	20.3788	1	0.830133	0.797344
INTERPRO	IPR020811:Enolase_N	2	0.593472	0.0939571	ENO1, ENO2	337	6	20603	20.3788	1	0.830133	0.797344
INTERPRO	IPR000941:Enolase	2	0.593472	0.0939571	ENO1, ENO2	337	6	20603	20.3788	1	0.830133	0.797344
INTERPRO	IPR002004:PABP_HYD	2	0.593472	0.0939571	PABPC1L, PABPC1	337	6	20603	20.3788	1	0.830133	0.797344
INTERPRO	IPR011778:Hydantoinase/dihydroPyrase	2	0.593472	0.0939571	DPYSL2, CRMP1	337	6	20603	20.3788	1	0.830133	0.797344
INTERPRO	IPR032501:Prot_ATP_ID_OB_2nd	2	0.593472	0.0939571	PSMC3, PSMC1	337	6	20603	20.3788	1	0.830133	0.797344
INTERPRO	IPR029071:Ubiquitin-like_domsf	7	2.07715	0.0943696	USP14, AFDN, DDI2, RDX, UBQLN1, NEDD8, UBQLN2	337	192	20603	2.22893	1	0.830133	0.797344
UP_KW_CELLULAR_COMPONENT	KW-0496~Mitochondrion	32	9.49555	0.0948492	FH, ACAA2, ECI2, CPOX, HTRA2, AK3, ETFA, MRPL12, HSPD1, HK1, NFU1, PRDX5, KLC3, ATP5F1B, GRPEL1, RPS3, IDH3A, MRPS28, HSP90AA1, GPX1, PPTC7, TXNRD2, IMMT, OXR1, ACSF2, TUFM, TIMM10B, PC, SDHAF2, ETHE1, CANX, TARDBP	321	1361	17910	1.31184	0.992426	0.273389	0.228754
GOTERM_BP_DIRECT	GO:0032755~positive regulation of interleukin-6 production	5	1.48368	0.0950569	APP, LPL, IL1RAP, POU2F2, HSPD1	327	102	19256	2.88661	1	1	0.986065
UP_KW_DISEASE	KW-0898~Cataract	6	1.78042	0.09509	VCAN, COL2A1, PSMC3, COL11A1, VIM, LEMD2	120	97	4749	2.44794	0.993235	0.800011	0.800011
UP_KW_DISEASE	KW-1212~Corneal dystrophy	3	0.890208	0.0960013	KRT3, KRT12, DCN	120	21	4749	5.65357	0.993567	0.800011	0.800011
GOTERM_CC_DIRECT	GO:0042383~sarcolemma	5	1.48368	0.0973869	CAMK2D, KRT19, COL6A2, ATP1A1, VCL	335	107	20521	2.86246	1	0.407611	0.365201
GOTERM_CC_DIRECT	GO:0005796~Golgi lumen	5	1.48368	0.0973869	APP, VCAN, F2, HSPG2, DCN	335	107	20521	2.86246	1	0.407611	0.365201
GOTERM_BP_DIRECT	GO:0061684~chaperone-mediated autophagy	2	0.593472	0.0973874	HSP90AA1, STUB1	327	6	19256	19.629	1	1	0.986065
GOTERM_BP_DIRECT	GO:0038128~ERBB2 signaling pathway	2	0.593472	0.0973874	STUB1, CPNE3	327	6	19256	19.629	1	1	0.986065
GOTERM_BP_DIRECT	GO:0048790~maintenance of presynaptic active zone structure	2	0.593472	0.0973874	ERC1, ERC2	327	6	19256	19.629	1	1	0.986065
GOTERM_BP_DIRECT	GO:0060414~aorta smooth muscle tissue morphogenesis	2	0.593472	0.0973874	COL3A1, MYLK	327	6	19256	19.629	1	1	0.986065
GOTERM_BP_DIRECT	GO:0042256~mature ribosome assembly	2	0.593472	0.0973874	DDX3X, EIF6	327	6	19256	19.629	1	1	0.986065
GOTERM_BP_DIRECT	GO:0042921~glucocorticoid receptor signaling pathway	2	0.593472	0.0973874	PTGES3, YWHAH	327	6	19256	19.629	1	1	0.986065
GOTERM_BP_DIRECT	GO:0051702~interaction with symbiont	2	0.593472	0.0973874	GPX1, HSPD1	327	6	19256	19.629	1	1	0.986065
GOTERM_CC_DIRECT	GO:0005819~spindle	6	1.78042	0.0987367	TUBB6, NUMA1, RPS3, CRMP1, LEMD2, SEPTIN7	335	150	20521	2.45027	1	0.409955	0.3673

## Sheet: 4c
Symbol	mean_Ctrl-AAV	mean_TEAD1-AAV	p_value	sig
Arpc2	9.07327	6.02935	0.356791
Gm10015	0.322767
Psmc6	3.76667	1.6523	0.0934554
Cfh	0.895267	0.96085	0.899416
Mup1	0.860567
Sec14l2	1.0931	2.4482	0.0601089
Dhx8	0.0866667	0.0648	0.204521
Calr	60.6128	44.9254	0.439284
Set	25.4792	14.4897	0.316096
Ccdc22	0.129533	0.1471	0.659477
Evpl	8.9821	2.66217	0.0144299	down
Mmab	0.313	0.27335	0.426278
Atad3a	0.5915	0.325	0.311257
Yars	0.998467	0.39815	0.3095
Vwa5a	13.3326	19.5558	0.633733
Itm2b	0.6187	0.7409
Art3	4.66187	1.9028	0.235271
Hnrnpf	17.2822	29.683	0.335016
Hsd17b10	3.41883	3.73575	0.842561
Stx7	0.7332	0.81545	0.89544
LOC635999	0.0884
S100a6	186.683	3.885	0.133299
Htra2	0.710033	0.15935	0.25353
Rps6ka5	0.0759
Sema6d	0.06845	0.0841	0.842822
Ndufs2	13.9781	15.6101	0.845592
Cpn2	2.68613	2.8394	0.873449
Man1a2	0.5991
Ndufa4	147.594	81.1354	0.135792
Hnrnpm	21.967	40.4004	0.137029
Rab3a	0.474867	0.4067	0.825542
Micu1	0.5522
Tollip	1.95803	2.60895	0.501262
Lrrc47	0.382533	0.4779	0.461494
Vamp8	0.7905
Eif2s2	1.46385
Xpo7	0.315
Cpn1	1.15355	0.31	0.183438
Sec61b	1.97605	0.6433	0.73827
Commd3	2.7757
Snx3	2.0035	0.2096	0.0573036
Tgm3	0.19065	8.0942	0.346734
Hspa12a	0.25435	0.2278	0.892267
Ppp1r7	3.14407	6.59765	0.600924
Hist1h2bn	41.4564	9.18187	0.0497621	down
Azgp1	4.87257	4.5318	0.840576
Sars	1.10833	0.47085	0.118505
Ptbp2	2.82373	1.4314	0.386606
Rps11	3.8518	35.9325	0.494117
Gm5331	0.3434
Use1	0.618833	0.31805	0.165514
Tmed10	13.7389	9.55565	0.247087
Mtx2	7.34623	3.6665	0.0916729
Itgav	0.297867	0.28975	0.974354
LOC101056341	171.07	60.6792	0.0073222	down
Gm12271	1.4355	0.27865	0.120982
Acat3	0.339033	0.8519	0.0956298
Gm10045	0.949333	0.1389	0.419802
Cndp2	87.3563	59.6161	0.767747
Snx27	0.31385
Hspa9	12.0454	12.4701	0.890549
Cd2ap	1.32947	0.82895	0.393241
Ahsg	8.01303	19.6625	0.208346
Mrc1	2.64483	0.97815	0.0838778
Ptpn13	0.0263
Frem2	0.189167	0.03015	0.0409973	down
Gm10349	4.1469	2.7589	0.0510624
Gm15501	45.6203	50.5375	0.695505
Psip1	0.2461
Krt20	8.2318	11.6993	0.144208
Ndufs1	7.8592	2.90765	0.0813164
Inmt	3.45797	1.8731	0.2936
Pofut2	0.241	0.2889	0.756549
Aldh1l1	1.4216	0.5433	0.0322699	down
Rab11fip5	0.2242	0.2917	0.13359
LOC100505251	75.0979	29.1054	0.135305
Glod4	15.3106	11.668	0.4907
Ipo4	0.1826	0.0981	0.264256
Eno3	570.022	478.498	0.704618
Dmd	2.112	1.71173	0.602108
Ndufa9	6.4522	0.4268	0.315849
Rbmxl1	2.2011	4.1697	0.428934
Gbas	7.1672	1.4331	0.317644
Ugt1a6a	0.478033	0.4969	0.906573
Pcbp3	1.548	1.55215	0.991662
Asna1	1.81213	1.8057	0.9967
Ezr	6.5062	7.274	0.47821
Glyr1	0.2764	0.0403	0.399866
Cyp2f2	7.9904	6.8348	0.459534
Bicd2	0.185233	0.93155	0.198395
Serpina3f	5.59537	3.25265	0.350887
Tubb3	65.859	48.771	0.480771
Glrx3	5.38573	6.60975	0.478466
Hnrnpl	6.46373	7.36135	0.285639
Usp15	0.6996	0.3309	0.114778
Cuta	4.89797	5.3934	0.807239
Kank1	0.0385	0.0902	0.326358
Otud6b	0.21075	0.3296	0.635217
Ppm1g	2.5764	0.59615	0.227601
Tln2	1.21707	0.9066	0.217438
G6pdx	3.34573	4.1579	0.353573
Rab27b	0.2601	0.35315	0.217991
Neb	22.8119	6.41673	0.00910904	down
Susd2	3.66093	0.9992	0.261371
Lipe	1.83427	0.1456	0.028563	down
Tasp1	0.2309
Tkt	22.337	22.9373	0.958905
Akr1a1	11.1666	9.50535	0.697565
Sec23b	1.7153	3.43417	0.355638
Mup7	0.282867
Ankhd1	0.0542	0.0465	0.826435
Rcc2	2.45357	0.921	0.0845285
Mapk12	0.6372
Col9a1	0.4578
LOC101055799	1.38033	0.3138	0.488233
Anxa6	63.2118	38.6775	0.086627
Sorbs1	1.2926	1.6639	0.654155
Cct8	9.10097	7.48035	0.464383
Acot7	0.16615
Hist1h4f	101.177	101.4	0.996141
LOC101056444	14.4389	19.9337	0.138721
Gnb2l1	20.4596	16.5873	0.474762
Gstp1	25.6754	25.0477	0.922209
Sdhb	14.0883	10.4246	0.489284
Metap2	1.35013	1.7325	0.343183
Krt16	161.444	450.91	0.0988835
Ces1c	43.8161	42.0401	0.734757
Ermp1	0.8111	1.4109	0.217368
Atp1b1	1.07077	0.2304	0.507034
Nfix	5.15603	4.0618	0.413094
Dapk2	0.4869
Atp5j	89.9804	50.0325	0.0269778
Osbpl11	0.03485
Adipoq	14.0615	11.6307	0.321508
Bax	2.53457	3.1998	0.291882
Cav3	1.92905
Nsun2	0.4495	1.87835	0.0163105	up
Rufy1	0.4128	0.21895	0.427394
Efemp1	1.01495	1.3938	0.577214
Cxadr	0.6752	0.4483	0.454731
Atp2a3	63.3279	23.4489	0.147859
S100a16	12.5335	101.352	0.142401
Gm1966	0.0597
Ndrg1	1.275	1.73005	0.640082
Leo1	0.1124	0.0191
Lbp	0.3834	0.4593
Eif4g3	0.0312333	0.0364	0.881018
Gm10420	0.344833	3.2049	0.00174649	up
Plg	7.38447	2.3292	0.0587424
Fam213a	18.0504	2.9616	0.0908714
Elavl1	7.15713	6.3596	0.631525
Gm5963	28.3333	8.44995	0.018185	down
Lgals8	1.10495	0.3993	0.33711
Txndc17	16.8391	11.0385	0.368308
Slc25a5	89.6564	79.3259	0.762994
Srsf5	0.78175	1.11105	0.359346
Uba52	149.898	54.4878	0.0297105	down
Ces1g	3.31667	1.2937	0.20425
Serpina3n	9.92547	14.0785	0.146305
Suclg1	6.656	23.7711	0.0354937	up
Cfb	1.2626	1.66025	0.686101
Gm6139	4.5215	5.91085	0.629953
Dpt	888.523	473.66	0.571539
0610037L13Rik	1.87937	2.159	0.854795
Ahnak2	0.355	0.21435	0.37222
Nenf	21.6856	1.4278	0.446878
Krt23	0.9399	6.57105	0.0004458	up
Hp1bp3	3.73303	0.81735	0.0694946
Cope	6.1935	3.114	0.158781
Nt5c	6.25007	3.671	0.0314686
Psmb4	2.49575	1.0764	0.676752
LOC640856	2.50287	1.1654	0.613701
Ctsd	3.5118	11.4584	0.0983704
Cnpy2	4.7887	7.95867	0.632054
Mylk4	1.7643	1.3624	0.387507
Iars	0.735833	1.1089	0.333352
Mfap4	2.29935	16.711	0.386666
Flg2	7.4082	10.3413	0.471369
Gm14217	8.53203	5.43675	0.300352
Snrnp200	1.23867	2.23845	0.190995
Hist1h2bl	41.4564	9.18187	0.0497621	down
Snx4	0.0457
D230025D16Rik	0.1476	0.0917	0.354605
Fam162a	0.423333
Myoz3	4.2661	10.9469	0.398786
LOC101055828	32.8982	25.1314	0.403234
Impa2	0.640233	0.3996	0.350645
Ube2k	5.85447	5.6663	0.9073
Fbn1	23.6647	13.6715	0.534853
Rap2b	0.6826	0.3027	0.484794
Agl	4.85297	2.0041	0.034189	down
Itpa	2.68677	1.5752	0.40233
Ctdsp1	0.3448
Arhgef1	0.606233	0.401	0.46841
Hist1h2af	50.2873	79.6222	0.271246
Tmod3	5.4811	5.61365	0.922233
Sin3a	0.0782	0.0599
Abhd5	4.768	1.23925	0.0093061	down
LOC101056452	0.262767	0.2174	0.392019
Ago3	0.0305667	0.05435	0.422602
Cops6	1.23327	0.6617	0.018904
Mri1	1.2013	0.7746	0.374129
Vwa1	2.3557	1.18915	0.627206
Mterfd2	0.7514
Trappc3	9.0588	5.5247	0.237574
Homer2	0.25735
Cyp4f39	0.2776	0.86235	0.122113
Cmas	0.369033	0.3442	0.661989
Serpina1b	145.957	64.567	0.066397
Gfap	1.9247	13.7628	0.340049
Pklr	8.2511	5.67855	0.143057
Dnajc19	0.1112
Gm7866	43.8531	21.4339	0.0163285	down
Mars	0.2842	0.16865	0.370159
Ugt1a10	0.459667	0.47775	0.90687
Cbl	0.02565	0.04035	0.400922
Rpl4	32.3499	26.3166	0.56473
D10Wsu52e	11.0628	9.0279	0.774088
LOC100861909	0.860567
P4hb	98.0595	67.9616	0.422442
Rbm15	0.0353
Acad9	4.3261	18.2834	0.137355
Comt	1.20323	0.81805	0.505969
Mapre1	2.017	10.8991	0.410843
Hist1h2be	41.4564	9.18187	0.0497621	down
Cfhr2	1.9333	2.09915	0.87008
Syne2	0.1434	0.08015	0.240619
Krt82	1.77323	6.3032	0.022128	up
Hbb-b2	502.992	1514.57	0.204967
Atp6v0a1	1.0538	1.25225	0.322557
Mrpl13	0.681867	1.14165	0.586482
Eef1a2	40.9569	25.4293	0.0234407
Gm5576	0.894633	0.60195	0.32249
Il1rn	0.85825	0.9191	0.950383
Cisd2	2.4199	2.4827	0.970957
Hmox2	1.39567	0.92075	0.44153
Map2k4	0.1786
4930506M07Rik	0.3728	0.18835	0.216506
Ndufs6	1.74423	0.9979	0.642238
LOC100862223	4.28923	2.6331	0.0202297
Adprhl2	0.921833	1.33825	0.332966
Stk3	1.53757	0.39735	0.191985
Nup98	0.117433
Rab6a	2.00383	0.4711	0.620044
Dbnl	6.0566	1.28975	0.529523
Apoa1	796.707	324.064	0.0604761
Pcbp1	3.9796	5.98815	0.238645
Aspn	191.621	535.243	0.071446
Gm7698	4.28923	2.6331	0.0202297
Hist2h3b	7.222	0.70815	0.104225
Psap	4.98373	2.6096	0.0385678
Hist2h3c1	7.222	0.70815	0.104225
Dad1	1.63503	1.0604	0.175106
Pycrl	1.03047	0.6435	0.238466
Col4a3bp	1.69943
Ganab	3.30743	0.93665	0.0933402
Rpl23	10.7406	13.2592	0.456222
Nsfl1c	2.7932	2.3718	0.465669
AI314180	0.0980667	0.3126	0.0988438
2310050C09Rik	4.06113	14.5892	0.0992101
Cyp2b9	0.156	0.2034	0.570259
Tceb1	0.6289	1.86345	0.237317
Pithd1	2.2996	1.21625	0.2776
Nap1l1	2.6593	0.8355	0.427255
Ap2a1	1.04403	1.3602	0.61538
Aoc3	9.86497	2.91665	0.0291859	down
Gas7	0.13155
Cox4i1	64.6349	27.1364	0.0064038	down
Uqcrb	73.0212	28.0402	0.0474998	down
Acot2	2.40397	1.22195	0.0138857
Ppat	0.22845	0.19835	0.483933
Krt80	9.1275	7.57215	0.346802
Dsg1a	12.8747	10.8834	0.0647309
Lum	1124.27	1165.73	0.94634
Col4a2	5.13783	9.3582	0.0209699
Gm16381	0.5392
Kdelc2	1.03057
Pycr1	1.20207	0.4869	0.131644
Dguok	0.91235	0.492	0.119862
Eif4e	4.60123	2.936	0.578593
Swap70
Vps29	5.81257	1.5861	0.392003
Myh10	3.26213	2.2705	0.321699
Cpsf6	2.5187	1.5302	0.177318
Dnm2	1.18297	1.01445	0.691521
Pdcd5	1.02405	0.4502	0.0988286
Spag9	0.0879
Wdr13	0.3736
Sfpq	12.2319	4.03465	0.179884
Rbm31y	0.357833	0.43805	0.46098
Pglyrp2	0.71145	0.66105	0.933799
Hmgcs2	0.999067	2.905	0.00745674	up
Cd2bp2	0.1902	0.1055	0.0454868
Dsg3	2.8284	1.07925	0.168445
Hist1h2bf	41.4564	9.18187	0.0497621	down
Ahcy	9.50517	9.7817	0.845513
Gm3362	12.2637	18.1	0.397957
Gm10166	8.5998	7.05375	0.549095
Hist1h3b	7.222	0.70815	0.104225
Itih4	1.3313	2.0312	0.0782522
Gnat3	0.06385
Erlin2	1.10067	1.4816	0.756283
Cyfip2	0.225033	0.19395	0.801832
Ptprc	0.3187	0.13295	0.131806
Nars	0.628033	1.21115	0.521475
Vps51	0.447367
Luc7l2	0.754633	0.48945	0.334974
Gm9457	2.20857	0.5021	0.488232
Ybx2	1.60133	1.40595	0.844221
Cbr2	17.4252	2.7366	0.135767
Gm8213	1.5127	2.95015	0.304459
Dhdh	1.3799	0.6277
Vps25	1.5543	1.76065	0.867043
Gm13177	6.08487	2.6011	0.025366	down
Cpne9	0.141233	0.1145	0.675991
Sf3a2	1.08407	0.5589	0.484151
Bgn	363.486	448.212	0.494466
Myo1c	9.3893	11.2431	0.38173
Efhd2	2.0668	2.17135	0.955265
Col3a1	4.91877	1.3054	0.0551608
Serping1	2.58247	2.46535	0.915308
Acss3	0.0833
Pabpc4	1.5915	3.23407	0.438793
Rab3d	1.7238	13.665	0.396913
Psmd12	7.35103	10.1114	0.688816
Hs1bp3	0.50775
Ly6d	4.15637	7.0172	0.0258139
Cdc42bpb	1.20247	0.0644	0.665634
Gsdma	0.6432	0.835	0.740291
Capn2	3.3212	4.3163	0.482587
Eif2s3y	0.7723	0.8252	0.893831
Cat	28.395	14.094	0.0105271	down
Rap2c	0.2305	0.12325	0.223365
Lphn2	0.0875333	0.19285	0.532398
Hspa2	39.1221	28.0776	0.0196826
Trim21	0.0581
Parp3	0.6518	0.40425	0.55915
Trf	197.728	252.641	0.436498
Hist1h2ak	50.2873	79.6222	0.271246
Apoe	24.0807	34.938	0.570623
Mios	0.03505
Psph	0.988533
LOC631033	2.64567	1.58435	0.126938
Ywhaq	6.147	5.95157	0.92591
Acot9	7.16943	3.45875	0.116755
Gm8841	4.5626	5.00887	0.851101
Gm3837	1.02405	0.4502	0.0988286
LOC101056658	13.7297	13.4134	0.881692
Pdgfra	0.0282
Nhlrc2	0.305
Hist1h1a	54.7192	12.5357	0.0119294	down
Stambp	0.335
Ddx3x	2.53847	4.44293	0.207101
LOC675521	2.07133	8.19323	0.258286
Sod1	61.4082	103.299	0.482032
Mgl2	46.3995	15.5122	0.0985951
Hip1	0.123967	0.0548	0.602013
Loxl1	0.4416	1.6286	0.0222211	up
Tufm	16.098	15.0077	0.582977
Fga	72.6922	69.5882	0.91472
Plcg1
Serpinb7	0.22465	0.2444	0.735312
Elp2	0.1087
Myh2	657.384	316.823	0.00269431	down
Apoc1	29.8821	16.6125	0.153694
Gpx5	1.34427	7.0336	0.00616223	up
Crkl	3.7923	4.27575	0.866154
Pgk2	46.5805	19.7191	0.102487
Gm4581	0.889467	1.6315	0.208051
Coa3	1.0702	0.907	0.712074
Dab2	0.486367
Psme2	3.8974	8.70835	0.426589
Cd9	0.61025	1.1356	0.190267
Fzd7	0.381967	0.2498	0.491917
Rabepk	0.1018
Gna14	0.654633	0.2335	0.581943
Emc8	1.46623	1.4637	0.998914
S100a1	6.99393	12.7415	0.608563
Gnat1	0.06735
Abtb1	2.42427	1.6819	0.646835
Ilvbl	0.246367	0.15895	0.319207
Glo1	12.1478	11.7105	0.966375
Kif1a	0.135133	0.11745	0.696191
Ndufa7	2.3211
Uchl4	3.34387	2.2888	0.259201
Etfb	45.4251	19.1138	0.045186	down
Cisd1	9.60877	9.02005	0.925287
Cpne1	2.97267	2.30685	0.40812
H1f0	9.5044	5.45575	0.363132
LOC101056544	5.7522	6.22265	0.844531
Trappc4	1.36493	0.47225	0.000449357	down
Glt25d1	0.346867	0.19675	0.293153
Rpl35a	0.563633	0.2528	0.739835
Atp6v1a	3.1594	9.45695	0.370803
Cox7a2l	1.43145
Ap3d1	0.36765	8.60025	0.437894
Pycard	3.38813	5.4117	0.216481
Selenbp1	4.81673	4.36063	0.759654
Cct4	4.2461	1.75155	0.081771
Casp14	2.5649	8.9279	0.05114
Lrba	0.0706667	0.1043	0.74945
Dcn	641.19	1252.62	0.0557664
Aldh1b1	0.259033	0.0217	0.563705
Aaas	0.2111
Hmgb1
Rnf39	1.85817	2.00515	0.592966
Gm8290	9.5672	15.8908	0.34871
Rplp0	15.1682	27.6448	0.305683
LOC101055843	8.23307	12.1586	0.297194
Npepps	7.81503	6.37705	0.246292
Padi2	1.11137	4.4237	0.233926
Mup14	0.812433
Srp54c	0.35845
Rab5a	7.64813	3.9714	0.274437
Ifi47	0.3121
Scoc	2.55915
Pkn1	0.0586667
Gripap1	0.321433
Mcm3	0.1349
LOC101055829	6.0654	6.42135	0.806412
Lamtor1	1.1236	1.0132	0.876665
Skp1a	2.56683	1.77365	0.519035
Cog1	0.139233	0.16725	0.762341
Gpaa1	0.2152	0.0509
Tnxb	12.1127	7.70675	0.0302996
Gm7671	4.28923	2.6331	0.0202297
Xpnpep1	0.6351	2.182	0.535947
Gphn	0.304767	0.2021	0.369885
Cd44	6.4455	5.94225	0.728731
9530053A07Rik	0.1009	0.0787	0.795582
Abi3bp	1.1384	0.5678	0.136659
Arhgef17	0.01635
Clec3b	2.95007	2.09505	0.467264
Arpc5l	2.07717	2.646	0.664039
Hsd17b11	0.696233	1.20515	0.0707476
Serpinh1	85.7138	44.7856	0.175466
Exoc2	0.09315
Gm3552	0.333933	13.0347	0.363763
Actr2	12.1275	10.7171	0.819061
Gm8842	2.50243	3.89667	0.266738
Dynll1	3.8879	9.3861	0.00154422	up
Eif3m	3.1928	2.00375	0.0624906
Mical1	0.1057
C920025E04Rik	0.6381	0.1323	0.0324214	down
Stag2	0.131767	0.0649	0.0829568
Pmm2	4.46173	0.8248	0.00181295	down
Rnps1	0.5273	0.5048	0.957859
Trappc10	0.0494
Nrf1	0.795467
Tuft1	3.85097	2.07465	0.117812
Maob	1.10327
Tnpo1	2.7786	1.66835	0.488368
Gm12657	6.01833	0.5901	0.104227
Luc7l3	0.2106	0.85685	0.286501
Cirbp	1.09287	63.0965	0.275634
Rbbp9	1.52043	1.0192	0.268754
Ugp2	6.4662	12.4581	0.533839
Ryr1	4.22777	3.0551	0.383161
Pgm5	1.3233	1.9931	0.292894
Ube2v1	6.53433	7.2328	0.538864
Dctn1	1.21237	3.00463	0.453141
LOC100861685	0.483167	0.43985	0.775792
Rps5	1.56425
Mtfp1	2.2995	1.2685	0.551991
S100a13	11.8638	4.4372	0.113867
Eif3d	9.50167	13.0852	0.324707
Hist1h2ai	50.2873	79.6222	0.271246
Fgg	60.816	49.4132	0.682031
Itgb2	0.287633	0.1838	0.200409
Scd1	0.345333	0.13995	0.2802
Flot1	15.9829	8.31715	0.712738
Ik	0.738967	0.50395	0.365537
Pafah1b2	5.6874	6.6852	0.684857
Lrsam1	0.0503
Sec13	1.73297
Myoz2	0.9191	1.51335	0.568138
Ctsa	5.74067	14.0526	0.174563
LOC100862459	0.2153	0.15995	0.736052
Ano6	0.1904	0.2459
Vps35	0.971067	1.2502	0.507168
Nras	1.6441	1.7014	0.926426
Hspa5	64.7009	40.7658	0.068422
Reep3	0.1666
Gan	0.168767	0.13245	0.434758
Hist1h4i	101.177	101.4	0.996141
Ctsz	1.27987	1.20945	0.943429
Uchl3	7.22187	3.76425	0.148876
Pacsin3	1.94593	2.39955	0.106849
Fabp3	59.6934	68.2363	0.810694
Crk	0.737533	0.4328	0.214193
H2-T23	1.37533	0.1253	0.0704583
Cpt1c	4.5395
Calm3	15.3715	30.8881	0.402824
Acss2	0.862833	1.0029	0.854381
Adh6a	0.50045	1.0584	0.199254
Pgam2	114.438	68.5888	0.294549
Macrod1	3.3498	1.25305	0.00648113	down
Ugt1a9	0.459667	0.47775	0.90687
Eif4g2	0.479467	0.68855	0.176567
Cux1	0.07665	0.0581	0.439648
Rpa3	0.1623	0.1539	0.921211
Sumo1	2.32033	0.8806	0.114196
Ak3	2.05843	13.5679	0.410289
Dlg1	2.51557	1.80415	0.132045
Acox3	0.7913	0.8745	0.918103
Hsd3b7	0.0988
Nans	2.55003	1.55745	0.296433
Gm20056	1.24673	2.4396	0.334209
Rps7	11.8277	9.49287	0.665763
Myl6	241.81	101.633	0.126897
Hexb	4.35143	1.6801	0.0153133	down
Dctn6	5.5327	2.9491	0.0466847
Rab35	18.5873	26.9295	0.278599
Akr1e1	0.46885	0.324	0.491307
Add1	4.60097	4.65415	0.98233
Ddt	6.24843	12.0963	0.130122
Stat5b	0.292033	0.11165	0.00997898	down
Gm3873	1.80273	2.4054	0.512653
Arpc4	13.319	8.2137	0.24239
Psmb9	0.897233	0.5462	0.475333
Jak2	0.147767
Krtap8-1	35.9464	62.7434	0.0405626
Cav2	16.3559	16.4084	0.991044
Gm5528	0.715233	0.1042	0.416397
Ctsk	3.6713
Mbl1	1.27867	0.7064	0.192747
Eif2a	0.3052
Snd1	3.3684	2.25605	0.315287
Dmkn	25.4238	17.9388	0.139327
Gdpd2	0.490033	0.1183	0.0629609
Alb	3500.62	2749.72	0.337931
Dek	0.2229	0.32885	0.303519
Hspa12b	2.2337	0.38135	0.195979
Msra	3.24897	1.11325	0.170208
Col17a1	3.13307	2.6253	0.193647
Abhd16a	0.635967	0.1089	0.587889
Uba3	1.12205	0.3969	0.244048
Chchd3	5.5076	1.1939	0.180515
Capn1	16.844	11.3291	0.186731
Cog8	0.763533	0.7189	0.778028
Ces2g	0.701367
Hnrnpab	42.346	29.641	0.450474
Puf60	1.5231	0.53865	0.126904
Taf15	1.3895	1.63005	0.892077
Grcc10	1.6148
Sdhc	1.0414	0.92205	0.817032
Rtn4	5.56057	5.93245	0.886965
Ogdhl	0.8777	0.8272	0.893947
Gltp	5.68417	7.74225	0.0696468
Nop2	0.3536	0.2288	0.653028
Oxct1	12.3334	11.7113	0.942124
Itgam	0.4803	0.51895	0.889588
Rdh11	1.74977	0.91715	0.00535238
Atox1	179.618	178.856	0.98865
Ifitm3	2.68303	2.65935	0.98197
Rabggta	0.1189
Bche	0.133333
Fbxo7	0.1527
Papln	0.9261	0.4513	0.369257
Cnpy4	2.60823
Sort1	0.477667	0.0657	0.392252
Cops7a	5.20467	3.31635	0.347931
Rps2	4.5626	5.00887	0.851101
Ptpn23	0.0804667	0.0634	0.65794
Cfl1	214.904	88.5793	0.0550052
Synpo2	0.611733	0.37595	0.305992
Gm8556
Krt84	88.7921	80.8964	0.602947
Kars	2.52897	1.5144	0.126919
Fah	1.18313	0.81045	0.653171
Csnk2a1	0.78055	0.37095	0.283344
Wdfy3
Ak2	10.3897	22.2235	0.509226
Prdx3	1.03567	9.5475	0.00806943	up
Cap2	0.805533	0.227	0.00231778	down
Lgals3	439.768	402.499	0.77714
Coq3	0.578
Gm6158	0.20775	0.1475	0.494636
Sart3	0.196067	0.3572	0.451423
Qars	5.4375	3.93975	0.13589
Rock2	0.3221	1.4968	0.248889
Dsg1c	4.34133	3.9955	0.442197
Dnajb2	0.9488	0.1237	0.0125688	down
Rab6b	0.11585
Snw1	0.287033	0.87935	0.382386
Cd82	2.96043	1.5191	0.47776
Cd74	0.1539	0.0687
Eif4b	5.3473
Pds5a	0.0907
Get4	3.12377
Coq9	1.40847	0.53785	0.420908
Rsu1	1.6887	4.17945	0.00642651	up
Acat1	43.2469	14.319	0.0110815	down
Sptb	1.9217	2.12315	0.644624
Mug1	9.2755	8.7708	0.939661
LOC101056348	10.0233	4.6004	0.468336
Rap1gds1	0.634233	0.51395	0.608658
Uba5	1.35487	0.4574	0.109098
Ablim2	2.55263	2.1278	0.650623
Cfd	8.6424	8.0815	0.908129
Alox12e	2.83537	0.2955	0.00925266	down
Adhfe1	0.0501
Nid1	12.7517	12.0407	0.609357
Alad	3.16877	1.81125	0.0892758
Tbc1d25	0.292
LOC100504959	0.575633	0.5616	0.965694
Nutf2	4.1469	2.7589	0.0510624
Atp6v0d1	0.59525	0.88315	0.200793
Stub1	1.38337	0.76435	0.210845
Pfn1	81.997	118.536	0.542522
Diap1	0.612767	0.98445	0.35801
Mthfd1	1.3092	1.693	0.651971
Abcb10	0.3055	0.216	0.0160129
Fkbp10	1.42843	1.3732	0.960932
Erp29	9.1548	3.9786	0.1263
Crip2
Engase	0.232267	0.3721	0.323165
Vim	658.576	1641.56	0.376771
LOC101055690	3.9526	4.67145	0.804565
Dpp4	0.740067	1.32495	0.343905
Meis1	0.2177
Gm15483	10.243	7.0896	0.509133
Iqgap2	2.1853	1.24655	0.664293
Acta2	872.837	308.619	0.0275934	down
Por	8.14043	10.1224	0.566755
Rac2	8.87263	6.0575	0.146279
Mrpl22	0.35415
Tsn	3.6312	1.1973	0.122666
Ehd3	0.9368	1.3168	0.174833
Hbb-b1	561.185	1920.32	0.125354
Gpx7	3.586	4.72565	0.637734
Icam1	2.68397	0.7684	0.0165589	down
Eif3c	3.37717	5.17247	0.349467
Ndufb10	28.5261	10.4654	0.271919
Lrrc57	0.19665
Purb	2.18783	0.3317	0.077058
Gns	8.41317	2.30805	0.30399
Stat3	0.921233	1.0636	0.348268
Tcap	7.27903	4.7528	0.538391
C7	0.458233	0.0835	0.0190071	down
Rufy2	0.0463
Rpl32	3.8756	2.8013	0.752377
Atp5b	270.973	196.231	0.0645715
C2cd3	0.2969
Ndufa10	8.6554	3.01345	0.029253	down
Tnip1	0.06645
Ipo5	0.325133	0.91075	0.119435
Slc27a1	3.60183	0.5482	0.350711
Uba2	0.6327	0.1821	0.474889
Rpn2	3.71057	4.65563	0.674061
Acot1	2.67933	3.7077	0.486094
Dst	2.85343	1.8124	0.260904
Lsm3	10.6441	7.6634	0.186112
Luzp1	0.378033
Kif1b	0.150133	0.1372	0.780264
Ccdc93	0.380433
Grwd1	0.1208
Pdap1	9.10383	5.0427	0.599093
Bcat2	20.3051	7.58725	0.0212952	down
Syncrip	10.6318	7.5416	0.107963
Mpp6	0.07165	0.016	0.324345
Spr	10.0356	7.4663	0.224544
Piezo1	0.0272
Ckap5	0.2003	0.20275	0.977752
Fxr1	0.305967	0.1228	0.544133
Usp4	0.611567	0.4419	0.283425
Ywhah	7.7704	82.9077	0.38465
Tuba4a	22.2863	27.8359	0.453276
Pnp2	15.3614	28.9586	0.481583
Ap1m1	0.138	0.1624	0.244768
Tm9sf2	0.848733	0.27	0.415088
Snap29	0.4868	0.5143	0.9598
Lman2	2.22463	1.5877	0.405216
LOC100047658	0.325233	0.3345	0.853218
Palm	0.6067
Lmna	397.172	372.347	0.655379
Gm2423	4.5294	4.38537	0.925893
Mia3	0.4204	0.093	0.0053464	down
Mup9	0.306433
Mre11a	0.15845	0.0433	0.471339
Hpx	67.6342	101.029	0.545051
Asl	0.483967	1.474	0.157695
H2afj	50.2873	79.6222	0.271246
Flnb	10.678	4.46657	0.0338102	down
Bub3	0.28955	0.2293	0.436431
Riok3	0.0872	0.12685	0.571908
Snrpd1	2.80175	2.9338	0.896523
Fam115c	0.2226
Hist1h2bj	41.4564	9.18187	0.0497621	down
Cul5	0.12245
Casq2	1.95603	3.80365	0.170719
Arhgef33	13.825	17.1644	0.5916
Tprgl		1.7501
Anxa7	11.1546	7.5784	0.296494
Hist1h2ac	50.2873	79.6222	0.271246
Irf3	0.5587
Oat	6.59477	2.4627	0.0962092
Sgcd	0.2312	0.2529
Exoc1	1.72577
Srp54a	0.395833	0.2218	0.592802
Ttll12	3.11457	1.60455	0.0642494
Rps12	5.0674	3.00925	0.00947492
Itga5	1.2174	2.3491	0.206007
Numa1	2.28777	1.52625	0.102046
Banf1	4.81673	6.50245	0.452
Hbb-bs	1986.2	3232.98	0.411389
Aldh3b2	5.8608	8.3934	0.1733
Gm10294	9.64663	7.9195	0.533798
Cab39l	1.0835	1.0949	0.979681
Srp54b	0.395833	0.2218	0.592802
Trip10	0.51915	0.43235	0.7376
Lin7c	3.25283	1.7706	0.203291
Gapvd1	0.4518	0.11065	0.0881622
Gm8909	0.608567	0.1524	0.113217
Phgdh	4.50583	2.9337	0.476207
Shank2	0.0126
Pts	0.2829
Armc10	0.40765
Sucla2	4.54423	1.82075	0.0865361
Aldh1a2	0.280567	0.0217	0.574369
Gm8264	12.2637	18.1	0.397957
LOC100047429	33.0606	24.7353	0.423232
Slc25a11	7.1355	4.5056	0.155371
B2m	37.2238	9.8795	0.0784203
Glb1l2	0.07605	0.0308	0.0787916
Gmps	1.29747	1.12085	0.824962
Fmo2	0.206433	0.39755	0.168335
Lama5	1.19033	0.8108	0.593732
Gclc	0.4355	0.1214	0.293838
Tmbim6	1.02835
Dnmt1	0.0789	0.0985
Gpx3	21.1157	35.185	0.0223255
Sdr39u1	1.53103	0.829	0.182785
Erp44	6.5169	4.246	0.236787
Mdh2	95.5915	43.9295	0.0556811
Slc39a7	0.3118
Fbxo42	0.248067	0.1273	0.00549658
Plin1	31.3972	0.2504	0.0539685
Huwe1	0.0831	0.0992	0.724237
Ppa1	16.9108	6.97937	0.158681
Ppp1r2	0.123
LOC631040	0.729067
Clns1a	2.3806	0.2001	0.186162
Ppp1ca	1.43737	1.64535	0.612793
Exog	0.41725
LOC100504817	2.36993	1.0201	0.063546
Tbcel	0.1041
Hmgb2
Inpp1	0.1712	0.1172
Prrc1	5.4381
Rpl39	19.4129
Gbe1	9.73447	1.41255	0.256468
M6pr	1.64753	0.48895	0.289518
Lin7b	0.540233	0.5555	0.780594
Lypla2	4.78557	2.38495	0.256318
Myo5a	0.04475
Serpinb6b	0.277767	0.52785	0.148133
Fndc3b	0.210633	0.2943	0.77054
Clec11a	1.54	0.68185	0.0996578
Vat1	93.6454	78.0489	0.689241
Tnmd	0.2649
Atp6v1h	0.3396	0.2186	0.471915
Hnrnph1	10.4922	4.5363	0.0156539	down
Mat1a	0.377033
Actr3b	3.6738	3.1507	0.452785
Nagk	1.51397	0.82225	0.272209
Ppa2	0.4312	0.7506	0.691294
Cdh5	0.1119	0.0718
Cyfip1	0.503967	0.4252	0.813862
Gstm5	7.4384	2.22355	0.228872
Cyb5	116.383	97.4793	0.645644
Ablim1	0.2044	0.30655	0.577787
Pcm1	0.03105	0.1617	0.0735195
Sec24a	0.143633
Atp2a2	59.2803	19.4895	0.0670416
Hnrpdl	1.16443	0.8267	0.0897116
Gstz1	2.5933
Gm5642	4.28923	2.6331	0.0202297
Fam177a	0.4594	0.4781	0.969172
Actr3	46.555	38.9744	0.3621
Rab5c	8.83993	4.3382	0.158407
Csk	0.211533
Tmem258	5.18463
Tanc1	0.0399333
Cyp3a13	1.0482	0.2252	0.110093
Gdi2	64.4609	45.9524	0.216063
Frg1	3.11385	4.63085	0.318503
Adss	0.4138	14.639	0.000632113	up
Eif3e	2.44447	1.0769	0.0942737
Clca1	0.8347	0.22445	0.121364
Csde1	1.24573	1.2705	0.977692
Gm10228	0.213467	0.0525	0.0463468	down
0610011F06Rik	0.22935
Kras	2.05367	0.5727	0.0178234	down
Smc1a	2.216	2.6698	0.747995
Gja1	0.41625
Eps15	0.6589	0.95365	0.625864
Plin2	4.11373	6.0814	0.324332
Myh13	98.3466	36.1237	0.0758145
Psmc1	3.1562	3.32395	0.899628
Eif4g1	3.0725	4.2734	0.282581
1810026J23Rik	0.8365
Esyt1	3.17953	1.77535	0.349039
Vps26a	4.9243	13.6717	0.229811
Sepp1	2.32395	0.82645	0.408671
Phldb3	0.1843	0.0698
Cyp2b19	0.156	0.56265	0.0148615	up
Pld3	1.73527	10.4223	0.0028098	up
Tmod2	0.6775
Ppp3ca	0.4747	0.32995	0.633963
Cyb5b	3.0553	3.2488
Col15a1	3.2558	0.83945	0.0428148	down
Leprel4	0.597467	0.6486	0.906443
Epn1	0.6493
Cpne2	0.156933	0.1272	0.675641
Gm5416	2.7525
Steap3	1.7155	1.69455	0.985561
Ctnnb1	11.2417	4.9707	0.018792	down
Smtn	1.88733	0.5742	0.1283
Ola1	0.941267	0.40985	0.333547
Slc25a10	0.27935
Cnp	1.77413	0.4635	0.0276765	down
Serpinf1	45.486	38.5256	0.686048
Itih1	11.2782	5.8891	0.267811
Ppp2ca	5.63483	3.0482	0.373017
Hsph1	1.17887	0.2289	0.0377594	down
Gm8112	10.5118	15.5143	0.397951
Tpd52l2	18.8703	9.43815	0.0585614
Mterfd3	0.4756
Smarcc1	0.355467	0.3362	0.913444
Sbsn	7.0202	2.57455	0.158696
Dnajb5	0.698267	0.2258	0.422615
Gtf3c1	0.1985
Cast	0.4759	0.1038	0.0561573
Acadvl	8.7256	11.5703	0.55927
Twf1	1.9596	2.7306	0.410816
Hcfc1	0.129933	0.2788	0.466579
Cdk5rap3	0.3051	0.1703	0.5284
Lasp1	2.6994	0.5221	0.166922
Trappc1	0.75075	0.4498	0.0221578
Scamp2	0.868267
Cul1	0.229367	0.0336	0.105918
Rab8a	1.8029	0.3525	0.0458774	down
Myl3	437.991	325.826	0.63908
LOC101056029	19.5127	15.8144	0.77912
H2-Eb1	1.21893
Glrx5	0.8953	0.4071	0.111991
Nudt21	4.13017	5.4724	0.256379
Cpne8	0.136667	0.1108	0.675989
Krt73	6.63937	11.2556	0.300721
Hist1h4h	101.177	101.4	0.996141
Myo6	1.05473	0.9666	0.72488
Mtap	5.12587	3.16785	0.595611
Prdx5	72.5039	64.7577	0.670439
Ccdc6	1.17743	0.39665	0.332896
Serhl	0.483733
Scly	1.9504
Stab1	0.0693667	0.0513	0.355112
Rhoa	21.0058	6.2885	0.248873
Cstf2	0.1282
Tacc2	0.1768
Eif4h	1.03523	1.6245	0.368388
Smarcc2	0.3482	0.35425	0.973917
Rbpms	0.281	0.3946	0.814674
Krt6a	233.051	413.275	0.0782826
Man2b1	1.02617	3.0608	0.253489
Glul	7.10823	6.8988	0.893193
Wnk4	0.0311	0.065	0.0216019	up
Pdia4	8.2715	4.37685	0.00496759
Psmb2	1.4048	2.14575	0.52684
Spg21	0.2941	0.2813
Zfp259	0.406233	0.29155	0.456103
Cacna2d1	2.7171	6.1278	0.431866
Atp5h	31.4493	25.1128	0.350635
Pgam1	13.7351	16.1373	0.539578
Tpm1	2028.28	639.795	0.0145011	down
Cyc1	21.7506	14.4478	0.149327
Dnaja2	4.22577	2.94665	0.393174
Fkbp5	6.6106	0.5689	0.454501
Hectd1	0.170067	0.0697	0.302406
Ccbl1	0.1984	0.0891
Ubl4a	1.3261	0.193	0.568497
Rps6ka3	1.6973	1.63875	0.898398
LOC676708	0.455333
Bzw2	0.7222	0.46335	0.479947
Got1	37.1162	35.4318	0.838514
Camk2b	0.504533	0.47315	0.806857
Serpinf2	9.39983	8.57335	0.705089
Gm3244	1.80273	2.4054	0.512653
Rp2h	1.7302	0.2115	0.662555
Pitrm1	0.7418	1.24365	0.0976481
Lonp2	0.04365	0.0467	0.691905
Rnf126	0.4336
H2afv	59.9795	77.0101	0.532727
Fth1	40.9879	108.64	0.241311
Asns	0.402633	0.443	0.667902
Ugt1a2	0.442633	0.46005	0.906866
Prps1l3	0.155533	0.0385	0.254927
Gm7810	2.3863	3.1403	0.225733
Hist1h4c	101.177	101.4	0.996141
Vwa2	0.21925
Cadm2	0.32395	0.1484	0.181181
Reck	0.814067	0.7716	0.797551
Smarca5	0.139867	0.2411	0.0437925
Athl1	0.5219	0.14895	0.0131549	down
Akt2	1.13227
Rpn1	14.6206	9.53585	0.292518
A230046K03Rik	0.0801	0.0608	0.795607
Pdpr	0.268633	0.2115	0.632457
Mup15	0.8863
Tuba1b	30.2848	55.957	0.0329299
Cttn	1.7872	1.7452	0.962525
Igfals	0.216933	0.0788	0.540853
Dock7	0.0936	0.0445	0.787383
Vdac1	167.54	119.632	0.292913
Sec11a	1.7594	2.37115	0.392522
Gm9234	167.501	165.613	0.94208
Ckap4	34.6541	23.0645	0.116782
Tmod1	12.4782	0.45535	0.462778
Krt86	96.6635	248.403	0.0148743	up
Trap1	17.9986	13.7993	0.232791
Nfia	0.447	0.27645	0.521541
Cct7	5.4947	4.32425	0.385992
Vps53	0.1484	0.0273	0.452103
Plin3	3.12447	2.88765	0.802404
Atp6ap1	0.3008
Smc4
Lgals1	419.283	324.097	0.336485
H2-DMa	0.5655
Phpt1	2.2147
Dsc1	0.952	1.5299	0.155289
Ubxn7	0.275233
Stag1	0.131767	0.0649	0.0829568
Snrpb2	0.3739	0.4693
Sept7	1.65987	2.74775	0.304621
Cstf1	0.7794	0.47755	0.714512
Lamc1	9.0302	7.1246	0.675476
Fam25c	0.4186	0.9694
Krt28	9.5651	0.81005	0.209341
Magt1	0.74485	0.1664	0.669081
Mtmr2	0.0616	0.1096	0.474936
Atp1b2	0.4947
Ruvbl2	2.37863	1.23755	0.0596612
Plod1	0.248167	0.1614	0.665841
Serpina1a	232.045	82.4823	0.0307084	down
Serpina6	0.4878	0.4881	0.999174
Gsto1	4.59843	4.08725	0.02633
Adh7	7.64253	14.4604	0.00363533
Aldoart1	83.7298	15.4282	0.00730374	down
Fkbp1a	95.5175	80.5851	0.578859
Cstb	15.9212	44.2749	0.0500321
Dctn4	0.721667	0.5111	0.47498
Nccrp1	10.8555	19.7043	0.0333591
Ccdc64b	0.9942
Gpt	2.88383	1.8939	0.256506
LOC100504922	0.7616
Slc44a2	0.656933	0.58655	0.662034
Gm6415	0.546833
Idh3a	28.9388	11.8825	0.0899083
Snrpn	0.447833	0.4061	0.894178
Hmgcl	0.3563	2.9704
Homer1	0.3069
Cdipt	0.859867	0.4933	0.334772
Abhd12	1.2654	0.8922
Eif3b	1.7889	1.8988	0.85332
Serpinb8	0.8297	0.48185	0.676201
Rhot2	0.2216	1.0911	0.462999
Mbd2	0.086	0.1412	0.0607898
Lyn	0.1413	0.30805	0.544304
Gls	0.516233	19.8498	0.277002
Il6st	1.001	0.6434	0.255458
Mfge8	0.597433	2.80035	0.00998481	up
Ralb	7.75833	3.8161	0.591276
Gm14059	5.0674	3.00925	0.00947492
Clasp2	0.0511667	0.0296	0.275055
Nat1	0.07335
Ank2	0.203167	0.1277	0.0323535
LOC638236	3.5259	2.7593	0.670834
Gm7643	4.28923	2.6331	0.0202297
Ccdc101	0.0884
Dock6	0.04285	0.0073	0.625311
Sfxn1	4.86553	3.6542	0.562176
Tpm3	540.62	324.459	0.0311804
Tubb4a	126.125	92.1926	0.359883
Btf3l4	1.35973
Serpina1e	28.0734	7.37383	0.0232795	down
Hist1h2bk	41.4564	9.18187	0.0497621	down
Sar1b	10.6985	18.5005	0.620536
Erc1	0.2739	0.1153	0.204589
Acadm	29.1738	10.6981	0.051695
Ptms	343.82	18.7791	0.0677787
Psmb5	1.15747	2.0437	0.547775
Mup2	0.8863
H2-Ab1	10.8293	2.29315	0.0254731	down
Hist1h2bq	36.2743	8.03417	0.0497627	down
Lzic	1.42557	0.1851	0.525138
Clu	1.059	2.76745	0.144965
Hspa4l	1.04187	0.4381	0.202049
Idh1	77.0004	48.0675	0.129165
Ank3	0.353033	0.2303	0.144779
Nop58	0.315067	0.42885	0.654938
Sh3glb2	4.56763	1.481	0.422504
Lgalsl	0.389567	1.67915	0.00320407	up
LOC100862258
LOC101055956	2.14333	1.2479	0.265728
Sh3glb1	1.42847
Tpp1	1.56967	3.82205	0.1085
Mup13	0.245067
Aco1	3.2087	3.2566	0.974601
Cars	0.1348
Atp2b4	0.159733
Cpxm1	1.49397	4.39475	0.299819
Gm5414	51.0871	106.593	0.138075
LOC633417	0.27795	0.20645	0.735869
Apon	0.657	0.5197
LOC100042025	148.582	86.0243	0.119938
Abi1	0.646333	0.45685	0.575401
Alg2	0.382167	0.1134	0.412162
Speg	1.12483	0.18565	0.177819
Cyb5r3	47.1835	59.4331	0.479678
Slc9a3r2	0.2976	0.075	0.00878903	down
Actr1b	7.35303	0.62645	0.166853
Tfip11	2.5706
Psma6	0.7895	7.3431	0.398767
F13a1	43.6764	15.9099	0.0141245	down
Csta	1.1266	26.6732	0.0545047
Snrnp40	0.4437
Srrt	0.104567	0.0605	0.118349
Sec22b	17.8224	8.5409	0.130535
Actg1	724.002	297.292	0.0118152	down
Rpl11	9.3528	22.0767	0.375584
Ehd2	8.57003	11.3261	0.231031
Mtdh	0.723667	1.1212	0.594616
Fam173b	3.1818
Tubb2a	50.8841	52.1599	0.933166
Lonp1	0.623733	1.11675	0.166284
Reps1	0.1739
Ggh	0.197867	0.3007	0.109439
Hadh	14.2664	8.1863	0.0549215
Enpep	0.11845	0.1611	0.806839
Mapre2	0.27985
Cpne6	0.134533	0.1091	0.676147
Nr3c1	0.279067	0.1891	0.625436
Atp6v1b1	0.826767	0.6393	0.724798
Ndrg2	22.6003	11.576	0.0104372
Ahcyl2	0.628033	1.19635	0.0863833
Cnn1	1.38087
Top1	0.545767	0.52355	0.928712
Atp6v1c1	0.1745	0.1106
LOC101056577	1.14275	1.12825	0.971961
Vcpip1	0.0734	0.0601	0.583454
Hist1h2bm	41.4564	9.18187	0.0497621	down
Myo1f	0.1327	3.8561
Marcks	16.4856
Lamc2	1.5757	2.2483	0.00692612
Klk10	4.26077	2.6221	0.515789
LOC100862012	91.4698	95.7802	0.828136
Stxbp3a	0.928633	1.5845	0.383964
Gdf5	0.0468
Hibadh	4.92223	4.41085	0.7846
Zfp219	0.1035
Arfgef2	0.08885
Bckdha	0.630567
Pfas	0.185333	0.21255	0.833532
Rcn1	5.8404	2.70555	0.182835
Agt	2.09673	3.5696	0.15771
Stxbp1	0.19425
Ethe1	0.7777	0.2431	0.219778
Aloxe3	0.1656	1.4171	0.457418
Ppic	41.944	14.0663	0.152214
Ddah1	4.29517	3.20195	0.423975
Mrto4	0.2609	0.2176	0.496956
Eps8l2	0.54945	0.7325	0.186899
Ap1s2	409.635
Rbbp4	11.0083	14.1158	0.292161
Aldh6a1	6.75803	10.9694	0.668742
Pmpcb	0.1068	0.1533
Stk25	0.319533	0.2614	0.568142
Arhgdia	63.5836	84.31	0.711537
Rab18	7.6657	6.864	0.450209
Gm8137	12.2637	18.1	0.397957
Snx7	0.1441	0.19865	0.355401
Sf3b1	0.6095	0.2408	0.190552
Soat1	0.316367	0.46645	0.202788
Plin4	1.44203	0.3722	0.0123058	down
Prpf8	1.06387	0.59755	0.0790198
Stat5a	0.271967	0.1091	0.0509882
Hk2	2.67657	1.90605	0.466114
Ahr	0.198933
Tap2	1.49047	0.2002	0.0375538	down
Nup54	0.49785	0.2908	0.611511
Ndufv1	19.1286	9.0689	0.0359279	down
Hip1r	1.05683	4.32605	0.0259352	up
Acin1	1.42327	0.3757	0.143882
Acyp2	13.7386	6.26885	0.209386
Irgm1	0.505233	0.40575	0.828087
Rrbp1	8.20223	5.778	0.463707
Trmt112	2.0505	1.8614	0.670969
Gm5451	22.2277	16.853	0.699354
Arf3	5.69097	8.35455	0.451738
Pls3	10.2182	7.9852	0.545027
Hmcn2	0.144867	0.05125	0.0573264
Abcf1	0.286933	0.2078	0.646023
Fam120a	0.639767	0.1662	0.0538045
Ptbp1	1.12933	3.58267	0.424112
Tarsl2	0.403833
Tubb2b	55.9184	51.7537	0.774239
Ndufa2	4.8857	2.68495	0.0707853
Fcgr2b	2.1325	0.7599	0.171974
LOC100861987	0.357833	0.43805	0.46098
Tubb1	17.8235	21.4383	0.443265
Hist1h2ab	50.2873	79.6222	0.271246
Psmb8	1.21483	0.6275	0.186504
Fgb	56.4229	44.5964	0.608482
Vcan	1.92257	3.0064	0.258719
Vps33a	0.0155
Ybx1	2.09407	1.8981	0.879669
Gmppa	0.206033
Calu	17.9969	71.3338	0.38063
Pgp	1.25425
Crmp1	0.897267	1.2537	0.705383
Carhsp1	3.22167	2.43365	0.0326287
Hspg2	4.9957	3.51015	0.0898759
Preb	0.853133	0.30645	0.367472
Arf4	1.48043	0.78715	0.663153
AW549877	0.1126
Snrpd3	2.56163	2.0995	0.824138
Eif3i	1.11807	1.07345	0.916814
Gm6646	4.28923	2.6331	0.0202297
Hebp2	2.15857	1.8495	0.506832
Phkb	0.842033	0.448	0.593407
Bcam	1.2286	2.11945	0.0627886
LOC100045999	2.26003	0.57255	0.32082
Snx18	0.3348	0.1075	0.24519
Lgals3bp	0.54245	1.331	0.583441
Hspa1a	31.5383	16.2902	0.124181
Aars	2.4133	1.0589	0.323713
Rpl10a	47.0158	63.1072	0.739211
Isca2	0.5313	0.1701	0.0769595
Fam213b	2.13837	9.288	0.391625
Mta3	0.1693	0.40005	0.00400421	up
Ryr3	0.002	0.0303
Ubc	112.424	40.8659	0.0297105	down
Ces1d	12.0358	5.4564	0.10497
Nono	1.46597	1.2385	0.655679
Slc4a7	0.0588
Cct2	5.14793	21.389	0.424321
Cox7a1	23.2742	10.2829	0.0286426	down
Gnal	0.036
Cmpk2	0.5801	0.4246	0.346643
Myl12a	5.98703	5.73795	0.947689
Ndufb11	1.5771
Nfkb1	0.176633	0.0904	0.34626
Apobec2	16.2862	10.2269	0.310384
Hist1h3e	7.222	0.70815	0.104225
Add3	10.5158	2.0647	0.0163957	down
Stt3b	0.3925	0.407	0.955506
Plch2	0.1609
Fmr1	0.257867	0.1355	0.0627142
Cps1	0.21565	0.1125	0.187349
Kpna3	0.190133	0.1855	0.959767
Tpm4	61.454	80.3508	0.454712
Wdr48	0.0651
Ccdc90b	0.599167	0.1883	0.314402
Gstm1	89.8537	43.0191	0.0129247	down
Scin	2.00693	7.96537	0.424264
LOC101056668	0.131767	0.0649	0.0829568
Prpf6	0.418833
Comtd1	0.1664
Ubap2l	0.5868	0.55025	0.936438
Acaa1a	2.37967	1.14395	0.0750107
Dclk1	2.8246	2.7791	0.968209
Ttc38	1.35947	0.5758	0.0903524
Gm8994	1.7327	1.14745	0.0967993
H3f3a	7.222	0.70815	0.104225
Osbp2	0.0261	0.0304
Chd4	0.199133	0.2007	0.988722
Tra2b	3.58995	2.15265	0.653737
Gm11703	0.953667	0.1389	0.416372
Gnat2	0.06385
Farsa	0.267133	0.8203	0.278658
C4a	1.65977	7.64553	0.247538
Arpc3	5.0918	1.513	0.0619221
Psme1	9.03487	3.83865	0.0898302
Sms	1.46523	1.6289	0.781258
Tpt1	68.4487	88.4408	0.523213
Aldh1a3	0.249833	0.0209	0.563541
Asprv1	3.40913	112.096	0.352771
Capza1	33.0327	13.9951	0.00657447	down
Cdh1	0.744733	1.38475	0.56064
Tubg2	0.10095	0.0995	0.962311
Cd36	7.74617	1.7946	0.0184448	down
Nsf	0.7657	0.5293	0.630687
Cpd	0.0287	0.0877	0.471209
Snx1	3.2958	2.4399	0.488553
Mup8	0.262667
5430421N21Rik	56.6484	119.136	0.0697325
Eif3l	1.7897	5.03365	0.0363517	up
Mtmr1	1.1373	0.1993
Scrn3	0.1913	0.093
Rtn3	1.2931	2.95975	0.106068
Hist1h3d	7.222	0.70815	0.104225
Cav1	16.3315	6.68445	0.257065
Scel	4.5757	2.8842	0.0372482
Pros1	0.2553	0.39905	0.50215
H2-T18	0.13295	0.09875	0.735881
Rangap1	0.549833	0.1907	0.149604
Mpc1	1.6553
Serpinb2	3.25053	6.2971	0.0759942
LOC100045901	0.456033	11.4352	0.281403
Pdhx	4.76833	2.2764	0.0289738	down
Ifitm2	0.51505
Txndc12	2.9893	1.59105	0.126357
Nexn	0.16325	0.9358	0.481745
Cdc5l	0.0932333	0.0963	0.477745
Prps1	0.155533	0.0385	0.254927
Gm2001	0.5392
Lman2l	0.5789
Actg2	871.193	306.17	0.0266847	down
Tmem194	0.159
Aldh7a1	1.3153	0.71455	0.0542549
Homer3	0.1918
Des	167.952	92.8402	0.190895
LOC434624	16.4651	34.0855	0.177776
Sqrdl	2.9478	0.3719	0.276321
1300017J02Rik	4.0348	0.9611	0.285644
Cand2	0.552333	0.3582	0.62212
Plcd1	2.40487	3.30255	0.273512
H2-Q4	2.8625	1.28995	0.266012
Hdlbp	1.9022	2.0166	0.835152
Prpf40a	0.723533	0.4507	0.341495
Ndufb7	5.1527	1.3798	0.0666988
Copa	5.67517	4.92845	0.701363
C3	10.2463	6.65027	0.378607
Fndc1	0.1493	0.1374	0.873953
Kpna6	0.1594	0.0643	0.541367
Pard6b	0.06345
Sep15	14.8548	6.0415	0.296741
Ech1	3.38547	22.2985	0.373816
Arfgap1	0.0429
Acad11	0.1106
Man1a	1.8923
Gm4070	0.1151	0.0334	0.100126
Fam129b	9.10553	5.81285	0.240134
Dusp23	0.2982
Itpr3	0.985033	0.92005	0.808959
Ppp1r13l	0.391833	0.77345	0.54646
Hist2h3c2	7.222	0.70815	0.104225
Tmsb4x	6.68377	3.9943	0.226971
Nme2	9.98557	11.8614	0.209658
Acadl	43.872	27.2877	0.0851589
Api5	1.6091	1.3103	0.698351
H2-Ke6	0.6044
Ndufa13	18.1827	6.69745	0.00361654	down
Dnajc7	0.8921	0.28435	0.0118825	down
Anxa1	68.1903	133.695	0.378775
Wdr26	0.314833	1.1616	0.104658
Diap2	0.10875	0.13835	0.432142
Syne3	0.0608667	0.07435	0.323586
LOC100862563	0.356767	0.2246	0.518514
Dpysl3	6.29023	5.84715	0.883358
Hist1h2bb	41.4564	9.18187	0.0497621	down
2700060E02Rik	3.7249	3.43295	0.713299
Alyref2	5.52077	3.79905	0.329541
Prph	82.1933	122.336	0.266864
Arpc5	7.81957	10.4455	0.681182
Arl8a	1.1788	8.48437	0.323826
Sec24b	0.938133	0.1059	0.0242717	down
Gm4604	189.348	29.6552	0.342997
Pdxdc1	1.15	0.7892	0.53872
Hck	0.07365	0.17265	0.437518
Gas6	0.336367	0.3249	0.774341
Ddx46	0.241333	0.2646	0.86331
Cbr4	0.3798	0.2758
Sec23ip	1.3572	2.1354	0.726886
Uqcrfs1	41.2124	30.373	0.321765
St3gal6	0.22275
Tyw1	0.0494	0.0304
Usp14	1.64533	1.55295	0.858496
Abcd3	1.60187	1.9512	0.737474
Aqp1	11.6681	13.0903	0.787074
Lmf2	0.6045	0.4195	0.0905766
Myo1b	0.3171	0.10455	0.549098
Hist1h2ap	50.2873	79.6222	0.271246
Rcc1	2.28173	1.08365	0.312327
Phlpp1	0.04215
Atp5d	10.9501	1.2261	0.179582
Pygl	7.27973	2.64355	0.188225
Lmo7	0.0437667	0.0199	0.512344
Slc29a1	0.3456	0.2643	0.194448
Wars	1.9964	1.54895	0.557776
Slc25a24	4.51127	3.3482	0.830027
Mcpt4	92.7071	97.4234	0.870197
Pofut1	0.479	0.878	0.612123
Gaa	0.845367	1.121	0.479112
Ilk	1.02957	2.7307	0.138174
Clca5	0.0631
Myh3	200.639	78.9197	0.00500688	down
Eml1	0.1072
Col4a1	0.81285
Mup16	0.8863
D10Jhu81e	2.89607	2.0113	0.39629
Pebp1	112.796	119.366	0.861658
Rap1a	14.7881	58.4464	0.36623
Blvra	6.64803	8.05815	0.525654
LOC677654	52.1547	36.2865	0.100269
Rpl13a	5.35477	2.5451	0.333535
Lsm4	9.5269	8.97235	0.858066
Ap1s1	0.5806	0.6572	0.638422
Wdr91	0.387667	0.0957	0.342478
Ptgfrn	1.23923	0.5571	0.0809287
Tnnt3	615.623	4922.54	0.406158
Pls1	0.754867	0.83095	0.804432
Sun1	1.5415	0.7973	0.000755902
LOC636901	6.1393	2.74535	0.151204
Dpp3	1.0066	0.6466	0.300378
Mug2	0.482067	0.2461	0.135172
Trip11	0.0398	0.0226	0.367579
Entpd2	14.3547	7.24865	0.152982
Hist1h3a	7.222	0.70815	0.104225
Ftl1	43.9379	61.1774	0.539244
Cep170b	0.0883	0.0374	0.0797344
Hnrnpd	16.9421	17.9669	0.645546
Hist1h3g	7.222	0.70815	0.104225
Carm1	0.0773
Gvin1	0.1151	0.0334	0.100126
Krt15	761.427	492.394	0.0391367
H2-K1	2.7824	1.408	0.119281
Lcmt1	0.846633	0.56075	0.188615
Rpl9	19.7499	14.8448	0.688766
Prelp	341.01	284.489	0.705623
Pgd	14.1918	10.4048	0.0582594
Asah1	2.6427	2.4482	0.819632
Strip1	0.04915	0.0789	0.0151099
Fech	1.8881	1.28995	0.51068
Eln	4.64397	1.27585	0.0791266
Mapk1	9.05757	4.8529	0.130229
Gars	0.797467	0.99655	0.679797
Uap1l1	2.76437	1.5783	0.121674
Ggps1	0.16125
Pou2f1	0.112667	0.02515	0.0070732	down
Dnah5	0.6099	0.146	0.146224
Col6a2	77.1229	49.0529	0.223479
Prpf38a	0.465167
Gm7711	4.28923	2.6331	0.0202297
Car4	0.4069
Gm13653	0.817433	0.11905	0.416384
Trip12	0.195067	0.2875	0.346363
Fn3krp	1.57965	0.9424	0.226234
Umps	0.10365	0.0912	0.707885
Gm4887	1.87053	2.6065	0.410799
Col2a1	6.283	12.7434	0.134414
Mapk9	0.111567	0.5233	0.00111297	up
Gosr2	1.08033	1.1992	0.805507
Nedd8	44.0486	65.8859	0.236627
Dync1li2	0.4564	0.7561	0.388499
Zbtb43	2.4906
9030624J02Rik	0.1681	0.1202	0.0417992
Hist1h2bc	41.4564	9.18187	0.0497621	down
Hist2h2be	23.5017	1.97403	0.0751066
Fcho2	0.0776
Psmd6	0.7824	1.0258	0.765269
H3f3b	7.222	0.70815	0.104225
Cyp2g1	0.107633	0.17875	0.205437
Sf3a1	0.707867	1.0713	0.311155
Ncoa5	0.193967	0.21105	0.856004
Eps15l1	0.6248	3.1682	0.499894
Pura	15.9096	13.249	0.500906
Mcam	2.13793	1.9003	0.733268
Il33
Uaca	0.1507	0.1757	0.872028
Camsap3	0.1856	0.20895	0.725295
Fkbp11	7.65297	3.7005	0.133422
Adssl1	44.0112	17.9979	0.0950903
Ogdh	18.0434	9.15457	0.0640504
Psmc3	6.91887	4.4721	0.0908455
Faf1	0.299567	0.1345	0.53666
H13	0.5338
Ndufv2	12.1532	8.67495	0.478135
Letm1	3.13127	3.41205	0.850078
Atp2b2	0.0739
Sugt1	0.11415	0.1741	0.568897
Mcts1	0.2276	0.2424	0.896929
Ubl5	0.5392
Sod2	7.32735	5.4853	0.392034
Ugt1a5	0.459667	0.47775	0.90687
Trove2	0.0409	0.0428
Glg1	0.305433	0.46425	0.184972
Casp3	0.457467
Col6a5	0.265667	0.665833	0.382062
Sf1	0.74045	0.2607	0.121579
Nup93	0.541567	0.28545	0.150646
Nup85	0.8375	0.7633	0.960394
Epx	0.137833	0.106	0.493046
Prkar2a	3.3989	2.80655	0.493932
Ankrd17	0.04425	0.0459	0.905201
Sh3kbp1
Bphl	4.71537	1.3944	0.0986685
Hspb1	411.135	246.68	0.131383
2310035C23Rik	0.09615
Gmfb	23.3502	39.0205	0.492266
Myo18a	0.3438	0.1525	0.285322
Lypla1	1.42967	2.30005	0.633557
Ctsl	4.33553	16.4498	0.213318
Sptlc1	0.785233	0.48475	0.032921
Jam2	0.20235
Prdx6	84.884	49.9564	0.0755922
LOC100862446	43.9379	61.1774	0.539244
Memo1	3.02477	0.67015	0.328482
Rnh1	4.76677	2.79365	0.351173
Srsf7	3.76117	5.01715	0.455857
Hnrnpu	8.72763	7.2449	0.500847
Ube2m	1.00227	0.5188	0.615803
Dnajb11	4.05283	1.53755	0.0137976	down
Cdsn	6.35827	8.19565	0.0786606
Proz	0.36535	0.0564	0.436568
Col6a6	2.68283	2.31863	0.769004
Tuba8	6.0151	18.3506	0.317942
Ube2l3	0.456033	11.4352	0.281403
Pnkp	0.156733	0.1115	0.598031
Ddx58	1.1933	0.1575	0.567554
Capza2	36.9257	14.502	0.00604734	down
Sgcg	0.8783	0.68485	0.228106
Gbp3	0.16155	0.0455	0.394811
Fus	12.8121	11.9869	0.88534
Csnk1a1	0.92725	0.3483	0.139952
4833427G06Rik	1.0738
Hist1h2ao	50.2873	79.6222	0.271246
Map4k4	0.02395
Col6a3	267.349	210.949	0.290373
Gm10063	5.0674	3.00925	0.00947492
Pygm	186.548	61.2895	0.0112966	down
Mrps15	0.6867	0.3801	0.49853
Srsf1	5.81657	5.82885	0.994551
Hist1h2bh	41.4564	9.18187	0.0497621	down
Rab11a	5.1073	4.0674	0.171271
Ado	0.642567
Atg3	0.42425
Jup	111.794	80.3404	0.211259
Krt27	16.2689	0.80735	0.181343
Ddx27	0.105633	0.0953	0.732204
Gm8158	10.5118	15.5143	0.397951
Fsd2	0.0422
Gzmc	1.24605
Prkcd	0.5438	0.5343	0.974828
2610301G19Rik	0.15635	0.2462	0.193188
Ndufb5	8.7035	5.04185	0.346371
Kpnb1	1.67403	0.94335	0.13791
LOC100862435	0.410367	0.0882	0.0251556	down
Pbxip1	0.288033	0.1649	0.0381453
Ap1g2	0.8848	0.0887	0.239066
Eef1g	11.5002	12.1305	0.861532
Cyp51	2.94313	5.12825	0.600806
Lama2	2.92927	2.5899	0.437561
Clip2	0.389233
Ahnak	176.562	79.4772	0.0814965
Tmx3	1.25803
Golt1b	2.62655	1.8472	0.509071
Prdx4	18.6875	15.5012	0.391963
Rab15	2.0927	2.88305	0.367435
Itpr2	0.06255	0.0679	0.864149
Mtpn	5.70037	5.3081	0.82238
Arf5	4.12023	5.79655	0.414186
Dynlrb1	10.2165	13.8078	0.492128
Dync1i2	1.37545	0.1571	0.505622
Slc27a4	0.761	1.5671	0.266469
Rac1	8.9169	6.0575	0.148924
Shmt2	2.6674	4.82965	0.222837
Mpv17	0.3588
Lpp	1.35003	0.30905	0.196307
Arhgef7	0.306033	0.40475	0.365921
Psma7	6.12127	4.78315	0.643786
Daam1	0.0396
Napg	1.00825	0.3962	0.453159
Zcchc8	0.599
Clic1	15.6349	10.572	0.522354
Itgb4	4.94427	3.84483	0.461917
Gm8894	231.609	90.0603	0.131404
Krt222	4.2232	7.51735	0.272445
Ttn	30.0607	13.5777	0.0113268	down
Trim47	0.1755	0.1539
Npepl1	0.499667	0.4028	0.627466
Col1a1	759.424	595.892	0.181414
Pdlim2	1.92287	1.2699	0.272944
Krt36	37.131	35.176	0.870688
Ube2b	4.99255	4.7599	0.932285
Synj2bp	8.96457
Rac3	8.9169	6.0575	0.148924
Ctr9	0.1712
Esrp1	0.394467	0.1629	0.152188
Ap2a2	3.04963	2.03745	0.25101
Ndufa8	0.876333
Vapa	14.2367	11.6822	0.554835
Pfdn2	3.76273	1.5426	0.628644
Ppie	0.5984	0.29525	0.324683
Srsf11	0.825833	0.66035	0.187299
Slc25a13	2.24797	1.17985	0.395079
Lyve1	0.9893	1.98055	0.0947006
Hspb6	13.4184	17.1311	0.69876
Scrn2	0.308	0.3431	0.827714
Slc1a5	0.944367	0.72285	0.689454
Rps6	13.2261	2.3764	0.00202505	down
Serpinb6c	0.438233	0.50385	0.745298
Rab10	16.2523	13.2045	0.493099
Lmnb1	19.5323	14.4871	0.228459
Mylk	3.2716	1.8751	0.0108464
Dag1	1.95643	1.1048	0.0878331
Acp2	0.2668	0.5636	0.611936
Gss	0.406167
Mcm5	0.0511	0.15585	0.298011
Pdk2	2.21133	2.48855	0.914757
Pdk3	0.1135	0.19295	0.0325863
Adh6b	0.4726	1.05545	0.449835
Hadhb	56.4589	42.3915	0.0657559
Eif3a	4.3006	3.3301	0.537593
Ldhb	6.84997	6.1941	0.798308
Mllt4	0.530367	1.29405	0.359326
Renbp	1.06405
Cotl1	7.8368	11.0183	0.0211382
Psma8	1.37893	1.1341	0.249492
Cnot1	0.221767	0.30145	0.617253
Ptplad1	0.972533	1.229	0.650593
Caprin1	1.5113	1.93555	0.588982
Ptrf	34.9068	19.5105	0.152823
Hsd17b13	0.1079	0.0881
Gm5908	5.4349	11.105	0.0286689	up
Ascc3	0.1026
Psmd2	2.05797	2.5147	0.291513
Eif5b	0.25155	0.36435	0.51623
Hnrnpa2b1	12.6242	70.019	0.341717
Ctsb	7.21593	8.25165	0.764232
Agpat5	1.54617	0.86605	0.116976
Rab7	19.9518	11.907	0.109913
Hist2h2aa2	89.7412	87.1758	0.944524
Vsig10	0.149733	0.12235	0.424169
Sec23a	5.19443	4.7054	0.798807
Smarcd2	0.2727	0.0583	0.252823
Hist1h4b	101.177	101.4	0.996141
Prkcdbp	2.34035	1.54725	0.451125
Srpx	14.1165	11.3339	0.567339
Glrx	1.05225	3.9063	0.0433948	up
Cbx1	1.0833	19.3333	0.390183
Irf6	0.70165	0.3634	0.101651
Cpt1a	0.2573	0.232	0.749589
Eps8l1	0.827433	1.94675	0.294566
Ltn1
Ptgr1	8.50737	7.17115	0.599217
Vars2	0.048
Arhgef12	0.322633	0.03615	0.174764
Dus4l	0.9496
Rps13	13.7321	9.3334	0.302724
Dnm3	1.6803	1.3354	0.340912
Pip4k2b	0.564267	0.3615	0.0882315
Pgm2	39.5618	12.0403	0.0127981	down
Pin4	0.0884
Rabep1	0.11165	0.0502	0.497946
Usp47	0.104067	0.072	0.310677
Klra20	0.08315
Tmem109	4.85213	11.3231	0.00135675	up
Arpc1a	0.47655
Rab33b	0.2528	0.1468
Myh9	29.4098	26.6162	0.662288
Hist1h2br	36.2743	8.03417	0.0497627	down
Tagln2	29.9572	35.4001	0.501046
Gm14958	4.28923	2.6331	0.0202297
Lbr	0.30305	0.1926	0.703456
F2	0.559667	1.5682	0.419724
Tcn2	0.629267	0.49275	0.737492
Asph	4.4953	3.40755	0.839153
Trim25	0.5424	0.9463	0.322886
Clic3		0.152
Sdf2l1	1.6586	0.7886	0.667804
Leprel2	1.03335	1.04075	0.995618
Arfip1	1.40375	0.63655	0.0701654
Exoc8	0.6638	0.0931
Parva	1.14925	0.28265	0.18108
LOC101055909	1.05615	0.6433	0.824979
Jak1	0.18395
Kank2	0.357433	0.22	0.398292
Nedd4	7.67747	5.11875	0.634759
Ncbp1	0.5085	0.1759
Lman1	8.8539	3.928	0.0251347	down
Capns1	6.1972	6.04095	0.952564
Blmh	37.0164	153.967	0.0768566
Chuk	0.0444	0.0292	0.437411
Abca12	0.0128	0.0115
LOC101055925	25.2009	11.6836	0.0472599	down
Gm5453	5.3469	10.1627	0.0597123
Sgpl1	4.53595	13.9451	0.424082
LOC101056365	0.174233	0.1024	0.156597
Urm1	8.4023	2.37	0.0566799
Bag6	0.202767	0.45695	0.241102
Slc9a3r1	0.356133
Gm15032	1.60123	2.2603	0.46724
Map1b	0.201333	0.1944	0.880123
Mtch1	1.3821
Pcdh1	0.2065	0.20345	0.958847
Hadha	46.2527	24.1885	0.0221701
Rps21	79.9707	24.6841	0.00408646	down
Scrib	0.295333	0.1376	0.575108
Fam203a	0.1186	0.1323	0.76661
Gpd1l	0.590767	0.5353	0.879584
Eng	0.5244	0.4926	0.888889
Ubr4	0.153833	0.14	0.556236
LOC100046223	2.2225	20.4673	0.404481
Tomm70a	0.8639	0.5655	0.676302
Lig4	1.00083	0.9225	0.861372
Rabif	0.88535	3.03895	0.420336
LOC100045191	12.3005	68.2237	0.341717
Csrp1	1.4328	3.55105	0.0469661	up
Cdh13	3.14227	1.9241	0.446406
Man2c1	5.26837	0.1275	0.495637
Kifap3	0.0717
Cacnb4	0.0757667	0.1419	0.389675
Pin1	1.14897	1.01265	0.484888
Aldoc	0.2581	0.14715	0.359277
LOC100862595	0.563633	0.2528	0.739835
Esyt2	0.323767	3.1398	0.379673
Arl15	0.802633
Nptn	22.7743	17.4765	0.249126
Efr3a	0.05485
Ikbkap	0.144733	0.1694	0.5144
Fcgbp	0.421933	0.0882	0.251178
Rras2	0.37735	0.44155	0.801074
Pex5	0.1076	0.0529	0.014011	down
Xpo1	0.2861	0.59065	0.421239
Irf2bp1	0.0717667	0.1915	0.0215209	up
Aebp1	30.2981	20.5361	0.0810074
Fmo1	0.16225
Fxn	3.04037
Mtch2	5.0609	1.8809	0.0312529	down
Sptan1	35.0596	30.9465	0.622581
Sphk2	0.450633	0.54005	0.587239
Git1	0.1487	0.7111	0.388391
Actc1	884.273	315.874	0.0289324	down
Ppp1cb	7.53233	4.16705	0.271719
Sept9	3.45363	2.66175	0.289503
Ndufa5	4.27543	23.6741	0.327062
Ide	7.25933	14.0953	0.0418271
Uba1	7.48363	10.6918	0.161137
Fasn	18.2037	7.8195	0.0493671	down
Ppp2cb	5.63483	3.0482	0.373017
Pi16	1.13927	0.5702	0.164793
Mta2	0.6887	0.6668	0.925116
Hars	2.2431	1.56585	0.716533
Anxa9	1.2493	1.93015	0.284501
Impa1	3.64247	2.5842	0.430898
Aadac	1.46823	1.7158	0.817735
Eif4a1	20.3085	29.4832	0.0732324
Fam151b	1.2187
Ctnnd1	2.21243	3.16855	0.170391
Pvrl2	0.2466	0.3136	0.848894
Agpat4	0.3889	0.2082	0.293337
Dnajc9	2.67343	2.2997	0.14737
Fkbp4	1.25187	0.57145	0.170547
Igtp	0.91345
Stx8	0.723333	0.8856	0.641202
Ggct	1.38735	3.5456	0.0109634	up
Itgb7	0.0843
Csnk2a2	1.9459	0.4863	0.123081
Parp1	0.161267	0.0961	0.673279
Kif1c	0.307733	0.17525	0.476696
Eif2s3x	0.7372	0.7877	0.893822
Sept8	5.9271	3.45955	0.297324
Psma4	2.83227	5.32885	0.198105
Scn7a	0.1714	0.0228	0.0148379	down
Nploc4	0.468767	0.17585	0.168038
Hspa4	9.74263	6.1851	0.246088
Stam2	0.49225	0.4133	0.609508
Atp5o	33.0606	24.7353	0.423232
Krt14	743.624	3935.27	0.316542
Mad1l1	0.387	0.1231	0.298437
2610018G03Rik	0.395767	0.2832	0.324967
Hist2h4	101.177	101.4	0.996141
Acsf2	0.4029	0.23985	0.553642
Cep170	0.0709	0.0376	0.737122
Gnao1	0.412367	0.37485	0.737386
Nefl	15.5831	7.45475	0.456161
Serpina3j	0.7495	1.6324	0.454638
Ap2b1	0.985133	0.5014	0.301288
Qsox1	0.9318	1.4468	0.448367
Setd7	0.956733	0.25485	0.123067
Ppp2r2a	3.08227	1.981	0.120703
Clca4	0.404667	0.13335	0.00484778	down
Dhrs4	1.22293	0.8995	0.395003
Lars	0.597833	0.65415	0.7462
Tmf1	0.04985
Dnajb1	0.2731
Entpd3	0.2164
Nap1l4	0.327933	1.0818	0.152179
Rpl12	32.3058	15.4613	0.0125924	down
LOC101056470	4.8671	8.34785	0.345637
Rab5b	3.05667	5.37717	0.117353
Serbp1	0.4052	0.47855	0.427866
Prkaa1	0.269033	0.0655	0.54287
Abhd4	0.656633	0.1924	0.00120096	down
Ube2n	8.505	7.0348	0.725922
Idh3g	6.7607	1.3325	0.0318071	down
Ppp2r1b	0.599133	0.26635	0.326439
Acat2	0.339033	0.8519	0.0956298
Hspd1	26.7102	11.5937	0.0229794	down
Sar1a	8.25745	12.3072	0.741678
Hist4h4	101.177	101.4	0.996141
Tuba1a	30.2632	46.2175	0.334791
Gm4925	3.3927	2.34055	0.0207561
Gm5428	17.7308	13.7339	0.325507
Acy1	0.8456	0.92995	0.820526
Hist1h1b	37.2187	23.266	0.322622
Ecm2	1.04253	1.4114	0.306649
Hexim1	0.70565	0.4894	0.681819
LOC100862431	0.6027	0.27295	0.0634984
Acpp	0.8831	2.0525
Dusp14	1.984	12.5962	0.0453372	up
Tcea1	1.7342	1.0112	0.361425
Scarb2	6.58057	14.4871	0.571904
Apob	1.10633	1.3403	0.854361
Dhrs7b	1.86207	1.36535	0.640584
Ssr3	2.7335	15.4752	0.340998
Serpind1	2.55293	2.69225	0.894799
Abhd14b	4.79177	2.1665	0.0345149	down
Krt19	84.1043	105.864	0.468852
Gm6988	25.1139	14.717	0.206343
Aifm1	3.2659	1.0681	0.0133446	down
Srgap2	0.166233	0.0761	0.28255
Ctps2	0.256433	0.1644	0.171332
Atp5a1	403.063	186.22	0.020337	down
Alcam	0.299533
Uqcrc2	11.6385	3.5612	0.0325955	down
Cct6b	1.6273	0.56495	0.0485458	down
Taok3	0.2873	0.13825	0.217866
Gtf2h1	0.2955
C6	0.7362
Gnai1	0.46865	0.4189	0.764317
Gm14517	0.6289	1.3521	0.234499
Vwf	0.122667	0.06885	0.487263
Fam160b1	0.8465	0.03555	0.383476
Myh14	12.5043	4.10293	0.0341859	down
Plvap	1.1075	0.97655	0.32749
Gm6462	11.549	11.2278	0.933755
Smtnl2	1.6323	0.8212	0.253724
Acrbp	0.9686	0.2367	0.131287
Far2	3.01493	6.694	0.129876
Rad23b	1.5679
Abat	0.582833
Sh3bp1	0.400867	0.4167	0.952174
Fam49b	0.5751	0.1945	0.585928
Gm8430	87.7062	42.8679	0.0163283	down
Hist1h2ad	50.2873	79.6222	0.271246
Actr1a	8.0006	4.7167	0.0722459
Myom3	5.3352	4.26215	0.628988
Golgb1	0.282167	0.1322	0.217084
C1qtnf3	1.28145	2.83615	0.233961
Mef2d	0.249733
Cst3	27.8611	25.9197	0.928227
Gm6987	27.5304	7.73945	0.121384
Elovl4	2.94797	2.91845	0.993508
Gm15118	0.1271
Hsd17b4	4.41773	3.5302	0.659623
Echdc1	2.55667	0.5999	0.150657
Gm5058	0.483167	0.43985	0.775792
Serpina3m	26.1943	14.7226	0.345791
Drg1	16.5026	0.33775	0.494779
Cd209b	0.864467	0.3141	0.00367342	down
Mxra7	0.7602
Rps14	12.3428	13.9132	0.550173
Atp5j2	117.515	55.8489	0.060476
Nup188	0.0195	0.01175	0.273502
Rpl13	18.1586	13.2255	0.240453
Lamb1	9.5109	3.8895	0.00425081	down
Rab2a	7.66023	4.63925	0.314892
Atp12a	0.42115	0.5956	0.77001
Zcchc4	0.0679
Actb	724.002	297.292	0.0118152	down
Npl	1.79307	4.83215	0.0120851	up
Cdh19	0.0672
Gm6749	5.15853	0.5058	0.104227
Srm	6.58897	2.16125	0.0344884	down
Ppme1	1.04747	0.7162	0.570435
Nup160	0.216333	0.18115	0.830433
Usp8	0.0642333	0.05595	0.647525
Nucb1	5.01863	2.7123	0.187329
Arhgef11	1.23315
Dnajb4	1.239	2.57655	0.0757841
Rps9	30.4329	48.1664	0.113286
S100a14	9.17097	6.89095	0.0194575
Plcb3	0.858167	0.89785	0.92418
Naalad2	0.542767	0.1313	0.222662
Scyl1	0.160633	0.0283	0.201601
Tspan8	6.62937	1.2151	0.0321547	down
Gstp2	9.84057	10.3514	0.897467
Hist1h4j	101.177	101.4	0.996141
Gda	6.43683	5.7042	0.304492
Kpna1	0.179367	0.0724	0.541417
Arl3	2.078	1.395	0.204009
Sh3bgrl	4.9429	6.1373	0.816248
Auh	0.380767	0.227	0.053896
Suclg2	9.32143	1.94875	0.0209982	down
Nasp	0.593
Scara5	1.3642	0.1307	0.611878
Fyn	0.06845	0.14525	0.501018
Actn2	166.824	134.237	0.547067
Gm4024	9.75023	5.68125	0.142464
Aldh18a1	1.3971	0.3136	0.0304019	down
Acyp1	17.2581	3.03335	0.354097
Mdh1	80.2037	50.6766	0.0900779
Wnk2	0.01215	0.0082	0.698509
Ipo7	0.23475	0.1533	0.532868
Tomm34	0.463733	0.54395	0.71785
Tmed4	1.9938	0.8354	0.105075
Psmd11	5.44857	5.03495	0.782193
Txndc5	5.17267	4.47435	0.80851
Psmd13	1.82593	0.949	0.236066
Etf1	2.95087	2.55775	0.61779
Gm5621	14.8466	9.01495	0.432513
Lamb3	4.7208	5.6106	0.441866
Snx12	0.775433
Oplah	0.9217	0.82855	0.732517
Krt10	1075.97	6478.42	0.200521
Hist1h2an	50.2873	79.6222	0.271246
Ewsr1	1.33603	2.18635	0.26353
Ahcyl1	0.5928	0.8213	0.159992
Rtn2	20.1335	39.5622	0.470365
Obscn	1.2756	0.3845	0.011168	down
Ostf1	3.67817	2.2879	0.599779
Cpne7	0.151333	0.1227	0.676007
Hist3h2a	50.2873	79.6222	0.271246
Sparc	2.15775
Nup107	0.0563	0.09395	0.779233
Gpld1	1.9343	2.23905	0.70896
Krt85	28.3926	43.4508	0.258182
Uggt1	0.832733	1.18965	0.513002
Rap1b	6.76163	8.51105	0.0352934
Gm4916	0.372767	0.4563	0.460888
Idh3b	2.19053	0.4872	0.191096
Rhob	1.45203	1.8903	0.284802
Dnajc11	0.352033	0.1648	0.0769668
Myh1	826.693	360.419	0.00176907	down
Tnik	0.02235
Mecr	1.9802	0.61735	0.138187
Nup210	0.0254667	0.0212	0.822946
Mex3b	0.2056
Zfp512	0.9088
LOC100862604	1.11947	22.0953	0.387781
Tpd52	8.60693	6.90465	0.16352
Rae1	0.4552	0.5087	0.281434
Tpm2	1905.31	937.403	0.0663606
Anxa8	52.3145	24.3521	0.020187	down
Pof1b	10.3237	11.0366	0.529708
Gstm4	12.184	5.65225	0.10621
Clta	5.2452	1.4133	0.0616793
Selm	12.8165
Lnp	0.8211	0.4804	0.0921716
Mmp2	0.477233	1.7408	0.173465
Tmed1	0.68165	0.3942	0.477142
Fkbp7	10.8339
Med12	0.01115
Rps24	0.174233	0.1024	0.156597
Gpd2	2.00297	2.06685	0.962453
Hist1h2ba	23.2697	0.0043	0.160915
Hist1h3h	7.222	0.70815	0.104225
C1qb	0.799567
Sptbn1	14.0871	8.8995	0.225478
Dbi	31.0283	12.2102	0.0728699
LOC101056140	3.32177	2.6795	0.494701
Vps52	2.6884	0.6861	0.241758
Tpr	6.62963	0.6657	0.0313611	down
Nbea	0.02165
Hba-a2	1480.08	4893	0.183092
Cnn3	1.02325	1.32655	0.655297
Sdr9c7	0.390233	4.5294	0.201177
Cma1	11.8245	34.6316	0.365125
Ecm1	1.32307	1.80965	0.463475
Arsa	0.5026	1.04035	0.210282
Hint1	67.4703	60.6689	0.802766
Bckdk	1.173	0.2155	0.619585
Krt25	15.6182	0.70015	0.179682
Ikbip	3.03503	1.7442	0.249417
Tubb4b	146.983	96.9628	0.208422
Ass1	0.281667	2.89465	0.00493451	up
Thop1	2.62653	2.4249	0.786429
Ppib	72.9053	40.3357	0.106908
Phyhip	0.51615	0.6006	0.720321
Myl12b	5.98703	5.73795	0.947689
Rock1	0.1399
Atp1a4	0.630667	0.9394	0.609815
Dhx15	1.64633	2.01045	0.600569
Eif4a3	1.76437	1.14745	0.0877294
Hnrnpa3	58.9138	66.9461	0.520912
Car13	1.5224	0.817	0.126329
Eif4a2	12.7049	12.7947	0.980173
Cox5b	18.0047	10.6222	0.0146713
Murc	5.19837	5.56665	0.878068
Naa15	0.5036	0.243	0.441269
Slc38a10	0.2569
Gyk	0.09555	0.0907	0.912998
Ciao1	0.767433	0.4125	0.0172168
Eea1	2.84253	0.48665	0.35955
Osbpl8
Ppap2b	1.8521	1.1748	0.788785
Armc8	0.073
Fermt2	0.72255
LOC101056592	17.0155	6.378	0.0862262
Usp5	5.03873	3.75515	0.257609
H2-Q9	2.36613	0.96415	0.0138695	down
Ank1	0.0645	0.5207	0.000509651	up
Gm5633	0.278267	0.2321	0.497596
Cryz	1.12413	0.444	0.182223
Timm44	0.893767	4.14295	0.325071
Nt5e	0.365	0.1959
Rpl18a	6.13215	6.9499	0.657616
Fbp2	3.75	2.1938	0.482826
Krt4	81.2089	154.988	0.0612645
Fryl	0.0575333
Cap1	11.5434	8.3893	0.524233
Gipc1	5.7299	0.021
Pabpc2	1.3677	1.5753	0.700922
Crocc	0.04245
Abcf2	2.24945	1.01395	0.50748
Atp6v1e1	1.20333	0.76225	0.692372
Mrpl15	1.1518	0.9719	0.347146
Dnaja3	1.0651	0.52	0.417836
Tomm22	2.8666	1.7204	0.368715
Setd3	0.1147
Htatsf1	0.323267
Tbc1d2b	0.144967	0.2885	0.162672
Mybbp1a	0.223967	0.69215	0.0458184	up
Svil	0.01785	0.0562	0.425909
Klk7	0.749733	2.06475	0.099277
Eef2	32.2679	54.9505	0.0824176
Srsf9	0.421667	0.1866	0.038711	down
Tuba3a	15.7158	14.9798	0.85438
Cog2	0.295967	0.16705	0.444892
Fubp1	2.64377	1.30875	0.00753523	down
Krtap19-5	85.0021	117.99	0.470168
Fam49a	0.6071	0.2843	0.413699
Unc119b	0.4079
Gm10362	6.2007	5.0018	0.49469
Ube2i	3.44117	3.46385	0.991873
LOC100504912	17.4375	6.90475	0.0434719	down
Rbm39	1.61953	1.31905	0.318487
Krt79	251.616	149.457	0.124449
Trim28	3.66227	2.57515	0.417242
Dars	2.073	2.2592	0.83017
Cd109	1.31753	2.1818	0.0917313
Otub1	10.1893	8.83205	0.681154
Hdgf	7.33417	3.26305	0.263455
Hnrnpul2	3.4416	2.26875	0.106396
Apmap	0.461133	0.5335	0.883092
Dysf	0.595233	0.18795	0.0462808	down
Uba1y	1.1776	2.23795	0.31027
Park7	1.42773	1.6137	0.746544
LOC630855	28.6598	13.1574	0.0130818	down
Gpatch8	0.1002	0.0626
Mup10	0.8863
Arcn1	3.57113	1.45865	0.165374
Neu2	4.2696	0.7952	0.0961096
Rab4b	0.303767
Hist1h4m	101.177	101.4	0.996141
Dohh	0.2665	0.6448
Snx2	3.66583	0.7106	0.0010249	down
Abi2	0.32255
Gm3934	9.84057	9.62165	0.955684
Fbln1	1.43547	3.48555	0.0321164	up
Pard6g	0.06345
Pdcd6	12.7724	11.2506	0.732784
Frrs1	0.3249
Atp6v0c	5.3049	8.20515	0.501988
Rpl7	42.5695	24.3376	0.15047
Naca	2.12513	3.47475	0.633566
Rab14	41.3148	20.2515	0.165775
Mylpf	3243.23	1082.35	0.0203887	down
Pdhb	26.6607	17.8099	0.578548
Capn11	0.0339
Col5a3	0.1202
Rab8b	5.21083	3.5842	0.558461
Iqgap3	0.07575	0.1147	0.446132
Ppl	13.8692	11.2161	0.309671
Tbc1d17	1.5019	2.2068	0.449105
1700071K01Rik	14.6836	19.4668	0.596327
Srl	33.9924	34.1481	0.984595
Smyd1	4.227	1.6371	0.192849
Fubp3	1.20757	1.2433	0.91004
Hist1h2ag	50.2873	79.6222	0.271246
2310061N02Rik	0.0661	0.2985
Lsmd1	0.9157	0.4758	0.0345535
Ranbp2	0.2511	0.32255	0.579102
Eef1d	16.6357	9.42735	0.0500288
Myl6b	12.5339	9.85905	0.148651
Gna12	2.01693	2.70225	0.451986
Ubac2	0.8718
Rpl3	4.99497	2.77677	0.231574
C9	1.97307	1.0105	0.347839
Commd2	0.4781	0.3854	0.764124
Ikbkb	0.07305	0.0283	0.613143
Slc25a1	7.16025	0.7544	0.43405
Hist1h3c	7.222	0.70815	0.104225
H2-Ke2	2.1837	7.9966	0.481447
Acaa2	42.1196	28.4952	0.0994655
Postn	14.1653	51.4348	0.180711
[truncated: 3,655 more rows]

## Sheet: 4d
Category	Term	Count	%	PValue	Genes	List Total	Pop Hits	Pop Total	Fold Enrichment	Bonferroni	Benjamini	FDR
INTERPRO	IPR032444:Keratin_2_head	5	8.47458	7.97122e-07	KRT82, KRT81, KRT2, KRT86, KRT75	59	26	20667	67.3631	0.00018093	8.22614e-05	8.15366e-05
UP_SEQ_FEATURE	REGION:Linker 12	6	10.1695	8.54103e-07	KRT82, KRT81, KRT2, KRT23, KRT86, KRT75	57	64	20502	33.7204	0.000306576	9.61421e-05	9.45353e-05
UP_SEQ_FEATURE	REGION:Coil 2	6	10.1695	8.54103e-07	KRT82, KRT81, KRT2, KRT23, KRT86, KRT75	57	64	20502	33.7204	0.000306576	9.61421e-05	9.45353e-05
INTERPRO	IPR018039:IF_conserved	6	10.1695	9.80583e-07	KRT82, KRT81, KRT2, KRT23, KRT86, KRT75	59	64	20667	32.8395	0.000222568	8.22614e-05	8.15366e-05
INTERPRO	IPR003054:Keratin_II	5	8.47458	1.08715e-06	KRT82, KRT81, KRT2, KRT86, KRT75	59	28	20667	62.5515	0.000246754	8.22614e-05	8.15366e-05
UP_SEQ_FEATURE	REGION:Coil 1B	6	10.1695	1.24596e-06	KRT82, KRT81, KRT2, KRT23, KRT86, KRT75	57	69	20502	31.2769	0.000447201	9.61421e-05	9.45353e-05
UP_SEQ_FEATURE	REGION:Coil 1A	6	10.1695	1.33903e-06	KRT82, KRT81, KRT2, KRT23, KRT86, KRT75	57	70	20502	30.8301	0.000480595	9.61421e-05	9.45353e-05
UP_SEQ_FEATURE	REGION:Linker 1	6	10.1695	1.33903e-06	KRT82, KRT81, KRT2, KRT23, KRT86, KRT75	57	70	20502	30.8301	0.000480595	9.61421e-05	9.45353e-05
UP_SEQ_FEATURE	REGION:Head	6	10.1695	1.65148e-06	KRT82, KRT81, KRT2, KRT23, KRT86, KRT75	57	73	20502	29.5631	0.000592707	9.88137e-05	9.71623e-05
UP_SEQ_FEATURE	DOMAIN:IF rod	6	10.1695	2.01871e-06	KRT82, KRT81, KRT2, KRT23, KRT86, KRT75	57	76	20502	28.3961	0.000724456	0.000103531	0.000101801
SMART	SM01391:Filament	6	10.1695	2.19871e-06	KRT82, KRT81, KRT2, KRT23, KRT86, KRT75	32	75	10680	26.7	8.5746e-05	8.57496e-05	8.57496e-05
GOTERM_BP_DIRECT	GO:0045109~intermediate filament organization	6	10.1695	2.30182e-06	KRT82, KRT81, KRT2, KRT23, KRT86, KRT75	57	74	19416	27.6188	0.000975497	0.000975972	0.00097367
INTERPRO	IPR039008:IF_rod_dom	6	10.1695	2.47142e-06	KRT82, KRT81, KRT2, KRT23, KRT86, KRT75	59	77	20667	27.2952	0.000560855	0.000140253	0.000139017
UP_KW_CELLULAR_COMPONENT	KW-0403~Intermediate filament	6	10.1695	3.33311e-06	KRT82, KRT81, KRT2, KRT23, KRT86, KRT75	54	78	17932	25.5442	8.66573e-05	8.66609e-05	8.66609e-05
GOTERM_CC_DIRECT	GO:0070062~extracellular exosome	20	33.8983	4.73894e-06	CD63, NSUN2, KRT2, CSE1L, FBLN1, SLC3A2, GLRX, SLC4A1, KRT75, ASS1, PLD3, GGCT, SCPEP1, MTA1, CSRP1, SMPD1, TMEM109, RSU1, MFGE8, ATP6V1F	58	2242	20666	3.1785	0.000800563	0.000800881	0.000791403
GOTERM_MF_DIRECT	GO:0030280~structural constituent of skin epidermis	5	8.47458	5.68852e-06	KRT82, KRT81, KRT2, KRT86, KRT75	59	39	19208	41.7384	0.0011257	0.00112633	0.00112633
GOTERM_CC_DIRECT	GO:0005829~cytosol	32	54.2373	1.08844e-05	KRT82, KRT81, CSE1L, WNK4, KRT23, GLRX, NPL, KRT86, PRDX3, FAM83G, SCPEP1, MAPK9, MTA1, RSU1, EMD, ATP6V1F, HMGCS1, ARG1, KRT2, HIP1R, DYNLL1, KRT75, ANK1, ASS1, GGCT, RAP2A, DNAJA4, EIF3L, RPL27A, ACSBG1, VAMP2, VAMP3	58	5576	20666	2.04482	0.00183778	0.000919728	0.000908844
GOTERM_BP_DIRECT	GO:2000736~regulation of stem cell differentiation	4	6.77966	4.40623e-05	MBD3, MTA1, NSUN2, MTA3	57	24	19416	56.7719	0.0185094	0.00934121	0.00931918
UP_SEQ_FEATURE	REGION:Tail	5	8.47458	5.25239e-05	KRT82, KRT81, KRT2, KRT86, KRT75	57	75	20502	23.9789	0.0186799	0.00235701	0.00231762
GOTERM_BP_DIRECT	GO:0031424~keratinization	5	8.47458	7.18134e-05	KRT82, KRT81, KRT2, KRT86, KRT75	57	77	19416	22.1189	0.029991	0.0101496	0.0101257
UP_KW_CELLULAR_COMPONENT	KW-0416~Keratin	6	10.1695	0.000117739	KRT82, KRT81, KRT2, KRT23, KRT86, KRT75	54	163	17932	12.2236	0.00305671	0.00153061	0.00153061
GOTERM_CC_DIRECT	GO:0045095~keratin filament	5	8.47458	0.000167452	KRT82, KRT81, KRT2, KRT86, KRT75	58	100	20666	17.8155	0.027905	0.00943311	0.00932147
GOTERM_BP_DIRECT	GO:0042659~regulation of cell fate specification	3	5.08475	0.000727164	MBD3, MTA1, MTA3	57	14	19416	72.9925	0.2654	0.0770794	0.0768976
GOTERM_CC_DIRECT	GO:0016581~NuRD complex	3	5.08475	0.00111158	MBD3, MTA1, MTA3	58	18	20666	59.3851	0.171353	0.0469641	0.0464083
UP_KW_PTM	KW-0007~Acetylation	23	38.9831	0.00147349	HMGCS1, NSUN2, CSE1L, HIP1R, LGALSL, SLC3A2, GLRX, SLC4A1, DYNLL1, ASS1, PRDX3, FAM83G, MTA1, MYBBP1A, CSRP1, EIF3L, RPL27A, SUCLG1, RSU1, HMGCS2, EMD, VAMP2, VAMP3	50	3505	14268	1.87255	0.0247562	0.0265228	0.0265228
GOTERM_MF_DIRECT	GO:0005198~structural molecule activity	5	8.47458	0.00431144	KRT81, KRT23, KRT86, KRT75, ANK1	59	219	19208	7.43286	0.574934	0.397992	0.397992
UP_SEQ_FEATURE	DOMAIN:Hydroxymethylglutaryl-coenzyme A synthase C-terminal	2	3.38983	0.00545555	HMGCS1, HMGCS2	57	2	20502	359.684	0.859691	0.195854	0.192581
UP_SEQ_FEATURE	DOMAIN:Hydroxymethylglutaryl-coenzyme A synthase N-terminal	2	3.38983	0.00545555	HMGCS1, HMGCS2	57	2	20502	359.684	0.859691	0.195854	0.192581
INTERPRO	IPR010122:HMG_CoA_synthase_euk	2	3.38983	0.00560507	HMGCS1, HMGCS2	59	2	20667	350.288	0.720829	0.159044	0.157643
INTERPRO	IPR000590:HMG_CoA_synt_AS	2	3.38983	0.00560507	HMGCS1, HMGCS2	59	2	20667	350.288	0.720829	0.159044	0.157643
INTERPRO	IPR013746:HMG_CoA_synt_C_dom	2	3.38983	0.00560507	HMGCS1, HMGCS2	59	2	20667	350.288	0.720829	0.159044	0.157643
INTERPRO	IPR013528:HMG_CoA_synth_N	2	3.38983	0.00560507	HMGCS1, HMGCS2	59	2	20667	350.288	0.720829	0.159044	0.157643
GOTERM_BP_DIRECT	GO:0010142~farnesyl diphosphate biosynthetic process, mevalonate pathway	2	3.38983	0.00576027	HMGCS1, HMGCS2	57	2	19416	340.632	0.913656	0.488471	0.487319
GOTERM_MF_DIRECT	GO:0004421~hydroxymethylglutaryl-CoA synthase activity	2	3.38983	0.00603019	HMGCS1, HMGCS2	59	2	19208	325.559	0.69808	0.397992	0.397992
GOTERM_CC_DIRECT	GO:0005882~intermediate filament	4	6.77966	0.00668424	KRT2, KRT23, KRT86, KRT75	58	139	20666	10.2535	0.678073	0.225927	0.223254
BIOCARTA	h_mta3Pathway:Downregulated of MTA-3 in ER-negative Breast Tumors	3	5.08475	0.00718244	MBD3, MTA1, MTA3	13	18	1623	20.8077	0.0828647	0.0861893	0.0861893
UP_SEQ_FEATURE	SITE:(Microbial infection) Cleavage; by C.botulinum neurotoxin type F (BoNT/F, botF)	2	3.38983	0.00817236	VAMP2, VAMP3	57	3	20502	239.789	0.947447	0.24449	0.240404
UP_SEQ_FEATURE	SITE:(Microbial infection) Cleavage; by C.botulinum neurotoxin type D (BoNT/D, botD)	2	3.38983	0.00817236	VAMP2, VAMP3	57	3	20502	239.789	0.947447	0.24449	0.240404
INTERPRO	IPR035170:MTA1_R1	2	3.38983	0.00839602	MTA1, MTA3	59	3	20667	233.525	0.852502	0.211766	0.2099
KEGG_PATHWAY	hsa01100:Metabolic pathways	13	22.0339	0.0104782	HMGCS1, ARG1, GPX5, NPL, ASS1, PLD3, GGCT, STS, SMPD1, SUCLG1, ACSBG1, HMGCS2, ATP6V1F	35	1564	8865	2.10532	0.751028	1	1
GOTERM_BP_DIRECT	GO:0072659~protein localization to plasma membrane	4	6.77966	0.0106942	RAP2A, CD81, SLC4A1, ANK1	57	158	19416	8.62358	0.989525	0.755727	0.753944
OMIM_DISEASE	158000~Monilethrix	2	3.38983	0.010816	KRT81, KRT86	23	3	6081	176.261	0.309092	0.367745	0.367745
GOTERM_CC_DIRECT	GO:0043231~intracellular membrane-bounded organelle	8	13.5593	0.0131848	PRDX3, MTA1, STS, MYBBP1A, HIP1R, MTA3, VAMP2, VAMP3	58	924	20666	3.08494	0.893865	0.371371	0.366976
INTERPRO	IPR016444:Synaptobrevin/VAMP	2	3.38983	0.0139548	VAMP2, VAMP3	59	5	20667	140.115	0.958831	0.316775	0.313984
GOTERM_BP_DIRECT	GO:0006084~acetyl-CoA metabolic process	2	3.38983	0.0143396	HMGCS1, HMGCS2	57	5	19416	136.253	0.99781	0.868571	0.866523
INTERPRO	IPR040138:MIER/MTA	2	3.38983	0.0167227	MTA1, MTA3	59	6	20667	116.763	0.97825	0.345097	0.342056
GOTERM_CC_DIRECT	GO:0030136~clathrin-coated vesicle	3	5.08475	0.0173299	HIP1R, VAMP2, VAMP3	58	73	20666	14.6429	0.947891	0.418393	0.413441
UP_SEQ_FEATURE	ZN_FING:GATA-type; atypical	2	3.38983	0.0189669	MTA1, MTA3	57	7	20502	102.767	0.998966	0.523778	0.515024
GOTERM_CC_DIRECT	GO:0170014~ankyrin-1 complex	2	3.38983	0.0218571	SLC4A1, ANK1	58	8	20666	89.0776	0.976122	0.426205	0.421161
UP_KW_BIOLOGICAL_PROCESS	KW-0835~Urea cycle	2	3.38983	0.0226043	ARG1, ASS1	30	9	11434	84.6963	0.666281	0.568186	0.568186
GOTERM_CC_DIRECT	GO:0062023~collagen-containing extracellular matrix	5	8.47458	0.0226973	FBLN1, MFGE8, SNAP23, LOXL1, CTHRC1	58	391	20666	4.5564	0.97935	0.426205	0.421161
PIR_SUPERFAMILY	PIRSF005409:Synaptobrevin_euk	2	3.38983	0.0230052	VAMP2, VAMP3	10	5	1940	77.6	0.188982	0.207046	0.207046
UP_SEQ_FEATURE	REGION:Interaction with CTNNB1	2	3.38983	0.0243208	XIRP1, EMD	57	9	20502	79.9298	0.999855	0.623654	0.613231
GOTERM_MF_DIRECT	GO:0003714~transcription corepressor activity	4	6.77966	0.024669	MTA1, MYBBP1A, IRF2BP1, MTA3	59	207	19208	6.291	0.992886	1	1
INTERPRO	IPR001388:Synaptobrevin-like	2	3.38983	0.0249808	VAMP2, VAMP3	59	9	20667	77.8418	0.996794	0.472553	0.468389
INTERPRO	IPR016039:Thiolase-like	2	3.38983	0.0277182	HMGCS1, HMGCS2	59	10	20667	70.0576	0.998306	0.479177	0.474955
GOTERM_BP_DIRECT	GO:0007494~midgut development	2	3.38983	0.0284772	HMGCS2, ASS1	57	10	19416	68.1263	0.999995	1	1
GOTERM_CC_DIRECT	GO:0030141~secretory granule	3	5.08475	0.028885	DYNLL1, VAMP2, VAMP3	58	96	20666	11.1347	0.992941	0.429538	0.424455
UP_SEQ_FEATURE	DOMAIN:BAH	2	3.38983	0.029646	MTA1, MTA3	57	11	20502	65.3971	0.99998	0.682055	0.670656
GOTERM_CC_DIRECT	GO:0043202~lysosomal lumen	3	5.08475	0.0300027	SMPD1, FMOD, PLD3	58	98	20666	10.9075	0.994189	0.429538	0.424455
INTERPRO	IPR001025:BAH_dom	2	3.38983	0.0304482	MTA1, MTA3	59	11	20667	63.6888	0.999105	0.479177	0.474955
GOTERM_CC_DIRECT	GO:0016020~membrane	23	38.9831	0.0304998	CD81, KRT2, CSE1L, HIP1R, WNK4, SLC3A2, SLC4A1, DYNLL1, ANK1, PLD3, RAP2A, STS, MYBBP1A, DNAJA4, EIF3L, RPL27A, SMPD1, TMEM109, MFGE8, EMD, VAMP2, ATP6V1F, VAMP3	58	5475	20666	1.49683	0.994672	0.429538	0.424455
UP_KW_BIOLOGICAL_PROCESS	KW-0753~Steroid metabolism	3	5.08475	0.0309257	STS, HMGCS1, HMGCS2	30	109	11434	10.4899	0.778619	0.568186	0.568186
UP_KW_DISEASE	KW-0250~Elliptocytosis	2	3.38983	0.0311259	SLC4A1, ANK1	20	8	4820	60.25	0.337058	0.404637	0.404637
SMART	SM00439:BAH	2	3.38983	0.031484	MTA1, MTA3	32	11	10680	60.6818	0.712813	0.361767	0.361767
GOTERM_MF_DIRECT	GO:0003723~RNA binding	10	16.9492	0.0315375	MYBBP1A, CSRP1, EIF3L, NSUN2, RPL27A, XIRP1, SUCLG1, SLC3A2, ASS1, DUSP14	59	1473	19208	2.21018	0.998245	1	1
UP_SEQ_FEATURE	DOMAIN:v-SNARE coiled-coil homology	2	3.38983	0.0322979	VAMP2, VAMP3	57	12	20502	59.9474	0.999992	0.682055	0.670656
UP_SEQ_FEATURE	DOMAIN:V-SNARE coiled-coil homology	2	3.38983	0.0322979	VAMP2, VAMP3	57	12	20502	59.9474	0.999992	0.682055	0.670656
INTERPRO	IPR043151:BAH_sf	2	3.38983	0.0331706	MTA1, MTA3	59	12	20667	58.3814	0.999527	0.479177	0.474955
GOTERM_BP_DIRECT	GO:0035493~SNARE complex assembly	2	3.38983	0.0340763	VAMP2, VAMP3	57	12	19416	56.7719	1	1	1
KEGG_PATHWAY	hsa03320:PPAR signaling pathway	3	5.08475	0.0340966	HMGCS1, ACSBG1, HMGCS2	35	76	8865	9.99812	0.989738	1	1
SMART	SM00401:ZnF_GATA	2	3.38983	0.0342981	MTA1, MTA3	32	12	10680	55.625	0.743623	0.361767	0.361767
UP_SEQ_FEATURE	DOMAIN:ELM2	2	3.38983	0.0349426	MTA1, MTA3	57	13	20502	55.336	0.999997	0.696912	0.685264
GOTERM_CC_DIRECT	GO:0005737~cytoplasm	24	40.678	0.0358655	MBD3, HMGCS1, ARG1, NSUN2, KRT2, CSE1L, HIP1R, WNK4, NPL, DYNLL1, ASS1, DUSP14, PRDX3, MAPK9, CAPN12, MTA1, MYBBP1A, CSRP1, DNAJA4, RPL27A, ACSBG1, MTA3, EMD, CTHRC1	58	5887	20666	1.4526	0.997914	0.464608	0.459109
INTERPRO	IPR000949:ELM2_dom	2	3.38983	0.0358855	MTA1, MTA3	59	13	20667	53.8905	0.99975	0.479177	0.474955
INTERPRO	IPR042855:V_SNARE_CC	2	3.38983	0.0358855	VAMP2, VAMP3	59	13	20667	53.8905	0.99975	0.479177	0.474955
GOTERM_BP_DIRECT	GO:0060416~response to growth hormone	2	3.38983	0.036864	HMGCS2, ASS1	57	13	19416	52.4049	1	1	1
SMART	SM01189:ELM2	2	3.38983	0.0371043	MTA1, MTA3	32	13	10680	51.3462	0.77113	0.361767	0.361767
GOTERM_BP_DIRECT	GO:0046718~symbiont entry into host cell	3	5.08475	0.0382074	CD81, SMPD1, SLC3A2	57	107	19416	9.55042	1	1	1
GOTERM_CC_DIRECT	GO:0016323~basolateral plasma membrane	4	6.77966	0.0384882	CD81, SLC3A2, SLC4A1, ANK1	58	270	20666	5.27867	0.998684	0.464608	0.459109
GOTERM_BP_DIRECT	GO:0000050~urea cycle	2	3.38983	0.0396438	ARG1, ASS1	57	14	19416	48.6617	1	1	1
UP_KW_BIOLOGICAL_PROCESS	KW-0443~Lipid metabolism	6	10.1695	0.0400176	STS, HMGCS1, SMPD1, ACSBG1, HMGCS2, PLD3	30	759	11434	3.01291	0.859189	0.568186	0.568186
INTERPRO	IPR050633:Neuropilin_MCO_CoagFactor	2	3.38983	0.0412928	HEPHL1, MFGE8	59	15	20667	46.7051	0.99993	0.49334	0.488994
INTERPRO	IPR000679:Znf_GATA	2	3.38983	0.0412928	MTA1, MTA3	59	15	20667	46.7051	0.99993	0.49334	0.488994
UP_SEQ_FEATURE	ACT_SITE:Acyl-thioester intermediate	2	3.38983	0.0428344	HMGCS1, HMGCS2	57	16	20502	44.9605	1	0.809345	0.795819
GOTERM_CC_DIRECT	GO:0005615~extracellular space	11	18.6441	0.0434935	KRT82, KRT81, ARG1, SMPD1, KRT2, FBLN1, MFGE8, KRT86, FMOD, LOXL1, CTHRC1	58	1986	20666	1.97352	0.999455	0.490027	0.484228
UP_SEQ_FEATURE	CARBOHYD:N-linked (GlcNAc...) (complex) asparagine	3	5.08475	0.0465234	FBLN1, SLC3A2, SLC4A1	57	126	20502	8.56391	1	0.835095	0.821138
GOTERM_BP_DIRECT	GO:0006887~exocytosis	3	5.08475	0.0476861	ANK1, VAMP2, VAMP3	57	121	19416	8.44541	1	1	1
UP_KW_CELLULAR_COMPONENT	KW-0272~Extracellular matrix	4	6.77966	0.0498221	FBLN1, FMOD, LOXL1, CTHRC1	54	280	17932	4.74392	0.735194	0.431792	0.431792
UP_KW_PTM	KW-1017~Isopeptide bond	12	20.339	0.0509452	MBD3, KRT81, MTA1, MYBBP1A, CSRP1, NSUN2, IRF2BP1, WNK4, SLC3A2, KRT86, DYNLL1, VAMP3	50	1881	14268	1.82048	0.588896	0.458507	0.458507
GOTERM_MF_DIRECT	GO:0005201~extracellular matrix structural constituent	3	5.08475	0.0510001	FBLN1, MFGE8, CTHRC1	59	120	19208	8.13898	0.999968	1	1
INTERPRO	IPR036249:Thioredoxin-like_sf	3	5.08475	0.0530615	PRDX3, GPX5, GLRX	59	132	20667	7.96109	0.999996	0.602248	0.596942
GOTERM_CC_DIRECT	GO:0030018~Z disc	3	5.08475	0.0542465	CSRP1, SLC4A1, ANK1	58	136	20666	7.85979	0.999919	0.572979	0.566198
UP_SEQ_FEATURE	CROSSLNK:Glycyl lysine isopeptide (Lys-Gly) (interchain with G-Cter in ubiquitin)	4	6.77966	0.054444	MTA1, WNK4, SLC3A2, VAMP3	57	314	20502	4.58196	1	0.930733	0.915177
UP_KW_BIOLOGICAL_PROCESS	KW-0090~Biological rhythms	3	5.08475	0.0544533	MAPK9, MTA1, MYBBP1A	30	149	11434	7.67383	0.931957	0.568186	0.568186
GOTERM_MF_DIRECT	GO:0017075~syntaxin-1 binding	2	3.38983	0.0558646	VAMP2, VAMP3	59	19	19208	34.2694	0.999989	1	1
UP_SEQ_FEATURE	CROSSLNK:Glycyl lysine isopeptide (Lys-Gly) (interchain with G-Cter in SUMO2)	8	13.5593	0.0579581	MBD3, MTA1, MYBBP1A, CSRP1, NSUN2, IRF2BP1, SLC3A2, DYNLL1	57	1277	20502	2.25331	1	0.945771	0.929964
KEGG_PATHWAY	hsa04820:Cytoskeleton in muscle cells	4	6.77966	0.0584238	CSRP1, XIRP1, FBLN1, EMD	35	232	8865	4.367	0.999646	1	1
UP_KW_BIOLOGICAL_PROCESS	KW-0152~Cholesterol biosynthesis	2	3.38983	0.059186	HMGCS1, HMGCS2	30	24	11434	31.7611	0.946521	0.568186	0.568186
GOTERM_CC_DIRECT	GO:0043005~neuron projection	4	6.77966	0.0610201	ANK1, VAMP2, CTHRC1, VAMP3	58	326	20666	4.37191	0.999976	0.606612	0.599433
GOTERM_CC_DIRECT	GO:0045202~synapse	5	8.47458	0.0646213	EIF3L, RPL27A, SLC3A2, VAMP2, VAMP3	58	549	20666	3.24509	0.999988	0.606722	0.599542
BBID	73.Integrins_and_other_cell-surface_receptors	2	3.38983	0.0659714	CD81, SLC3A2	3	13	388	19.8974	0.238902	0.197914	0.197914
UP_KW_CELLULAR_COMPONENT	KW-0968~Cytoplasmic vesicle	6	10.1695	0.0688896	STS, HIP1R, ACSBG1, MFGE8, VAMP2, ATP6V1F	54	747	17932	2.66726	0.843674	0.447782	0.447782
GOTERM_BP_DIRECT	GO:0017156~calcium-ion regulated exocytosis	2	3.38983	0.0723924	VAMP2, VAMP3	57	26	19416	26.2024	1	1	1
INTERPRO	IPR017884:SANT_dom	2	3.38983	0.0731164	MTA1, MTA3	59	27	20667	25.9473	1	0.790354	0.78339
UP_KW_BIOLOGICAL_PROCESS	KW-0756~Sterol biosynthesis	2	3.38983	0.0734455	HMGCS1, HMGCS2	30	30	11434	25.4089	0.974307	0.587564	0.587564
KEGG_PATHWAY	hsa03082:ATP-dependent chromatin remodeling	3	5.08475	0.0737045	MBD3, MTA1, MTA3	35	117	8865	6.49451	0.999959	1	1
UP_KW_MOLECULAR_FUNCTION	KW-0575~Peroxidase	2	3.38983	0.0752215	PRDX3, GPX5	38	25	11859	24.9663	0.924274	1	1
GOTERM_BP_DIRECT	GO:0008104~protein localization	3	5.08475	0.0762051	RAP2A, XIRP1, WNK4	57	158	19416	6.46769	1	1	1
UP_SEQ_FEATURE	DOMAIN:SANT	2	3.38983	0.076306	MTA1, MTA3	57	29	20502	24.8058	1	1	0.986034
GOTERM_BP_DIRECT	GO:0006906~vesicle fusion	2	3.38983	0.083063	VAMP2, VAMP3	57	30	19416	22.7088	1	1	1
KEGG_PATHWAY	hsa00220:Arginine biosynthesis	2	3.38983	0.0846893	ARG1, ASS1	35	23	8865	22.0248	0.999992	1	1
KEGG_PATHWAY	hsa00900:Terpenoid backbone biosynthesis	2	3.38983	0.0846893	HMGCS1, HMGCS2	35	23	8865	22.0248	0.999992	1	1
GOTERM_MF_DIRECT	GO:0005178~integrin binding	3	5.08475	0.0860489	CD81, FBLN1, MFGE8	59	162	19208	6.02888	1	1	1
GOTERM_CC_DIRECT	GO:0005640~nuclear outer membrane	2	3.38983	0.0871791	TMEM109, EMD	58	33	20666	21.5946	1	0.736663	0.727945
GOTERM_CC_DIRECT	GO:0030665~clathrin-coated vesicle membrane	2	3.38983	0.0871791	HIP1R, ATP6V1F	58	33	20666	21.5946	1	0.736663	0.727945
UP_KW_MOLECULAR_FUNCTION	KW-0436~Ligase	3	5.08475	0.0877339	SUCLG1, ACSBG1, ASS1	38	159	11859	5.88828	0.951693	1	1
GOTERM_BP_DIRECT	GO:0043001~Golgi to plasma membrane protein transport	2	3.38983	0.0883529	VAMP2, VAMP3	57	32	19416	21.2895	1	1	1
GOTERM_BP_DIRECT	GO:0061025~membrane fusion	2	3.38983	0.0909867	VAMP2, VAMP3	57	33	19416	20.6443	1	1	1
UP_SEQ_FEATURE	SITE:Stutter	2	3.38983	0.0913641	KRT2, KRT75	57	35	20502	20.5534	1	1	0.986034
UP_KW_DOMAIN	KW-0175~Coiled coil	12	20.339	0.0979799	KRT82, MBD3, KRT81, KRT2, IRF2BP1, XIRP1, HIP1R, KRT23, KRT86, KRT75, VAMP2, VAMP3	40	2726	14566	1.60301	0.763937	0.928781	0.928781
KEGG_PATHWAY	hsa00650:Butanoate metabolism	2	3.38983	0.0986892	HMGCS1, HMGCS2	35	27	8865	18.7619	0.999999	1	1

## Sheet: 4e
Symbol	mean_Ctrl-AAV	mean_TEAD1-AAV	p_value	sig
Arpc2	4.9562	7.2046	0.496627
Gm10015	1.61233	0.6275	0.145803
Psmc6	1.86823	3.71163	0.0709797
Cfh	0.338567	0.781767	0.150935
Mup1		0.0689333
Sec14l2	2.28907	1.84157	0.408676
Dhx8	0.0698	0.0601	0.565955
Calr	64.7334	75.5851	0.63379
Set	28.4685	35.4726	0.285072
Ccdc22	0.35715	0.217267	0.267967
Evpl	6.49097	8.16133	0.418775
Mmab		0.1217
Atad3a	0.326667	0.490133	0.306761
Yars	2.3799	2.8242	0.66372
Vwa5a	4.00303	7.4251	0.419606
Itm2b
Art3	4.4456	3.6438	0.709747
Hnrnpf	20.4387	25.8162	0.431118
Hsd17b10	2.73063	1.665	0.0949933
Stx7	1.2223	2.07137	0.224398
LOC635999
S100a6	352.308	72.9053	0.181511
Htra2	1.13573	0.527033	0.44655
Rps6ka5
Sema6d
Ndufs2	8.0813	6.68607	0.177085
Cpn2	1.1381	1.61903	0.650759
Man1a2	1.85625	0.991967	0.149195
Ndufa4	33.6057	26.0195	0.270093
Hnrnpm	60.8994	39.2123	0.466183
Rab3a
Micu1
Tollip	4.3814	3.917	0.840449
Lrrc47	0.3424	0.719233	0.17954
Vamp8		0.5912
Eif2s2	3.05967	2.47027	0.273984
Xpo7	1.1308	0.47575	0.395099
Cpn1		0.89585
Sec61b	1.2769	2.16703	0.360399
Commd3		3.9741
Snx3	0.4437	1.07243	0.538901
Tgm3	14.4491	10.7848	0.567915
Hspa12a	0.11205
Ppp1r7	2.0319	1.59843	0.721157
Hist1h2bn	19.4767	38.216	0.102241
Azgp1	2.18503	3.67863	0.139407
Sars	1.18913	2.86075	0.214778
Ptbp2	1.29937	1.75037	0.195259
Rps11	10.0023	13.1341	0.696989
Gm5331		0.3408
Use1	0.4813	0.546533	0.606393
Tmed10	11.9931	15.0294	0.519452
Mtx2	5.37135	5.29903	0.980134
Itgav	0.2635	0.2071	0.58132
LOC101056341	55.6145	75.8862	0.434766
Gm12271	0.452867	1.09747	0.145429
Acat3	0.47865	0.5853	0.828214
Gm10045	1.51717	1.3709	0.677032
Cndp2	82.029	84.8771	0.948566
Snx27	0.1556
Hspa9	20.163	21.6773	0.624638
Cd2ap	0.1692	1.17043	0.492811
Ahsg	7.1304	2.72463	0.13283
Mrc1	1.1578	2.5777	0.00609127	up
Ptpn13	0.0306333	0.0197	0.71946
Frem2	0.044	0.0263	0.571081
Gm10349	1.6229	1.79623	0.853431
Gm15501	65.5256	63.3345	0.838359
Psip1	0.0288	0.353367	0.433854
Krt20	14.5221	11.8645	0.573593
Ndufs1	5.24057	4.53913	0.625666
Inmt
Pofut2	0.203	0.4062	0.177074
Aldh1l1	0.910067	1.02577	0.792027
Rab11fip5	0.0809	0.13	0.457565
LOC100505251	17.7173	28.2081	0.141656
Glod4	9.00983	6.52063	0.367874
Ipo4	0.1848	0.0789	0.0540137
Eno3	185.188	131.322	0.313258
Dmd	0.437167	0.462033	0.919302
Ndufa9	2.3069	1.3406	0.321261
Rbmxl1	2.19283	1.73637	0.473247
Gbas		0.2797
Ugt1a6a	0.4021	0.581067	0.296009
Pcbp3	1.33153	1.1609	0.0157024
Asna1	2.12895	1.5027	0.645917
Ezr	12.2306	15.2577	0.627294
Glyr1	0.1054	0.414
Cyp2f2	1.7469	0.797033	0.0530225
Bicd2	0.68345	1.3854	0.571594
Serpina3f	1.93267	2.317	0.349315
Tubb3	67.155	58.7779	0.313328
Glrx3	3.2849	2.8749	0.504162
Hnrnpl	9.85573	10.0962	0.929785
Usp15
Cuta	4.7368	1.7581
Kank1	0.0872
Otud6b
Ppm1g	3.55983	3.603	0.980689
Tln2	1.14397	1.00657	0.426238
G6pdx	18.4952	16.0213	0.385516
Rab27b	0.2983	0.549867	0.656256
Neb	7.01713	4.30093	0.298615
Susd2	1.3087	0.8002	0.228563
Lipe	3.52027	1.23793	0.089631
Tasp1
Tkt	40.636	40.4023	0.94459
Akr1a1	14.241	20.3501	0.212401
Sec23b	1.24513	1.3539	0.47448
Mup7		0.0215
Ankhd1	0.1198	0.1361	0.574963
Rcc2	4.22773	4.87603	0.66062
Mapk12	0.53415	0.3738	0.40198
Col9a1
LOC101055799	1.7889	2.10513	0.750907
Anxa6	52.7801	39.6353	0.230776
Sorbs1	1.9813	1.0669	0.687718
Cct8	17.0614	15.4802	0.750442
Acot7	0.3292	0.32145	0.943124
Hist1h4f	34.7508	50.4544	0.192906
LOC101056444	31.8061	23.0351	0.0264197
Gnb2l1	25.8052	29.3159	0.687428
Gstp1	43.426	34.935	0.751038
Sdhb	7.22977	5.91373	0.532684
Metap2	2.7909	1.2276	0.523212
Krt16	905.026	1077.52	0.69697
Ces1c	22.9312	22.6726	0.964899
Ermp1	1.10143	1.1964	0.8737
Atp1b1	0.3254	0.1929
Nfix	1.31573	2.0928	0.370494
Dapk2	0.1562	0.1363
Atp5j	25.9271	20.166	0.399156
Osbpl11
Adipoq	13.2363	9.47297	0.208026
Bax	3.53723	4.01423	0.839523
Cav3	4.7377	3.392	0.362948
Nsun2	0.980133	1.3589	0.248668
Rufy1	0.6796	0.356867	0.100731
Efemp1	1.66083	2.08457	0.745827
Cxadr	0.3929	0.726667	0.215577
Atp2a3	8.98883	8.44103	0.883416
S100a16	9.1168	15.6604	0.72279
Gm1966		0.1483
Ndrg1	1.03943	1.00487	0.937254
Leo1	0.3901
Lbp	1.9594	0.368033	0.000338906	down
Eif4g3	0.0713	0.0394667	0.322203
Gm10420	0.96945	0.724967	0.439033
Plg	2.83217	4.13133	0.206923
Fam213a	5.4708	9.6978	0.293169
Elavl1	7.87053	11.7129	0.274763
Gm5963	25.7436	29.8925	0.686687
Lgals8	0.6923	0.4396	0.399946
Txndc17	16.0257	16.3322	0.92551
Slc25a5	158.176	107.872	0.308759
Srsf5	1.0051	2.13447	0.485028
Uba52	166.648	164.407	0.86798
Ces1g	0.40615	0.4915	0.782374
Serpina3n	3.1195	3.62503	0.541708
Suclg1	1.71185	1.97043	0.830407
Cfb	0.739967	2.11887	0.127068
Gm6139	3.55727	2.94727	0.607219
Dpt	29.2677	267.399	0.394635
0610037L13Rik	1.16925	1.14503	0.971113
Ahnak2	0.7839	1.9734
Nenf	7.48365	4.2668	0.495065
Krt23	9.52153	4.37843	0.103436
Hp1bp3	0.616833	3.88747	0.10902
Cope	6.77273	3.87147	0.37206
Nt5c	1.3206	5.29573	0.0605735
Psmb4	2.60605	3.499	0.695352
LOC640856	0.8398
Ctsd	26.5698	19.2827	0.154613
Cnpy2	2.65023	4.44873	0.0666129
Mylk4	0.6203	0.81135	0.142153
Iars	1.6198	1.8239	0.855018
Mfap4	4.1687	1.50593	0.0120669	down
Flg2	3.00183	2.24123	0.696468
Gm14217	10.8096	14.2794	0.570248
Snrnp200	1.02533	1.0441	0.962838
Hist1h2bl	19.4767	38.216	0.102241
Snx4	0.1222	0.14685	0.511384
D230025D16Rik		0.2386
Fam162a	0.9713	0.7269	0.641619
Myoz3	2.8095	2.1847	0.765544
LOC101055828	25.9609	14.8965	0.224297
Impa2	0.3308	1.3686
Ube2k	2.0861	2.9923	0.612828
Fbn1	18.4264	15.3567	0.689619
Rap2b	0.75755	0.0858	0.0179693	down
Agl	0.928633	0.948267	0.960013
Itpa	6.70757	6.75447	0.982254
Ctdsp1
Arhgef1	0.572633	0.901467	0.473744
Hist1h2af	34.9641	46.1536	0.190916
Tmod3	3.88303	7.1009	0.134455
Sin3a	0.0746	0.4318
Abhd5	5.54857	4.41417	0.418632
LOC101056452	0.64015	0.0387	0.218765
Ago3	0.0449	0.01985	0.00583129	down
Cops6	1.0668	1.1282
Mri1	0.769933	1.68673	0.177671
Vwa1	0.8606	0.6751	0.792285
Mterfd2
Trappc3	4.73483	16.5862	0.29191
Homer2	0.4	0.701
Cyp4f39	0.3263	0.324533	0.994938
Cmas	0.231
Serpina1b	32.6172	72.8738	0.250485
Gfap	2.73773	1.8936	0.76675
Pklr	4.3908	5.2506	0.419596
Dnajc19	0.1278	0.16095	0.402268
Gm7866	52.9751	61.5261	0.193455
Mars	0.426867	0.4308	0.990652
Ugt1a10	0.3866	0.5587	0.295994
Cbl	0.04	0.0388667	0.934071
Rpl4	53.7838	53.4012	0.973498
D10Wsu52e	3.75263	7.9511	0.243924
LOC100861909		0.0689333
P4hb	83.1743	99.257	0.160877
Rbm15		0.0704
Acad9	14.9665	6.60137	0.367414
Comt	0.8167	1.05445	0.675934
Mapre1	3.0011	3.2847	0.845167
Hist1h2be	19.4767	38.216	0.102241
Cfhr2	1.01537	1.9031	0.187285
Syne2	0.0765	0.129267	0.30094
Krt82	6.78553	2.74837	0.171476
Hbb-b2	1027.65	1210.82	0.211862
Atp6v0a1	1.23493	1.87927	0.347815
Mrpl13		2.3774
Eef1a2	36.6787	58.8108	0.0943877
Gm5576	4.2637	3.5063	0.816191
Il1rn	1.4516	1.83463	0.78804
Cisd2		2.66745
Hmox2	0.8536	2.0003	0.141054
Map2k4
4930506M07Rik	0.18645	0.5777	0.162305
Ndufs6		2.15395
LOC100862223	4.2146	4.5162	0.305581
Adprhl2	0.9334	2.10275	0.0862039
Stk3	0.20255
Nup98		0.13825
Rab6a	1.25115	7.5331	0.523327
Dbnl	0.8219	1.52133	0.0896818
Apoa1	362.207	483.606	0.312536
Pcbp1	13.3001	5.0399	0.0145089	down
Aspn	134.391	65.8512	0.0393099	down
Gm7698	4.2146	4.5162	0.305581
Hist2h3b	20.0572	15.769	0.635515
Psap	7.42927	11.192	0.235442
Hist2h3c1	20.0572	15.769	0.635515
Dad1	2.6466	1.66477	0.37883
Pycrl	1.1767	1.33055	0.756457
Col4a3bp		0.023
Ganab	5.33197	4.72363	0.388973
Rpl23	16.3061	12.2158	0.504091
Nsfl1c	2.4469	2.70537	0.840207
AI314180	0.15835	0.0514	0.146346
2310050C09Rik	20.6141	4.93073	0.122509
Cyp2b9
Tceb1	0.4556	0.46905	0.742629
Pithd1	1.2262	0.8316	0.159489
Nap1l1	1.0127	1.39535	0.365096
Ap2a1	0.5458	0.6001	0.721824
Aoc3	8.79027	5.41407	0.168122
Gas7		0.238
Cox4i1	20.0754	27.0616	0.0687854
Uqcrb	6.3452	36.539	0.222939
Acot2	2.45663	2.3094	0.861341
Ppat	0.225333	0.2524	0.516393
Krt80	11.6061	9.8709	0.491122
Dsg1a	21.9808	17.8319	0.0438557
Lum	648.358	401.307	0.0172665
Col4a2	4.54557	4.17383	0.813042
Gm16381
Kdelc2		0.4883
Pycr1	0.742433	0.687433	0.707464
Dguok		0.48625
Eif4e	2.92787	5.486	0.253561
Swap70		0.07215
Vps29	4.01907	5.22673	0.768979
Myh10	4.36073	4.77203	0.748949
Cpsf6	1.62597	1.27017	0.397251
Dnm2	0.820967	1.0349	0.476509
Pdcd5		0.930267
Spag9	0.779667	0.509667	0.720724
Wdr13	0.2856	0.1936	0.0163257
Sfpq	6.30193	6.65247	0.910317
Rbm31y	0.3195	0.3541	0.827964
Pglyrp2
Hmgcs2	5.23637	5.54677	0.58462
Cd2bp2		0.7257
Dsg3	1.76707	1.70377	0.961448
Hist1h2bf	19.4767	38.216	0.102241
Ahcy	12.6826	11.0052	0.667326
Gm3362	17.1015	18.6294	0.666595
Gm10166	10.1432	14.0345	0.210185
Hist1h3b	20.0572	15.769	0.635515
Itih4	0.5682	0.618367	0.866482
Gnat3	0.0738333	0.0677	0.46995
Erlin2	4.32153	3.41783	0.389638
Cyfip2	0.12365	0.2123	0.0448422
Ptprc	0.193967	0.5481	0.0229392	up
Nars	1.8427	0.7654	0.122221
Vps51	0.7595	0.63735	0.711381
Luc7l2	1.91897	2.94787	0.405896
Gm9457	2.8622	3.36817	0.750906
Ybx2	1.7655	2.77277	0.35117
Cbr2	12.0338	7.61217	0.0566272
Gm8213	2.14033	3.0712	0.562072
Dhdh	0.4424
Vps25	0.8486	0.7675	0.89165
Gm13177	0.0604
Cpne9	0.177567	0.1047	0.0458747
Sf3a2	0.824967	1.8699	0.154151
Bgn	347.722	280.937	0.176174
Myo1c	14.0636	8.06033	0.00441075
Efhd2	0.6391	1.97047	0.0577088
Col3a1	1.62357	1.8058	0.679083
Serping1	1.89555	1.8315	0.935798
Acss3
Pabpc4	1.40263	1.78737	0.526851
Rab3d	1.22595	1.41095	0.811478
Psmd12	5.99723	8.21213	0.241088
Hs1bp3		0.5089
Ly6d	5.4475	5.22487	0.960206
Cdc42bpb	0.11545	0.681867	0.0189919	up
Gsdma	6.52583	7.0234	0.776917
Capn2	3.81783	4.2627	0.77455
Eif2s3y	0.9531	0.7898	0.751332
Cat	16.8647	12.0217	0.367301
Rap2c		0.6176
Lphn2	0.0865	0.106667	0.83667
Hspa2	34.7173	28.4876	0.414943
Trim21
Parp3	0.6128
Trf	157.626	178.217	0.607607
Hist1h2ak	34.9641	46.1536	0.190916
Apoe	34.2056	39.4426	0.671269
Mios		0.048
Psph	4.36863	3.11177	0.350994
LOC631033	0.771067	1.3093	0.301474
Ywhaq	11.1523	8.4575	0.177646
Acot9	1.89803	2.66	0.439686
Gm8841	3.55727	2.94727	0.607219
Gm3837		0.930267
LOC101056658	16.7433	15.107	0.720406
Pdgfra	0.057	0.0381
Nhlrc2
Hist1h1a	69.6076	39.7059	0.0255586
Stambp		0.2083
Ddx3x	6.01573	4.7977	0.342779
LOC675521	0.612067	0.2968	0.320615
Sod1	176.263	137.323	0.543774
Mgl2	0.5147	0.5847	0.778572
Hip1	0.06195	0.1008	0.69054
Loxl1	1.36137	1.597	0.526033
Tufm	17.9307	13.6094	0.156773
Fga	40.5851	61.296	0.478579
Plcg1		0.0099
Serpinb7	0.3339	0.252133	0.251414
Elp2	0.1015	0.0862	0.75078
Myh2	245.037	193.248	0.554805
Apoc1	14.3698	11.987	0.0974852
Gpx5	1.4455	0.7288	0.0890993
Crkl	1.14215	1.94683	0.23329
Pgk2	24.7419	24.8676	0.978687
Gm4581	3.6509	3.49807	0.954892
Coa3		0.5581
Dab2	0.122	0.487867	0.00681799	up
Psme2	3.0003	1.94857	0.669935
Cd9		1.2226
Fzd7	0.1138	0.2498
Rabepk
Gna14	0.155533	0.178	0.832135
Emc8	1.6452	2.63207	0.447294
S100a1	14.51	8.08933	0.360909
Gnat1	0.0779333	0.0714	0.467972
Abtb1	2.96673	2.48043	0.801041
Ilvbl	0.285667	0.243667	0.0832357
Glo1	81.5426	67.6561	0.575946
Kif1a	0.0520333	0.1046	0.324903
Ndufa7	0.7573
Uchl4	2.51837	4.37553	0.0844529
Etfb	25.3809	28.9136	0.458866
Cisd1	4.2986	3.9752	0.953344
Cpne1	3.20883	4.0779	0.346346
H1f0	2.5031	2.7535
LOC101056544	18.8093	17.6631	0.843865
Trappc4	1.141	1.23497	0.485237
Glt25d1	0.1321	0.277	0.623105
Rpl35a	2.65373	3.33875	0.74817
Atp6v1a	17.2415	16.3055	0.941781
Cox7a2l		1.279
Ap3d1	0.2065	0.9469	0.503755
Pycard	4.76943	4.80773	0.986892
Selenbp1	9.70563	5.2653	0.229348
Cct4	5.41777	7.5606	0.374314
Casp14	19.5586	24.6439	0.307162
Lrba	0.1595	0.0854	0.558736
Dcn	278.669	188.046	0.112656
Aldh1b1	0.455667	0.254033	0.170621
Aaas	0.1565
Hmgb1		1.39355
Rnf39	3.6896	2.9456	0.694135
Gm8290	7.8907	8.74993	0.750577
Rplp0	26.1539	15.8633	0.193821
LOC101055843	2.31123	1.769	0.675369
Npepps	8.12137	9.07507	0.423525
Padi2	1.39493	0.2463	0.00802773	down
Mup14		0.0644
Srp54c	0.3641	0.442667	0.788271
Rab5a	6.16657	5.9232	0.951642
Ifi47	0.1607	0.8563	0.67859
Scoc		1.62775
Pkn1		0.0555
Gripap1		0.07635
Mcm3	0.8339	0.967433	0.826279
LOC101055829	13.6019	16.8801	0.468182
Lamtor1		1.53485
Skp1a	3.44263	4.65733	0.430657
Cog1	0.160267	0.199433	0.705334
Gpaa1	0.194267	0.21925	0.890496
Tnxb	2.76933	2.48373	0.746906
Gm7671	4.2146	4.5162	0.305581
Xpnpep1	1.29677	0.932367	0.0336318
Gphn	0.4759	0.444467	0.855839
Cd44	10.3768	12.7867	0.441161
9530053A07Rik	0.106667	0.1677	0.305262
Abi3bp	1.3701	0.8868	0.245661
Arhgef17
Clec3b	1.65855	1.122	0.250239
Arpc5l	1.466	0.909833	0.419171
Hsd17b11	0.6853	0.516433	0.329005
Serpinh1	24.5991	25.9391	0.861518
Exoc2		0.1093
Gm3552	0.6104	0.570133	0.832345
Actr2	5.33165	13.6456	0.21398
Gm8842	3.55727	2.94727	0.607219
Dynll1	3.4138	4.3503
Eif3m	4.4135	4.9025	0.768099
Mical1	0.1677	0.13455	0.824231
C920025E04Rik	1.64293	3.1969	0.0585708
Stag2	0.05415	0.0506	0.799635
Pmm2	0.711167	6.459	0.0430369	up
Rnps1	0.9163	0.2934	0.177904
Trappc10
Nrf1	0.4084
Tuft1	3.7562	3.2087	0.59672
Maob	1.26005	0.9819	0.218363
Tnpo1	4.1565	2.88903	0.305683
Gm12657	16.7143	13.1409	0.635515
Luc7l3
Cirbp	1.5024	1.23133	0.662715
Rbbp9	0.9786	0.8795
Ugp2	3.1795	2.04883	0.452395
Ryr1	0.377567	0.209167	0.22615
Pgm5	0.744933	0.495733	0.292363
Ube2v1	3.4867	6.8738	0.0674133
Dctn1	4.16217	1.84723	0.363698
LOC100861685	0.757333	1.17167	0.0471681
Rps5	5.9843	5.7288	0.938435
Mtfp1	1.9198	1.8924	0.968739
S100a13	5.69377	11.312	0.0293872
Eif3d	11.3786	14.8125	0.620327
Hist1h2ai	34.9641	46.1536	0.190916
Fgg	30.6687	42.2419	0.527407
Itgb2	0.5231	1.36283	0.165433
Scd1	3.1038	2.47095	0.437247
Flot1	27.4043	22.8729	0.74455
Ik	0.322967	0.310833	0.946382
Pafah1b2	6.60283	14.8786	0.377831
Lrsam1
Sec13	1.84343	1.579	0.70526
Myoz2	0.3836	1.3984	0.600744
Ctsa	6.76647	7.09207	0.870468
LOC100862459	0.231667	0.688433	0.0203775	up
Ano6	0.1353	0.1785	0.672321
Vps35	0.431567	0.710333	0.327909
Nras	4.1853	0.395633	0.0102198	down
Hspa5	70.9389	75.6422	0.759244
Reep3	0.1547	0.17635	0.539375
Gan	0.131033	0.101733	0.326306
Hist1h4i	34.7508	50.4544	0.192906
Ctsz	1.7443	4.15703	0.292795
Uchl3	3.09083	8.1813	0.0204282	up
Pacsin3	0.5473	0.721233	0.644215
Fabp3	51.1841	103.907	0.45387
Crk	0.1644	0.1324
H2-T23	1.44863	3.00577	0.0653681
Cpt1c
Calm3	19.0522	18.0472	0.725372
Acss2	0.4402	0.5447	0.844993
Adh6a	23.2394	4.589	0.0731639
Pgam2	23.3836	29.0715	0.543648
Macrod1	0.44675	1.13287	0.0900191
Ugt1a9	0.3866	0.5587	0.295994
Eif4g2	1.12183	1.58553	0.436336
Cux1	1.1447	0.908233	0.807829
Rpa3	0.431	0.2462	0.24952
Sumo1		1.08675
Ak3	0.88615	1.96967	0.150792
Dlg1	2.51143	1.8808	0.189654
Acox3		0.0401
Hsd3b7		0.0703
Nans	0.7215	1.75247	0.00807104	up
Gm20056	0.651867	1.97553	0.185551
Rps7	15.1295	11.8058	0.50767
Myl6	96.6187	108.444	0.574362
Hexb	2.3144	2.49077	0.903227
Dctn6	4.9264	5.58443	0.338648
Rab35	24.5739	21.3458	0.756303
Akr1e1		0.195033
Add1	0.9639	1.23953	0.675163
Ddt	6.3434	9.55783	0.349667
Stat5b	0.0933	0.0691333	0.519934
Gm3873	1.14935	0.903	0.516063
Arpc4	10.563	19.0015	0.0873572
Psmb9
Jak2		0.0533
Krtap8-1	47.2349	23.6536	0.23269
Cav2	15.8338	19.8746	0.720892
Gm5528	1.2254	1.0809	0.62225
Ctsk	2.1329	3.59503	0.437816
Mbl1	0.664133	1.1587	0.0159509
Eif2a	0.3268	0.0358
Snd1	2.12197	4.2545	0.0532062
Dmkn	8.20833	28.1638	0.275221
Gdpd2	0.1906	0.1156	0.121983
Alb	2385.79	2537.52	0.709449
Dek		0.2402
Hspa12b	0.0829	0.0654	0.864357
Msra	1.3112	1.22785	0.944526
Col17a1	0.841233	1.18477	0.12685
Abhd16a	0.7969	0.5747	0.269489
Uba3	2.33357	2.70213	0.65155
Chchd3	2.17747	4.78277	0.0261651	up
Capn1	13.4038	13.1785	0.888982
Cog8	0.6072	0.540333	0.658658
Ces2g	0.1605	0.1551
Hnrnpab	29.4003	25.7533	0.847765
Puf60	0.808033	1.39477	0.250715
Taf15	1.9347	2.18083	0.813454
Grcc10
Sdhc	0.6465
Rtn4	6.1211	6.43057	0.595294
Ogdhl	0.2464	0.407667	0.359999
Gltp	5.77237	6.70337	0.785465
Nop2	0.2233	0.0247
Oxct1	12.2648	9.8192	0.36865
Itgam	0.7013	1.71427	0.0273111	up
Rdh11	1.0137	1.98813	0.130292
Atox1	108.56	133.631	0.698878
Ifitm3		1.75863
Rabggta	0.1686	0.6542
Bche
Fbxo7
Papln	0.99805	0.232233	0.0084132	down
Cnpy4	1.21757	1.46077	0.123418
Sort1	0.72855	1.16657	0.414558
Cops7a	4.03487	9.1059	0.00483809	up
Rps2	3.55727	2.94727	0.607219
Ptpn23	0.3813	0.0670333	0.215838
Cfl1	163.842	530.252	0.00657478	up
Synpo2
Gm8556		0.3718
Krt84	140.927	204.693	0.390737
Kars	0.737033	1.25157	0.301447
Fah	2.678	1.18737	0.0669937
Csnk2a1	0.6082	0.872067	0.412385
Wdfy3		0.0131
Ak2	12.5752	15.3488	0.536182
Prdx3	0.3427	0.27
Cap2	0.1993	0.39585	0.638767
Lgals3	374.948	485.019	0.423888
Coq3	0.21615
Gm6158	0.460367	0.445533	0.943905
Sart3	0.1507	0.1075	0.679829
Qars	7.33327	8.51557	0.599297
Rock2	0.377533	0.8007	0.586217
Dsg1c	6.32987	6.5085	0.879703
Dnajb2	0.6091	0.374233	0.283178
Rab6b	0.2599	0.1679
Snw1	0.260167	0.847933	0.334295
Cd82	1.24025	0.88485	0.482303
Cd74
Eif4b
Pds5a
Get4
Coq9	0.3876	0.2337
Rsu1	0.8079	0.9957	0.728469
Acat1	29.7547	18.7247	0.169217
Sptb	1.54787	1.56537	0.943214
Mug1	2.8565	4.3836	0.233312
LOC101056348	4.142	3.0194	0.255459
Rap1gds1	0.5888	0.671167	0.882258
Uba5	0.7242	0.5393	0.729929
Ablim2	0.8239	0.73155	0.302677
Cfd	2.7882	1.6903	0.00652794
Alox12e	0.182	0.1443
Adhfe1
Nid1	11.7157	6.76967	0.0393026
Alad	2.03967	1.16835	0.00114795
Tbc1d25
LOC100504959	0.4218	0.5902	0.0845786
Nutf2	1.6229	1.79623	0.853431
Atp6v0d1	1.0855	2.4281	0.389023
Stub1	0.326567	0.658667	0.501371
Pfn1	113.444	148.243	0.430867
Diap1	0.476	0.838367	0.132139
Mthfd1	4.13897	3.26863	0.138002
Abcb10
Fkbp10	1.469	1.9757	0.35862
Erp29	7.41117	7.3539	0.98979
Crip2		0.1164
Engase
Vim	998.507	1040.88	0.716496
LOC101055690	4.3123	4.36373	0.979811
Dpp4	0.424133	0.1958	0.139275
Meis1
Gm15483	16.9453	16.5145	0.937485
Iqgap2	2.4458	1.03843	0.397066
Acta2	489.89	373.96	0.169198
Por	17.9309	13.5012	0.190201
Rac2	22.8268	25.4835	0.654277
Mrpl22
Tsn	2.1665	3.0807	0.272483
Ehd3	1.60983	1.0717	0.34434
Hbb-b1	1143.46	1294.95	0.312892
Gpx7		0.734033
Icam1	1.36467	2.16473	0.326453
Eif3c	6.84273	4.7347	0.330553
Ndufb10	30.6405	11.4719	0.297993
Lrrc57
Purb	1.6369	1.2962	0.604281
Gns	1.76987	3.9945	0.416373
Stat3	1.4917	2.3181	0.358366
Tcap	1.00535	0.88985	0.877139
C7
Rufy2		0.0735
Rpl32	3.491	5.79715	0.739102
Atp5b	208.457	171.816	0.0284682
C2cd3		0.1292
Ndufa10	1.96793	2.2097	0.875673
Tnip1	0.102567	0.2214	0.123914
Ipo5	0.626867	0.4453	0.55849
Slc27a1	4.34183	3.55727	0.715581
Uba2	0.9065	0.921867	0.94708
Rpn2	3.11243	2.6077	0.519515
Acot1	3.151	2.08553	0.301512
Dst	0.6982	0.766367	0.84417
Lsm3	2.86627	3.7828	0.529145
Luzp1	0.1099	0.1771	0.563651
Kif1b	0.0607333	0.122167	0.324701
Ccdc93	0.123767	0.5775	0.111943
Grwd1		0.1553
Pdap1	3.66125	6.48367	0.359567
Bcat2	4.0345	3.3719	0.557646
Syncrip	7.84577	8.53303	0.756031
Mpp6		0.2035
Spr	6.28827	4.6984	0.616424
Piezo1
Ckap5	0.149233	0.145333	0.966275
Fxr1	0.2715	0.399767	0.229253
Usp4	3.82537	1.74453	0.358885
Ywhah	21.9665	9.83447	0.155702
Tuba4a	25.2683	18.5232	0.207893
Pnp2	17.1113	16.1333	0.551718
Ap1m1	0.2457	0.27	0.767453
Tm9sf2	1.7393	1.4035	0.40252
Snap29	1.3696	1.0889	0.460328
Lman2	2.15413	1.73717	0.520221
LOC100047658	0.4923	0.634533	0.371283
Palm	1.3777	0.816167	0.20781
Lmna	353.27	312.465	0.264662
Gm2423	8.21743	5.73687	0.0336577
Mia3	0.2488	0.376633	0.325797
Mup9		0.0233
Mre11a	0.295633	0.29935	0.987728
Hpx	33.6314	58.4435	0.103539
Asl	1.6516	1.2613	0.653976
H2afj	34.9641	46.1536	0.190916
Flnb	11.1142	12.8514	0.605909
Bub3	0.3343	0.21415	0.1517
Riok3	0.2909	0.28615	0.894915
Snrpd1	3.1555	1.48837	0.100431
Fam115c	0.1209	0.213
Hist1h2bj	19.4767	38.216	0.102241
Cul5	0.3781	0.09	0.270308
Casq2	0.792833	1.0322	0.442501
Arhgef33	9.4292
Tprgl	1.6199
Anxa7	13.2018	6.9199	0.0648052
Hist1h2ac	34.9641	46.1536	0.190916
Irf3
Oat	3.38107	2.83823	0.508358
Sgcd	0.0712667
Exoc1	0.53725	0.4183	0.700155
Srp54a	0.840333	0.7281	0.771545
Ttll12	2.81287	2.94787	0.869445
Rps12	8.91163	6.95937	0.48039
Itga5	0.3948	0.8533	0.0272581	up
Numa1	2.24147	2.01993	0.676566
Banf1	6.97815	5.0155	0.224632
Hbb-bs	5288.81	5437.47	0.688232
Aldh3b2	9.95977	9.26347	0.855252
Gm10294	10.9016	14.6466	0.227898
Cab39l	2.0123	0.9909	0.432919
Srp54b	0.840333	0.7281	0.771545
Trip10	1.1348	0.855967	0.455996
Lin7c	2.51523	1.0304	0.0907439
Gapvd1	0.243167	0.2484	0.948921
Gm8909	0.1792	0.267133	0.0339024
Phgdh	13.6092	14.3328	0.829598
Shank2
Pts
Armc10	0.2758	0.32115	0.892617
Sucla2	1.38047	2.10787	0.603807
Aldh1a2	0.455667	0.225067	0.089356
Gm8264	17.1015	18.6294	0.666595
LOC100047429	18.768	17.3361	0.668194
Slc25a11	4.21633	1.9687	0.0252047	down
B2m	9.6756	30.511	0.0586725
Glb1l2
Gmps	0.7913	1.78653	0.107882
Fmo2	0.1659	0.1732
Lama5	0.491067	0.393667	0.750428
Gclc	0.748033	0.9159	0.647833
Tmbim6
Dnmt1	0.2238	0.15705	0.658384
Gpx3	9.49613	8.40853	0.795708
Sdr39u1
Erp44	4.519	7.09433	0.291256
Mdh2	84.3244	65.2259	0.197679
Slc39a7	2.4031
Fbxo42
Plin1	28.4732	15.5447	0.120827
Huwe1	0.6293	1.37127	0.223641
Ppa1	17.3108	20.6275	0.788761
Ppp1r2	0.276
LOC631040		0.20835
Clns1a	1.2491	1.0891	0.826361
Ppp1ca	2.37177	2.88397	0.731509
Exog
LOC100504817	2.68293	2.9502	0.755746
Tbcel	0.0723
Hmgb2		1.96505
Inpp1		0.3133
Prrc1	0.5537	2.18475	0.257002
Rpl39		22.1233
Gbe1	7.64017	4.85583	0.271769
M6pr	3.3323	2.31193	0.561318
Lin7b	0.9124	0.46315	0.252538
Lypla2	3.5186	4.42903	0.544423
Myo5a	0.0668	0.0508333	0.787301
Serpinb6b	1.32193	0.571	0.118322
Fndc3b	0.0664	0.127
Clec11a	0.2342	0.41555	0.411696
Vat1	55.3486	61.8366	0.822096
Tnmd
Atp6v1h	0.7626	0.619033	0.211222
Hnrnph1	11.727	13.4215	0.741621
Mat1a	0.544	0.3956	0.442678
Actr3b	1.67563	1.69413	0.977536
Nagk	1.44905	1.37517	0.887199
Ppa2	0.52565	0.8252	0.70141
Cdh5		0.0899
Cyfip1	0.198567	0.40405	0.0164291	up
Gstm5	4.96673	0.8636	0.190174
Cyb5	114.899	114.065	0.957993
Ablim1	0.5208	0.2103
Pcm1	0.0573	0.0415	0.44826
Sec24a	0.1163	0.148467	0.458927
Atp2a2	18.5863	12.7714	0.152091
Hnrpdl	0.57465	1.0464	0.274273
Gstz1	3.94577	3.1918	0.83721
Gm5642	4.2146	4.5162	0.305581
Fam177a	0.0853	0.0886333	0.88975
Actr3	53.0478	64.3167	0.471469
Rab5c	8.9436	12.7007	0.133241
Csk		0.1945
Tmem258	5.15483	3.83527	0.278582
Tanc1	0.0396	0.0244	0.155799
Cyp3a13		0.1387
Gdi2	73.6654	71.3564	0.721978
Frg1	3.3202	2.0134	0.463136
Adss	0.5762	0.95555	0.517068
Eif3e	3.19447	4.00913	0.647637
Clca1	1.93987	1.25857	0.229863
Csde1	1.92067	2.70193	0.281602
Gm10228
0610011F06Rik	2.5196	1.652	0.0508558
Kras	0.6561	1.7396	0.0804715
Smc1a	2.47443	4.20587	0.389878
Gja1	6.115	2.465	0.158202
Eps15	0.442467	0.4618	0.884827
Plin2	1.14413	0.8169	0.408434
Myh13	38.884	32.233	0.68399
Psmc1	4.67543	5.92013	0.609959
Eif4g1	2.65787	2.42767	0.671443
1810026J23Rik	0.7514
Esyt1	3.84587	2.54233	0.277947
Vps26a	3.03527	1.74473	0.229299
Sepp1	0.4369	0.2735
Phldb3	0.0735	0.1093	0.118726
Cyp2b19	0.23725
Pld3	6.65843	4.60503	0.465869
Tmod2
Ppp3ca	1.0146	1.44613	0.71255
Cyb5b	4.0499	5.3395	0.50524
Col15a1	1.01353	0.601133	0.166097
Leprel4	0.0821	0.30085	0.351357
Epn1
Cpne2	0.197333	0.5251	0.31868
Gm5416	17.7363	8.5981	0.37284
Steap3	1.6827	1.13263	0.585072
Ctnnb1	6.3542	4.50037	0.124627
Smtn	0.992133	0.469933	0.138284
Ola1	0.5042	0.64475	0.679699
Slc25a10	2.3306	0.8175	0.188144
Cnp	0.5823	0.37125	0.0888344
Serpinf1	23.245	23.1655	0.990192
Itih1	2.80657	5.18797	0.0478076
Ppp2ca	2.42737	2.21797	0.635425
Hsph1	0.8957	0.348867	0.0829499
Gm8112	14.6584	15.968	0.666601
Tpd52l2	10.2898	11.9627	0.84002
Mterfd3
Smarcc1	0.45925	1.39613	0.599133
Sbsn	3.56033	3.5965	0.979871
Dnajb5
Gtf3c1
Cast	0.89235	0.6458	0.63138
Acadvl	5.63643	5.80047	0.839163
Twf1	3.30803	2.52747	0.531964
Hcfc1	0.14565	0.0796	0.0518517
Cdk5rap3		0.1437
Lasp1	1.31417	2.31747	0.432572
Trappc1		0.5089
Scamp2	0.935933	1.02107	0.474936
Cul1	0.495567	0.416333	0.570128
Rab8a	0.6223	0.533233	0.850298
Myl3	33.5681	37.7312	0.843005
LOC101056029	41.5919	40.0325	0.83182
H2-Eb1
Glrx5	0.696367	0.700433	0.984337
Nudt21	5.59797	4.748	0.71439
Cpne8	0.171833	0.1013	0.0457947
Krt73	241.609	153.54	0.597344
Hist1h4h	34.7508	50.4544	0.192906
Myo6	2.5849	2.03357	0.216713
Mtap	3.6707	5.24723	0.409667
Prdx5	99.1161	131.206	0.0177599
Ccdc6	0.50675	0.938267	0.515416
Serhl	0.4008	0.4606
Scly		2.0581
Stab1	0.0718	0.0585	0.355662
Rhoa	17.9368	42.6744	0.000895375	up
Cstf2	0.0704	0.114
Tacc2	0.02515	0.0564	0.101469
Eif4h	1.79585	1.59163	0.730942
Smarcc2	0.417267	0.832133	0.243257
Rbpms		0.428
Krt6a	446.457	710.528	0.23152
Man2b1	1.6675	1.62713	0.948038
Glul	8.58597	11.4598	0.322843
Wnk4		0.0728
Pdia4	7.4543	9.22697	0.30801
Psmb2	6.88867	6.84517	0.995309
Spg21	0.2282	0.323167	0.218066
Zfp259	1.03613	3.27147	0.0306112	up
Cacna2d1	0.156767	0.1511	0.964861
Atp5h	2.48703	9.35973	0.0347236	up
Pgam1	17.886	25.8643	0.0969287
Tpm1	742.251	700.449	0.852044
Cyc1	13.3358	9.1678	0.0583509
Dnaja2	3.2079	4.92867	0.41164
Fkbp5	4.1598	3.2895	0.444349
Hectd1	0.06155	0.0855333	0.724016
Ccbl1	0.7149	0.47855	0.23158
Ubl4a	1.23223	1.2927	0.870596
Rps6ka3	1.2513	1.50325	0.754751
LOC676708	0.0591	0.119	0.442073
Bzw2	0.7684	1.05473	0.168928
Got1	27.0348	24.0048	0.695454
Camk2b	0.160433	0.142067	0.698435
Serpinf2	0.737933	1.56367	0.200195
Gm3244	1.14935	0.903	0.516063
Rp2h		0.14245
Pitrm1	2.5392	1.91863	0.55657
Lonp2	0.1113	0.0275	0.27928
Rnf126	0.2108	0.8217
H2afv	38.1042	51.8122	0.145412
Fth1	93.886	96.3873	0.927636
Asns	0.2434	0.318633	0.617522
Ugt1a2	0.372267	0.537967	0.296067
Prps1l3	0.0855	0.216433	0.00659506	up
Gm7810	6.00903	6.7657	0.672857
Hist1h4c	34.7508	50.4544	0.192906
Vwa2
Cadm2		0.1607
Reck	0.3032	0.2787	0.931107
Smarca5	0.230467	0.368233	0.446187
Athl1	0.4147	0.291167	0.531527
Akt2	2.4211	1.13155	0.152186
Rpn1	9.67343	11.5008	0.436364
A230046K03Rik		0.0356
Pdpr	0.188433	0.1002	0.311858
Mup15		0.0702667
Tuba1b	36.5787	20.4345	0.0567242
Cttn	0.7755	1.70477	0.0807477
Igfals		0.2018
Dock7	0.0866	0.545067	0.411879
Vdac1	80.0889	57.8661	0.0398171
Sec11a	2.39065	1.66643	0.217653
Gm9234	237.291	249.635	0.829127
Ckap4	25.0245	30.8441	0.111946
Tmod1		2.8078
Krt86	199.791	67.8549	0.229111
Trap1	21.8032	15.1407	0.099992
Nfia	0.3629	0.1794	0.533434
Cct7	9.40297	9.60087	0.948105
Vps53	0.2201	0.156067	0.398467
Plin3	0.554167	0.871033	0.179022
Atp6ap1	0.6027	0.9907
Smc4	0.20385	0.211667	0.958308
Lgals1	410.427	432.837	0.869315
H2-DMa		0.5504
Phpt1		1.5466
Dsc1	3.67167	8.0577	0.0208734	up
Ubxn7	0.065	0.1254	0.0843123
Stag1	0.05415	0.0506	0.799635
Snrpb2	0.4539	0.54795	0.74013
Sept7	2.4084	3.0165	0.704812
Cstf1	0.53355	0.2885	0.381025
Lamc1	6.40163	5.15167	0.567266
Fam25c
Krt28	221.653	155.428	0.554448
Magt1	0.7392	0.79235	0.91177
Mtmr2
Atp1b2
Ruvbl2	2.02663	2.04057	0.981784
Plod1	0.55415	0.494533	0.867111
Serpina1a	87.1694	103.706	0.606925
Serpina6
Gsto1	10.8695	16.803	0.0344945
Adh7	3.89167	3.59543	0.46616
Aldoart1	16.604	17.3521	0.919629
Fkbp1a	91.0393	78.9105	0.56055
Cstb	19.2363	26.4283	0.47184
Dctn4	0.404033	0.72895	0.198486
Nccrp1	32.3201	48.6035	0.218534
Ccdc64b	1.79165	1.0035	0.427653
Gpt	4.59423	2.23267	0.122937
LOC100504922
Slc44a2	0.28205	0.1883	0.307159
Gm6415		0.15625
Idh3a	12.6842	11.557	0.558595
Snrpn	0.395767	0.357433	0.839781
Hmgcl		0.9174
Homer1	0.3973	0.6963
Cdipt	1.092	0.4645	0.177801
Abhd12	0.9302	0.8409	0.933508
Eif3b	3.38073	3.79583	0.806012
Serpinb8	0.459033	0.9437	0.19509
Rhot2	0.939	0.5238	0.59497
Mbd2
Lyn	0.0638	0.10535	0.264993
Gls	0.514	0.0856	0.603941
Il6st	1.2805
Mfge8	3.1666	1.4009	0.0780102
Ralb	1.96587	2.2519	0.812103
Gm14059	8.91163	6.95937	0.48039
Clasp2	0.0235
Nat1
Ank2	0.0962	0.0841667	0.415881
LOC638236	10.5752	8.87877	0.62494
Gm7643	4.2146	4.5162	0.305581
Ccdc101	0.2176	0.0985
Dock6	0.003	0.0412
Sfxn1	2.8993	3.73357	0.0437039
Tpm3	298.828	331.708	0.466445
Tubb4a	106.268	91.138	0.149897
Btf3l4	2.0277	1.854	0.907574
Serpina1e	9.65513	10.1893	0.598276
Hist1h2bk	19.4767	38.216	0.102241
Sar1b	4.86193	5.066	0.868302
Erc1	0.3183	0.492	0.5499
Acadm	25.0608	20.8486	0.400386
Ptms	190.958	153.312	0.678212
Psmb5	4.9168	1.366	0.204312
Mup2		0.0702667
H2-Ab1	6.3477	6.36717	0.994058
Hist1h2bq	17.0421	33.439	0.102242
Lzic	0.2702	0.5433
Clu	2.297	2.0103	0.785882
Hspa4l	1.10305	0.869233	0.748736
Idh1	76.9656	93.6242	0.363034
Ank3	0.1503	0.154167	0.910557
Nop58	0.1666	0.12885	0.609409
Sh3glb2	0.7163	1.5322	0.273481
Lgalsl	2.4854	1.11967	0.127604
LOC100862258		1.39355
LOC101055956	4.6463	3.704	0.68647
Sh3glb1		0.6411
Tpp1	1.7623	2.35557	0.343247
Mup13		0.0215
Aco1	2.11147	2.18907	0.850531
Cars	0.644233	0.199167	0.14274
Atp2b4	0.408333	0.1553	0.0646424
Cpxm1	0.6848	2.58817	0.0600507
Gm5414	167.344	267.486	0.163252
LOC633417	0.298633	0.8852	0.0203451	up
Apon
LOC100042025	63.7262	80.6896	0.203095
Abi1	0.370033	0.615233	0.0181634
Alg2	0.18755	0.258933	0.340111
Speg	0.0741667	0.02885	0.358566
Cyb5r3	79.1424	59.5825	0.12146
Slc9a3r2	0.1314	0.123967	0.938663
Actr1b	2.26057	5.96937	0.0236894	up
Tfip11	0.5234	0.64185	0.730141
Psma6	0.5251	0.8293	0.531386
F13a1	34.6768	33.4139	0.830757
Csta	25.6785	46.9971	0.393254
Snrnp40	0.4285	0.418333	0.916929
Srrt	0.3726	0.248767	0.72882
Sec22b	4.53037	7.76027	0.0965829
Actg1	616.409	520.238	0.0543903
Rpl11	16.2936	11.3769	0.425675
Ehd2	15.7609	9.91377	0.282938
Mtdh	0.710633	0.398133	0.345277
Fam173b
Tubb2a	60.652	56.31	0.537279
Lonp1	0.563367	0.5759	0.951988
Reps1
Ggh	1.05563	0.927133	0.756673
Hadh	10.12	7.0997	0.08017
Enpep
Mapre2	0.656033	0.543367	0.509238
Cpne6	0.169167	0.0997333	0.0457339
Nr3c1	0.210467	0.1515	0.237365
Atp6v1b1	1.6502	2.11143	0.613003
Ndrg2	9.02183	5.31307	0.210616
Ahcyl2	1.07013	0.5329	0.108457
Cnn1		0.1549
Top1	0.5377	0.543633	0.98649
Atp6v1c1
LOC101056577	4.24623	2.38637	0.452449
Vcpip1		0.1232
Hist1h2bm	19.4767	38.216	0.102241
Myo1f	0.2656	1.13513	0.125089
Marcks	8.2495	21.8085	0.20919
Lamc2	2.0678	1.12857	0.061445
Klk10	1.38163	0.8175	0.226979
LOC100862012	133.198	145.963	0.463541
Stxbp3a	3.2345	2.9274	0.916492
Gdf5
Hibadh	4.14127	2.32633	0.385072
Zfp219
Arfgef2	0.0177	0.0449	0.139604
Bckdha
Pfas	1.12545	1.05317	0.93974
Rcn1	3.64555	11.2515	0.117699
Agt	0.946367	1.21397	0.657995
Stxbp1		0.0806
Ethe1	0.5576	0.2418
Aloxe3	0.2178
Ppic	23.37	18.4412	0.476664
Ddah1	2.163	2.10617	0.94833
Mrto4	0.764967	1.00937	0.588937
Eps8l2	0.9435	1.9828
Ap1s2		107.656
Rbbp4	11.0279	6.0052	0.23718
Aldh6a1	4.07867	2.7421	0.228547
Pmpcb	0.1756	0.1143	0.291872
Stk25	0.04465	0.144167	0.015216	up
Arhgdia	16.2588	45.6652	0.136154
Rab18	2.79137	3.09473	0.710395
Gm8137	17.1015	18.6294	0.666595
Snx7	0.25315	0.26005	0.773635
Sf3b1	0.7989	0.675167	0.862596
Soat1	0.756733	0.433533	0.231466
Plin4	5.39407	1.6781	0.136951
Prpf8	0.772533	0.5343	0.448101
Stat5a	0.0911667	0.0922333	0.977477
Hk2	1.50183	1.63347	0.60384
Ahr	0.21135	0.119233	0.279859
Tap2	0.588533	0.856433	0.347501
Nup54	0.934	0.4089	0.567367
Ndufv1	8.49427	7.2593	0.156992
Hip1r	1.00193	1.83657	0.27433
Acin1	6.35807	3.28913	0.413937
Acyp2	5.46033	6.81957	0.524344
Irgm1	0.2323	0.3748	0.539659
Rrbp1	6.0363	8.94567	0.0051321
Trmt112	3.13683	2.93583	0.785186
Gm5451	48.5119	45.0657	0.709303
Arf3	12.2429	7.49277	0.0808267
Pls3	14.5402	24.4673	0.00869423
Hmcn2	0.0157	0.0422	0.313215
Abcf1	0.82595	0.608833	0.684212
Fam120a	0.321167	0.488067	0.423175
Ptbp1	1.67207	2.1309	0.746602
Tarsl2		0.1569
Tubb2b	57.5844	58.4149	0.935986
Ndufa2	1.9912	2.2871	0.348208
Fcgr2b	1.94137	6.0382	0.0228107	up
LOC100861987	0.3195	0.3541	0.827964
Tubb1	23.8516	17.6962	0.100977
Hist1h2ab	34.9641	46.1536	0.190916
Psmb8	1.6408	2.49277	0.346065
Fgb	16.7669	24.5186	0.32483
Vcan	3.66227	4.32867	0.759017
Vps33a
Ybx1	2.30873	3.6259	0.351183
Gmppa	0.25625	0.234633	0.755419
Calu	25.325	26.2412	0.952145
Pgp	0.8657
Crmp1	0.9189	0.613667	0.121574
Carhsp1		1.82943
Hspg2	5.8471	3.35483	0.105215
Preb	0.45065	0.7769	0.565787
Arf4	5.10373	0.522267	0.00386037	down
AW549877
Snrpd3	3.0852	1.6725	0.0990785
Eif3i	7.21843	1.93073	0.410222
Gm6646	4.2146	4.5162	0.305581
Hebp2	3.4401	4.49845	0.680092
Phkb	0.215	0.1017
Bcam	0.85895	0.451633	0.0589334
LOC100045999	3.27067	2.9844	0.902187
Snx18		0.23
Lgals3bp	0.63325	1.40717	0.388709
Hspa1a	29.5517	31.7683	0.626921
Aars	7.80513	5.90557	0.412058
Rpl10a	56.3876	44.6647	0.608648
Isca2	0.3325	0.2938	0.675126
Fam213b		1.6735
Mta3	0.213767	0.301867	0.177046
Ryr3
Ubc	124.986	123.305	0.86798
Ces1d	13.2552	4.9123	0.042236	down
Nono	1.2297	2.40877	0.224921
Slc4a7
Cct2	9.52553	10.5915	0.758483
Cox7a1	5.49325	4.1495	0.609315
Gnal
Cmpk2		0.1408
Myl12a	9.313	11.4905	0.689004
Ndufb11	0.7858
Nfkb1		0.1572
Apobec2	7.30863	3.6096	0.140945
Hist1h3e	20.0572	15.769	0.635515
Add3	1.51007	1.76683	0.761434
Stt3b	0.45975	0.3836	0.555409
Plch2		0.32315
Fmr1	0.42935	0.317433	0.480545
Cps1	0.1175	0.1414	0.795646
Kpna3	0.2434	0.172067	0.322654
Tpm4	144.569	152.953	0.79148
Wdr48	0.194	0.1175	0.624995
Ccdc90b
Gstm1	52.8433	41.3718	0.193
Scin	1.14073	1.22947	0.826383
LOC101056668	0.05415	0.0506	0.799635
Prpf6	0.4443	0.7705
Comtd1
Ubap2l	0.6578	0.994333	0.189129
Acaa1a	1.3188	1.09947	0.631027
Dclk1	3.01215	3.2628	0.525218
Ttc38	0.2235	0.2372	0.958054
Gm8994	5.0171	4.67823	0.921363
H3f3a	20.0572	15.769	0.635515
Osbp2	0.1641
Chd4	0.346567	0.219033	0.395897
Tra2b	5.5636	8.08323	0.0900437
Gm11703	1.63383	1.44125	0.622392
Gnat2	0.0738333	0.0677	0.46995
Farsa	0.9947	0.407867	0.131114
C4a	0.126567	0.0656	0.525909
Arpc3	2.92363	15.0196	0.0511336
Psme1	6.2211	13.0267	0.252587
Sms	1.09433	0.6606	0.191353
Tpt1	40.5399	49.5613	0.280481
Aldh1a3	0.4704	0.2813	0.240196
Asprv1	10.9726	8.76433	0.586472
Capza1	23.1792	28.3622	0.118417
Cdh1	3.14505	1.09717	0.125302
Tubg2	0.0393	0.2221	0.358805
Cd36	32.975	17.1369	0.221985
Nsf	0.8991	1.6248	0.069498
Cpd	0.1223	0.35495	0.275107
Snx1	0.389967	0.9945	0.324612
Mup8		0.02
5430421N21Rik	117.718	37.6253	0.361464
Eif3l	2.45857	1.65507	0.245015
Mtmr1
Scrn3	0.1246
Rtn3	2.0906	1.0172	0.564895
Hist1h3d	20.0572	15.769	0.635515
Cav1	19.1212	12.0207	0.243862
Scel	1.20907	1.46397	0.393167
Pros1	0.28485	0.289	0.971212
H2-T18	0.133833	0.270667	0.020137	up
Rangap1	0.5982	0.734333	0.699092
Mpc1	1.3829	1.0744
Serpinb2	2.99453	3.16577	0.897206
LOC100045901	1.72183	0.6778	0.0199598	down
Pdhx	1.16787	1.35343	0.797284
Ifitm2		0.5112
Txndc12		2.367
Nexn	0.322	5.408	0.0431133	up
Cdc5l	0.1051	0.141633	0.783201
Prps1	0.0855	0.216433	0.00659506	up
Gm2001
Lman2l
Actg2	487.8	373.311	0.172113
Tmem194
Aldh7a1	0.585533	0.808967	0.537379
Homer3	0.298	0.32015	0.95976
Des	80.7096	110.482	0.369015
LOC434624	52.8841	38.9672	0.432353
Sqrdl	0.474067	0.4466	0.88913
1300017J02Rik	1.5607	1.3179	0.487159
Cand2	0.09665	0.168533	0.495862
Plcd1	5.32023	4.50757	0.581412
H2-Q4	0.982367	2.14483	0.0293999	up
Hdlbp	2.41537	2.55647	0.556366
Prpf40a	1.1763	0.5649	0.0200016	down
Ndufb7		1.45363
Copa	4.27223	4.2381	0.97763
C3	5.64373	7.582	0.126685
Fndc1	0.03255	0.04795	0.360533
Kpna6	0.36915
Pard6b	0.2261	0.11445	0.180203
Sep15	6.3888	11.3253	0.288267
Ech1	7.15463	4.9445	0.179463
Arfgap1
Acad11	0.170367	0.324433	0.33071
Man1a	0.1756	0.162233	0.662571
Gm4070		0.0856
Fam129b	5.9345	8.28587	0.114947
Dusp23
Itpr3	0.6834	0.5995	0.403395
Ppp1r13l	0.486267	0.898167	0.404342
Hist2h3c2	20.0572	15.769	0.635515
Tmsb4x		5.2063
Nme2	17.3248	18.1096	0.906547
Acadl	26.8506	25.3698	0.835663
Api5	1.65153	2.53283	0.180597
H2-Ke6
Ndufa13	26.5407	3.5165	0.415506
Dnajc7	4.0341	1.574	0.407759
Anxa1	96.3386	119.969	0.0561158
Wdr26	0.763467	0.5842	0.84316
Diap2	0.242	0.274567	0.891514
Syne3	0.0699	0.07105	0.878962
LOC100862563	0.281667	0.9859	0.155217
Dpysl3	9.67853	13.0105	0.518121
Hist1h2bb	19.4767	38.216	0.102241
2700060E02Rik	5.7755	4.2236	0.471987
Alyref2	7.1401	7.6703	0.836839
Prph	69.9691	71.5452	0.90697
Arpc5	7.23023	11.7276	0.264057
Arl8a	1.8498	1.74927	0.852179
Sec24b	0.382367	0.3596	0.842226
Gm4604	119.212	52.4144	0.0697172
Pdxdc1	1.89613	0.812567	0.0142626	down
Hck	0.0584	0.09645	0.264754
Gas6
Ddx46	0.27425	0.4362	0.576772
Cbr4
Sec23ip	2.07747	1.6158	0.691858
Uqcrfs1	26.3641	20.2126	0.338443
St3gal6	0.11575	0.1812	0.162282
Tyw1
Usp14	1.64613	2.44153	0.410948
Abcd3	1.00297	1.2975	0.193315
Aqp1	5.31675	2.7406	0.447637
Lmf2	0.2601
Myo1b	0.45455	0.1572	0.081476
Hist1h2ap	34.9641	46.1536	0.190916
Rcc1	3.74297	5.42113	0.569826
Phlpp1	0.2698
Atp5d	13.6273	12.9778	0.805398
Pygl	1.94817	2.65373	0.623223
Lmo7	0.0605	0.0259	0.0321391	down
Slc29a1	0.3475	0.2763
Wars	1.838	1.89507	0.879303
Slc25a24	0.897067	0.938067	0.628608
Mcpt4	98.6791	58.5953	0.107507
Pofut1	0.0787	0.0926667	0.678169
Gaa	0.686733	0.9435	0.394655
Ilk	1.641	2.53103	0.182378
Clca5	0.0282	0.0434
Myh3	68.2012	53.1619	0.486808
Eml1	0.0424	0.04295	0.983228
Col4a1	0.3802	0.632867	0.641142
Mup16		0.0702667
D10Jhu81e	0.8053	0.5601	0.342254
Pebp1	124.101	103.46	0.389741
Rap1a	4.6277	5.41883	0.55082
Blvra	8.46503	9.3851	0.657496
LOC677654	48.1649	29.7588	0.0357035
Rpl13a	15.4246	16.6048	0.90129
Lsm4	4.73137	7.52233	0.26488
Ap1s1	1.6441	1.84627	0.882875
Wdr91	0.4294	0.12505	0.262774
Ptgfrn	0.3632	0.200867	0.181747
Tnnt3	81.4963	73.8355	0.836565
Pls1	1.40133	1.24887	0.64358
Sun1	0.517167	0.385633	0.463902
LOC636901	8.16	9.21713	0.62127
Dpp3	2.93705	2.7621	0.933447
Mug2	0.172333	0.2108	0.164684
Trip11	0.255	0.06375	0.0935864
Entpd2	16.851	8.44407	0.377086
Hist1h3a	20.0572	15.769	0.635515
Ftl1	180.895	170.243	0.811968
Cep170b	0.0182	0.0796
Hnrnpd	11.8521	10.673	0.857093
Hist1h3g	20.0572	15.769	0.635515
Carm1	0.6813	0.1918	0.257915
Gvin1		0.0856
Krt15	418.934	229.962	0.00911612
H2-K1	1.61743	3.58567	0.00385558	up
Lcmt1	0.8038	0.840267	0.910681
Rpl9	43.2304	39.9822	0.696392
Prelp	198.57	128.031	0.036106
Pgd	20.6855	25.4709	0.274502
Asah1	1.58053	1.82377	0.676202
Strip1		0.07995
Fech	0.9468	0.76085	0.777794
Eln	1.63287	3.00497	0.185236
Mapk1	5.04247	4.4257	0.618094
Gars	1.51497	1.8703	0.6942
Uap1l1	1.10323	1.98397	0.0992911
Ggps1		0.1882
Pou2f1		0.0395
Dnah5	1.71047	0.971933	0.0808075
Col6a2	52.7061	49.8234	0.762098
Prpf38a	3.8113	3.06325	0.898907
Gm7711	4.2146	4.5162	0.305581
Car4	0.56515	0.6831	0.794804
Gm13653	1.40043	1.2353	0.622259
Trip12	0.2089	0.3011	0.698976
Fn3krp	0.671	0.59365	0.78745
Umps	0.31135	0.145133	0.300667
Gm4887	3.15767	2.4126	0.531978
Col2a1	11.0283	10.6898	0.907135
Mapk9	0.0682	0.1292	0.365762
Gosr2	0.5278	0.733067	0.658474
Nedd8	31.5793	78.3499	0.103385
Dync1li2	0.45195	0.539133	0.653206
Zbtb43
9030624J02Rik		1.244
Hist1h2bc	19.4767	38.216	0.102241
Hist2h2be	10.4377	18.009	0.209098
Fcho2
Psmd6	3.07853	2.64637	0.660303
H3f3b	20.0572	15.769	0.635515
Cyp2g1
Sf3a1	0.58935	0.743167	0.710075
Ncoa5	0.30165	0.253033	0.5958
Eps15l1	1.28163	0.259033	0.347146
Pura	7.67905	6.28007	0.710856
Mcam	5.74647	2.67393	0.203044
Il33		1.3141
Uaca	0.1197	0.1317	0.934885
Camsap3	0.1146	0.145033	0.650244
Fkbp11	2.38167	3.223	0.383286
Adssl1	10.5025	8.57655	0.407735
Ogdh	11.7194	10.1771	0.190782
Psmc3	3.7389	5.08283	0.322673
Faf1	0.1297	1.63975	0.00141086	up
H13	1.0753	0.88425	0.619351
Ndufv2	7.86417	4.2021	0.111602
Letm1	5.7054	10.2262	0.454357
Atp2b2	0.0393	0.0264667	0.586457
Sugt1	0.0839	0.0526
Mcts1	0.3051	0.26735	0.594401
Ubl5
Sod2	3.14053	3.81913	0.654697
Ugt1a5	0.3866	0.5587	0.295994
Trove2		0.1273
Glg1	0.8557	0.6481	0.475856
Casp3	0.4628	0.5314
Col6a5	0.0517	0.13205	0.58181
Sf1	0.3345	0.4783
Nup93	0.874	0.731333	0.736498
Nup85	0.0789	0.2964	0.564103
Epx	0.3836	0.875467	0.440672
Prkar2a	2.24863	2.40683	0.840961
Ankrd17	0.16225	0.153833	0.925114
Sh3kbp1		0.33765
Bphl	2.44853	1.9821	0.273966
Hspb1	273.434	245.889	0.638064
2310035C23Rik	0.1645	0.121767	0.454125
Gmfb	35.7663	23.3645	0.389044
Myo18a	0.3397	0.561333	0.41984
Lypla1	5.03493	1.64363	0.125433
Ctsl	9.2667	13.2689	0.522553
Sptlc1	1.01357	1.28537	0.713808
Jam2
Prdx6	64.5689	43.6889	0.0121715
LOC100862446	180.895	170.243	0.811968
Memo1	4.20617	4.56797	0.862767
Rnh1	6.42687	12.6402	0.126861
Srsf7	6.8144	10.0024	0.091647
Hnrnpu	12.5287	8.68743	0.232872
Ube2m	1.2278	2.67075	0.422239
Dnajb11	5.3457	4.8501	0.742658
Cdsn	5.11857	6.10227	0.73019
Proz
Col6a6	0.2674	0.4957	0.490555
Tuba8	9.98313	13.2901	0.376381
Ube2l3	1.83457	3.04197	0.641765
Pnkp	0.3308	0.388333	0.865214
Ddx58	0.0569	0.11765	0.723942
Capza2	28.0377	20.7344	0.153869
Sgcg	0.563
Gbp3		0.1197
Fus	19.3404	25.0507	0.624525
Csnk1a1	0.88355	1.0715	0.810467
4833427G06Rik
Hist1h2ao	34.9641	46.1536	0.190916
Map4k4	0.0366	0.0939333	0.616289
Col6a3	194.883	163.52	0.458672
Gm10063	8.91163	6.95937	0.48039
Pygm	37.4676	22.6479	0.250421
Mrps15
Srsf1	6.32293	9.45913	0.60932
Hist1h2bh	19.4767	38.216	0.102241
Rab8b	7.95163	6.0661	0.404305
Ado	0.7908	0.6952	0.65041
Atg3	0.6828	1.6772	0.19132
Jup	126.556	100.187	0.220083
Krt27	507.077	334.476	0.484136
Ddx27	0.24725	0.2149	0.80274
Gm8158	14.6584	15.968	0.666601
Fsd2
Gzmc
Prkcd	0.1657	0.244833	0.118352
2610301G19Rik	0.204067	0.234933	0.551779
Ndufb5	3.5497	3.29523	0.843734
Kpnb1	3.29517	3.2535	0.95501
LOC100862435	0.139367	0.4884	0.117222
Pbxip1		0.4694
Ap1g2	1.43347	0.30875	0.26534
Eef1g	16.8184	19.7314	0.592894
Cyp51	2.95077	3.82007	0.746313
Lama2	2.57777	2.16917	0.623405
Clip2	0.0949	0.0998	0.938458
Ahnak	135.838	126.691	0.342702
Tmx3	1.03247	1.054	0.942425
Golt1b	1.13195	0.2996	0.43684
Prdx4	21.9856	14.7338	0.262651
Rab15	3.12833	1.52895	0.353503
Itpr2	0.06155	0.0469	0.700772
Mtpn	4.1453	5.23593	0.625527
Arf5	9.88927	5.9284	0.0908533
Dynlrb1	7.88387	11.3418	0.296593
Dync1i2	0.97665	1.4822	0.797697
Slc27a4	1.5056	1.70567	0.736506
Rac1	23.1553	25.7218	0.653527
Shmt2	5.30677	6.3186	0.494834
Mpv17		0.394
Lpp	1.2717	0.6213	0.475829
Arhgef7	0.9545	0.3508	0.0119243	down
Psma7	12.9154	11.8424	0.371925
Daam1		0.22685
Napg	0.4738	0.46345	0.937353
Zcchc8	0.8966
Clic1	6.13307	8.39123	0.193646
Itgb4	1.68357	2.17337	0.400606
Gm8894	87.9648	91.528	0.878909
Krt222	13.5777	11.2274	0.676084
Ttn	6.6942	5.22023	0.602929
Trim47
Npepl1	0.4419	0.6881	0.541153
Col1a1	1023.29	410.169	0.0960517
Pdlim2	1.13505	3.21347	0.228206
Krt36	49.5095	32.7726	0.117947
Ube2b		3.15405
Synj2bp
Rac3	23.1553	25.0513	0.723434
Ctr9	0.3702	0.3369
Esrp1	0.666167	0.422333	0.0957874
Ap2a2	1.85217	2.96157	0.131253
Ndufa8	0.2427
Vapa	5.359	10.4821	0.0813314
Pfdn2	4.39377	5.45173	0.61686
Ppie	0.3984	0.2775
Srsf11	1.0001	0.877033	0.711359
Slc25a13	1.29857	1.01667	0.35092
Lyve1	0.0999	0.42925	0.0102105	up
Hspb6	9.37063	9.24083	0.981253
Scrn2	0.219133	0.1809	0.487785
Slc1a5	4.1553	0.591467	0.0243451	down
Rps6	29.3925	25.9954	0.626142
Serpinb6c	1.45643	0.628467	0.10574
Rab10	16.563	13.6334	0.496829
Lmnb1	14.8576	9.6674	0.152847
Mylk	1.67797	2.07013	0.400211
Dag1	0.75055	0.5607	0.650652
Acp2
Gss	1.64203	0.5962	0.389936
Mcm5	0.31265	0.5217	0.680375
Pdk2	0.1251
Pdk3	0.3397
Adh6b	25.5761	5.542	0.0183849	down
Hadhb	40.4112	43.2056	0.664244
Eif3a	6.18843	8.2079	0.573046
Ldhb	2.51227	4.248	0.117248
Mllt4	0.293967	0.303467	0.93401
Renbp	1.4828	1.1914
Cotl1	28.4196	48.9306	0.119821
Psma8	4.13253	1.81357	0.0098897	down
Cnot1	0.3387	0.837733	0.0847172
Ptplad1	0.526	0.47275	0.712709
Caprin1	3.0247	2.84843	0.819968
Ptrf	39.479	28.6408	0.151139
Hsd17b13
Gm5908	12.8521	13.6963	0.868086
Ascc3	0.1499	0.2329	0.701828
Psmd2	5.41003	4.2741	0.643923
Eif5b	0.441933	0.561167	0.570375
Hnrnpa2b1	8.34693	11.3418	0.429395
Ctsb	9.51287	7.32873	0.602495
Agpat5	1.3819	2.3463	0.124391
Rab7	11.7421	22.917	0.104946
Hist2h2aa2	36.7135	57.0435	0.0166977
Vsig10	0.1301	0.2176	0.536637
Sec23a	3.01277	2.59893	0.734735
Smarcd2	0.449833	0.606267	0.534248
Hist1h4b	34.7508	50.4544	0.192906
Prkcdbp	7.3489	1.6672	0.131798
Srpx	4.17	2.99633	0.105942
Glrx	6.10563	12.6552	0.389031
Cbx1	0.58315	1.0728	0.0888273
Irf6	0.7086	1.0111
Cpt1a	0.5629	0.3426	0.355997
Eps8l1	0.497267	1.28543	0.44628
Ltn1		0.0194
Ptgr1	12.0566	14.085	0.51356
Vars2
Arhgef12	0.0449	0.0528667	0.831684
Dus4l
Rps13	18.9071	19.0575	0.979223
Dnm3	1.17153	1.4657	0.591532
Pip4k2b	0.2444	0.4158	0.387073
Pgm2	12.2166	11.887	0.918388
Pin4
Rabep1	0.14025	0.0903	0.482239
Usp47	0.056	0.118233	0.522741
Klra20
Tmem109	6.5577	7.10683	0.87326
Arpc1a	0.5068
Rab33b
Myh9	64.0854	78.3056	0.357897
Hist1h2br	17.0421	33.439	0.102242
Tagln2	30.176	22.8658	0.525348
Gm14958	4.2146	4.5162	0.305581
Lbr	0.63625	0.7654	0.845124
F2	1.84463	1.563	0.663463
Tcn2	0.170167	0.5254	0.260813
Asph	2.40753	3.60233	0.559353
Trim25	0.679067	0.854733	0.57545
Clic3		0.057
Sdf2l1	0.9658	1.7094
Leprel2	0.69135	0.401633	0.369463
Arfip1	1.71803	1.37253	0.44484
Exoc8		0.075
Parva	0.262833	0.26535	0.987536
LOC101055909	0.3229	1.26307	0.224783
Jak1		0.1197
Kank2		0.11775
Nedd4	5.06973	5.19793	0.896005
Ncbp1	0.3326	23.5593	0.469658
Lman1	4.43013	9.28973	0.0847877
Capns1	4.80657	5.71817	0.624603
Blmh	85.2216	52.4032	0.557516
Chuk		0.05975
Abca12	0.0753	0.1254	0.829642
LOC101055925	63.6557	53.7977	0.443791
Gm5453	12.8536	13.0204	0.972822
Sgpl1		0.302
LOC101056365	0.3637	0.286933	0.546157
Urm1		2.6364
Bag6	0.716833	0.623267	0.480059
Slc9a3r1	0.8852	1.4654	0.613852
Gm15032	5.13663	2.95533	0.170282
Map1b	0.1338	0.0595333	0.270791
Mtch1		1.1715
Pcdh1	0.1865	0.411033	0.112606
Hadha	27.4464	24.0731	0.500626
Rps21	118.224	131.416	0.637573
Scrib	0.12	0.3437	0.0242245	up
Fam203a	0.2034	0.2442
Gpd1l	0.5411	0.7568	0.305929
Eng	0.5314	0.4071	0.292326
Ubr4	0.06045	0.0762333	0.588021
LOC100046223	2.8125	4.80087	0.237303
Tomm70a	1.1312	1.4732	0.48075
Lig4		0.1479
Rabif		2.54287
LOC100045191	8.1329	11.051	0.429398
Csrp1	0.6255	1.0581	0.509216
Cdh13	2.39343	1.80653	0.557393
Man2c1	0.324333	0.26225	0.381875
Kifap3	0.06055	0.0764	0.642586
Cacnb4
Pin1	1.08173	2.00487	0.295555
Aldoc	0.6018	0.942967	0.575874
LOC100862595	2.65373	3.33875	0.74817
Esyt2	0.1632	0.10415	0.0637191
Arl15	0.4213	0.362
Nptn	15.3981	20.9154	0.227337
Efr3a	0.06285	0.1076	0.169586
Ikbkap	0.129	0.1212	0.879257
Fcgbp	1.0256	0.2752	0.19884
Rras2	0.131
Pex5	0.1945	0.458	0.379696
Xpo1	0.0836667	0.186333	0.0189292	up
Irf2bp1	0.519833	0.1313	0.623425
Aebp1	1.55697	1.46427	0.864474
Fmo1	0.1117
Fxn	1.07535	1.14143	0.885411
Mtch2	1.59727	1.8659	0.484998
Sptan1	27.6231	27.6834	0.982293
Sphk2	0.24625	0.291967	0.256859
Git1	0.3783	0.2397	0.283886
Actc1	492.794	379.022	0.1762
Ppp1cb	7.1087	6.76607	0.908558
Sept9	4.4376	6.085	0.415874
Ndufa5	1.7857	1.916	0.946346
Ide	18.0202	19.8553	0.719153
Uba1	7.91733	9.86987	0.362006
Fasn	16.2833	12.3317	0.109877
Ppp2cb	2.42737	2.21797	0.635425
Pi16	0.822	1.52803	0.55025
Mta2	0.705133	0.810867	0.249055
Hars	2.55683	1.88627	0.329465
Anxa9	4.22597	5.6823	0.629928
Impa1	3.43345	2.73973	0.029188
Aadac	1.24987	1.19347	0.857499
Eif4a1	28.7041	29.2498	0.961975
Fam151b
Ctnnd1	2.05103	2.7194	0.512166
Pvrl2	0.8042	0.28245	0.15086
Agpat4	0.5107	0.36285	0.482725
Dnajc9	2.2245	1.79585	0.563732
Fkbp4	1.23435	0.9027	0.707159
Igtp		0.95925
Stx8	1.45355	1.04487	0.694414
Ggct	3.23937	4.0791	0.51286
Itgb7	0.0654	0.262
Csnk2a2	0.60695	0.5779	0.640234
Parp1
Kif1c	0.0776	0.2223	0.136695
Eif2s3x	0.9098	0.753933	0.751347
Sept8	4.6666	4.99643	0.673021
Psma4	7.19507	5.91493	0.220624
Scn7a
Nploc4	0.5407	0.593867	0.942181
Hspa4	10.5074	11.9642	0.659208
Stam2	1.20537	1.6418	0.0627275
Atp5o	18.768	17.3361	0.668194
Krt14	2174.88	2302.01	0.807011
Mad1l1	0.27505	0.43735	0.639372
2610018G03Rik	0.162267	0.274067	0.00975629
Hist2h4	34.7508	50.4544	0.192906
Acsf2	0.29115
Cep170
Gnao1	0.8227	0.3395	0.334165
Nefl	5.62197	4.5102	0.433835
Serpina3j		0.14695
Ap2b1	1.4214	1.42077	0.998808
Qsox1	0.933033	1.47343	0.589779
Setd7
Ppp2r2a	3.0928	5.3202	0.647405
Clca4	0.4101	0.348933	0.713254
Dhrs4	1.9422	3.6618	0.449306
Lars	0.8652	1.03147	0.679675
Tmf1	0.0739
Dnajb1	0.3909	1.29453	0.583516
Entpd3
Nap1l4	0.6326	0.863867	0.581329
Rpl12	95.8695	84.868	0.542076
LOC101056470	3.7532	3.92057	0.90448
Rab5b	3.14925	2.61137	0.766887
Serbp1	1.31027	2.50613	0.375698
Prkaa1	0.1189	0.1239
Abhd4		0.134333
Ube2n	22.4629	17.8932	0.375936
Idh3g	1.64367	1.78993	0.777039
Ppp2r1b	0.699067	0.644	0.888601
Acat2	0.47865	0.550967	0.838386
Hspd1	21.3237	25.8999	0.342837
Sar1a	9.8378	5.15067	0.0523095
Hist4h4	34.7508	50.4544	0.192906
Tuba1a	36.5464	20.4043	0.0550405
Gm4925	3.44353	3.52593	0.880636
Gm5428	42.9228	46.604	0.803449
Acy1	0.98395	0.642833	0.204392
Hist1h1b	33.0516	29.6486	0.731616
Ecm2	0.083	0.0599
Hexim1	0.4883	0.504667	0.854959
LOC100862431	0.3507	0.547433	0.00758714
Acpp	7.08037	8.1357	0.841159
Dusp14	12.0687	2.5158	0.25919
Tcea1	0.57705	0.86215	0.353352
Scarb2	3.91133	15.451	0.388633
Apob	1.535	1.23995	0.322865
Dhrs7b
Ssr3	2.17387	1.93285	0.768723
Serpind1	0.8026	0.765733	0.913318
Abhd14b	1.5133	0.959767	0.464202
Krt19	140.299	87.008	0.0942787
Gm6988	22.6797	28.5762	0.569725
Aifm1	3.23257	3.83347	0.476341
Srgap2	0.517633	0.275533	0.365859
Ctps2
Atp5a1	352.037	277.288	0.0644542
Alcam	0.972	0.39585	0.257298
Uqcrc2	3.50473	2.0609	0.206882
Cct6b	4.36567	3.7253	0.371067
Taok3		0.162033
Gtf2h1
C6
Gnai1	0.449433	0.318267	0.392431
Gm14517	0.4556	0.46905	0.742629
Vwf		0.0385333
Fam160b1		0.18655
Myh14	7.0733	7.05497	0.99532
Plvap	1.06517	1.30945	0.557331
Gm6462	5.76427	9.95963	0.0775325
Smtnl2	0.2488	0.3546
Acrbp
Far2	2.6623	2.24927	0.668483
Rad23b	2.4623	2.89813	0.650548
Abat	3.43053
Sh3bp1		0.9083
Fam49b	0.4929	0.5154	0.950055
Gm8430	105.95	123.052	0.193454
Hist1h2ad	34.9641	46.1536	0.190916
Actr1a	10.0274	12.3894	0.570801
Myom3	3.49657	3.5549	0.981189
Golgb1	0.3308	0.3399	0.853101
C1qtnf3	6.69347	4.4536	0.240581
Mef2d
Cst3	10.9616	18.1355	0.457245
Gm6987	33.3949	29.5788	0.633581
Elovl4	0.6577	4.24383	0.0086646	up
Gm15118	0.14605	0.18395	0.402231
Hsd17b4	5.63117	5.89457	0.921501
Echdc1	4.8749	2.0675	0.123851
Gm5058	0.757333	1.17167	0.0471681
Serpina3m	8.61483	13.0399	0.252639
Drg1	3.22767	4.70353	0.572611
Cd209b	0.7326	0.514067	0.411566
Mxra7
Rps14	31.9291	31.8574	0.993924
Atp5j2	56.1506	69.4741	0.227276
Nup188	0.0308	0.03
Rpl13	29.0309	29.3596	0.971713
Lamb1	8.42693	6.35947	0.238684
Rab2a	5.17177	6.63933	0.576443
Atp12a	0.3853	0.447167	0.943709
Zcchc4
Actb	616.409	520.238	0.0543903
Npl	1.82327	4.0969	0.248882
Cdh19
Gm6749	13.9985	11.2636	0.674499
Srm	1.82207	2.97277	0.448855
Ppme1	0.9031	0.896667	0.968867
Nup160	0.352	0.207667	0.197032
Usp8		0.0731
Nucb1	4.2459	4.544	0.817592
Arhgef11	0.60225
Dnajb4	1.59893	0.707967	0.108153
Rps9	65.2944	42.3097	0.436682
S100a14	18.4887	15.8111	0.376178
Plcb3	0.802067	0.731633	0.900184
Naalad2	0.1196	0.0839333	0.535048
Scyl1	0.1156	0.1804	0.552826
Tspan8		0.9474
Gstp2	10.3807	7.63217	0.0335153
Hist1h4j	34.7508	50.4544	0.192906
Gda	6.81227	9.97917	0.286474
Kpna1	0.4153	0.1151	0.161029
Arl3	1.9878	1.3566	0.546601
Sh3bgrl	12.5351	16.0453	0.476715
Auh	0.3097	0.206033	0.135586
Suclg2	2.82187	2.54773	0.800112
Nasp	1.10545	1.2149	0.74393
Scara5
Fyn	0.34685	0.261667	0.60799
Actn2	68.9667	61.6128	0.781935
Gm4024	7.70633	11.2543	0.413861
Aldh18a1	0.848433	1.74843	0.348786
Acyp1	9.07797	6.7874	0.558985
Mdh1	64.7761	36.0185	0.223119
Wnk2
Ipo7	0.3257	0.377167	0.685807
Tomm34	0.2588	0.3819	0.0960056
Tmed4	0.9478	0.6775	0.463237
Psmd11	7.98283	5.08633	0.532581
Txndc5	7.97913	11.057	0.600672
Psmd13	7.75077	4.59777	0.176409
Etf1	5.3239	5.72953	0.891602
Gm5621	11.9673	12.6822	0.848834
Lamb3	1.6151	1.6786	0.940076
Snx12	0.58625	0.4703	0.871236
Oplah	2.36227	1.7491	0.755758
Krt10	3467.28	2796.61	0.317766
Hist1h2an	34.9641	46.1536	0.190916
Ewsr1	2.4144	1.80573	0.683392
Ahcyl1	1.03197	1.00277	0.952744
Rtn2	2.39643	5.61345	0.17907
Obscn	0.345433	0.138733	0.225225
Ostf1	2.49207	5.86213	0.026835	up
Cpne7	0.190233	0.112167	0.0458641
Hist3h2a	34.9641	46.1536	0.190916
Sparc		1.457
Nup107	0.0752	0.02655	0.0994674
Gpld1	1.6422	3.11927	0.114807
Krt85	54.8129	27.5969	0.379875
Uggt1	1.22817	0.865133	0.32935
Rap1b	4.6277	7.02017	0.0652881
Gm4916	0.3328	0.3689	0.827688
Idh3b	0.2871	0.22095	0.515557
Rhob	2.28087	3.4878	0.121957
Dnajc11	0.380633	0.2556	0.299789
Myh1	323.629	269.52	0.635018
Tnik	0.0342	0.0876667	0.616458
Mecr	1.2386	2.81037	0.0310508	up
Nup210	0.0841	0.0375	0.370447
Mex3b
Zfp512
LOC100862604	0.66645	1.6122	0.266564
Tpd52	4.879	10.3822	0.116374
Rae1	0.68595	0.67455	0.942919
Tpm2	638.464	581.029	0.765103
Anxa8	18.0261	17.8739	0.976424
Pof1b	7.1181	7.04537	0.910205
Gstm4	9.3141	7.17537	0.0153176
Clta	5.0636	4.52663	0.743702
Selm		6.9395
Lnp	1.35385	0.4052	0.337098
Mmp2	0.486367	0.586933	0.666429
Tmed1	0.7598	0.5077
Fkbp7		0.4045
Med12
Rps24	0.3637	0.286933	0.546157
Gpd2	1.04727	0.450067	0.267863
Hist1h2ba	12.0708	13.7641	0.525796
Hist1h3h	20.0572	15.769	0.635515
C1qb	0.8634	0.4222	0.0329603	down
Sptbn1	10.6568	9.04907	0.401985
Dbi	35.2953	22.071	0.00382568
LOC101056140	3.8531	5.3313	0.21019
Vps52	0.4396	0.264333	0.368439
Tpr	2.88343	2.933	0.959167
Nbea	0.0384	0.00973333	0.261627
Hba-a2	3275.64	3999.59	0.285437
Cnn3	1.87045	2.27277	0.747394
Sdr9c7	8.61727	0.697633	0.259607
Cma1	26.2948	14.3154	0.18312
Ecm1	0.907467	0.5387	0.13558
Arsa	0.832133	0.830667	0.996213
Hint1	54.953	54.331	0.949401
Bckdk
Krt25	535.932	328.083	0.474709
Ikbip	0.7949	2.4147	0.122773
Tubb4b	119.026	109.929	0.171018
Ass1	23.9855	16.5016	0.576747
Thop1	4.10047	2.82517	0.0139802
Ppib	72.1157	97.5465	0.296748
Phyhip		0.4519
Myl12b	9.02247	11.4905	0.63887
Rock1	0.053	0.0337	0.480995
Atp1a4	0.2987	0.718667	0.361345
Dhx15	3.81803	2.33033	0.0592187
Eif4a3	5.0171	4.67823	0.921363
Hnrnpa3	49.1805	55.0266	0.676281
Car13	1.1451	2.3227	0.311101
Eif4a2	11.6824	11.0438	0.876198
Cox5b	10.893	10.9625	0.952235
Murc	0.9728	1.2956
Naa15	0.6688	0.641733	0.940295
Slc38a10
Gyk	0.374533	0.453933	0.530402
Ciao1		0.890933
Eea1	5.07087	2.44373	0.41878
Osbpl8	0.5147
Ppap2b
Armc8	0.1093	0.266067	0.500343
Fermt2	0.90085
LOC101056592	6.95653	6.73663	0.687972
Usp5	5.60883	4.6394	0.490276
H2-Q9	0.438367	0.6843	0.00759359
Ank1	0.2368	0.071	0.104952
Gm5633	0.815933	1.07663	0.588945
Cryz
Timm44	1.20143	1.14243	0.884183
Nt5e		0.0664
Rpl18a	8.43405	5.16693	0.56645
Fbp2	1.83063	0.83725	0.139566
Krt4	87.9015	79.9057	0.740811
Fryl	0.11825	0.0877	0.105499
Cap1	10.6689	19.3182	0.0111107
Gipc1	0.29415	0.243367	0.77439
Pabpc2	2.50773	2.72323	0.828736
Crocc
Abcf2	1.66283	2.17957	0.407002
Atp6v1e1	2.96683	3.21883	0.557881
Mrpl15	1.0161	2.23297	0.0827831
Dnaja3	0.9367	0.7359
Tomm22	3.606	0.78675	0.0327272	down
Setd3	0.2165	0.2345	0.728787
Htatsf1	0.0465
Tbc1d2b	0.112	0.207567	0.347919
Mybbp1a	0.827033	1.07403	0.611314
Svil	0.0276	0.0636	0.223169
Klk7	1.12725	3.01327	0.485005
Eef2	46.2008	51.488	0.620368
Srsf9	0.0784	0.604433	0.0311165	up
Tuba3a	18.43	13.9862	0.0281999
Cog2	0.667033	0.626533	0.871205
Fubp1	3.51667	4.10287	0.703926
Krtap19-5	270.906	94.294	0.428062
Fam49a	1.003	0.48595	0.344416
Unc119b	0.35435	0.46445	0.610102
Gm10362	7.19243	9.95177	0.210176
Ube2i	4.6053	4.50467	0.916979
LOC100504912	10.1041	4.43367	0.150254
Rbm39	1.9928	1.17453	0.442329
Krt79	407.379	395.732	0.9011
Trim28	2.2413	2.87453	0.418231
Dars	2.85237	1.5815	0.405041
Cd109	1.1651	1.17113	0.987833
Otub1	5.5194	7.9087	0.47918
Hdgf	3.1991	2.7724	0.665233
Hnrnpul2	2.9759	2.21483	0.489103
Apmap	1.57333	1.26383	0.493361
Dysf	0.43535	0.1609	0.197867
Uba1y	1.87455	1.6278	0.740414
Park7	1.96917	1.3356	0.280302
LOC630855	85.8631	76.1686	0.543087
Gpatch8
Mup10		0.0702667
Arcn1	1.3737	3.05943	0.00572658	up
Neu2		0.5195
Rab4b	0.62455	0.6644	0.901549
Hist1h4m	34.7508	50.4544	0.192906
Dohh	1.1008	0.722867	0.526944
Snx2	0.9969	1.6411	0.310914
Abi2		0.05
Gm3934	9.9199	7.4947	0.0522735
Fbln1	1.73053	2.0018	0.70461
Pard6g	0.2261	0.11445	0.180203
Pdcd6	7.2223	9.51237	0.466969
Frrs1	0.47225	0.413133	0.803896
Atp6v0c	3.4759	4.0234	0.340834
Rpl7	48.0315	49.1061	0.911103
Naca	19.2646	18.0546	0.926719
Rab14	2.68617	33.3604	0.118486
Mylpf	662.204	676.678	0.958955
Pdhb	5.06967	5.43297	0.862984
Capn11
Col5a3	0.1452	0.129133	0.40032
Rab11a	5.66213	11.6573	0.0156611	up
Iqgap3		0.0777
Ppl	12.9681	14.631	0.667044
Tbc1d17	0.49075	0.686133	0.221404
1700071K01Rik	16.0174	17.7437	0.473371
Srl	6.78657	4.3645	0.290305
Smyd1	0.7637	0.76275	0.998473
Fubp3	1.1882	1.12553	0.921567
Hist1h2ag	34.9641	46.1536	0.190916
2310061N02Rik	2.38697	0.57015	0.477413
Lsmd1	1.0092	1.0861
Ranbp2	0.205867	0.2131	0.938459
Eef1d	17.6377	22.9014	0.249507
Myl6b	8.75283	13.2381	0.0289381
Gna12	2.0188	0.9332	0.0757673
Ubac2	1.04185	2.77037	0.358467
Rpl3	12.0236	11.5346	0.89539
C9	0.3045	1.73133	0.339902
Commd2	0.4316	0.580433	0.53604
Ikbkb		0.0578
Slc25a1	12.5688	11.0238	0.849631
Hist1h3c	20.0572	15.769	0.635515
H2-Ke2	2.3135	1.89603	0.756374
Acaa2	34.7553	28.4046	0.186244
Postn	56.1863	75.5213	0.456019
[truncated: 3,655 more rows]

## Sheet: 4f
p-value	q-value	pathway	source	members_input_overlap	members_input_overlap_geneids	size	effective_size
7.96087e-08	1.28966e-05	Phagosome - Mus musculus (mouse)	KEGG	Mrc1; H2-K1; Atp6v1f; H2-Q4; Fcgr2b; Itga5; H2-Q10; Coro1a; Itgam	16402; 16409; 66144; 14972; 17533; 15007; 15015; 14130; 12721	182	178
1.67211e-06	0.000119387	PRPP biosynthesis I	MouseCyc	Prps1l1; Prps1l3; Prps1	19139; 75456; 328099	6	6
2.21088e-06	0.000119387	Neutrophil degranulation	Reactome	H2-K1; Cyfip1; H2-Q4; Fcgr2b; H2-Q10; Dsc1; Ostf1; Ptprc; Ltf; Rhoa; Mif; Actr1b	19264; 15015; 13505; 11848; 17002; 20409; 14972; 20430; 14130; 17319; 226977; 15007	518	518
1.4163e-05	0.000573602	Tuberculosis - Mus musculus (mouse)	KEGG	Mrc1; Stat1; Src; Fcgr2b; Coro1a; Itgam; Rhoa	16409; 12721; 11848; 17533; 20779; 14130; 20846	180	180
2.17218e-05	0.000703786	Innate Immune System	Reactome	Src; H2-K1; Atp6v1f; Cyfip1; H2-Q4; Fcgr2b; H2-Q10; Dsc1; Ostf1; Ptprc; Actr1b; Rhoa; Mif; Ltf	20779; 19264; 15015; 13505; 226977; 11848; 17002; 20409; 14972; 20430; 14130; 17319; 66144; 15007	882	880
2.88892e-05	0.00078001	Antigen Presentation: Folding, assembly and peptide loading of class I MHC	Reactome	H2-Q4; H2-K1; Pdia3; H2-Q10	14827; 14972; 15015; 15007	40	40
4.23487e-05	0.000980069	Antigen processing-Cross presentation	Reactome	Mrc1; H2-K1; H2-Q10; H2-Q4	17533; 14972; 15015; 15007	44	44
5.93143e-05	0.00120112	Viral carcinogenesis - Mus musculus (mouse)	KEGG	Src; H2-K1; Cdkn1b; H2-Q10; Scrib; H2-Q4; Rhoa	11848; 14972; 12576; 20779; 105782; 15007; 15015	229	225
0.000115157	0.00207282	Immune System	Reactome	Mrc1; H2-K1; Atp6v1f; Cyfip1; Src; Cdkn1b; Fcgr2b; H2-Q10; Dsc1; Ostf1; Ptprc; Actr1b; Pdia3; H2-Q4; Rhoa; Mif; Ltf	19264; 17533; 14972; 226977; 20779; 12576; 20409; 66144; 15007; 15015; 13505; 11848; 17002; 14130; 17319; 20430; 14827	1448	1446
0.000172878	0.00254275	Human papillomavirus infection - Mus musculus (mouse)	KEGG	H2-K1; Atp6v1f; Stat1; Cdkn1b; Itga5; H2-Q10; Scrib; H2-Q4	16402; 12576; 20846; 66144; 14972; 15007; 15015; 105782	362	358
0.000180978	0.00254275	Endocytosis - Mus musculus (mouse)	KEGG	Src; H2-K1; H2-Q4; H2-Q10; Chmp2a; Dab2; Rhoa	68953; 14972; 15007; 15015; 20779; 13132; 11848	273	269
0.000194466	0.00254275	RHO GTPases Activate ROCKs	Reactome	Rhoc; Rhoa	11853; 11848	5	5
0.000204047	0.00254275	Endosomal/Vacuolar pathway	Reactome	H2-Q4; H2-K1; H2-Q10	14972; 15015; 15007	26	26
0.000290863	0.0033657	EPHA-mediated growth cone collapse	Reactome	Src; Rhoa	11848; 20779	6	6
0.000378605	0.00403217	Pertussis - Mus musculus (mouse)	KEGG	Rhoa; Itga5; Cfl1; Itgam	16402; 16409; 11848; 12631	77	77
0.000418827	0.00403217	Pentose phosphate pathway - Mus musculus (mouse)	KEGG	Prps1l1; Prps1l3; Prps1	328099; 75456; 19139	33	33
0.000423129	0.00403217	Regulation of actin cytoskeleton - Mus musculus (mouse)	KEGG	Src; Cyfip1; Itga5; Itgam; Cfl1; Rhoa	16402; 16409; 11848; 20430; 20779; 12631	220	220
0.000499661	0.00449695	Epstein-Barr virus infection - Mus musculus (mouse)	KEGG	H2-K1; Stat1; Cdkn1b; Pdia3; H2-Q10; H2-Q4	14972; 15007; 12576; 15015; 20846; 14827	231	227
0.000539838	0.00460283	RHO GTPases activate CIT	Reactome	Rhoc; Rhoa	11853; 11848	8	8
0.000576748	0.00467165	Antigen processing and presentation - Mus musculus (mouse)	KEGG	H2-Q4; H2-K1; Pdia3; H2-Q10	14972; 15007; 15015; 14827	90	86
0.000834899	0.00636577	Herpes simplex virus 1 infection - Mus musculus (mouse)	KEGG	Src; H2-K1; Stat1; H2-Q4; Srsf9; Pdia3; Itga5; H2-Q10	16402; 20779; 20846; 14827; 14972; 15007; 15015; 108014	459	453
0.000864727	0.00636577	Human cytomegalovirus infection - Mus musculus (mouse)	KEGG	Src; H2-K1; H2-Q4; Pdia3; H2-Q10; Rhoa	11848; 15007; 14972; 20779; 15015; 14827	256	252
0.000916467	0.00636577	Cell adhesion molecules - Mus musculus (mouse)	KEGG	H2-Q4; H2-K1; Ptprc; Itgam; CD90	16409; 14972; 15007; 15015; 19264	174	169
0.000943078	0.00636577	Immunoregulatory interactions between a Lymphoid and a non-Lymphoid cell	Reactome	H2-Q4; H2-K1; Fcgr2b; H2-Q10	14130; 15007; 14972; 15015	100	98
0.00105132	0.00644578	Sema4D induced cell migration and growth-cone collapse	Reactome	Rhoc; Rhoa	11853; 11848	11	11
0.00105132	0.00644578	Gap junction trafficking and regulation	Reactome	Dab2; Src	13132; 20779	11	11
0.0010743	0.00644578	Developmental Biology	Reactome	Src; Itga5; Dsc1; Rptn; Ptprc; Rhoc; Rhoa	19264; 20779; 13505; 11848; 11853; 20129; 16402	362	362
0.0014261	0.00825099	Semaphorin interactions	Reactome	Rhoc; Rhoa; Ptprc	11853; 19264; 11848	50	50
0.0019842	0.010773	Sema4D in semaphorin signaling	Reactome	Rhoc; Rhoa	11853; 11848	15	15
0.001995	0.010773	RHO GTPases Activate Formins	Reactome	Xpo1; Src; Rhoa; Rhoc	11848; 20779; 103573; 11853	120	120
0.00229934	0.0116404	Allograft rejection - Mus musculus (mouse)	KEGG	H2-Q4; H2-K1; H2-Q10	15007; 15015; 14972	63	59
0.00229934	0.0116404	Graft-versus-host disease - Mus musculus (mouse)	KEGG	H2-Q4; H2-K1; H2-Q10	15007; 15015; 14972	63	59
0.00238155	0.0116912	Adaptive Immune System	Reactome	Src; H2-K1; Fcgr2b; Mrc1; H2-Q4; Pdia3; H2-Q10; Ptprc	19264; 20779; 15015; 14827; 17533; 14972; 14130; 15007	536	534
0.00292705	0.013786	Kaposi sarcoma-associated herpesvirus infection - Mus musculus (mouse)	KEGG	Src; H2-K1; H2-Q10; Stat1; H2-Q4	14972; 15007; 20779; 20846; 15015	224	220
0.00297845	0.013786	Yersinia infection - Mus musculus (mouse)	KEGG	Skap2; Src; Rhoa; Itga5	16402; 11848; 54353; 20779	134	134
0.00314173	0.0138628	Purine metabolism - Mus musculus (mouse)	KEGG	Prps1l1; Prps1l3; Urah; Prps1	76974; 75456; 19139; 328099	136	136
0.00316619	0.0138628	Type I diabetes mellitus - Mus musculus (mouse)	KEGG	H2-Q4; H2-K1; H2-Q10	15007; 15015; 14972	70	66
0.00354204	0.0149882	Axon guidance	Reactome	Rhoc; Src; Rhoa; Ptprc; Itga5	19264; 11848; 20779; 11853; 16402	230	230
0.00360828	0.0149882	Nervous system development	Reactome	Rhoc; Src; Rhoa; Ptprc; Itga5	19264; 11848; 20779; 11853; 16402	231	231
0.00395294	0.0160094	Human immunodeficiency virus 1 infection - Mus musculus (mouse)	KEGG	H2-Q4; H2-K1; Pdia3; H2-Q10; Cfl1	12631; 14972; 14827; 15015; 15007	240	236
0.00439706	0.0173737	Asparagine N-linked glycosylation	Reactome	Pmm2; Nans; Pdia3; Arcn1; Copg1	54128; 94181; 54161; 213827; 14827	242	242
0.00454206	0.0175194	Autoimmune thyroid disease - Mus musculus (mouse)	KEGG	H2-Q4; H2-K1; H2-Q10	15007; 14972; 15015	79	75
0.00471392	0.0177594	Bacterial invasion of epithelial cells - Mus musculus (mouse)	KEGG	Src; Rhoa; Itga5	16402; 20779; 11848	76	76
0.00623109	0.0229239	Viral myocarditis - Mus musculus (mouse)	KEGG	H2-Q4; H2-K1; H2-Q10	14972; 15007; 15015	88	84
0.00650726	0.0229239	Tight junction - Mus musculus (mouse)	KEGG	Scrib; Src; Rhoa; Rab8b	11848; 20779; 105782; 235442	167	167
0.00653321	0.0229239	Membrane Trafficking	Reactome	Rab8b; Src; Arcn1; Chmp2a; Copg1; Dab2; Cops7a	235442; 20779; 13132; 54161; 213827; 68953; 26894	500	500
0.00665076	0.0229239	VEGFA-VEGFR2 Pathway	Reactome	Src; Rhoa; Cyfip1	11848; 20779; 20430	86	86
0.00737151	0.0248788	Fatty acid elongation - Mus musculus (mouse)	KEGG	Mecr; Elovl4	83603; 26922	29	29
0.00787557	0.0259502	EPHB-mediated forward signaling	Reactome	Src; Rhoa	20779; 11848	30	30
0.00800933	0.0259502	Fc gamma R-mediated phagocytosis - Mus musculus (mouse)	KEGG	Ptprc; Fcgr2b; Cfl1	14130; 12631; 19264	92	92
0.00845725	0.0264679	Vesicle-mediated transport	Reactome	Rab11a; Src; Arcn1; Chmp2a; Copg1; Dab2; Cops7a	235442; 20779; 13132; 213827; 68953; 26894; 54161	525	525
0.00849587	0.0264679	Signaling by VEGF	Reactome	Src; Rhoa; Cyfip1	11848; 20779; 20430	94	94
0.00892895	0.0272923	Formation of the cornified envelope	Reactome	Rptn; Dsc1	13505; 20129	32	32
0.00971458	0.0291437	Class I MHC mediated antigen processing & presentation	Reactome	Mrc1; H2-K1; Pdia3; H2-Q10; H2-Q4	14827; 17533; 15007; 14972; 15015	293	293
