# Supplementary material for: TEAD1 Enhances Exosome Secretion and Promotes Exosome‐Mediated Tissue Regeneration
Source: Adv Sci (Weinh). 2026 Mar 12;13(25):e14104. doi: 10.1002/advs.202514104 (PMC13137834; doi:10.1002/advs.202514104)
Supplement: Supplementary file 6 — Supporting File 6: advs74490‐sup‐0006‐TableS5.xlsx. [file ADVS-13-e14104-s004.xlsx]

## Sheet: Description
Supplementary Table 5: Proteomic characteristics of cellular and exosomal samples. Related to Figure 6.
Sheet	Description
5a	A list of proteins in the OE-TEAD1 and OE-Ctrl groups in MSCs.
5b	Pathway enrichment analysis of upregulated proteins in OE-TEAD1 MSCs .
5c	A list of proteins in the OE-TEAD1 and OE-Ctrl groups in MSCs-Exos.
5d	Pathway enrichment analysis of upregulated proteins in OE-TEAD1 MSCs-Exos.
5e	A list of proteins in HT22 cells treated with control MSC-Exos and those treated with OE-TEAD1 MSC-Exos.
5f	Pathway enrichment analysis of upregulated proteins in HT22 cells treated with OE-TEAD1 MSC-Exos .

## Sheet: 5a
Symbol	mean_OE-TEAD1	mean_OE-Ctrl	p_value	Sig
Psmd13	7.0552	1.0084	0.177868
Etf1	15.7681	1.22123	0.00204471	up
Gm5621	5.37197	2.1937	0.00999695	up
Arpc2	29.5661	2.1163	0.062446
Psmc6	7.72107	2.21137	0.0155597	up
Krt10	17.0632	473.817	0.002341	down
Hist1h2an	52.585	14.8112	0.304571
Calr	153.46	7.8628	0.00103721	up
Ewsr1	2.47563	0.6049	0.445359
Set	17.0145	3.9427	0.0395752	up
Ahcyl1	6.21307	1.79773	0.00310293	up
Rps6ka2	2.81207	0.3311	0.00067094	up
Ostf1	69.2691	9.20765	0.00617777	up
Hist3h2a	52.585	14.8112	0.304571
Larp4b	1.196
Krt85	3.19113	7.45353	0.497576
Uggt1	14.969	0.187133	0.00685691	up
Idh3b	11.4666	4.26273	0.0692741
Hsd17b10	28.5205	11.119	0.0165913	up
Nup210	11.6059	1.7652	0.0228257	up
Ndufs2	14.3692	5.35873	0.309111
Ndufa4	67.1167	35.4731	0.0179607
Tpm2	26.2121	1.84175	0.00161831	up
Hnrnpm	61.0006	11.6001	0.00617777	up
Eif2s2	2.37867	0.4208	0.358494
Xpo7	5.99617	6.50497	0.882177
Sec61b	11.0837	4.1094	0.00622788	up
Smarca2	6.54297	0.0854	0.409351
Gstm4	8.0465	1.61595	0.00848644	up
Hbb-bh1	5.16427	2.97545	0.113253
Hist1h2bn	178.385	6.74073	0.00381203	up
Hist1h2ba	76.3378	4.89407	0.0116262	up
Gpd2	18.0044	0.4696	0.00700601	up
Hist1h3h	19.2184	0.5895	0.0197586	up
Rps11	18.9198	7.032	0.0948617
Tmed10	83.9795	8.9087	0.00562533	up
LOC101056140	3.2188	0.56745	0.0381276	up
Hba-a2	5242.86	7803.78	0.124725
LOC101056341	259.203	171.174	0.13915
Cndp2	12.8106	0.571	0.00381203	up
Hspa9	87.6848	17.127	0.000180574	up
Gm15501	48.6537	8.90257	0.0161636	up
Krt25	0.773067	11.6229	0.00831716	down
Krt20	1.53797	2.4185	0.0650973
Ndufs1	7.9596	8.52935	0.930042
Tubb4b	356.744	105.799	0.00689123	up
Ass1	16.4238	2.01573	0.0724656
Ppib	115.446	124.42	0.653694
Myl12b	36.5194	13.1239	0.00221288	up
Gm11686	1.9567	0.89425	0.0573782
LOC100505251	3.45947	0.1224	0.073691
Dhx15	22.5061	3.47417	0.0128562	up
Eno3	53.1051	2.47613	0.00246692	up
Eif4a3	9.93457	1.55127	0.0197586	up
Gm19570		568.259
Ndufa9	31.3437	1.71345	0.0172293	up
Eif4a2	61.8326	14.2109	0.0100661	up
Hnrnpa3	146.922	40.5171	0.0126057	up
Elane	8.9544
LOC631966	3.2758	1.40075	0.157253
Usp5	14.7888	0.27975	0.241725
LOC101056592	43.4201	2.7566	0.0881822
Serpina3f	0.5704	0.0979	0.240217
Tubb3	189.263	67.0832	0.00690224	up
H2-Q9	4.3568	0.338733	0.0183197	up
Hnrnpl	12.0062	2.8063	0.0156804	up
Ank1	10.6724	6.69477	0.044903
Timm44	7.32587	5.41893	0.386784
Krt4	0.6494	3.8656	0.1758
Cap1	45.2459	10.6394	0.0628226
Chi3l3	444.977	36.839	0.00310293	up
Tln2	4.33213	1.10587	0.00161831	up
G6pdx	20.9751	1.49393	0.00102055	up
Rab27b	22.8213	0.95505	0.119903
Eif1	3.2758	1.40075	0.157253
Tkt	26.1628	1.5831	0.00926121	up
Nhp2l1	17.9216	1.91203	0.00381203	up
Mybbp1a	20.5206	4.30297	0.0115426	up
Rcc2	4.33073	0.4829	0.126032
Ptma	8.4897	4.4226	0.482893
Eef2	74.2989	37.7202	0.044479
Tuba3a	87.5783	30.2293	0.00381203	up
Krtap19-5		37.7547
Anxa6	71.4148	1.52927	0.00310293	up
Cct8	51.1608	13.4136	0.00161831	up
Hist1h4f	249.225	22.0729	0.00103721	up
LOC101056444	23.8831	11.8421	0.0475981	up
Gnb2l1	52.4789	17.5304	0.0501732
Pyhin1	2.23743	0.80645	0.0693103
Gm10362	6.0084	1.05925	0.0381276	up
Gstp1	36.6975	1.50783	0.00381203	up
Sdhb	57.6641	6.62343	0.00161831	up
LOC100504912	85.4017	46.2792	0.0656439
Rbm39	13.8262	0.5697	0.0119894	up
Gm11810	2.23625	1.022	0.0573782
Krt79	6.81163	85.8555	0.0482182	down
Krt16	2.7341	25.6505	0.000171715	down
Ces1c	1.4084	3.2028	0.113565
Trim28	25.4128	2.91265	0.0241873	up
Dars	14.2573	2.2359	0.00685193	up
Otub1	17.3077	5.2875	0.00552361	up
Fmnl1	7.9354	2.6935	0.203171
Hnrnpul2	10.7032	0.5278	0.177339
Apmap	16.7185	2.5275	0.00381203	up
Mark1
Atp5j	29.7282	10.8474	0.113028
Uba1y	1.88897
LOC630855	19.9084	4.0426	0.0156162	up
Arcn1	17.8943	3.7758	0.0046761	up
Hist1h4m	249.225	22.0729	0.00103721	up
Snx2	6.36993	0.81395	0.0386562	up
Gm3934	11.7877	1.50783	0.00629843	up
Nsun2	13.7492	0.66545	0.224166
Fbln1	2.1213	0.3	0.117732
Lyz2	81.0683	25.4275	0.0878458
Rpl7	130.151	24.4547	0.00116039	up
Naca	7.39797	2.36345	0.133742
Pdhb	10.8109	10.9093	0.992885
Rab8b	17.769	2.84655	0.13442
Elavl1	47.0523	6.4097	0.00372527	up
Trip13	6.25073	0.5597	0.0868643
1700071K01Rik	59.1061	3.44493	0.00364571	up
Ncapd2	10.1702	0.8521	0.00531341	up
Slc25a5	614.281	148.77	0.00161831	up
Srsf5	12.8467	1.93015	0.0216583	up
Uba52	49.9005	17.9512	0.0122148	up
Fgfr3	0.6059	0.2803	0.229938
Serpina3n	0.5704	0.0979	0.240217
Gm6139	15.3091	1.1172	0.0315174	up
Hist1h2ag	52.585	14.8112	0.304571
Krt23		0.214933
Ranbp2	2.20847	0.4388	0.0168911	up
Atxn2l	2.529	1.0304	0.624244
Hp1bp3	17.2698
Eef1d	17.7659	0.986533	0.00375763	up
Ctsd	25.2342	2.1944	0.162793
Myl6b	14.2382	4.4503
Hba-x	1.65705	1.44953	0.725455
Iars	8.46967	0.73885	0.00148239	up
Hist1h3c	19.2184	0.5895	0.0197586	up
Snrnp200	11.2777	4.07967	0.0905492
Acaa2	44.0907	15.6277	0.0529225
Hist1h2bl	178.385	6.74073	0.00381203	up
Idh2	125.243	7.28023	0.000451131	up
Uros	5.3438
Gm5506	141.577	3.0429	0.00942163	up
Arhgef1	8.24407	1.0201	0.0133857	up
Hist1h2af	52.585	14.8112	0.304571
Hist2h2ab	45.7955	12.2916	0.297366
Pold1	3.70413	0.0864333	0.0136759	up
Iqgap1	56.1733	2.8613	0.0101189	up
Lcp2	56.1943	0.607	0.0441064	up
Tubb6	107.699	55.1412	0.00381203
Psma1	3.4947	1.326	0.396236
Cct3	76.6685	9.64477	0.000883327	up
Serpina1b	11.1376	1.57825	0.0397957	up
Gfap	3.36843	7.02713	0.536383
Etfdh	5.86787	0.3354	0.252431
Dhx9	19.0805	1.67883	0.00381203	up
Vdac2	203.314	31.7434	0.000949799	up
Gm7866	24.1077	8.97563	0.0136901	up
Mars	9.90793	5.0313	0.355068
Hsp90aa1	176.79	80.7276	0.0149901	up
Krt72		2.994
Rpl4	84.6976	12.6678	0.000532253	up
P4hb	200.738	7.6726	0.0021737	up
Rpl26	39.059	2.5012	0.124792
Acad9	4.0297	6.5758	0.449307
Ddost	104.326	12.4841	0.00679669	up
Ssr4	69.8812	256.763	0.0974631
Hist1h2be	178.385	6.74073	0.00381203	up
Rps3a1	24.7702	5.3885	0.0228911	up
Krt82	4.5407	0.1457	0.147535
Ctrb1		135.211
Hbb-b2	1415.63	3163.83	0.134585
Ddx39	25.592	3.20427	0.00621303	up
Nup205	3.6061	0.297233	0.000643348	up
Eef1a2	144.758	43.4745	0.033092	up
Gm5576	8.60947	1.4866	0.0339814	up
Vac14	1.06173	0.0749	0.0703325
Cisd2	29.1167	1.4232	0.0630119
Ndufs6	3.61165	0.7499	0.221238
LOC100045924	1.95147	1.314	0.530635
Hspa14	8.04103	0.32065	0.0619588
Rbm25	1.4889	0.738867	0.198905
Map2k1	7.0104	0.69345	0.0515304
LOC100046151	57.4295	11.388	0.000643348	up
Pcnp	3.58235	4.97215	0.0848585
Dbnl	21.6332	1.1082	0.202994
Apoa1	70.8792	709.203	0.00724872	down
Pcbp1	67.4751	30.8723	0.0128562	up
Ehd1	33.2465	3.20317	0.00236916	up
Gspt2	1.2159	0.5347	0.790863
Hist2h3b	19.2184	0.5895	0.0197586	up
Gclm	18.9923	6.648	0.0140038	up
Hist2h3c1	19.2184	0.5895	0.0197586	up
Dad1	65.7201	69.5769	0.893766
Stat1	14.0438	0.158	0.100597
Ppbp	55.1881	9.7796	0.0179607	up
Ganab	23.1385	11.0479	0.0920433
Rpl23	37.0508	4.26667	0.00184153	up
AI314180	4.53353	0.1485	0.000183404	up
Lgals9	7.26295	1.53983	0.0756867
Nap1l1	14.9474	10.3441	0.283276
Ap2a1	5.05297	0.3873	0.0344866	up
Nme1	35.7232	1.1709	0.239689
Cox4i1	124.319	38.0855	0.0619588
Krt78	3.75457	100.631	0.00627898	down
Txnrd2	4.6465
Prmt5	0.381067	0.1749	0.215853
Uqcrb	58.2212	2.6289	0.0227613	up
Syne1	3.42597	0.074	0.0786042
Lum	9.68657	2.80673	0.139588
Gsdmd	2.33453	0.7419	0.349061
Vps29	52.0257	1.9076	0.122027
Myh10	14.9802	2.028	0.00184153	up
Dnm2	5.53503	4.73115	0.555754
Sfpq	14.2063	1.03827	0.0142426	up
Rfc5	16.2607	0.3703	0.0779023
Cdk1	8.06997	7.1081	0.68247
Hist1h2bf	178.385	6.74073	0.00381203	up
Serpina3k	16.7346	2.8556	0.0953129
Tpi1	118.146	8.82453	0.0109596	up
Rpl10l	19.8056	2.3227	0.0320521	up
Ahcy	86.6313	16.7974	0.112552
Nup155	5.2633	0.7619	0.00084699	up
Gm3362	3.5056	0.77435	0.0165913	up
Psmd1	12.197	0.2835	0.00116039	up
Mmp8	21.0338	8.4694	0.157253
Gm10166	8.47337	1.49385	0.0381276	up
Ddx3y	13.7487	2.13743	0.0063727	up
Hist1h3b	19.2184	0.5895	0.0197586	up
Ndufa12	21.9147
Erlin2	7.18063	15.6094	0.635327
Cox6c	61.1749	25.0259	0.0215932	up
Cyfip2	2.11127	0.28655	0.0249	up
Hspe1	233.988	57.9874	0.00901119	up
Ptprc	13.5108	0.7727	0.0129472	up
Slc3a2	11.7495	1.8037	0.047174	up
Tars	3.0185	8.6493	0.0711703
Myl9	13.8625	4.89075	0.062097
Ybx2	2.41307	1.09967	0.137324
Vps25	10.3568	0.4773	0.145655
Efhd2	1.0807	0.83935	0.760256
Serping1	2.1221	17.706	0.00381203	down
Ddx21	12.2278	0.772	0.00696447	up
LOC101056446	1.24193	0.1411	0.0128562	up
Serpinb1a	133.142	42.3439	0.0163198	up
Gm6155	2.81235	1.00055	0.0029852	up
Psmd12	19.2044	2.58213	0.0309735	up
Gnb1	13.83	2.71445	0.269089
Gm5620	175.411	42.5609	0.00207388	up
Rpl7a	15.5936	6.6019	0.0142518	up
Cd63	28.4576	3.7604	0.0179607	up
Ddx39b	25.886	1.2299	0.17603
Ywhab	44.0558	7.02243	0.0858167
Cat	38.4472	1.20767	0.00235775	up
Hspa2	28.8078	1.6833	0.00623761	up
Aldoart2	22.6413	11.2332	0.0179308	up
Trf	26.1709	17.5098	0.188172
Hist1h2ak	52.585	14.8112	0.304571
Krt7	4.47383	9.01057	0.450872
Apoe	6.0808	2.31825	0.145655
Ywhaq	17.0875	4.06647	0.00437077	up
Fermt3	81.4917	11.5853	0.0386925	up
Gm8841	15.3091	1.1172	0.0315174	up
Arf2	22.3999	3.4476	0.002341	up
Gm6625	9.0245	3.5381	0.0410643	up
LOC101056658	104.825	7.57933	0.096313
Dpm1	7.3681	0.4055	0.11359
Ddx3x	17.3245	2.5806	0.00724872	up
1810033B17Rik	18.8687	1.75323	0.0475429	up
LOC675521	1.04077	0.604167	0.148845
Srsf2	5.9867	1.69955	0.0396202	up
Sod1	4.9462	0.8438	0.573166
Tufm	41.5122	6.08133	0.00235775	up
Fga	11.4039	0.47505	0.0546599
Snrpd2	5.0445
Mpp1	14.9158	5.4805	0.0358801	up
Kpna4	1.40975	0.3929	0.672635
Calm2	6.84327	0.5925	0.00726398	up
Hist1h4a	249.225	22.0729	0.00103721	up
Gm10257	16.0153	0.49125	0.0197586	up
Calml3	1.33187	0.1735	0.0327093	up
Anxa3	73.127	6.24337	0.000676567	up
Pgk2	16.6253	3.5646	0.0410643	up
Nefm	2.32087	0.250167	0.00310293	up
Gm4581	15.3619	1.2141	0.0171982	up
Abce1	2.91517	0.235	0.412996
Atp5f1	29.7214	6.59597	0.00161831	up
Prkar2b	2.0279	0.2693	0.183518
Gmfg	12.2696	3.2789	0.747694
Tmed5	26.4093	2.1453	0.445789
Eif5a2	30.1725	13.3122	0.498309
Etfb	162.805	13.313	0.00606248	up
Cisd1		29.5115
Cpne1	11.0673	0.512933	0.0079542	up
H1f0
LOC101056544	18.0739	2.75207	0.00236916	up
Csl	18.5707	3.82573	0.00738127	up
Glud1	60.3556	8.16863	0.0106744	up
Rpl35a	2.23625	1.022	0.0573782
Atp6v1a	33.4832	0.3049	0.0178623	up
Serpina1d	18.4227	4.58663	0.198235
Ina	3.14003	0.338467	0.00310293	up
Hist1h4k	249.225	22.0729	0.00103721	up
Pycard	6.32467
Selenbp1	9.61607	0.91385	0.00221435	up
Pgrmc1	25.7889	5.2783	0.0764937
Cct4	24.3462	5.76533	0.0178623	up
Pygb	9.33037	0.5493	0.17603
Krt1	9.91873	250.618	0.00589289	down
Gm5803	25.3316	7.41593	0.0030685	up
COX2	183.619	20.1764	0.00020643	up
Sdha	20.8993	1.79943	0.00262313	up
Rplp0	129.357	30.7053	0.004793	up
Npepps	13.8973	3.1079	0.0185242	up
Matr3	7.5837	2.6218	0.125946
Grlf1		0.8746
Slc25a21	3.67727	8.5208	0.215883
Rab5a	14.7685	3.2473	0.0222962	up
Tbc1d15	4.72567	0.6309	0.0532625
Ifi47	12.8787	1.33865	0.017918	up
Mcm3	30.8406	2.41233	0.00211787	up
Arpc1b	7.94037	0.6403	0.0161636	up
Eif5	8.22697	0.7784	0.0119894	up
Lancl2	4.24543	3.2535	0.608339
Tuba3b	87.5783	30.2293	0.00381203	up
Rpl23a	3.5056	0.77435	0.0165913	up
Smarca1	0.8066	0.4296	0.264309
Itih2	10.5234	39.0964	0.00241744	down
Cd44	5.9671	1.0207	0.0162371	up
Ptpn6	57.9869	10.7732	0.00161831	up
Pml	4.96183	0.756867	0.00679669	up
Tubal3	7.50287	3.98383	0.057566
Hnrnpc	6.16773	2.05293	0.0496467	up
Ywhag	20.6502	7.21113	0.0122148	up
Ppp2r1a	28.1579	6.0503	0.0103224	up
Alas2	1.59817	0.3494	0.0114871	up
Serpinh1	71.2928	17.7736	0.000883327	up
Rab27a	31.7103	4.839	0.0899938
Actr2	38.8103	0.7462	0.0025069	up
Gm8842	7.75153	1.1172	0.0166679	up
Got2	69.9207	43.2626	0.158795
Comp		1.24393
Thbs1	32.7195	44.1788	0.11359
Gsto2	3.7359	1.42225	0.020776	up
Rps6-ps4	47.0361	19.3915	0.137324
Tnpo1	9.89323	0.4994	0.073584
Gm12657	16.0153	0.49125	0.0197586	up
Mcm6	15.928	3.9942	0.0320075	up
Ap2s1	12.6444	4.6466	0.253332
Mark4
Ppia	141.928	19.035	0.00552361	up
Stfa2l1	2.32297	13.0991	0.00677015	down
H2-Q6	3.07513	0.3226	0.00241744	up
Eif3d	33.6134	1.1745	0.078834
Hist1h2ai	52.585	14.8112	0.304571
Fgg	24.1205	5.20893	0.042019	up
Itgb2	122.19	2.66403	0.00235775	up
Btk	2.81673	0.682767	0.0142256	up
1810009J06Rik	4.1736	650.174	0.435943
Vps35	14.9019	1.31257	0.000411599	up
Hspa5	207.136	9.28113	0.0061106	up
Hist1h4i	249.225	22.0729	0.00103721	up
Adh5	9.14203	24.4174	0.0514723
Krt18	0.8769	8.5786	0.0168047	down
Ctsz	7.13867	2.83273	0.0805255
Uchl3	12.9405	3.19885	0.00587901	up
Krt8	1.14837	1.38603	0.877081
Rpl28	5.15307	1.487	0.0127973	up
H2-T23	0.454333	0.0482	0.132025
Calm3	6.84327	0.5925	0.00726398	up
Lrrc40	2.5858
Macrod1	1.2182	0.6211	0.221296
Pcbp2	15.2215	11.0074	0.659107
Rpa3	2.39883	0.7934	0.185393
Ak3	15.3478	1.69557	0.00906909	up
Chi3l4	116.461	7.06757	5.13276e-06	up
Myl6	79.3938	12.1328	0.0155238	up
Canx	56.9572	4.97077	0.00301593	up
Hexb	24.1792	1.39555	0.0546599
Rab35	75.6463	13.558	0.0933186
Add1	7.11667	1.77965	0.310504
Pcna	14.3796	5.418	0.269089
Hbb-bt	4055.43	11156.1	0.0061106	down
Arpc4	44.0242	11.9107	0.0114871	up
Flnc	5.81097	0.627867	0.000183404	up
H2-L	3.52717	0.142267	0.0543533
Supt16	9.94503	3.01947	0.0725928
Snd1	19.0902	0.688	0.0280564	up
Rps19	30.2755	3.7369	0.0913953
Eef1b2	58.6962	6.3828	0.00262313	up
Alb	845.65	7207.99	0.00480726	down
Dek	9.00357	0.97325	0.0515689
Rps16	29.0238	6.03057	0.0590625
Krt35	2.05683	7.24023	0.0573782
Chchd3	18.7156	3.16475	0.0535476
Hnrnpab	26.1713	4.25967	0.10342
Taf15	4.76773	1.317	0.223033
Usmg5	85.4017	46.2792	0.0656439
Gnb4	10.1752	2.3468	0.365185
Nefh	2.80947	0.302867	0.00310293	up
Ogdhl	9.05963	2.8705	0.053609
Cbr1	11.3033	0.6132	0.0687273
Impdh2	0.665	0.5165	0.735162
Rpl6	30.4847	10.689	0.0414396	up
Itgam	118.683	9.27817	0.00181958	up
Stk24	4.018	0.5606	0.0835107
Ppp1cc	5.1079	3.0817	0.161698
Rdh11	1.0954	0.4168	0.0299869	up
Exosc2	0.4842	0.767	0.291285
Gm6195	2.0334	0.8501	0.139369
Srsf6	13.2787	1.65005	0.0515665
Kctd12	11.2427	3.72545	0.126683
Eif2b4	2.74193	0.6483	0.140301
Rnpep	12.8163	0.872633	0.0163888	up
Ddx5	65.0281	17.4301	0.00246692	up
Sort1	13.7171	0.3031	0.0389399	up
Rps2	15.3091	1.1172	0.0315174	up
Hist1h2al	37.5607	10.5794	0.304571
Cfl1	937.406	238.987	0.00587901	up
Phb	114.013	14.6767	0.0029852	up
Krt84		0.900633
LOC100048410	2.0901	1.8281
Nat10	2.46743	3.806	0.559822
Gpx4	4.3678	0.6149	0.0504226
Ak2	10.7049	0.2083	0.139104
Chmp4b	6.36785	0.3056	0.098981
Prdx3	80.1183	10.5346	0.00906909	up
Mrpl23	12.0852	0.4915	0.337831
Rps25	73.8135	12.0373	0.00973614	up
Gcn1l1	5.72253	0.67425	0.0104461	up
Ssb	96.8526	1.8578	0.679093
Lgals3	99.9097	8.75197	0.0372977	up
Sart3	2.95893	0.1814	0.094715
Gsn	10.865	9.8082	0.801905
Qars	8.7968	0.941933	0.00475043	up
4732456N10Rik	3.92797	7.2569	0.578867
Taldo1	69.5172	7.12977	0.00103721	up
Sh3bgrl3	10.1626	8.06083	0.421669
Wdfy4	1.5476	0.0712	0.144325
Actn1	51.9605	0.771233	0.000457877	up
Gnas	3.69253	0.55695	0.124792
Acat1	46.2916	13.3114	0.197618
LOC101055915	16.7293	5.90023	0.0858565
Sptb	3.5558	2.02003	0.182102
Hist2h2aa1	52.585	14.8112	0.304571
Tln1	34.4816	6.21997	0.000183404	up
Cpa1	23.283	3.2502	0.0725928
Atp1a2	0.912167	0.152867	0.00158125	up
Fam129a	5.8148	0.320267	0.0122148	up
Car1	4.06777	6.03787	0.536608
Serpini2	9.65423	2.7719	0.366774
Atp6v0d1	13.0294	2.78797	0.10342
Pfn1	1395.61	181.738	0.00161831	up
Srsf4	5.02013	1.10295	0.135488
Cltc	59.088	8.53093	0.000183404	up
Pds5b	0.991667	0.0724	0.0927134
Hspbp1	3.77113	0.937	0.316369
Mthfd1	26.1141	58.5768	0.356055
Dock8	5.3075	0.9773	0.0234806	up
LOC100048759	12.2255	5.03457	0.0496826	up
Atp5k	212.383	62.8404	0.0234806	up
Blk	0.911	0.37415	0.129645
Tgm2	2.696	0.5067	0.31654
Abcb10	11.4545	2.32937	0.00339914	up
Erp29	31.9294	1.5262	0.0360017	up
Vim	445.526	8.46527	0.000183404	up
Tada2b		1.4992
Myh11	11.0678	0.858133	0.00236916	up
Arhgef6	4.3921	0.3436	0.187971
Gm14279	2.23625	1.022	0.0573782
Anxa2	202.026	22.8481	0.000281986	up
Acta2	130.353	43.8937	0.0506662
Iqgap2	4.98623	0.25225	0.00757067	up
Gm15483	46.3892	0.434	0.00361866	up
Smc2	42.5784	0.221967	0.27454
Tmed9	28.2379	4.6177	0.000281986	up
Tsn	5.15053	3.5605	0.316369
Ehd3	14.3234	1.93933	0.00364198	up
Hbb-b1	2076.18	4824.14	0.0386562	down
Eif3c	4.8473	0.5826	0.143803
Ndufb10	34.6987	11.8426	0.1758
Ran	58.2291	10.4703	0.0215932	up
Bzw1	20.8982	4.9631	0.0152477	up
Acads	20.9509	2.1943	0.00309011	up
Gnai2	31.8676	2.43643	0.0098491	up
Atp5b	780.642	194.979	0.00370319	up
Ndufa10	18.9778	2.25727	0.00310293	up
Ipo5	13.4928	1.12483	0.0110127	up
Ndufs3	35.0422	10.475	0.00416354	up
Cct6a	37.3182	4.27513	0.000643348	up
Rpn2	54.4122	13.756	0.00333073	up
Cul4b	3.81243	0.1691	0.389179
Hist1h2bg	178.385	6.74073	0.00381203	up
Bcat2	13.7504	0.8612	0.0233391	up
Syncrip	23.3421	0.5602	0.0361003	up
Rpl18	138.08	11.2591	0.00353964	up
S100a9	992.623	142.765	0.000643348	up
LOC100862433	15.8378	3.4497	0.00552361	up
Rpl10	20.547	2.3227	0.0225112	up
Ckap5	2.93337	0.150567	0.0669307
Gtpbp4	4.67057	0.1848	0.206204
Car2	25.3239	9.56897	0.237391
Usp4	1.9543
Ywhah	25.0314	6.93667	0.00521729	up
Ngp	603.849	97.2049	0.00103721	up
Tuba4a	265.59	40.7712	0.000281986	up
Pnp2	3.32283	0.5671	0.0175608	up
Cybb	28.1211	1.88557	0.0185242	up
H2afy	49.2158	2.22725	0.0165913	up
Lman2	28.4178	3.0102	0.04756	up
LOC100047658	8.22697	0.7784	0.0119894	up
Cd177	75.5197	4.9794	0.00161831	up
Lmna	22.7558	1.0433	0.00679669	up
Gm2423	12.5908	2.99637	0.00437077	up
Hk3	31.1042	1.88943	0.00161831	up
H2afj	52.585	14.8112	0.304571
Tubb5	602.99	155.408	0.00222623	up
Flnb	17.9076	0.6099	0.000183404	up
Bub3	2.67077	1.0444	0.409153
Aco2	62.6608	9.07507	0.00862515	up
Cab39	3.59447
Rab11b	24.3046	3.1623	0.07205
Hist1h2bj	178.385	6.74073	0.00381203	up
Gm2274	18.4067	2.0915	0.00412442	up
G3bp1	7.57487	0.5364	0.193885
Capns2	4.73873	1.49895	0.0579922
Anxa7	5.2753	1.1089	0.00651436	up
Hist1h2ac	52.585	14.8112	0.304571
Hist1h4d	249.225	22.0729	0.00103721	up
Oat	34.4947	4.15315	0.048931	up
Numa1	1.75387	0.22555	0.0670438
Hbb-bs	4055.43	11156.1	0.0061106	down
Gm10294	8.16923	1.67715	0.00241744	up
Copg1	7.9324	1.90053	0.0914636
Psmd14	10.2952	4.208	0.272151
Serpina3c	0.7349	0.1113	0.122241
Gapvd1	3.61533	0.25525	0.0739677
Phgdh	37.7603	10.2611	0.0127973	up
Rpsa	33.3246	10.144	0.0216583	up
Wbscr28	6.0803
Sucla2	17.8414	11.0679	0.493141
Aldh1a2	3.48597	0.87885	0.166657
Gm8264	3.5056	0.77435	0.0165913	up
LOC100047429	41.7957	10.3937	0.00552361	up
Gmps	15.5032	0.74255	0.0552166
H2afz	38.5096	17.4956	0.499139
Upf1	6.19763	0.6923	0.179726
Eno1	141.577	3.0429	0.00942163	up
Dnmt1	6.02263	0.569233	0.0162371	up
Vps4b	6.90177	0.4173	0.137324
Slc4a1	65.8281	41.8176	0.090043
Prg2	3519.56	1890.93	0.29641
Hist1h2ae	52.585	14.8112	0.304571
Prdx1	158.051	11.0036	0.0197586	up
Mdh2	335.479	92.4888	0.00552361	up
Hist2h2bb	178.385	6.74073	0.00381203	up
Rpl15	15.3965	1.2141	0.0171787	up
Ppp2r5a	12.0391	1.30285	0.0781401
Rpl17	10.014	1.76545	0.0381276	up
Huwe1	0.880633	0.0182	0.117071
Psmc2	15.8456	1.53243	0.00084699	up
Fgr	5.1767	0.9761	0.05551
Krt40	0.6638	9.51833	0.0197586	down
LOC631040		0.8748
Clns1a	8.00277	7.62323	0.880949
Ppp1ca	20.7343	2.7573	0.402841
Krt81	0.2514	2.94323	0.299311
LOC100504817	5.1338	1.10253	0.0114871	up
M6pr	13.0606	0.9235	0.00628261	up
Lypla2	13.7235	2.0931	0.195835
LOC100505154	5.7841	155.026	0.00627898	down
Uqcr10	118.483	17.8087	0.0197586	up
Dsp		28.5649
Hnrnph1	66.247	12.9355	0.00372469	up
Pdha1	41.7416	20.6028	0.0353024	up
Actr3b	1.89877	0.881633	0.111752
Fn1	6.75003	1.38483	0.0149562	up
Krt34	3.22673	1.04587	0.0225602	up
Col1a2	1.28517	2.06337	0.0348359
Fgfr1	0.608067	0.28125	0.229938
Gstm5	11.1484	2.53607	0.0482246	up
Atp2a2	9.29717	1.55963	0.0280302	up
Mak	0.583767	0.27005	0.229938
Actr3	34.9191	2.64957	0.00552361	up
Rab5c	19.4786	42.4928	0.105735
Gpi1	26.2478	1.43545	0.00658166	up
Csk	7.75937
Rrm2	10.9778	0.690067	0.103434
H2-Q7	4.94477	0.387133	0.0190604	up
Krt42	15.5377	59.1405	0.0262214	down
Gdi2	99.972	14.5679	0.0124663	up
Adss	2.8566	0.7126	0.405123
Eif3e	48.3868	4.02903	0.0023568	up
Ilf3	1.7364	0.68525	0.285423
Eif3h	3.88907	0.6584	0.247303
Csde1	6.42597	2.44023	0.250266
Yes1	2.36457	0.40185	0.0408384	up
LOC100505015	15.8378	3.4497	0.00552361	up
Srp68	7.4966	0.5304	0.0231169	up
Bri3bp	3.95257	26.8901	0.0200458	down
Eps15	0.5776	0.2032	0.355053
Actbl2	84.8242	9.4449	0.0171503	up
Rps27a	49.9005	17.9512	0.0122148	up
Ncln	7.25287	0.2915	0.0805255
Psmc1	56.75	1.13093	0.103976
Eif4g1	16.1606	0.941767	0.000618109	up
Esyt1	35.2122	1.8107	0.001832	up
Ppp3ca		0.83805
Cyb5b	18.526	1.6889	0.00795985	up
Tlk1	1.91797	0.3808	0.0114143	up
St13	7.4045	2.425	0.0386562	up
Hemgn		0.5122
Cnp	9.58157
Ankrd44	11.2321	0.32465	0.0235317	up
Rpl24	48.1726	9.4457	0.222849
Car3	9.9475	7.13157	0.691817
Slc25a31	117.245	35.2985	0.00406146	up
Serpinf1	0.8712	13.0647	0.0342826	down
Gm15776	2.0901	1.8281
Ncapg	12.2056	1.47335	0.0226349	up
Ppp2ca	4.36447	0.3171	0.113214
Hsph1	5.31307	0.76165	0.00181958	up
Aurkb	1.54007
Krt33a	1.52073	1.17373	0.507075
Gm8112	3.00483	0.66375	0.0165913	up
Atp5c1	98.1707	27.1012	0.125946
Hsp90b1	199.078	41.0974	0.00241744	up
Lims1	5.7127	2.7639
Prdx2	35.7332	52.5881	0.09067
Tpd52l2	31.2849	3.37867	0.07205
Smarcc1	1.0989	0.287633	0.145873
Acadvl	31.0785	2.3513	0.147535
Twf1	0.5155	0.5139	0.997251
Hcfc1	1.47813	0.0863333	0.0115512	up
Anxa5	232.449	10.1316	0.00181958	up
Rab8a	8.44465	2.27895	0.0628589
Snca	20.0893	23.4245	0.172363
Cenpi		0.8582
LOC100862468	17.9216	1.91203	0.00381203	up
Glrx5	14.1963	9.292	0.4968
Klb		0.2648
Rps15a-ps5	13.526	2.26625	0.14577
Lck	0.9381	0.434	0.229938
Krt73	3.31323	7.5704	0.474338
Hist1h4h	249.225	22.0729	0.00103721	up
Cand1	17.6408	2.44557	0.00114667	up
Mtap	6.60393	0.5742	0.138062
Top2a	14.5575	0.3138	0.00734217	up
1700009N14Rik	32.7128	6.5321	0.00173158	up
Phb2	62.9418	40.8352	0.0614268
Prdx5	113.886	18.5581	0.00181958	up
Hyou1	15.5974	1.7021	0.00171086	up
Sarnp	3.66077	2.9545	0.442621
Lta4h	51.6627	2.4294	0.0786269
Eif4h	7.17897	9.23303	0.59052
Gm5483		9.26985
Smarcc2	1.49843	0.279233	0.095045
Hp	14.6455	21.6534	0.0354863
Krt6a	13.9137	78.709	0.0556412
Pa2g4	12.9896	1.6436	0.0108765	up
Epb4.2	4.0761	1.13885	0.0628589
Hist1h3f	19.2184	0.5895	0.0197586	up
H2-D1	8.98967	0.3705	0.000858676	up
Atp5h	109.29	14.0169	0.00161831	up
Tpm1	43.3072	2.26865	0.00103721	up
Cyc1	24.6491	4.6945	0.0271499	up
Hectd1	4.53677	0.0447	0.371414
Hspa1b	6.75053	1.15113	0.00235775	up
Eprs	3.59143	0.2454	0.0015153	up
Mgst1	5.0173
Ddb1	1.2415	0.3824	0.441786
Rps6ka3	14.4665	0.2002	0.438836
Rps28	36.3878	11.1359	0.00236916	up
Stt3a	17.6187	1.48487	0.00184153	up
Stfa2	2.32297	13.0991	0.00677015	down
Il16	5.3098	0.62025	0.0143928	up
Hnrnpa0	55.8446	18.7911	0.127544
Pnp	28.5257	0.857233	0.000858676	up
Sumo2	16.4109	8.68633	0.0103182
H2afv	38.5096	17.4956	0.499139
Fth1	84.2498	4.97973	0.0179785	up
Bsg	4.42017	2.71705	0.549932
Sec61a1	5.58153	5.535	0.986092
Asns	12.2287	2.2178	0.0159464	up
Ankrd13a	9.55713	1.5596	0.118916
Pfkm	0.565533	1.2442	0.297103
Hist1h4c	249.225	22.0729	0.00103721	up
Psmd8	5.25013	9.0416	0.092636
Blvrb	67.3405	56.559	0.649305
Scp2	35.8929	3.96013	0.00103721	up
Dld	13.7849	3.96177	0.0179785	up
Ubb	59.8806	21.5415	0.0122148	up
Rfc4	11.0941	0.6438	0.0371734	up
Gnb2	13.83	2.71445	0.269089
Smarca5	4.49133	1.81413	0.0694783
Slc25a37	2.9586	1.2811	0.487212
Rpn1	74.4494	9.96863	0.00250706	up
Gm5848	5.0445
Gm2663	4.1736	650.174	0.435943
Tuba1b	465.45	109.726	0.000281986	up
Vdac1	131.317	31.7149	0.0432053	up
Atp1a3	3.13653	0.1591	0.000281986	up
Gm9234	102.878	13.7851	0.00862515	up
Ckap4	16.8629	1.1562	0.0972206
Psat1	9.6777	1.3485	0.0128562	up
Sfn	12.6422	2.92543	0.00181958	up
Krt86	0.2514	2.94323	0.299311
Trap1	71.8183	21.0355	0.0307144	up
Cct7	28.723	6.17503	0.0115978	up
Ppox	13.1979	3.47923	0.0383551	up
Plin3	12.2236	1.3881	0.0311579	up
Hist3h2ba	168.046	7.07213	0.00310293	up
Vnn1		2.142
Lgals1	141.279	27.9989	0.00235775	up
Smc4	3.1332	0.131533	0.00353672	up
Tlk2	1.61087	0.401067	0.00175334	up
Rprd1b	8.4336	1.5715	0.170908
Flna	34.571	6.55343	0.00179158	up
Pbk		2.2433
Hist1h2ah	52.585	14.8112	0.304571
Mpo	732.738	133.24	0.00103721	up
Psmd5	36.5856	71.5853	0.669347
Pgk1	116.729	19.8858	0.00381203	up
Krt28	0.32085	7.7291	0.0605371
Rbbp7	12.2163	0.2923	0.0100085	up
Magt1	5.82377	0.6	0.358494
Cpb2	12.364	11.7379	0.661663
Sptbn4	0.147833	0.0224	0.04756	up
Pdia6	145.64	6.7667	0.0069135	up
Cdk11b	3.3889	0.4719	0.449307
Ruvbl2	22.0841	9.9875	0.200599
Pbdc1	4.02783	1.1421	0.0309607	up
Serpina1a	11.2801	1.7375	0.0176086	up
Gsto1	65.1346	1.1713	0.0197586	up
Aldoart1	12.4515	5.82963	0.111636
Anp32b	37.8218	11.247	0.0566738
Ptprcap	3.9795	1.175
Gtf2i	3.76403	1.52857	0.0550308
Pdcd6ip	9.3786	1.11745	0.0787112
LOC101056044	2.9851	0.40975	0.0566738
Gm6415		0.6561
Hmgcl	8.241	1.1912	0.0791127
Idh3a	87.5678	8.5755	0.00677015	up
Gspt1	2.40805	0.5174	0.497576
Eif3b	16.8366	0.5942	0.320206
Ruvbl1	18.7533	7.4657	0.0612868
Sympk	2.8258
Rps6ka1	7.6894	0.3407	0.197397
Rfc3	13.4766	1.0539	0.0030685	up
Krt32	0.29875	7.61713	0.0438017	down
Krt13	2.2973	37.398	0.178073
Krt6b	13.9137	77.328	0.0518513
Ndufb3	28.9369	5.6966	0.00418633	up
Lyn	7.45043	0.40185	0.0197586	up
Acss1	3.66613	0.7366	0.171003
Gls	6.50277	0.5759	0.17847
Prep	4.66957	0.31745	0.0142518	up
Tchh		41.7321
Ncf1	24.082	4.60897	0.0614312
Psmc5	16.7402	0.6394	0.134585
Gm10029	2.23625	1.022	0.0573782
Fgfr4	0.6172	0.2855	0.229938
Clic4	14.5169	4.15895	0.233427
Ssrp1	14.2307	0.6194	0.327236
BC100530		0.8745
Ltf	136.659	17.5759	0.00236916	up
Dnttip2		1.5929
Slc2a3	9.71453	11.2401	0.655085
LOC638236	10.8668	3.5373	0.243982
Acsl1	14.192	0.63675	0.0179785	up
Ces1b		1.3448
Tpm3	23.4588	2.5758	0.00310293	up
Tubb4a	306.493	84.9322	0.00412442	up
Smarca4	3.4252	0.1066	0.126037
Hist1h2bk	178.385	6.74073	0.00381203	up
Serpina1e	7.4906	0.185	0.209651
Parvb	6.3089	0.49175	0.0357453	up
Acadm	16.7161	2.91417	0.00236916	up
Decr1	12.2164	1.3361	0.0670438
Hist1h2bq	156.087	5.89813	0.00381203	up
Idh1	37.1463	1.0153	0.0445096	up
Pdia3	199.225	28.5774	0.00246692	up
Khsrp	9.4368	1.20965	0.0599176
Eef1e1	5.136	1.0582	0.0982677
Mmp9	51.3457	9.5188	0.0023568	up
Nop58	6.94237	0.9466	0.185758
Mlec	11.6264	1.3755	0.0340203	up
Syk	8.30523	1.7067	0.0622282
Itga2b	24.5077	1.188	0.0073527	up
Aco1	12.6691	2.0097	0.0107251	up
Sumo3	12.3082	6.51473	0.0103182
LOC100042025	239.256	142.745	0.109135
LOC101056557	161.864	126.973	0.395481
Cyb5r3	68.8838	6.8313	0.0126748	up
Sun2	53.1779	0.576233	0.00726398	up
Psma6	6.69807	0.68335	0.00552361	up
Galk1	14.8445	0.7879	0.0163198	up
Srrt	1.22927
Sec22b	47.2232	2.58937	0.000281986	up
Rars	29.5602	1.117	0.292698
Ehd2	2.56733	0.2583	0.140596
Actg1	363.086	53.0899	0.00381203	up
Eif1b	3.2758	1.40075	0.157253
Sec61a2	1.44975	1.6292	0.877081
Mtdh	9.72043	0.88455	0.00339446	up
Eef1a1	153.074	46.5797	0.0320521	up
Rbm14	12.0831	1.26575	0.00304584	up
Tubb2a	200.323	70.8563	0.00624534	up
Lonp1	14.3345	1.64967	0.00310293	up
Hadh	2.9516	133.87	0.00184153	down
Prpf19	9.91657
H2-Q2	0.3075	0.0440333	0.118761
Ahcyl2	2.17677	1.69107	0.395481
Atp6v1c1	10.2783	0.55915	0.0242165	up
LOC100504863	50.6022	5.4387	0.0165913	up
Hist1h2bm	178.385	6.74073	0.00381203	up
Grhpr	3.13393	0.6457	0.14446
Clptm1	6.93887
Myo1f	14.7785	0.30335	0.0348359	up
LOC100862012	136.897	12.6965	0.0142518	up
2210010C04Rik	53.972	718.5	0.0179785	down
Spta1	1.23643	0.4834	0.413416
Prrxl1		2.514
Ethe1	11.6698	1.9891	0.000524621	up
Itih3	1.7012	5.53753	0.0361003	down
Skiv2l2	2.94863	0.3852	0.0195542	up
Hist1h3i	19.2184	0.5895	0.0197586	up
Tmco1	57.6889	4.49325	0.0128562	up
Picalm	3.5388	1.7244	0.0830139
Ap1s2	3.83353	0.8382	0.134621
Rbbp4	10.6439	0.3077	0.0609414
Mcm7	24.7315	3.44377	0.0299869	up
Pmpcb	6.61053	1.48983	0.252793
Atp2a1	5.77813	0.848	0.00364198	up
Stk25	4.35427	0.8101	0.378957
Arhgdia	28.1907	6.3065	0.00666735	up
Rab18	13.7519	1.3512	0.0171787	up
Hist2h2ac	52.585	14.8112	0.304571
Gm8137	3.5056	0.77435	0.0165913	up
Prss1	999.992	27293.8	0.0327459	down
Anp32e	62.902	24.158	0.00720065	up
Sf3b1	6.4848	0.309567	0.0136901	up
Hspa1l	5.7943	1.24527	0.00523236	up
Prpf8	18.782	0.6334	0.000643348	up
Iars2	8.1172	9.5422	0.856775
Ndufv1	12.5626	4.3383	0.0447962	up
Irgm1	5.72107	0.828733	0.0315174	up
Dync1h1	13.2152	0.999967	0.00161831	up
Nup133	6.536	0.282567	0.00215904	up
LOC101056386	126.947	7.14583	0.00161831	up
Arf3	81.7308	9.04353	0.00757067	up
Stk10	1.12697	0.1011	0.477085
Gm19843	8.8667	6.05173	0.0475429
Pls3	6.7132	2.19507	0.0236063	up
2700029M09Rik	9.84333
Ptbp1	91.0387	5.08225	0.0320521	up
Tubb2b	195.972	70.8563	0.00651436	up
Gm5637	2.3396	0.67585	0.244481
G6pd2	12.6946	1.13837	0.00204471	up
Tubb1	96.5997	51.9547	0.115863
Hist1h2ab	52.585	14.8112	0.304571
Fgb	11.5762	2.74053	0.098981
Ybx1	4.4096	1.43807	0.05551
Ywhaz	57.2431	17.355	0.00969783	up
Cdk2	5.46937	1.89215	0.0745897
Calu	27.6604	2.30877	0.0311579	up
Ckb	14.8393	0.9134	0.150331
Gstm7	7.74153	1.854	0.0171982	up
Ak1	33.0557	4.17267	0.00169455	up
Krt77	0.262667	1.51287	0.320206
Arf4	17.0348	1.0568	0.00103721	up
Ear7	123.64	64.4075	0.0576226
LOC100045999	58.2291	10.4703	0.0215932	up
Aars	13.6024	1.03003	0.00653352	up
Hspa1a	6.75053	1.15113	0.00235775	up
Isca2	6.86903	2.33135	0.0797571
Cdk20	1.06607	0.49315	0.229938
Calm1	6.84327	0.5925	0.00726398	up
Cox7a2	19.8258	18.7046	0.82632
Ubc	37.4254	13.4634	0.0122148	up
Itgb3	5.9492
Dpysl2	10.7142	2.5497	0.13533
Nono	7.2609	4.10153	0.0972206
Cct2	34.5042	13.724	0.00800668	up
Ppp2r4	24.0001	5.18975	0.066985
Myl12a	36.5194	13.1239	0.00221288	up
Cmpk2	8.91493	0.772067	0.0386562	up
Alyref	12.5169	1.9847	0.202867
Nfkb1	1.17637	0.1365	0.402841
Hnrnpa1	71.2408	68.248	0.924955
Anxa11	29.317	3.13213	0.00144875	up
Tardbp	100.651	26.7259	0.0103529	up
Hist1h3e	19.2184	0.5895	0.0197586	up
Rhag	0.79915	1.2222	0.157496
Add3	2.42225	0.344567	0.269089
Stt3b	9.83057	1.0618	0.0327459	up
Ddx4	1.92847	0.400833	0.0095979	up
Kpna3	6.0378
Pacs1	1.21977	0.1367	0.0414549	up
Tpm4	41.3532	0.806	0.0707338
Tfrc	37.9804	30.5034	0.475644
Krt5	13.4483	79.9873	0.0573782
Mcm2	26.9725	3.62807	0.00692721	up
Gstm1	49.3729	4.09707	0.00381203	up
Serpina3g	0.54845	0.0942	0.240217
Pcx	3.9855	0.3796	0.485238
LOC101055815	3.2758	1.40075	0.157253
Gm5409	19.329	341.019	0.0165913	down
Serpina1c	11.2801	1.7375	0.0176086	up
Hist1h1d	9.699	32.1322	0.176123
Hist1h4n	249.225	22.0729	0.00103721	up
Acta1	133.599	44.8756	0.0482182	up
LOC100044627	37.0508	4.26667	0.00184153	up
Gm8994	9.10017	1.55127	0.0250844	up
H3f3a	19.2184	0.5895	0.0197586	up
Mki67	2.25263	0.438967	0.0275375	up
Fh1	26.4804	4.68533	0.0169548	up
Hist1h2aa	43.8208	12.3426	0.304571
Ndufab1	11.104
C4a	1.0288	0.585833	0.144394
Tpt1	47.8371
Capzb	20.3847	10.2866	0.386784
Mat2a	5.95817	0.27365	0.0111855	up
Ckm	248.461	56.1097	0.00116866	up
Vdac3	129.826	16.8261	0.00310293	up
Cd36	10.5347	2.6704	0.0159919	up
Paics	3.39123	1.2262	0.31429
Cad	6.5673	0.151633	0.00020643	up
Urod	28.2112	9.53707	0.042192	up
5430421N21Rik	0.2597	3.04133	0.299311
Ybx3	3.71917	1.40213	0.107309
Eif3l	39.3669	21.9093	0.150897
Hist1h3d	19.2184	0.5895	0.0197586	up
Rtn3	12.2523	3.1502	0.0694461
Snap23	7.80813	1.6201	0.0437415	up
Pros1	1.37977	5.75933	0.00427998	down
H2afx	32.7111	9.9769	0.313498
Akr1b3	24.8386	5.8642	0.00171673	up
Actg2	130.262	43.8937	0.050445
Des	7.33357	1.7812	0.195264
LOC434624	62.724	3.609	0.00173158	up
Rps4x	123.305	20.5595	0.00862515	up
Serpinb1b	16.3868	2.2496	0.0877129
1300017J02Rik		0.1334
H2-Q4	1.8019	0.142267	0.00381203	up
Hdlbp	5.53033	0.5287	0.0115978	up
C3	11.5581	4.7496	0.048737	up
Copa	11.837	0.466367	0.00303307	up
Vcp	48.2607	1.0708	0.00116039	up
Alox15	10.1968	6.2425	0.373439
Pdcd4	6.1439	2.00633	0.0395752	up
Hist2h3c2	19.2184	0.5895	0.0197586	up
Actn4	30.7837	0.3756	0.00744702	up
Nme2	18.8539	1.0645	0.0372848	up
Acadl	79.1705	23.2332	0.00825795	up
Api5	17.1613	3.08377	0.0165322	up
Nop56	6.0008	0.2115	0.0475429	up
Anxa1	872.188	49.8003	0.000618109	up
Dnajc7	3.14373	14.3988	0.386784
LOC100046628	14.5466	0.8565	0.00241744	up
Rps6ka6	0.4053	0.3129	0.340216
Hist1h2bb	178.385	6.74073	0.00381203	up
2700060E02Rik	9.89563	0.51605	0.00682805	up
Alyref2	16.272	2.58015	0.202867
Tceb2	13.1368	11.3525	0.824536
Afm		4.8041
Fabp4	17.0079	14.4538	0.855571
Ern1		0.1057
LOC101055744	14.5507	6.51183	0.00368125	up
Hck	3.86693	0.3679	0.0254739	up
Vars	9.32013	1.08607	0.00302766	up
Ddx46	5.8537	1.18203	0.0256693	up
Uqcrfs1	33.339	4.57813	0.0139844	up
Sec23ip	4.86057	0.5805	0.302742
Usp14	25.6934	9.13983	0.0098491	up
Aqp1	30.8746	29.1237	0.924955
Adk	8.8389	4.72175	0.17603
Hist1h2ap	52.585	14.8112	0.304571
Hk1	7.97297	1.3169	0.183518
Vps26b	2.01467	0.275567	0.0363873	up
BC117090		0.8745
Ddx17	27.2015	3.68033	0.00627898	up
Pygl	15.8954	2.62917	0.00270198	up
Slc29a1	4.69887	2.14283	0.0113765	up
Pgls	39.6654	8.37383	0.0827337
Ilk	31.7546	1.7	0.0194545	up
Aldh1a1	2.53007	3.18545	0.444169
Blvra	21.3858	3.9539	0.0101189	up
Rpl13a	26.6468	4.8504	0.0911633
Slc25a4	200.404	52.1475	0.00161831	up
Stmn1	15.7544	7.9511	0.124792
Vav1	6.47323	0.4656	0.225581
LOC636901	18.8943	3.93633	0.00321255	up
Pls1	4.31307	1.69497	0.118222
Hist1h3a	19.2184	0.5895	0.0197586	up
Ftl1	139.113	12.6459	0.000858676	up
Hist1h3g	19.2184	0.5895	0.0197586	up
Gm9835	8.7003	2.6827	0.760821
Gtpbp1	4.12963	0.24705	0.0262214	up
Krt15	4.33403	27.0075	0.000442416	down
H2-K1	3.132	2.69077	0.782352
Kcnrg		0.3746
Pcyox1	3.7324	1.53575	0.263251
Lyz1	28.5388	19.1872	0.488102
Pgd	83.7726	13.8186	0.00109332	up
Fech	17.7066	10.4497	0.0238197
Mapk1	6.4605	1.41675	0.131997
Tpp2	5.54193	0.1208	0.00163252	up
Gm10051	5.15307	1.487	0.0127973	up
Aldh2	436.953	96.0941	0.00173158	up
Gars	17.9397	21.7432	0.0974631
Ncstn	6.22807	3.1002	0.363532
Ptpn1	8.26673	1.36695	0.118829
Tcp1	30.1891	6.7087	0.0171982	up
Echs1	14.5667	1.42405	0.183628
Krt71		0.6379
Umps	14.0228	0.6678	0.441786
Gm4887	0.6398	0.4905
D1Pas1	13.7582	2.33967	0.0119415	up
Col2a1		0.844467
Pabpn1	7.76757	0.3063	0.314801
Siglec1	15.1377	0.064	0.139304
Cd47	37.7138	5.8291	0.00149357	up
Tk1	19.4107	4.869	0.00377327	up
Hsp90ab1	259.074	227.732	0.720218
Hbb-y	4.36927	3.27305	0.33221
Slc25a3	52.545	10.8975	0.000643348	up
Gm2260	18.4067	2.0915	0.00412442	up
Hist1h2bc	178.385	6.74073	0.00381203	up
Hist2h2be	168.046	7.07213	0.00310293	up
Psmd6	4.5859	0.43155	0.0828213
H3f3b	19.2184	0.5895	0.0197586	up
LOC100047252	9.0212	1.2558	0.0128562	up
Hba-a1	5242.86	7803.78	0.124725
Psmd3	14.3472	1.80147	0.0185168	up
Rpa1	11.6007	4.63443	0.0144941	up
Krt24	0.29875	7.19603	0.0605371
Immt	12.6997	0.828667	0.00161831	up
Rplp1	213.469	38.6509	0.00103721	up
Adssl1	14.1601	13.6295	0.924955
Ogdh	33.847	5.63077	0.0316646	up
Psmc3	15.7378	0.4919	0.111481
H13	41.9575	5.1646	0.0301291	up
LOC100048117	192.563	115.556	0.111752
LOC101056370	136.259	16.9901	0.149496
Edc3	1.05457	0.2177	0.211527
Selenbp2	5.75793	0.91385	0.0127973	up
Ywhae	59.3375	57.133	0.918299
Fgfr2	0.607733	0.28115	0.229938
Sod2	49.992	5.52333	0.0437999	up
Copg2	13.136	0.32645	0.0449132	up
Glg1	4.9586	0.0867	0.318963
Casp3	29.3525	2.13693	0.0956412
Nup93	11.8689	0.7179	0.00969783	up
Nolc1
Nup85	4.4289	0.571	0.293613
Epx	870.057	319.142	0.000936658	up
Prkar2a	3.45523	0.2815	0.105729
Mark2	1.9557	0.5893	0.484188
Gmfb	23.4633	4.5707	0.206635
Aldoa	60.3307	10.4761	0.000385464	up
LOC100862446	139.113	12.6459	0.000858676	up
Aldh9a1	12.9234	3.195	0.00353368	up
Memo1	19.0999	1.9209	0.000759997	up
Gm10237	1.7393	0.7949	0.0573782
Skiv2l	0.559367	0.0803	0.0341066	up
Rnh1	21.9935	2.33183	0.000643348	up
Hnrnpu	38.7832	9.974	0.31429
Ube2m	18.2592	3.6998	0.354874
Npm1	15.2207	0.9004	0.00241744	up
Tuba8	74.4184	6.91497	0.00184153	up
Pnkp	7.58317	0.525733	0.00413951	up
Capza2	22.0005	2.1856	0.0231921	up
Rps3	64.6617	6.05547	0.0327459	up
Wdr1	16.6385	2.75793	0.00926121	up
Fus	48.093	5.06	0.10073
Hist1h2ao	52.585	14.8112	0.304571
LOC100862455	39.216	4.45227	0.00184153	up
Etfa	32.9186	3.9864	0.0279824	up
Pygm	6.14093	1.12997	0.00310293	up
Ppard		8.0593
Hgfac		1.8917
Hist1h2bh	178.385	6.74073	0.00381203	up
Rab11a	22.1515	3.38817	0.0231921	up
Krt75	13.3337	79.12	0.0316379	down
Jup		1.8512
Krt27	0.9211	12.1072	0.00862515	down
Gm8158	3.00483	0.66375	0.0165913	up
Mthfd1l	24.5967	4.8877	0.0150901	up
2610301G19Rik	3.24073	0.39325	0.0386562	up
Kpnb1	24.2274	1.72323	0.00102055	up
Reep5	2.19617	1.12963	0.297366
Aurka	0.15185
Eef1g	43.0953	23.227	0.132136
Ahnak	2.47367	0.20045	0.0190641	up
Prdx4	27.787	2.6553	0.0126057	up
Rab15	25.3169	15.7726	0.0756627
Tuba1c	465.45	109.726	0.000281986	up
Mtpn	17.671	4.44847	0.0225602	up
Ick	0.558433	0.25835	0.229938
Arf5	69.2793	5.9074	0.00666735	up
LOC100505014	5.836	1.5845
Shmt2	50.1373	9.4848	0.00526934	up
Psma7	5.41333	1.74265	0.0161636	up
Clic1	47.2618	53.9981	0.855855
Gm8894	67.4202	9.34447	0.0197586	up
Krt222	2.3069	3.62775	0.0650973
Col1a1	4.41167	3.5358	0.461925
Krt36	0.4561	7.18013	0.0609414
Rps8	48.6537	8.90257	0.0161636	up
Ap2a2	8.88173	0.4161	0.0637096
Try10	19.329	341.019	0.0165913	down
Gm15466	9.0245	3.5381	0.0410643	up
Keap1	0.8366	0.2055	0.0144941	up
Rps6	47.0361	19.3915	0.137324
Lmnb1	11.1258	0.62185	0.033442	up
Dmtn	0.8651	1.07705	0.00624534
Mpst	19.7884	3.50233	0.042801	up
Mcm5	27.2178	12.9416	0.0720362
Pdk3	2.11593	0.7555	0.119904
Eif3f	32.3666	10.3123	0.00892812	up
Coro7	11.1771	4.64147	0.0165385	up
Hadhb	57.9743	16.9363	0.001832	up
Eif3a	28.3619	2.04013	0.0175395	up
Ldhb	4.72017	3.3979	0.0098491
Rpl35		10.5932
Actn3	1.63917	0.1358	0.274574
Cotl1	92.7392	15.4279	0.0061106	up
Gstm2	9.18173	1.854	0.0179308	up
Copb2	7.71613
Psma8	4.07053	1.8767	0.0177402	up
Cnot1	1.68573	0.1005	0.218518
Krt76	2.1631	47.5499	0.157253
Psmd2	12.1805	26.8623	0.54071
Sf3b3	6.82467	3.5119	0.316369
Hnrnpa2b1	221.298	46.1806	0.00121591	up
Rab7	96.756	8.42133	0.00166325	up
Stoml2	17.8654	8.319	0.0327459	up
Hist2h2aa2	52.585	14.8112	0.304571
Cct5	46.2997	14.0596	0.0372977	up
Tmpo	9.35937	3.02745	0.0487404	up
Lsp1	7.84045	3.09505	0.00107142	up
Hist1h4b	249.225	22.0729	0.00103721	up
Pafah1b1	3.6522	0.8882	0.408823
Mcm4	17.8147	1.0746	0.00381203	up
LOC101056305	2.1346	4.1295	0.0566937
Hdac1	7.54603	0.8734	0.0165357	up
Ddx1	5.31493	0.7462	0.0270544	up
Krt31	3.15397	9.71277	0.0316379	down
Mif	97.8079	9.2624	0.0602527
Eif3k	19.4493	3.9851	0.134372
Ldha	194.34	24.0737	0.00381203	up
Gm4963	61.5112	10.0311	0.00973614	up
Rps13	46.3892	0.434	0.00361866	up
Dnm3	2.12087
Pgm2	39.3032	30.8969	0.229478
Mcg1038069	9.42113	0.920933	0.0149901	up
Tm9sf3	7.28423	3.5504	0.0643938
Gpx1	26.8202	8.31125	0.0291317	up
Myh9	156.294	10.5724	0.00020643	up
Srp72	3.48543	1.71993	0.362133
Hist1h2br	156.087	5.89813	0.00381203	up
Tagln2	173.245	15.6473	0.0108416	up
Lbr	62.1852	17.0858	0.0015282	up
F2	472.487	120.476	0.00310293	up
Rps18	56.0589	3.0894	0.0122148	up
Flot2	20.2212	0.2896	0.0956017
Me2	30.2	3.8257	0.0023568	up
Krt17	4.00507	35.1601	0.145655
Cpne3	22.4093	0.279467	0.0105434	up
Itgal	3.74323	0.12935	0.127544
Cpb1	21.4203	2.9902	0.0725928
Timm50	4.6335	1.17217	0.113214
LOC101056619	173.635	52.8168	0.0321309	up
LOC101055909	10.4396	4.1094	0.00879374	up
Mtmr3	3.81607	0.2409	0.0153148	up
Nrd1	1.0763	0.5281
Ncbp1	3.12857	0.769767	0.0546599
Lman1	13.3675	0.4752	0.107027
Rpl22	44.9797	4.8344	0.0165913	up
Capns1	12.9354	1.49895	0.050445
Pacsin2	6.07157	2.42067	0.0220246	up
LOC101055925	15.9757	1.1113	0.014451	up
Fdps	2.8317	0.65935	0.144971
A2m	4.79053	24.0054	0.0359054	down
Bak1	12.8745	3.09283	0.0204237	up
Sdad1		1.8083
Hadha	82.1361	10.9437	0.00175334	up
Rpl8	8.53627	5.6844	0.704369
Pck2	35.9491	3.6664	0.00116866	up
Glipr2	5.98647	1.60297	0.0576226
Gpd1l	14.1765	1.05	0.304571
Ppp3cb		0.77595
Gm6834	46.3892	0.434	0.00361866	up
Nt5c3	8.3113	3.4794	0.228837
Rab2b	8.54783	0.83795	0.151262
Plbd1	9.584	1.1373	0.00109332	up
LOC100045191	215.624	44.9965	0.00121591	up
LOC100862595	2.23625	1.022	0.0573782
Enoph1		0.3077
H2-Q8	3.1502	0.3226	0.00235775	up
Nptn	74.9551	2.0461	0.69653
Rpl14	152.359	62.8182	0.105052
Coro1a	82.4543	2.25725	0.0669307
Gm10071	33.6576	4.66087	0.00256429	up
F5	41.5918	9.6096	0.00221435	up
Ppp6r3	6.95683	1.60973	0.0564381
Xpo1	13.789	1.36633	0.0165322	up
Thbs2	0.427267	0.1422	0.0226349	up
Krt2	6.41063	70.7934	0.13915
Eif5a	54.4478	13.3122	0.226132
H3f3c	19.2184	0.5895	0.0197586	up
Actc1	133.938	44.8756	0.0475981	up
Ppp1cb	10.9407	2.9105	0.47299
Sept9	5.69757	1.81905	0.0439316	up
Ndufa5	1.574	12.0867	0.0866587
Vcl	11.1911	0.7272	0.0205761	up
Uba1	21.965	3.8438	0.00692721	up
Fasn	6.83967	1.4219	0.00462218	up
Ppp2cb	4.36447	0.3171	0.113214
Serpinb6a	11.5661	0.7516	0.128086
Ap1b1	9.01263	1.0051	0.0209827	up
LOC100046048	0.5307	0.130333	0.237391
Eif4a1	160.275	33.1566	0.0121727	up
Erlin1	3.31967	0.572267	0.000883327	up
Dut	32.7663	3.0895	0.122241
Gm9385	55.0544	10.7951	0.222849
Cfl2	59.307	47.1477	0.393248
Txn1	25.6469	5.407	0.0155479	up
Fkbp4	17.6409	0.9572	0.079805
Uchl5	25.746	23.5141	0.91319
Atp1a1	9.50047	0.917733	0.00824683	up
Mrpl12	10.5588	4.1507	0.0309656	up
Hist3h2bb-ps	130.703	5.50053	0.00310293	up
Ncl	112.298	36.5013	0.00831432	up
Ap3b1	5.1331	0.2702	0.563609
Pkm	243.845	17.7309	0.0029852	up
Rfc2	6.15267	2.3668	0.375025
Hspa8	117.686	3.34003	0.00365148	up
Hspa4	8.77797	0.664633	0.0158705	up
Atp5o	41.7957	10.3937	0.00552361	up
Krt14	3.82093	27.3865	0.000936658	down
Lrpprc	9.89063	0.797533	0.0025069	up
Rrm1	13.7115	2.05503	0.0043075	up
2610018G03Rik	22.0148	0.8776	0.325087
Mad2l1	1.95147	1.314	0.530635
Hist2h4	249.225	22.0729	0.00103721	up
Top2b	11.9076	0.1606	0.368159
Lcp1	38.7253	6.8839	0.000183404	up
Nefl	2.8854	0.311	0.00310293	up
Ap2b1	9.79497	0.405467	0.00249743	up
Qsox1	18.9914	0.6576	0.0291317	up
Krt83	0.2292	0.982267	0.669857
LOC100505031	33.3246	10.144	0.0216583	up
Mgst3	38.9799	15.6437	0.104755
Nap1l4	2.98347	3.83663	0.325368
Rpl12	28.4887	4.4918	0.00831716	up
Gapdh	239.256	142.745	0.109135
Rab5b	18.9954	3.2473	0.0165913	up
Ube2n	12.2475	1.19723	0.0149901	up
Ppp2r1b	5.5274	5.0458	0.900801
Hspd1	182.694	69.0447	0.0262214	up
Hist4h4	249.225	22.0729	0.00103721	up
Tuba1a	429.452	106.312	0.000366279	up
Dtymk	3.65393	3.34333	0.880949
Raly	9.59477	1.1519	0.0963827
Gm5428	23.2402	9.45773	0.0725928
Hist1h1b	21.6052	20.6847	0.96709
Rps20	39.5759	12.6374	0.117636
Gng5	2.0901	1.8281
Apob	0.30005	0.7269	0.226132
Ssr3	17.1825	6.0666	0.0552674
Serpind1	5.06273	5.4495	0.918299
Krt19	3.5708	17.4155	0.000183404	down
Rps15a	45.8482	6.4665	0.0144213	up
Gm6988	73.8135	12.0373	0.00973614	up
C4b	1.04077	0.604167	0.148845
S100a8	513.775	11.5757	0.104318
Adpgk	21.9113	1.4771	0.0103224	up
Hnrnpk	174.424	41.5898	0.00161831	up
Atp5a1	644.518	155.044	0.000281938	up
Cct6b	3.17027	0.79515	0.0286785	up
Uqcrc2	15.693	2.68155	0.0389047	up
Dok3	17.21	4.65613	0.0197586	up
Ivd	8.94127	1.42803	0.00103721	up
Vwf	1.80397	0.1034	0.288881
Gm6462	27.2013	24.9689	0.789235
Tecr	21.7652	4.93543	0.00562533	up
Rad23b	2.85733	17.2148	0.0262214	down
Hnrnph3	5.21073	1.1696	0.157253
Saa3		21.7618
Pzp	6.3991	7.84513	0.473715
Tmem173	2.33147	0.338	0.0549408
Fam49b	42.8846	4.1178	0.00679669	up
Gm8430	48.2155	17.9512	0.0136901	up
Hist1h2bp	156.087	5.89813	0.00381203	up
C1qbp	78.9272	13.2027	0.0329883	up
Hist1h2ad	52.585	14.8112	0.304571
Cs	89.2043	12.4299	0.000339945	up
Serpinc1	122.991	74.7827	0.0314288
Nipsnap3b	3.9365
Hnrnpr	12.3287	3.61455	0.248012
Far1	3.8451	0.495333	0.0178623	up
Mark3
Wdhd1	3.48257	0.499	0.229861
Gm15210	0.665	0.5165	0.735162
Hsd17b4	16.4296	1.229	0.00235775	up
Serpina3m	0.62	0.10645	0.240217
Rps14	34.7008	4.4033	0.00757067	up
Atp5j2	207.481	43.8486	0.0389239	up
Nup188	0.972433
Rpl13	33.6576	4.66087	0.00256429	up
Arf1	81.7308	9.04353	0.00757067	up
Rab2a	20.0655	2.43895	0.0202166	up
Msh6	3.7918	0.568633	0.120226
L3hypdh	4.7913	1.68527	0.0383551	up
Actb	363.086	53.0899	0.00381203	up
Msn	19.4711	0.72445	0.0637096
Gm6749	13.7274	0.42105	0.0197586	up
Alox5ap	52.3874	5.0154	0.0581007
Ssr1	95.0758	11.5572	0.00161831	up
Nucb1	18.6517	0.4394	0.31429
Lamp2	29.7729	6.40893	0.364068
Rps9	64.8671	21.1781	0.189119
Eno2	36.2043	2.77527	0.0154983	up
Hist1h1c	10.7767	35.7024	0.176123
Ddx6	8.26443	1.36147	0.150969
Krt33b	1.727	8.26947	0.0360942	down
Add2	1.6028	2.55737	0.835014
Myl1	1.6168	4.62257	0.0920433
Cpox	30.5588	9.98733	0.0432854	up
Abracl	123.724	34.2929	0.00103721	up
Gstp2	17.2334	1.50783	0.0467414	up
Hist1h4j	249.225	22.0729	0.00103721	up
Copb1	25.2586	2.45873	0.00189199	up
Aldh16a1	4.6894	1.2738	0.0619696
Rasl2-9	14.2614	3.6225	0.0898395
Suclg2	19.9086	1.3663	0.139369
Actn2	4.19827	0.3523	0.0222962	up
Fyn	2.2041	0.37455	0.0408384	up
Aldh18a1	13.8325	0.7499	0.00734217	up
Gm4024	26.2906	5.7996	0.0174412	up
Mdh1	29.5215	20.9685	0.232518
Rbbp8nl		1.0227
Acot13	12.716	3.18207	0.0349711	up
Arhgap1	7.21007	1.5217	0.119904
Hkdc1	1.75503	1.3395	0.174743
Psmd11	49.8595	9.51483	0.00284946	up
Paip1
Hmbox1
Pyroxd2
Gm10015	4.2942	0.5	0.065437
Cpsf2	3.40327
Kif13a	0.0573
Bbs1
Dhx8	0.1127
Klhl8
Ccdc22	1.0237
Chml
Atad3a	5.3261
Yars	1.27565
Ndufaf2
Art3
Acap2	0.882333
Cnn2	6.4534
Mid1ip1
Abcb1a	0.147733
Tmem126a
Ing4
Lamp1	39.5527
Ypel5
Htra2	1.9842
Fau	8.12753
Mageb1
Hccs	2.9029
Man1a2
Ehbp1
Tbck
Commd10	0.543
Tollip	2.53523
Lrrc47	2.22837
Trim27
Vamp8	12.5801	6.11875	0.679346
Cpeb3
Wdr63
Xlr5c
Rabl6	0.51915
Gm14525
Pdilt
Hspa12a
Pex12
Alpl	2.7955
Sars	13.5591
Ptbp2	7.20957
Ublcp1	5.51573
Polr2f
1110004F10Rik
Fig4	0.231067
Notch2
Mtx2	1.89937
Tube1
Itgav	1.85363
Acat3
L3mbtl2
Simc1
Mrc1	1.9242
Gm21677
Ccnb1ip1
Gm3685
Arhgef40
Sigmar1	1.0995
App	0.26645
Sycp3
Kdm1a	0.658167
Ipo11	0.338167
Kptn
Katnal1
Zfp212
Gbas	2.26315
Pcbp3	1.28733
Ndrg3	0.4131
Lrrc73
Usp15	5.46023
Cuta
Smc1b
Thrap3	2.27347	0.428	0.22564
Ppm1g	1.28477
Fam173a
Scarb1
Cc2d1b	0.1753
Tmem9
Ttc27	2.5278
Tekt1
1810043G02Rik
Rb1
Tma16
Akr1a1	11.9144
Stk16
Katnal2
Mrps28	2.44223
Acot7	7.08547
Akt1	0.842833
Mvd
Cdk5	0.38795
Aass
Glmn
Lmbrd1	0.5422
Atp1b1	1.54047
Psen2	0.0723
Optn
Mapk7
Mrpl14	4.69865
Bax	19.1538
Irak1	0.0756
Cep290
Rufy1	0.7925
Rbm12b1
Cep41	0.4011
Ubqln2	0.4531
Ndrg1	1.8646
Noc3l
Leo1	1.0556
LOC634339	0.6789
Hnrpll	1.76253
Fam118a
Golga3
Rnaset2b
Magohb	1.31795
Pip4k2c	1.36675
Acsl6	0.2964
Pggt1b
Nt5c	6.65557
LOC640856	1.7272
LOC100044398	0.5402
Lrrc41
Mlycd
Rad9b
Acot6	0.1354	0.1062
Stxbp2	3.24063
Fam162a	1.40455
Zfp106
Gm2005
Rcor3	0.618633
Mael
1110004E09Rik
Ube2h	4.93933
Rap2b	12.8319
Fbxo22	1.19823
Itpa	14.0804
Orc3	0.7118
Ints9	2.5845
Zcchc11
Lsg1	0.2691
Cstf3	0.2472
Catsperd
Ubtd1
Tmod3
Sin3a	1.62427
Pmf1	3.99943
0610007P14Rik
Cops6	3.61757
Cept1	5.0433
Mri1	2.5947
Dda1	3.4277
Eno4
Pja2
Mrpl49
Fam135a
Cmas	1.88993
Ccdc117
Stx2
Sypl
Frzb
Spg11
Ugt1a10	0.484433
Gm2904	8.63627
Asap1	0.468
Basp1	2.3402
Wdfy2
L2hgdh	0.549933
Rbm15	0.0814
2010012O05Rik
Mapre1	5.4902	0.8837	0.019385	up
Ube2c	16.83
Oxa1l	2.267
Pdk1	4.4704
Pex14	1.04367
Syne2
Atp6v0a1	3.59253
Pes1	3.4264
Plxna1
Gm21704
Lrrc6
Mrpl13	3.98575
Osgep	0.2232
Chd7
Hmox2	6.26807
Map2k4
4930506M07Rik
Rtfdc1	2.6369
Als2
LOC100862223	1.5473
Rnaseh2a	23.0497
Stk3	1.544
Actr6
Nup98	3.8904
Mier3
Amh	1.4754
Rab6a	4.7173	0.807	0.0311579	up
Samd15
Aspn
Gm7698	1.5473
Map1lc3a
Psap	25.9439	6.52765	0.0383551	up
1700003M02Rik
Pycrl	5.3249
Wdr43
Gm1140
Tceb1	0.38405
Pithd1
Aoc3
Cops5	1.0239
Cul9
Dtd1
Tmed11
Acot2	1.39697	0.0892	0.285423
Zbed6
Ppat
Mrpl39	4.53357
Ptchd3
Cdh2
Heca
Ift80
Rapgef2
Gm16381
Polr2g
Pycr1	5.99093	3.2051	0.0367325
Dguok	1.01353
Eif4e	3.2476
Swap70
Cpsf6	4.09033
Pdcd5	0.2893
Rbm31y	3.35403
Brap
Hmgcs2	1.0803
Cd2bp2
Gsta3
LOC100045148
Inpp4a	0.846567
LOC101055983
Ino80c
Rab40c
Ano10	12.6578
Pou5f2
Gm8587
Ufsp2	1.42555
Itih4	1.14963	6.7209	0.00703881	down
Tbc1d8
Gga1
Gm13213	0.2757
Pkn2	0.486
Gm364
B3galnt1
Gm8213	12.7674
Mzt2
Ndufb6	10.8198
Myo1c	4.8564
Tmem9b
Pabpc4	5.8391	1.8295	0.145655
Tango6
Eif3j1	1.22025
Zdhhc13	0.7097
Cdc42bpb
Golga7	3.5424
Capn2	2.44503
Eif2s3y	0.934267
S100pbp
Ngly1	1.75743
Rasal1
Habp4
Gm3095
Parp3	0.587833
Myo1a	0.1966
Cyld
LOC100861898
Mios
Acot9	18.4618
Slc25a45
Csnk1g1
Atg7	4.55933
Gm3837	0.2893
Pdgfra
Nhlrc2
Cib1	0.2762
Hist1h1a		17.9154
Stambp
Cth
Angel2	0.3817
U2af2	3.34087
Cdkal1
Kifc5b	0.513
Pex11g
Zyg11b
Acot5	0.1293	0.1014
Alg1
Gpx5	0.54345
Rbm6
Dab2
Ccm2	0.999233
Paxbp1	1.5553
Slc9a6	1.02525
Gtpbp8	62.0523
Atp9a
Fam50b	0.372
Rabepk
Gna14	0.559367
Mrpl2
Slc39a10
Glo1	2.69605
Cgn
Nupl1	1.21507
Spata6
Ndufa7	11.048
Dnajc16
Sap30bp	0.6624
Clps
Parg	0.281967
Pak2	3.9262
Zc3h13	0.1022
Cdc42ep4
Gm4943	1.07057
Dock3
Thbs4		0.6856
Pvr
Dcn	2.6401
Aaas	2.18147
Gm8290	1.20465
Msh2	3.22917
Gm3776	1.92577	2.2884	0.309111
Pkn1	1.56677	0.18905	0.174274
Scoc
LOC101055829	8.03907
Pdzd11
Actl6b
Lamtor1	12.6283
Cog1	0.23325
Skp1a	1.7863
Ppp6c	4.7302
Kctd16
Ube2d3	18.5518	9.6528	0.0841486
Ckap2l	0.0637
Exoc6	0.941267
Gm7671	1.5473
Utp15	0.624233
Pex11b
Gm4064
Mblac2
Caprin2
Katna1
Ssh2	0.216
Hsd17b11	22.0743	2.762	0.0339845	up
Wdr90
Zbtb20
Sec63	0.7932
Ate1	0.90575
Exoc2	0.568967
Gtf2e2
Gm3552	3.6966
Akap8l	0.47895
Gtf2a1	2.41293
Pmm2	9.6706
Rnps1	1.4983
Maob
Usp9y	0.197733
Ttc26
Mettl2
Pgm5	16.6175
Dctn1	2.23507
Mtfp1
Pomgnt1
Rab12
Cdk13	0.0819
Neo1
Wdr82	9.90463
Cbs
LOC100862459	0.41845
Ttc30b
Mavs	0.1309
Reep3
Grpel1	9.54993
Pacsin3
Arfgap3	0.341467
Zfr
Acss2	0.3152
Pgam2	3.9269	3.7248	0.930042
Scfd2	0.4023
LOC100861947	1.1967
Dlg1
Zfp800
Phip	0.0681
Dmrtc2
Tex13
Wdr59
Akr1e1
Nfkbia
Alg12
Mlh1	0.05505
Gm3873	30.3395	1.88305	0.00241744	up
Utp20	0.259767
Dna2
Shroom2
Gm5528	5.90107
Eif2a	1.23657	0.6987	0.70505
Pom121
Gmeb1	0.6893
Ccz1	8.76495
Mettl13	0.138033
Hspa12b
Uba3	2.02717
Capn1	2.619	0.1088	0.155824
Cog8
Slc4a2
Csnk2b	4.75905
Cep97
Ces2g	2.74183	0.4828	0.585528
Tmem14c	3.92027
Senp6
Puf60	1.26743
Grcc10
Sdhc	12.2631	5.2101	0.0262214	up
Atp11b	0.2871
Frmpd4
Nxn
Rtn4	22.946
Ces2f	0.7517	0.5029	0.0168047
Ccdc65
Tpx2	0.4118
Ttll4
Snx9	3.29313
Atox1	9.3652
COX1	5.81725
Gins3
Prkag2	0.5775
Gatad2b	0.2006
Rabggta	0.2913
Polr2j	3.2356
Fbxo7
Cnpy4	3.2235
Crcp
Gm8556	0.276933
Xpo4	0.809533
Pogz	0.191133
Rab23
Kars	2.4059	0.5364	0.244017
Plekhg5
Ubap2
8030462N17Rik
LOC100861615
Ahsa2
Tsen2
Ttk
Larp7	1.07967
Pramel1
Cap2	2.2609
Unc119
A1cf
Coq3
Gm6158	0.9014
Enkd1
Cntln
Snw1	3.0191
Cd82
Cd74	8.33637
Tacc3
4933415F23Rik
Rnaset2a
Get4
Ccdc115
E2f4	1.82835
Coq9	0.797167
Mrps35	0.9526
Rsu1	5.11815
Med1	0.11665
Dnajb14
Tulp2
Anln	14.6096
Eps8l3	0.0473
LOC637553	4.69693
Ptprf
Setdb1
Tia1
Ciapin1	0.503
Mug1	1.3251	0.0496	0.300768
LOC101056348	22.0546
Rap1gds1	5.0347
LOC100505283	4.37567
Iqcd
Gm6251	5.13857
Ndnl2
Ppp4r4
Gskip
LOC100504959	0.93145
Fam178b
Nutf2	9.42573	2.2472	0.417742
Stub1	2.2932
Fmnl3	0.1137
Diap1	6.11277
Gpsm1
Coasy	3.78323
Slc8a2
Cdc23	0.1189
Crip2
Tmco6
Thnsl1
Cdc40
LOC101055690	4.01287
Dpp4	0.349333
Gm6676
Tmem201
Rac2	30.5073	10.5867
Ptcd3	6.24413
Taok2
Mtif2
Lama1
Prkd2	0.4781
Smcr7
March5	5.70517
Lin9
Surf1	0.5327
Gns	2.2175
Dcun1d3
Radil
Dhcr7	2.01983
Aldh5a1
Rpl32	5.13857
Ttc25
Prrc2c	0.501733
Slc27a1
Nosip	0.25515
Uba2	5.1583	0.503	0.0394052	up
Palm3
Acot1	1.3168	0.0969	0.247772
Taf5
Srp9	1.33545
Kif1b
Ccdc93
Pdap1
Cep110
Rpap1	0.2553
Mpp6	2.79175
Rrp15
Fxr1	1.72367
Btf3	3.1608
Ddx19b	1.2592	0.2371	0.0372977	up
Gm3636
Tm9sf2	6.5136
Supv3l1	0.5997
Neurl4
Nt5c3b
Lrch1	0.1304
Palm	3.14553
Hsdl1	2.70587
Mre11a	2.08217
Asl	3.5038
Nsmce2	0.881467
LOC639905	0.6624
Tssc4
Sephs1	1.06643
Pramef8
Gm2030
Ddx41	0.7044
Cul5	1.22497
Gm8618	16.7393
Agpat6
Tprgl	6.4983
D19Bwg1357e	12.5462
Gm3213	3.66173	0.70635	0.0153067	up
Irf3	0.35455
Oas3	3.0737
Exoc1	0.295533
Vrk1	3.6866
Tusc1
Banf1	9.30963
Styxl1
Smarcd3	0.1838
Txlna
Pon1
Cab39l	2.812
Trip10	1.0611
Smndc1
Kctd19
Lyar
Gm8909	0.426233
Psmd10	1.1102
Armc10
Ptges3	12.1621
Slc25a11	14.8036
Glb1l2
A930007A09Rik
Fmo2	1.1725
Vipas39
Tmbim6
D330045A20Rik
Gpx3	32.3147
4930453N24Rik	1.4642
Ncoa7
Pgs1	0.28685
Ndufaf7	0.924
Slc39a7
Spg7
Plin1	0.5901
Bod1l
Ppa1	2.85263
Pcid2
Inpp1	2.30475
Pacrg
Gbe1	4.47503
Angel1
Serpinb6b
Rbm38	0.659233
Fndc3b	0.1746
Exoc5	1.21313
Vat1	12.714
Zfp191	0.8967
Gins1
Mat1a	7.73757
Inha
Plod2	6.9338
Cirh1a	0.5839
Nagk	2.63247
Sppl2b	0.24735
Ppa2	2.23823
9430023L20Rik
4933434E20Rik
Rbms2
Afg3l1	0.590967
Pcm1	0.0999
Sec24a
Hnrpdl	6.8578
Mrpl18	26.5486
Gm5642	1.5473
Fam177a	1.0371
Casp9
Taf7l
Ap4e1
Ints7	0.952033
Bcs1l	0.661433
Drg2	3.36167
Tmem258
4930404A10Rik
Mrps17	6.1554
B3galtl
Galnt12
Zfp451
Pnpla8	0.2047
Cc2d2b
[truncated: 6,632 more rows]

## Sheet: 5b
Category	Term	Count	%	PValue	Genes	List Total	Pop Hits	Pop Total	Fold Enrichment	Bonferroni	Benjamini	FDR
UP_KW_PTM	KW-0007~Acetylation	386	62.4595	1.02007e-120	CYFIP2, RPL4, RNH1, ENO1, ENO2, SMC4, ENO3, RPL6, RPL7, SCP2, PSMD1, DDX17, SND1, HCFC1, MYL6, ETHE1, UQCRC1, RPL27, UQCRC2, RPL28, SET, ABCB7, SHMT2, RPN1, IQGAP1, MRPL12, MTDH, PRDX3, PRDX5, LDHA, HSPH1, CYB5R3, RDH11, PRDX1, SERPINH1, S100A11, GM9234, H3F3B, H3F3C, ST13, H3F3A, ERLIN1, PA2G4, HNRNPL, EHD1, CS, HNRNPM, GLUD1, EHD3, HNRNPK, EHD4, FASN, OGDH, HYOU1, HNRNPC, ARF1, RPLP1, CLTC, PYG…	544	3219	13166	2.90216	2.75418e-119	2.85618e-119	2.55016e-119
GOTERM_CC_DIRECT	GO:0043209~myelin sheath	78	12.6214	2.54459e-80	SLC25A3, WDR1, NDUFA10, CLTC, GDI2, CALML3, ENO1, ENO2, ACTB, ACTG1, GPI1, TUBA1B, TUBA1A, UQCRFS1, NEFL, NEFM, PHGDH, DLAT, NEFH, YWHAG, IDH3A, CCT3, PDIA3, CCT2, HSP90AA1, NME2, SDHA, TUFM, EEF1A1, PKM, CANX, EEF1A2, TCP1, UQCRC1, NDUFS3, VDAC2, VDAC1, UQCRC2, ALDOA, SLC25A5, TKT, INA, UBA52, DLD, PPIA, SLC25A4, PLEC, ATP6V1A, VCP, ATP1A3, DLST, ATP1A2, ATP1A1, HSPD1, PRDX3, RAP1A, UBB, PRDX1, …	596	190	29926	20.6131	1.72014e-77	1.72014e-77	1.31555e-77
GOTERM_CC_DIRECT	GO:0005829~cytosol	272	44.0129	7.24515e-73	RPL4, EIF4A1, RNH1, AHCYL1, PREP, KEAP1, ENO1, ENO2, SMC4, ENO3, RPL6, ACTB, RPL7, CCT6B, RPS14, LGALS3, PNP, LGALS1, PPP2R1A, RPS18, FTH1, LONP1, CPNE1, VPS35, CPNE3, RPS10, RPS13, DDX17, RPL23, RPL22, AP1B1, TALDO1, GTPBP1, SND1, BTK, RPL27, PFN1, UBA52, RPL28, ALDOART2, MTMR3, SET, PNP2, DHX9, RPN1, VPS26B, GVIN1, PRDX3, PRDX5, LDHA, PRDX4, HSPH1, CYB5R3, SNX2, PRDX1, PCBP1, SFN, SNX5, GSTM4, …	596	4458	29926	3.06359	4.89772e-70	2.44886e-70	1.87287e-70
GOTERM_CC_DIRECT	GO:0005737~cytoplasm	324	52.4272	1.84307e-70	CYFIP2, RPL4, EIF4A1, RNH1, AHCYL1, EIF4A3, PREP, KEAP1, CALML3, ENO1, MKI67, ENO2, RPL6, ACTB, RPL7, UBE2L3, RPS14, LGALS3, PNP, SCP2, PPP2R1A, RPS18, RPS6KA2, FTH1, CPNE1, VPS35, CPNE3, RPS10, RPS13, DDX17, ACTN2, ACTN1, RPL23, RPL22, TALDO1, ACTN4, SND1, HCFC1, ETHE1, BTK, RPL27, TLN2, PFN1, TLN1, UBA52, RPL28, SPTBN4, MTMR3, SET, SHMT2, CTBP1, PNP2, DHX9, NCAPG, IQGAP1, IQGAP2, GVIN1, MTDH, M…	596	6404	29926	2.54036	1.24592e-67	4.15306e-68	3.17623e-68
GOTERM_MF_DIRECT	GO:0005515~protein binding	296	47.8964	9.17002e-65	CYFIP2, RPL4, EIF4A1, AHCYL1, KEAP1, ENO1, SMC4, ACTB, UBE2L3, LGALS3, LGALS1, SCP2, TRIM28, PPP2R1A, RPS18, RPS6KA2, PSMD3, CPNE1, PSMD1, VPS35, TMPO, DDX17, ACTN2, ACTN1, RPL23, AP1B1, TALDO1, ACTN4, SND1, HCFC1, NUP93, AFG3L2, MYL6, UQCRC1, VDAC3, BTK, VDAC2, VDAC1, TLN2, UQCRC2, PFN1, TLN1, H2-D1, SPTBN4, RPN2, ABCB7, CTBP1, DHX9, RPN1, IQGAP1, MTDH, C3, PRDX5, LDHA, PRDX4, HSPH1, CYB5R3, PRD…	593	5577	29110	2.60543	9.23421e-62	9.23421e-62	8.0146e-62
GOTERM_CC_DIRECT	GO:0005739~mitochondrion	146	23.6246	5.54314e-49	TXN1, NDUFA10, CPOX, MPO, RPS14, SCP2, FTH1, LONP1, VPS35, CPNE3, ACSL1, ECH1, CYBB, ACOT13, SDHC, SDHA, SDHB, SND1, TUFM, AFG3L2, ETHE1, GPD2, UQCRC1, VDAC3, VDAC2, CMPK2, VDAC1, UQCRC2, ATP6V1A, UQCRB, SHMT2, ABCB7, DDX1, AK3, MRPL12, PRDX3, PRDX5, LDHA, PRDX4, CYB5R3, UBB, PITRM1, PRDX1, PSAP, CYC1, NDUFV1, PCK2, HSPA9, MPST, TRAP1, GSTM2, GSTM1, PDHA1, HSPA5, HSPA4, IDH1, IDH2, IRGM1, PYCR2, …	596	1813	29926	4.0435	3.74716e-46	9.36791e-47	7.16451e-47
UP_KW_CELLULAR_COMPONENT	KW-0963~Cytoplasm	308	49.8382	2.01245e-40	CYFIP2, RPL4, RNH1, AHCYL1, EIF4A3, PREP, KEAP1, ENO1, ENO2, SMC4, ENO3, RPL6, ACTB, RPL7, CCT6B, UBE2L3, RPS14, LGALS3, PNP, LGALS1, SCP2, PPP2R1A, RPS18, RPS6KA2, FTH1, CPNE1, VPS35, CPNE3, RPS10, RPS13, DDX17, ACTN2, ACTN1, RPL23, RPL22, TALDO1, ACTN4, GTPBP1, SND1, HCFC1, ETHE1, BTK, RPL27, TLN2, PFN1, TLN1, UBA52, RPL28, SPTBN4, MTMR3, SET, SHMT2, CTBP1, DHX9, IQGAP1, VPS26B, GVIN1, MTDH, PR…	548	5424	18521	1.91918	9.05603e-39	9.05603e-39	6.64109e-39
GOTERM_MF_DIRECT	GO:0005524~ATP binding	123	19.9029	2.66872e-39	EIF4A2, EIF4A1, EIF4A3, ATP12A, MKI67, SMC4, ACTB, CCT6B, UBE2L3, ACTG1, RPS6KA2, LONP1, GM5576, DDX17, ACSL1, AFG3L2, BTK, VDAC2, CMPK2, VDAC1, D1PAS1, ATP6V1A, DDX5, VCP, DDX4, ABCB7, DHX9, DDX1, AK1, AK3, HSP90B1, HSPH1, PGK1, MYH11, PGK2, MYH10, HSPA9, LYN, HSPA8, TRAP1, YES1, HSPA5, HSPA4, ASNS, HSPA2, EHD1, CCT6A, GLUD1, ATP4A, EHD3, EHD4, UBE2N, UBA2, UBA1, HYOU1, ALDH18A1, UBE2K, EIF4G1, …	593	1544	29110	3.91062	2.68741e-36	1.3437e-36	1.16623e-36
GOTERM_MF_DIRECT	GO:0042802~identical protein binding	139	22.4919	1.95674e-36	AHCYL1, ITGA2B, CPOX, KEAP1, ENO1, ENO2, ENO3, ACTB, RPL7, ACTG1, PNP, LGALS1, SCP2, FTH1, LONP1, CPNE1, TMPO, PDIA3, ACTN2, TPM2, RPL22, TPM1, TALDO1, HCFC1, EEF1A1, ETHE1, NCL, BTK, VDAC1, H2-D1, VCP, SHMT2, ABCB7, PNP2, CTBP1, AK3, UAP1, PRDX3, PRDX5, LDHA, PRDX4, SNX2, PRDX1, ESD, PSAP, PACSIN2, SFN, MYH10, GSTM4, MPST, GSTM2, GSTM1, ST13, IDH1, FN1, ASNS, EHD1, CS, BHMT, EHD3, HNRNPK, FASN, …	593	2076	29110	3.28681	1.97044e-33	6.56812e-34	5.70063e-34
GOTERM_MF_DIRECT	GO:0016887~ATP hydrolysis activity	62	10.0324	9.75453e-34	DDX3Y, EIF4A2, EIF4A1, DDX3X, DDX46, MCM7, EIF4A3, ATP2A2, ATP2A1, ATP12A, SMC4, ACTB, CCT6B, ACTG1, DHX15, LONP1, CCT3, DDX17, CCT2, RFC3, HSP90AA1, RFC4, AFG3L2, DDX19A, TCP1, MCM3, MCM4, MCM6, D1PAS1, MCM2, ATP6V1A, DDX5, VCP, DDX4, DHX9, ABCB7, DDX25, DDX1, ATP1A4, DDX21, ATP1A3, ATP1A2, ATP1A1, HSP90B1, CCT8, CCT7, CCT5, CCT4, HSPA9, TRAP1, DYNC1H1, HSPA8, HSPA5, HSPA1L, HSPA2, CCT6A, ATP4A,…	593	422	29110	7.21218	9.82281e-31	2.4557e-31	2.13137e-31
GOTERM_CC_DIRECT	GO:0032991~protein-containing complex	88	14.2395	1.39232e-33	TOP2A, ARF1, CLTC, ATP2A2, KEAP1, ILK, AP2A1, ACTB, ACTG1, HK3, TUBB5, XPO1, SCP2, TRIM28, YWHAQ, ANXA6, CD36, HSP90AA1, ANXA1, ANXA2, RPL23, CAD, TPM1, ACTN4, YWHAZ, MMP9, HCFC1, ACTA1, CANX, CAT, MYH9, VDAC1, ALDOA, PPIA, VCL, KPNB1, CD44, LTF, CD63, VCP, DNMT1, SET, RPL10, GSTP2, DHX9, HDAC1, GSTP1, ATP1A3, ATP1A2, ATP1A1, IQGAP1, HSP90B1, HSPD1, ZMPSTE24, MYL12B, C3, PRDX3, HSPH1, SNX2, PSAP,…	596	937	29926	4.71569	9.41205e-31	1.88241e-31	1.43965e-31
GOTERM_MF_DIRECT	GO:0005200~structural constituent of cytoskeleton	32	5.17799	1.31234e-32	SPTBN4, ARPC1B, TUBA3B, TUBA3A, ACTG1, LMNB1, TUBA1C, TUBA1B, TUBB5, TUBA1A, TUBB3, LMNA, NEFL, NEFM, NEFH, ACTR3, ACTR2, TPM2, TPM1, ARPC4, ACTN4, TUBB4B, TUBB4A, TUBA4A, TUBB2B, TUBB2A, ARPC3, VIM, TLN2, TLN1, TUBA8, PLEC	593	76	29110	20.6692	1.32153e-29	2.64305e-30	2.29397e-30
GOTERM_MF_DIRECT	GO:0140662~ATP-dependent protein folding chaperone	23	3.72168	2.05423e-31	HSPA9, CCT3, CCT2, TRAP1, HSPA8, HSP90AA1, HSPA5, HSPA1L, HSPA4, HSPA2, HSP90B1, CCT6B, HSPD1, CCT6A, HSPH1, TCP1, HYOU1, CCT8, CCT7, CCT5, HSPA1B, HSPA1A, CCT4	593	30	29110	37.6352	2.06861e-28	3.44769e-29	2.99233e-29
GOTERM_CC_DIRECT	GO:1990904~ribonucleoprotein complex	50	8.09061	2.89305e-31	RPL4, TOP2A, EIF4A3, RPLP0, ELAVL1, RPL6, ACTB, RPL7, ACTG1, RPS4X, RPS14, SYNCRIP, XPO1, RPS18, CPNE1, GM5576, RPS13, DDX17, RPS8, RPL23, RPL22, ACTN4, HNRNPH1, NCL, RPL27, UBA52, DDX5, DDX4, DHX9, DDX1, IQGAP1, RPS15A, PCBP1, RPS3, RPS2, RPL18, RPS27A, HSPA8, HNRNPA3, NPM1, PA2G4, LRPPRC, HNRNPL, HNRNPM, RPS25, HNRNPK, RPS3A1, HNRNPA2B1, HSPA1B, HSPA1A	596	285	29926	8.80902	1.9557e-28	3.25951e-29	2.49285e-29
UP_SEQ_FEATURE	CROSSLNK:Glycyl lysine isopeptide (Lys-Gly) (interchain with G-Cter in SUMO2); alternate	58	9.38511	3.14081e-31	TOP2A, EIF4A1, RPLP0, ENO1, MKI67, ENO2, LMNB1, RPL7A, TRIM28, YWHAQ, RPS18, ARHGDIA, PSMD3, PHGDH, DDX17, RBM14, ANXA1, ANXA2, ANXA5, RPSA, DDX19A, SFPQ, PKM, NCL, ALDOA, PFN1, PPIA, DDX5, PSMD12, DNMT1, HDAC1, DDX1, RPN1, LDHA, PRDX1, LMNA, RPS3, RPL13, FLNA, RPS2, RBBP7, SF3B1, RANBP2, HSPA8, HNRNPA3, NPM1, PML, HNRNPM, HNRNPK, RPS3A1, HNRNPA2B1, UBA2, CALM3, HNRNPC, VIM, CALM1, CALM2, RAN	572	322	22194	6.98895	5.86389e-28	5.86389e-28	5.5184e-28
GOTERM_MF_DIRECT	GO:0003723~RNA binding	77	12.4595	8.49671e-29	DDX3Y, RPL4, EIF4A2, EIF4A1, DDX3X, AHCYL1, DDX46, EIF4A3, HDLBP, ENO1, MKI67, ELAVL1, RPL6, RPL7, RPS4X, PTBP1, RPL7A, RPS14, SYNCRIP, XPO1, RPS18, DHX15, CPNE1, RPS10, RBM14, RPL22, SND1, PSMA6, DDX19A, SFPQ, HNRNPH1, NCL, SRSF2, GM6139, SRSF5, UBA52, D1PAS1, DDX5, DNMT1, DHX9, DDX25, DDX1, RPL12, DDX21, SAMHD1, PRPF8, HSP90B1, PCBP1, RPS3, RPL13, RPS2, RPL15, RBBP7, RPL18, RPS27A, SF3B1, RANBP…	593	817	29110	4.62654	8.55619e-26	1.22231e-26	1.06088e-26
GOTERM_CC_DIRECT	GO:0005840~ribosome	38	6.14887	2.59485e-28	RPL4, RPL10, RPL12, RPLP1, RPL10L, RPLP0, RPL6, RPL7, RPS4X, RPS14, RPL7A, RPS15A, RPS18, RPS6KA2, RPS3, RPL13, RPS2, RPL15, RPS27A, RPL18, RPS10, RPL17, RPS13, RPL23, RPL22, RPSA, RPL23A, EEF1A1, PSMA6, RPS25, RPS28, RPS3A1, CANX, RPL27, CALR, RPL28, UBA52, EIF4G1	596	164	29926	11.6344	1.75412e-25	2.50588e-26	1.91648e-26
UP_KW_PTM	KW-1017~Isopeptide bond	159	25.7282	1.54267e-27	RPL4, EIF4A2, EIF4A1, RPL10L, EIF4A3, ENO1, MKI67, ENO2, BZW1, RPL6, EEF1B2, RPS14, TUBB5, TRIM28, RPS18, TUBB3, ARHGDIA, CFL1, PSMD3, RPS10, RPS13, TMPO, DDX17, RPS8, CYBB, RPSA, SND1, HCFC1, EEF1A1, NCL, VDAC3, VDAC2, VDAC1, TAGLN2, PFN1, PPIA, D1PAS1, UBA52, RPL28, DNMT1, DDX5, PSMD12, VCP, SET, PSMD11, RPN2, DHX9, CTBP1, DDX1, RPN1, LDHA, UBB, PRDX1, PCBP1, UBC, GM9234, HSPA8, HSPA5, FN1, IRG…	544	1602	13166	2.40209	4.1652e-26	2.15973e-26	1.92833e-26
GOTERM_CC_DIRECT	GO:0022626~cytosolic ribosome	33	5.33981	2.21128e-27	RPL4, RPL10, RPL12, RPLP1, RPLP0, RPL6, RPL7, RPS4X, RPS14, RPL7A, RPS15A, RPS18, RPS3, RPL13, RPS2, RPL15, RPS27A, RPL18, RPS10, RPL17, RPS13, RPS8, RPL23, RPL22, RPSA, RPL23A, EEF1A1, RPS25, RPS3A1, ETF1, RPL27, RPL28, UBA52	596	118	29926	14.0422	1.49483e-24	1.86853e-25	1.42904e-25
UP_KW_DOMAIN	KW-0809~Transit peptide	64	10.356	3.38386e-27	ALAS2, SLC25A3, NDUFA10, CPOX, ETFA, ALDH2, ACADL, C1QBP, LONP1, UQCRFS1, ME2, DLAT, ACADM, ACADS, HIBCH, IDH3A, ECH1, SDHC, SDHA, SDHB, FH1, TUFM, HADHB, HADHA, AFG3L2, NDUFS7, ETHE1, IVD, GPD2, UQCRC1, NDUFS3, CMPK2, UQCRC2, DLD, BCAT2, STOML2, OAT, SHMT2, ABCB7, DLST, MRPL12, HSPD1, PRDX3, PRDX5, MTHFD1L, PITRM1, CYC1, NDUFV1, PCK2, HSPA9, NDUFA9, TRAP1, PDHA1, MDH2, IDH2, IMMT, SOD2, LRPPRC, …	336	555	14882	5.10751	8.45966e-26	8.45966e-26	7.78289e-26
KEGG_PATHWAY	mmu01200:Carbon metabolism	44	7.11974	2.22387e-26	ALDOART2, SHMT2, ADPGK, DLST, ENO1, ENO2, G6PD2, ENO3, GPI1, HK3, ESD, PGK1, PHGDH, DLAT, ME2, PGK2, ACADS, CSL, HIBCH, IDH3A, PDHA1, TPI1, PKLR, MDH2, IDH1, IDH2, TALDO1, SDHC, SDHA, PGD, SDHB, FH1, CS, GLUD1, PKM, PSAT1, CAT, G6PDX, OGDH, ACO1, ACO2, ALDOA, TKT, DLD	475	122	9789	7.43255	6.69385e-24	6.69385e-24	5.20386e-24
GOTERM_BP_DIRECT	GO:0002181~cytoplasmic translation	32	5.17799	5.29987e-26	RPL4, RPL12, RPLP1, RPLP0, RPL6, RPL7, RPS4X, RPS14, RPL7A, RPS15A, RPS18, RPS3, RPL13, RPS2, RPL15, RPS27A, RPL18, RPS10, RPL17, RPS13, RPS8, RPL23, RPL22, RPSA, RPL23A, GTPBP1, RPS25, RPS28, RPS3A1, RPL27, RPL28, UBA52	592	119	29775	13.5249	1.60586e-22	1.60586e-22	1.5094e-22
GOTERM_MF_DIRECT	GO:0003735~structural constituent of ribosome	41	6.6343	3.38565e-25	RPL4, RPL10, RPL12, RPLP1, RPL10L, RPLP0, MRPL12, RPL6, RPL7, RPS4X, RPS14, RPL7A, RPS15A, UBB, RPS18, RPS3, RPL13, RPS2, RPL15, RPS27A, RPL18, RPS10, RPL17, RPS13, GM8264, RPS8, GM15501, RPL23, RPL22, RPSA, RPL23A, RPS25, RPS28, RPS3A1, GM6139, RPL27, GM8137, RPL28, UBA52, GM8158, GM8112	593	235	29110	8.56453	3.40935e-22	4.26169e-23	3.69882e-23
UP_SEQ_FEATURE	CROSSLNK:Glycyl lysine isopeptide (Lys-Gly) (interchain with G-Cter in SUMO2)	92	14.8867	6.3914e-25	DDX3Y, RPL4, TOP2A, EIF4A1, DDX3X, DDX46, MCM7, EIF4A3, MKI67, BZW1, ELAVL1, RPL6, LMNB1, RPS4X, EEF1B2, PTBP1, RPL7A, RPS14, SYNCRIP, TRIM28, RPS18, CFL1, DHX15, RPS13, TMPO, CCT3, DDX17, CCT2, RBM14, RPS8, SND1, HCFC1, SFPQ, PKM, HNRNPH1, NCL, MCM4, ETF1, TAGLN2, TKT, RPL28, D1PAS1, MCM2, DDX5, VCP, DNMT1, PSMD11, RPL10, DHX9, HDAC1, RPL12, SLC3A2, SAMHD1, HSPD1, MAT2A, POLD1, PRDX1, PCBP1, LMN…	572	1049	22194	3.40292	1.19328e-21	5.96638e-22	5.61485e-22
GOTERM_CC_DIRECT	GO:0005759~mitochondrial matrix	42	6.79612	2.99339e-24	ALAS2, OAT, SHMT2, NDUFA10, DLST, AK3, ETFA, ETFB, MRPL12, HSPD1, ALDH2, ACADL, PITRM1, C1QBP, PRDX1, PGK1, LONP1, RPS3, DLAT, ME2, ACADM, ACADS, CSL, PCK2, HSPA9, NDUFA9, TRAP1, PDHA1, HSPA1L, MDH2, ACOT13, HSPE1, SOD2, FH1, CS, GLUD1, ETHE1, IVD, ALDH18A1, ACO2, DLD, HSPA1B	596	269	29926	7.8397	2.02353e-21	2.24837e-22	1.71954e-22
KEGG_PATHWAY	mmu05012:Parkinson disease	61	9.87055	5.13352e-24	TXN1, NDUFA10, KEAP1, CALML3, UBE2L3, TUBA1C, TUBA1B, TUBB5, TUBA1A, TUBB3, PSMD3, UQCRFS1, PSMD1, SDHC, SDHA, SDHB, TUBA4A, PSMA6, TUBB2B, TUBB2A, NDUFS7, UQCRC1, VDAC3, NDUFS3, VDAC2, VDAC1, UQCRC2, SLC25A5, UBA52, SLC25A4, PSMD12, PSMD11, UQCRB, GM10145, NDUFB4, NDUFB3, UQCR10, TUBA3B, TUBA3A, PSMA7, PSMA8, GNAI2, UBB, UBC, CYC1, RPS27A, NDUFV1, NDUFA9, TRAP1, HSPA5, TUBB4B, COX6C, TUBB4A, PSM…	475	274	9789	4.58801	1.54519e-21	7.72594e-22	6.00622e-22
UP_KW_LIGAND	KW-0547~Nucleotide-binding	164	26.5372	1.59187e-23	EIF4A2, EIF4A1, EIF4A3, ATP12A, MKI67, SMC4, ACTB, CCT6B, UBE2L3, ACTG1, TUBB5, TUBB3, RPS6KA2, LONP1, RAB2A, DDX17, ACSL1, GTPBP1, TUBA4A, TUFM, EEF1A1, AFG3L2, EEF1A2, VDAC3, BTK, VDAC2, CMPK2, VDAC1, D1PAS1, ATP6V1A, RAB5B, DDX5, VCP, DDX4, ABCB7, DHX9, DDX1, AK1, AK3, GVIN1, HSP90B1, RAP1B, RAP1A, HSPH1, PGK1, MYH11, PGK2, RAB6A, MYH10, PCK2, HSPA9, LYN, HSPA8, TRAP1, YES1, HSPA5, HSPA4, IRGM…	304	1848	6758	1.97282	5.09399e-22	5.09399e-22	3.66131e-22
UP_KW_PTM	KW-0597~Phosphoprotein	431	69.7411	1.9076e-23	RPL4, RNH1, ENO1, ENO2, SMC4, ENO3, RPL6, RPL7, SCP2, PSMD3, PSMD1, VPS35, DDX17, NUP210, RPL23, RPL22, GTPBP1, SND1, HCFC1, NUP93, MYL6, ETHE1, UQCRC1, UQCRC2, RPL28, UBA52, H2-D1, MTMR3, SET, ABCB7, SHMT2, CTBP1, IQGAP1, VPS26B, IQGAP2, MTDH, PRDX3, C3, PRDX5, LDHA, HSPH1, CYB5R3, PRDX1, SERPINH1, SSR1, SFN, S100A11, GM9234, LYN, GSTM2, GSTM1, H3F3B, H3F3C, ST13, H3F3A, FN1, PA2G4, H13, HNRNPL,…	544	7845	13166	1.32966	5.15053e-22	1.78043e-22	1.58967e-22
UP_SEQ_FEATURE	TRANSIT:Mitochondrion	63	10.1942	2.46195e-23	ALAS2, SLC25A3, NDUFA10, CPOX, ETFA, ALDH2, ACADL, C1QBP, LONP1, ME2, DLAT, ACADM, ACADS, HIBCH, IDH3A, ECH1, SDHC, SDHA, SDHB, FH1, TUFM, HADHB, HADHA, AFG3L2, NDUFS7, ETHE1, IVD, GPD2, UQCRC1, NDUFS3, CMPK2, UQCRC2, DLD, BCAT2, STOML2, OAT, SHMT2, ABCB7, DLST, MRPL12, HSPD1, PRDX3, PRDX5, MTHFD1L, PITRM1, CYC1, NDUFV1, PCK2, HSPA9, NDUFA9, TRAP1, PDHA1, MDH2, IDH2, IMMT, SOD2, LRPPRC, CS, GLUD1…	572	539	22194	4.53515	4.59646e-20	1.53215e-20	1.44188e-20
GOTERM_CC_DIRECT	GO:0098794~postsynapse	49	7.9288	8.36679e-23	RPL4, RPLP1, SNAP23, EIF4A3, RPLP0, ELAVL1, RPL6, RPL7, RPL7A, RPS14, RPS18, VPS35, GM5576, RPS10, ACTR3, ACTR2, RPL23, RPL22, RPSA, RPL27, PFN1, SLC29A1, INA, UBA52, RPL28, RPL10, RPL12, ATP1A3, IQGAP1, PSMA7, RPS15A, RPS3, RPL13, FLNA, RPS2, RPL15, RPS27A, RPL17, HSPA8, HNRNPA3, DSTN, RPL23A, AP2B1, RPS28, HNRNPK, RPS3A1, UBE2N, CALR, EIF4G1	596	416	29926	5.91432	5.65595e-20	5.65595e-21	4.32563e-21
GOTERM_MF_DIRECT	GO:0005525~GTP binding	48	7.76699	9.25736e-23	ARF3, ARF4, ARF1, RAB5B, RAB7, ARF2, AK3, TUBA3B, SAMHD1, TUBA3A, GVIN1, GNAI2, GMPPB, RAP1B, TUBA1C, TUBA1B, TUBB5, RAP1A, TUBA1A, TUBB3, ANXA6, RAB6A, PCK2, RAB2A, HSP90AA1, IRGM1, IFI47, TUBB4B, TUBB4A, 1700009N14RIK, GTPBP1, TUBA4A, RAB11A, TUFM, EHD1, EEF1A1, GLUD1, EHD3, TUBB2B, TUBB2A, EIF5, EHD4, EEF1A2, RAB18, RAB5A, ARF5, RAN, TUBA8	593	390	29110	6.04177	9.32217e-20	1.0358e-20	8.98993e-21
GOTERM_BP_DIRECT	GO:0006457~protein folding	30	4.85437	1.53164e-22	HSP90B1, HSPD1, CCT6B, HSPH1, QSOX1, CCT8, CCT7, CCT5, GM9234, CCT4, HSPA9, PDIA3, CCT3, RANBP2, CCT2, TRAP1, HSPA8, HSP90AA1, HSPA5, HSPA4, HSPE1, CCT6A, TCP1, CANX, HYOU1, P4HB, CALR, PPIA, HSPA1B, HSPA1A	592	128	29775	11.788	4.64086e-19	2.32043e-19	2.18105e-19
GOTERM_CC_DIRECT	GO:0042470~melanosome	27	4.36893	3.19486e-22	CD63, RAB5B, TMED10, CLTC, SLC3A2, ATP1A1, HSP90B1, ANXA6, MYH11, CCT4, RAB2A, PDIA3, HSPA8, HSP90AA1, ANXA2, HSPA5, ANXA11, YWHAZ, PDIA6, SND1, FASN, ERP29, CALU, P4HB, SEC22B, RAB5A, RAN	596	98	29926	13.8338	2.15972e-19	1.96339e-20	1.50158e-20
GOTERM_CC_DIRECT	GO:0045202~synapse	65	10.5178	4.43342e-22	CYFIP2, WDR1, RPLP1, SNAP23, RPLP0, GDI2, RPL6, ACTB, RPL7, ACTG1, RPS4X, RPL7A, RPS14, TUBA1A, YWHAQ, PPP2R1A, RPS18, ARHGDIA, ANXA7, VPS35, RPS10, RPS13, YWHAG, YWHAH, RPL23, RPL22, FGG, RPSA, TUFM, ACTBL2, EEF1D, EEF1A2, VDAC3, VDAC1, RPL27, TLN2, UBA52, RPL28, USP14, VCP, RPL10, RPL12, ATP1A3, SLC3A2, RPS15A, RPS3, RPL13, RPS2, RPL15, RPL18, RPS27A, RPL17, MPST, RPL23A, AP2B1, HNRNPL, HNRNPM,…	596	775	29926	4.21128	2.99699e-19	2.49749e-20	1.91007e-20
GOTERM_BP_DIRECT	GO:0006412~translation	36	5.82524	6.08044e-22	RPL4, RPL10, RPL12, RPL10L, MRPL12, RPL6, RPL7, RPS4X, RPS14, RPS15A, RPS18, RPS3, RPL13, RPS2, RPL15, RPS27A, RPL18, RPS13, GM8264, RPS8, GM15501, RPL23, RPSA, RPL23A, EEF1A1, RPS28, RPS3A1, EEF1A2, GM6139, RPL27, GM8137, RPL28, UBA52, GM8158, EIF4G1, GM8112	592	214	29775	8.46094	1.84237e-18	6.14124e-19	5.77236e-19
GOTERM_MF_DIRECT	GO:0051082~unfolded protein binding	26	4.20712	1.80695e-21	HSP90B1, CCT6B, SERPINH1, CCT8, CCT7, UGGT1, CCT5, CCT4, HSPA9, CCT3, CCT2, TRAP1, HSPA8, HSP90AA1, NPM1, HSPA5, HSPA1L, ST13, HSPA2, HSPE1, CCT6A, TCP1, CANX, CALR, HSPA1B, HSPA1A	593	92	29110	13.8731	1.81959e-18	1.81959e-19	1.57927e-19
UP_KW_CELLULAR_COMPONENT	KW-0496~Mitochondrion	105	16.9903	2.27859e-21	NDUFA10, CPOX, SCP2, LONP1, ACSL1, ECH1, ACOT13, SDHC, SDHA, SDHB, TUFM, AFG3L2, ETHE1, GPD2, UQCRC1, VDAC3, VDAC2, CMPK2, VDAC1, UQCRC2, UQCRB, SHMT2, ABCB7, DDX1, AK3, MRPL12, PRDX3, PRDX5, CYB5R3, UBB, PITRM1, UBC, CYC1, NDUFV1, PCK2, HSPA9, MPST, TRAP1, PDHA1, IDH2, IRGM1, PYCR2, 1700071K01RIK, CS, GLUD1, OGDH, UBA1, ALDH18A1, ACO2, ALAS2, RAB7, SLC25A3, ETFA, ETFB, ACADL, ALDH2, C1QBP, UQCRF…	548	1298	18521	2.734	1.02536e-19	5.12682e-20	3.75967e-20
GOTERM_CC_DIRECT	GO:0005743~mitochondrial inner membrane	53	8.57605	4.99269e-21	ALAS2, SLC25A3, NDUFA10, CPOX, LGALS3, UQCRFS1, SDHC, SDHA, SDHB, TUFM, HADHB, HADHA, AFG3L2, NDUFS7, GPD2, UQCRC1, VDAC3, NDUFS3, VDAC2, VDAC1, UQCRC2, SLC25A5, SLC25A4, STOML2, UQCRB, SHMT2, ABCB7, NDUFB4, NDUFB3, UQCR10, MRPL12, PPOX, HSD17B10, HSPD1, CYB5R3, RPS3, CYC1, NDUFV1, NDUFA9, MPST, CYB5B, TRAP1, MDH2, IDH2, IMMT, SOD2, COX6C, 1700071K01RIK, GLUD1, GATM, ABCB10, ALDH18A1, SLC25A31	596	540	29926	4.92816	3.37506e-18	2.5962e-19	1.98555e-19
GOTERM_MF_DIRECT	GO:0003729~mRNA binding	40	6.47249	4.19343e-20	DDX3Y, EIF4A1, DDX5, COPA, DDX3X, DDX4, DHX9, DDX25, EIF4A3, HDLBP, DDX21, MRPL12, ELAVL1, RPL6, RPL7, PTBP1, C1QBP, PCBP1, RPS3, RPS2, GM5576, SF3B1, RPS13, DDX17, RBM14, HNRNPA3, HSP90AA1, HNRNPL, EEF1A1, HNRNPM, DDX19A, DDX19B, HNRNPK, PKM, RPS3A1, HNRNPC, CALR, D1PAS1, EIF3A, EIF4G1	593	303	29110	6.48045	4.22279e-17	3.8389e-18	3.33187e-18
UP_SEQ_FEATURE	CROSSLNK:Glycyl lysine isopeptide (Lys-Gly) (interchain with G-Cter in SUMO1); alternate	33	5.33981	1.12869e-19	TOP2A, RPL4, DDX5, PSMD12, RPLP0, MKI67, TRIM28, ARHGDIA, LMNA, PSMD3, RPL13, FLNA, PHGDH, RPS2, SF3B1, DDX17, RANBP2, HSPA8, NPM1, ANXA1, ANXA2, HSPA5, ANXA5, HNRNPM, DDX19A, HNRNPK, PKM, NCL, UBA2, VIM, HNRNPC, ALDOA, UBE2K	572	160	22194	8.00264	2.10727e-16	5.26818e-17	4.95778e-17
GOTERM_MF_DIRECT	GO:0019899~enzyme binding	47	7.60518	7.99676e-19	TXN1, DDX5, DNMT1, HDAC1, ATP2A2, ENO1, ENO2, HSPD1, HK3, POLD1, RPS3, COTL1, MLEC, FYN, RPS2, YWHAH, LYN, GSTM4, HSPA9, HSPA8, GSTM2, NPM1, GSTM1, YES1, RFC4, HSPA5, SORT1, CAD, NME2, ARPC4, HSPA2, SOD2, TUBA4A, GLUD1, HNRNPH1, NEDD4, CAT, CALU, P4HB, GSTM7, SLC25A4, KPNB1, HSPA1B, MCM2, HSPA1A, GSTM5, TUBA8	593	465	29110	4.96172	8.05274e-16	6.71062e-17	5.82431e-17
KEGG_PATHWAY	mmu05020:Prion disease	54	8.73786	8.34284e-19	NCF2, NCF4, NDUFA10, TUBA1C, TUBA1B, TUBB5, TUBA1A, TUBB3, PSMD3, UQCRFS1, PSMD1, CYBB, SDHC, SDHA, SDHB, TUBA4A, PSMA6, TUBB2B, TUBB2A, NDUFS7, UQCRC1, VDAC3, NDUFS3, VDAC2, VDAC1, UQCRC2, SLC25A5, SLC25A4, PSMD12, PSMD11, UQCRB, NDUFB4, NDUFB3, UQCR10, TUBA3B, TUBA3A, PSMA7, PSMA8, FYN, CYC1, NDUFV1, NDUFA9, HSPA8, HSPA5, HSPA1L, TUBB4B, COX6C, TUBB4A, PSMC6, PSMC2, SLC25A31, HSPA1B, HSPA1A, TU…	475	273	9789	4.07639	2.51119e-16	8.37065e-17	6.50741e-17
GOTERM_MF_DIRECT	GO:0044183~protein folding chaperone	20	3.23625	1.09967e-18	HSPA9, CCT3, CCT2, HSPA8, HSP90AA1, HSPA5, HSPA1L, HSPA2, HSPE1, HSP90B1, CCT6B, CCT6A, TCP1, ANP32E, CCT8, CCT7, CCT5, HSPA1B, HSPA1A, CCT4	593	56	29110	17.5319	1.10736e-15	8.51818e-17	7.39314e-17
GOTERM_MF_DIRECT	GO:0044877~protein-containing complex binding	56	9.06149	4.09393e-18	SLC25A3, ITGAM, ARPC1B, ITGB2, ILK, AP2A1, ENO1, ENO2, ENO3, TUBB5, TUBA1A, SCP2, ANXA6, UQCRFS1, NEFL, NEFM, CD36, NEFH, ACTN4, YWHAZ, MMP9, HADHB, HADHA, UQCRC1, VDAC1, UQCRC2, INA, KPNB1, H2-D1, CD63, VCP, TMED10, H2-Q8, UQCRB, HDAC1, H2-Q6, H2-Q4, IQGAP1, HSPD1, RAP1B, RAP1A, RPS3, FLNA, FYN, RPS2, BAK1, RANBP2, NDUFA9, LYN, HSPA4, ST13, AP2B1, BHMT, P4HB, GCLM, RAN	593	686	29110	4.0073	4.12258e-15	2.9447e-16	2.55578e-16
GOTERM_MF_DIRECT	GO:0051015~actin filament binding	33	5.33981	7.63974e-18	SPTBN4, WDR1, ARPC1B, IQGAP1, IQGAP2, CFL1, COTL1, PLS3, FLNA, FLNB, MYH11, FLNC, MYH10, ACTR3, ACTR2, ACTN2, TPM3, ACTN1, TPM2, TPM1, DSTN, ARPC4, ACTN4, ARPC3, CAPZA2, MYH9, TAGLN2, LCP1, TLN2, TLN1, VCL, MYO1F, PLEC	593	228	29110	7.10504	7.69322e-15	5.12881e-16	4.45142e-16
GOTERM_BP_DIRECT	GO:0140236~translation at presynapse	20	3.23625	1.23986e-17	RPL4, RPL10, RPL12, RPL23, RPL22, RPL23A, RPL6, RPL7, RPL7A, RPS14, RPS28, RPS15A, RPL13, RPL27, RPL15, RPS27A, RPL28, UBA52, RPS10, RPL17	592	64	29775	15.7174	3.75676e-14	9.39191e-15	8.82777e-15
GOTERM_CC_DIRECT	GO:0022627~cytosolic small ribosomal subunit	20	3.23625	1.28059e-17	DDX3X, RPS8, GM15501, RPSA, RPS4X, RPS25, RPS14, RPS28, RPS15A, UBB, RPS18, RPS3A1, RPS3, GM6139, RPS2, RPS27A, UBA52, D1PAS1, RPS10, RPS13	596	64	29926	15.6911	8.65679e-15	6.18342e-16	4.72904e-16
KEGG_PATHWAY	mmu05014:Amyotrophic lateral sclerosis	62	10.0324	1.46981e-17	NDUFA10, ACTB, ACTG1, TUBA1C, TUBA1B, TUBB5, TUBA1A, TUBB3, PSMD3, UQCRFS1, ANXA7, PSMD1, NEFL, NEFM, NEFH, GPX1, NUP210, NUP133, ANXA11, SDHC, SDHA, SDHB, TUBA4A, NUP93, PSMA6, TUBB2B, TUBB2A, NDUFS7, CAT, UQCRC1, NDUFS3, VDAC1, UQCRC2, PFN1, NUP205, PSMD12, VCP, PSMD11, UQCRB, NDUFB4, NDUFB3, UQCR10, TUBA3B, TUBA3A, PSMA7, PSMA8, CYC1, NDUFV1, RANBP2, NDUFA9, HNRNPA3, NUP155, HSPA5, TUBB4B, COX…	475	375	9789	3.40726	4.42413e-15	1.10603e-15	8.59839e-16
GOTERM_MF_DIRECT	GO:0031625~ubiquitin protein ligase binding	39	6.31068	1.60746e-17	VCP, ACTG1, HSPD1, UBE2L3, GPI1, TUBA1B, TUBB5, TRIM28, UBB, UBC, PSMD1, RPS27A, LYN, HSPA9, CCT2, HSPA8, HSP90AA1, TPI1, HSPA5, HSPA1L, RPL23, ERLIN1, H13, ACTN4, PA2G4, YWHAZ, LRPPRC, PML, TCP1, UQCRC1, UBE2N, CALR, SLC25A5, UBE2K, UBA52, HSPA1B, VCL, HSPA1A, OTUB1	593	340	29110	5.63084	1.61871e-14	1.01169e-15	8.78074e-16
GOTERM_BP_DIRECT	GO:0140242~translation at postsynapse	20	3.23625	1.71824e-17	RPL4, RPL10, RPL12, RPL23, RPL22, RPL23A, RPL6, RPL7, RPL7A, RPS14, RPS28, RPS15A, RPL13, RPL27, RPL15, RPS27A, RPL28, UBA52, RPS10, RPL17	592	65	29775	15.4756	5.20627e-14	1.04125e-14	9.7871e-15
KEGG_PATHWAY	mmu05022:Pathways of neurodegeneration - multiple diseases	71	11.4887	2.30198e-17	NDUFA10, ATP2A2, CALML3, ATP2A1, UBE2L3, TUBA1C, TUBA1B, TUBB5, TUBA1A, TUBB3, PSMD3, UQCRFS1, PSMD1, NEFL, NEFM, NEFH, GPX1, CYBB, SDHC, SDHA, SDHB, TUBA4A, PSMA6, TUBB2B, TUBB2A, NDUFS7, CAT, UQCRC1, VDAC3, NDUFS3, VDAC2, VDAC1, UQCRC2, SLC25A5, UBA52, SLC25A4, PSMD12, VCP, PSMD11, UQCRB, GM10145, NDUFB4, NDUFB3, UQCR10, TUBA3B, TUBA3A, HSD17B10, PSMA7, PSMA8, UBB, UBC, CYC1, BAK1, RPS27A, NDUF…	475	481	9789	3.04199	6.92897e-15	1.38579e-15	1.07733e-15
UP_KW_MOLECULAR_FUNCTION	KW-0687~Ribonucleoprotein	48	7.76699	2.60507e-17	RPL4, RPL10, RPL12, RPLP1, RPL10L, RPLP0, MRPL12, PRPF8, RPL6, RPL7, RPS4X, RPS14, SYNCRIP, RPL7A, RPS15A, RPS18, RPS6KA2, PCBP1, RPS3, RPL13, RPS2, RPL15, RPS27A, RPL18, RPS10, RPL17, RPS13, NOP56, HNRNPA3, RPS8, RPL23, RPL22, RPSA, RPL23A, SRP68, PA2G4, HNRNPL, HNRNPM, RPS25, RPS28, HNRNPK, HNRNPH1, RPS3A1, HNRNPA2B1, RPL27, HNRNPC, RPL28, UBA52	433	317	12247	4.28276	2.03195e-15	2.03195e-15	1.64119e-15
GOTERM_BP_DIRECT	GO:0006099~tricarboxylic acid cycle	16	2.589	3.14063e-17	PDHA1, MDH2, IDH1, IDH2, DLST, SDHC, SDHA, SDHB, FH1, CS, OGDH, ACO1, ACO2, DLAT, CSL, IDH3A	592	34	29775	23.6685	9.51611e-14	1.58602e-14	1.49075e-14
INTERPRO	IPR027417:P-loop_NTPase	75	12.1359	3.98178e-17	DDX3Y, ARF3, EIF4A2, ARF4, EIF4A1, RAB7, ARF1, DDX3X, ARF2, DDX46, MCM7, EIF4A3, NDUFA10, SMC4, DHX15, LONP1, GM5576, TK1, RAB2A, DDX17, RFC3, RFC4, GTPBP1, TUFM, EEF1A1, AFG3L2, DDX19A, DDX19B, EEF1A2, MCM3, CMPK2, MCM4, MYH9, MCM6, D1PAS1, ARF5, MCM2, ATP6V1A, RAB5B, DDX5, VCP, DDX4, DHX9, ABCB7, DDX25, DDX1, PNKP, AK1, DDX21, AK3, IQGAP1, GVIN1, GNAI2, RAP1B, RAP1A, MTHFD1L, MYH11, RAB6A, MYH1…	600	930	22253	2.99099	7.49769e-14	7.49769e-14	7.11544e-14
GOTERM_MF_DIRECT	GO:0016787~hydrolase activity	35	5.66343	1.55483e-16	DDX3Y, EIF4A2, EIF4A1, DDX5, DDX3X, DDX4, MCM7, DDX46, DHX9, DDX1, PNKP, EIF4A3, DDX21, TUBA3B, TUBA3A, ACTG1, TUBA1C, TUBA1B, TUBA1A, DHX15, GM5576, DDX17, IRGM1, IFI47, TUBA4A, ACTA1, EHD3, DDX19B, ACTC1, FASN, MCM4, PTPN6, MCM6, D1PAS1, TUBA8	593	288	29110	5.96572	1.11799e-13	9.2101e-15	7.99367e-15
KEGG_PATHWAY	mmu04145:Phagosome	41	6.6343	2.73536e-16	ATP6V1A, RAB5B, RAB7, ITGAM, H2-Q9, NCF2, H2-Q6, ITGB2, H2-Q7, NCF4, H2-Q4, TCIRG1, THBS2, TUBA3B, TUBA3A, MPO, ACTB, ACTG1, C3, TUBA1C, TUBA1B, TUBB5, TUBA1A, TUBB3, CD36, SEC61B, ATP6V1C1, DYNC1H1, M6PR, CYBB, TUBB4B, TUBB4A, TUBA4A, TUBB2B, TUBB2A, CANX, CALR, SEC22B, RAB5A, H2-D1, TUBA8	475	183	9789	4.61719	6.68354e-14	1.37224e-14	1.06679e-14
GOTERM_CC_DIRECT	GO:0005783~endoplasmic reticulum	75	12.1359	2.77616e-16	AHCYL1, ADPGK, RPL10L, TECR, RPLP0, ATP2A2, KEAP1, ATP2A1, ELAVL1, EEF1B2, SERPINA1A, SYNCRIP, SERPINA1B, SERPINA1C, SCP2, QSOX1, SEC61B, PDIA3, TMED9, ACSL1, RPS8, GM15501, PDIA6, DDOST, HADHB, EEF1D, CANX, ERP29, UBA52, H2-D1, VCP, SET, TMED10, RPN2, RPL10, H2-Q6, RPN1, H2-Q7, H2-Q4, ATP1A3, ATP1A2, ATP1A1, HSD17B11, HSD17B10, HSP90B1, MTDH, PRDX4, CYB5R3, RPS3, SERPINH1, RPL13, MLEC, SSR1, BAK…	596	1285	29926	2.93063	2.25153e-13	1.25112e-14	9.56851e-15
UP_SEQ_FEATURE	DOMAIN:Tubulin/FtsZ 2-layer sandwich	13	2.10356	4.0896e-16	TUBA3B, TUBB4B, TUBA3A, TUBB4A, TUBA4A, TUBA1C, TUBB2B, TUBA1B, TUBB2A, TUBB5, TUBA1A, TUBB3, TUBA8	572	17	22194	29.6711	8.29115e-13	1.52706e-13	1.43708e-13
UP_KW_PTM	KW-0832~Ubl conjugation	178	28.8026	5.24874e-16	RPL4, EIF4A1, RPL10L, EIF4A3, KEAP1, ENO1, MKI67, ENO2, BZW1, RPL6, ACTB, UBE2L3, ACTG1, EEF1B2, RPS14, TUBB5, TRIM28, RPS18, ARHGDIA, CFL1, PSMD3, RPS10, RPS13, TMPO, DDX17, RPS8, ACTN2, CYBB, RPSA, SND1, HCFC1, EEF1A1, NCL, VDAC3, VDAC2, VDAC1, TAGLN2, PFN1, PPIA, D1PAS1, UBA52, RPL28, H2-D1, DNMT1, DDX5, PSMD12, VCP, SET, PSMD11, RPN2, DHX9, CTBP1, DDX1, RPN1, LDHA, UBB, PRDX1, PCBP1, UBC, SFN…	544	2432	13166	1.77138	1.4988e-14	3.67412e-15	3.28046e-15
GOTERM_MF_DIRECT	GO:0003689~DNA clamp loader activity	26	4.20712	7.11802e-16	DDX3Y, EIF4A2, EIF4A1, VCP, DDX5, DDX3X, DDX4, MCM7, DDX46, DHX9, DDX25, DDX1, EIF4A3, DDX21, DHX15, DDX17, RFC3, RFC4, HSPA5, AFG3L2, DDX19A, MCM3, MCM4, MCM6, D1PAS1, MCM2	593	151	29110	8.45248	6.70797e-13	3.98214e-14	3.4562e-14
GOTERM_CC_DIRECT	GO:0031966~mitochondrial membrane	29	4.69256	1.1388e-15	RAB7, PPOX, CYB5R3, ACADL, CFL1, UQCRFS1, ACADM, BAK1, ACADS, LYN, NDUFA9, ANXA1, NME2, IRGM1, COX6C, SDHB, TMCO1, ABCB10, IVD, CANX, OGDH, NDUFS3, VDAC2, CALM3, VDAC1, ALDH18A1, CALM1, CALM2, SLC25A4	596	205	29926	7.10308	7.50511e-13	4.81143e-14	3.67975e-14
GOTERM_BP_DIRECT	GO:0006886~intracellular protein transport	32	5.17799	1.3122e-15	ARF3, ARF4, ARF1, RAB5B, RAB7, COPA, ARF2, TMED10, COPB1, CLTC, AP2A1, VPS26B, AP3M1, SNX2, TUBA1A, PSAP, TLK1, VPS35, SEC61B, RAB6A, SNX5, YWHAH, RAB2A, TMED9, M6PR, AP1B1, AP2B1, EHD1, RAB18, COPG2, RAB5A, ARF5	592	258	29775	6.23821	4.03677e-12	5.67994e-13	5.33877e-13
GOTERM_CC_DIRECT	GO:0005634~nucleus	202	32.6861	1.37173e-15	CYFIP2, RPL4, RNH1, EIF4A3, PREP, KEAP1, MKI67, SMC4, RPL6, ACTB, UBE2L3, LGALS3, TRIM28, PPP2R1A, RPS18, RPS6KA2, CPNE1, PSMD1, CPNE3, RPS10, RPS13, TMPO, DDX17, RPL22, TALDO1, ACTN4, SND1, HCFC1, BTK, PFN1, UBA52, SET, SHMT2, CTBP1, DHX9, IQGAP1, GVIN1, MTDH, PRDX5, HSPH1, PRDX1, PCBP1, SFN, S100A11, GM9234, LYN, H3F3B, H3F3C, H3F3A, PA2G4, HNRNPL, HNRNPM, RPS25, BHMT, HNRNPK, OGDH, ANP32E, HNR…	596	5988	29926	1.69384	9.00613e-13	5.45464e-14	4.17167e-14
KEGG_PATHWAY	mmu01230:Biosynthesis of amino acids	27	4.36893	1.53375e-15	ALDOART2, SHMT2, ENO1, ENO2, ENO3, MAT2A, PGK1, PHGDH, PGK2, CSL, IDH3A, TPI1, PKLR, IDH1, IDH2, TALDO1, ASNS, PYCR2, CS, PKM, PSAT1, ACO1, ALDH18A1, ACO2, ALDOA, TKT, BCAT2	475	79	9789	7.04338	4.67848e-13	6.5951e-14	5.12709e-14
GOTERM_CC_DIRECT	GO:0005884~actin filament	22	3.55987	2.10858e-15	ACTR3, SPTBN4, YES1, ANXA1, TPM3, ACTN1, TPM2, TPM1, KEAP1, ACTB, ACTG1, ACTA1, HCK, ACTC1, ACTBL2, COTL1, FLNA, PLS3, MYH9, FYN, LCP1, VCL	596	106	29926	10.4212	1.42597e-12	7.80646e-14	5.97033e-14
GOTERM_CC_DIRECT	GO:0022625~cytosolic large ribosomal subunit	23	3.72168	2.19412e-15	RPL4, GM8264, RPL10, RPLP1, RPL12, RPL23, RPL10L, RPLP0, RPL22, RPL23A, RPL6, RPL7, RPL7A, RPL13, RPL27, RPL15, GM8137, RPL18, RPL28, UBA52, GM8158, RPL17, GM8112	596	119	29926	9.70473	1.50102e-12	7.80646e-14	5.97033e-14
UP_SEQ_FEATURE	DOMAIN:Tubulin/FtsZ GTPase	13	2.10356	3.16433e-15	TUBA3B, TUBB4B, TUBA3A, TUBB4A, TUBA4A, TUBA1C, TUBB2B, TUBA1B, TUBB2A, TUBB5, TUBA1A, TUBB3, TUBA8	572	19	22194	26.5478	6.01108e-12	9.84635e-13	9.26622e-13
UP_KW_PTM	KW-0488~Methylation	98	15.8576	4.37979e-15	RPL4, ACTB, ACTG1, TUBB5, RPS10, TMPO, DDX17, PDIA3, TUBA4A, HCFC1, EEF1A1, NCL, EEF1A2, TAGLN2, D1PAS1, UBA52, S100A9, COPA, DNMT1, DDX5, VCP, SET, TMED10, DHX9, PRPF8, RAP1B, RAP1A, ALDH3B1, MYH11, RAB6A, MYH10, NDUFV1, HSPA9, HSPA8, H3F3B, HSPA5, HSPA4, H3F3C, H3F3A, HSPA2, HNRNPL, CS, HNRNPM, HNRNPK, CALM3, CALM1, CALM2, EIF4G1, TUBA8, DDX3Y, RAB7, SLC25A3, DDX3X, ETFB, ELAVL1, LMNB1, SYNCRIP…	544	1028	13166	2.30721	1.16906e-13	2.45268e-14	2.1899e-14
INTERPRO	IPR037103:Tubulin/FtsZ-like_C	13	2.10356	5.53838e-15	TUBA3B, TUBB4B, TUBA3A, TUBB4A, TUBA4A, TUBA1C, TUBB2B, TUBA1B, TUBB2A, TUBB5, TUBA1A, TUBB3, TUBA8	600	19	22253	25.3762	1.04527e-11	5.21439e-12	4.94855e-12
GOTERM_CC_DIRECT	GO:0098978~glutamatergic synapse	57	9.2233	8.03182e-15	ARF4, RAB7, ARF1, DDX3X, WDR1, SNAP23, EIF4A3, CLTC, AP2A1, ELAVL1, ACTB, ACTG1, PPP2R1A, C1QBP, CFL1, VPS35, GM5576, YWHAH, ACTR3, ACTN2, ACTN1, RPL22, RPSA, YWHAZ, ACTBL2, EEF1D, CANX, CD47, PFN1, INA, USP14, VCP, CTBP1, VPS26B, RAP1B, RAP1A, PACSIN2, FLNA, FYN, MYH10, LYN, HSPA8, HNRNPA3, YES1, DSTN, AP2B1, RAB11A, EHD1, HNRNPM, HNRNPK, ACTC1, NEDD4, HNRNPA2B1, ANP32E, UBE2N, CALR, RAB5A	596	858	29926	3.33572	5.40368e-12	2.71475e-13	2.07622e-13
GOTERM_CC_DIRECT	GO:0098793~presynapse	36	5.82524	9.5573e-15	RPL4, RPL10, CTBP1, RPL12, SNAP23, AP2A1, RPL6, RPL7, UBE2L3, RPS14, RPL7A, RPS15A, RAP1A, RPL13, VPS35, RPL15, RAB6A, RPS27A, RPS10, RPL17, YWHAG, YWHAH, HSPA8, RPL23, RPL22, DSTN, RPL23A, AP2B1, RPS28, CANX, RPL27, CD47, PFN1, SLC29A1, RPL28, UBA52	596	356	29926	5.07756	6.45439e-12	3.07654e-13	2.35292e-13
KEGG_PATHWAY	mmu00020:Citrate cycle (TCA cycle)	18	2.91262	9.69115e-15	PDHA1, MDH2, IDH1, IDH2, DLST, SDHC, SDHA, SDHB, FH1, CS, OGDH, ACO1, ACO2, DLAT, DLD, CSL, PCK2, IDH3A	475	32	9789	11.5922	2.90734e-12	3.64629e-13	2.83466e-13
INTERPRO	IPR018316:Tubulin/FtsZ_2-layer-sand-dom	13	2.10356	1.34322e-14	TUBA3B, TUBB4B, TUBA3A, TUBB4A, TUBA4A, TUBA1C, TUBB2B, TUBA1B, TUBB2A, TUBB5, TUBA1A, TUBB3, TUBA8	600	20	22253	24.1074	2.52957e-11	8.43096e-12	8.00113e-12
GOTERM_CC_DIRECT	GO:0045121~membrane raft	30	4.85437	1.4715e-14	STOML2, ITGAM, AHNAK, ITGB2, ENO1, ENO2, ACTB, ACTG1, TUBA1C, TUBA1B, TUBB5, TUBA1A, PGK1, SERPINH1, FYN, CD36, LYN, ANXA2, PTPRC, BTK, VDAC2, VDAC1, SLC25A5, SLC25A4, RAB5A, HSPA1B, CD44, H2-D1, VCL, HSPA1A	596	244	29926	6.17353	9.98179e-12	4.52151e-13	3.45802e-13
GOTERM_MF_DIRECT	GO:0140665~ATP-dependent H3-H4 histone complex chaperone activity	24	3.8835	1.58437e-14	DDX17, EIF4A2, DDX3Y, EIF4A1, VCP, DDX5, DDX3X, DDX4, MCM7, HSPA5, DDX46, DDX25, DHX9, DDX1, EIF4A3, DDX21, DDX19A, AFG3L2, DHX15, MCM3, MCM4, MCM6, D1PAS1, MCM2	593	142	29110	8.2968	1.59873e-11	7.9773e-13	6.9237e-13
GOTERM_MF_DIRECT	GO:0140584~chromatin extrusion motor activity	24	3.8835	1.58437e-14	DDX17, EIF4A2, DDX3Y, EIF4A1, VCP, DDX5, DDX3X, DDX4, MCM7, HSPA5, DDX46, DDX25, DHX9, DDX1, EIF4A3, DDX21, DDX19A, AFG3L2, DHX15, MCM3, MCM4, MCM6, D1PAS1, MCM2	593	142	29110	8.2968	1.59873e-11	7.9773e-13	6.9237e-13
GOTERM_MF_DIRECT	GO:0019904~protein domain specific binding	35	5.66343	1.70934e-14	ARF1, VCP, DNMT1, CTBP1, ILK, ATP1A1, IQGAP1, TUBB5, XPO1, TUBA1A, YWHAQ, NEFL, RAB6A, YWHAG, YWHAH, HSPA5, ACTN2, ST13, ACTN1, M6PR, SRP68, 1700009N14RIK, YWHAZ, HNRNPM, EHD3, HNRNPK, NEDD4, MYH9, CALM3, VIM, HNRNPC, CALM1, CALM2, KPNB1, RAN	593	335	29110	5.12874	1.72171e-11	8.19668e-13	7.1141e-13
GOTERM_BP_DIRECT	GO:0140588~chromatin looping	24	3.8835	1.77932e-14	DDX17, EIF4A2, DDX3Y, EIF4A1, VCP, DDX5, DDX3X, DDX4, MCM7, HSPA5, DDX46, DDX25, DHX9, DDX1, EIF4A3, DDX21, DDX19A, AFG3L2, DHX15, MCM3, MCM4, MCM6, D1PAS1, MCM2	592	146	29775	8.26777	5.38236e-11	6.73916e-12	6.33436e-12
UP_KW_MOLECULAR_FUNCTION	KW-0689~Ribosomal protein	35	5.66343	1.83905e-14	RPL4, RPL10, RPL12, RPLP1, RPL10L, RPLP0, MRPL12, RPL6, RPL7, RPS4X, RPS14, RPL7A, RPS15A, RPS18, RPS6KA2, RPS3, RPL13, RPS2, RPL15, RPS27A, RPL18, RPS10, RPL17, RPS13, RPS8, RPL23, RPL22, RPSA, RPL23A, RPS25, RPS28, RPS3A1, RPL27, RPL28, UBA52	433	201	12247	4.92509	1.43752e-12	7.1723e-13	5.79302e-13
KEGG_PATHWAY	mmu05016:Huntington disease	51	8.25243	2.08484e-14	NDUFA10, CLTC, AP2A1, TUBA1C, TUBA1B, TUBB5, TUBA1A, TUBB3, PSMD3, UQCRFS1, PSMD1, GPX1, SDHC, SDHA, SDHB, TUBA4A, PSMA6, TUBB2B, TUBB2A, NDUFS7, UQCRC1, VDAC3, NDUFS3, VDAC2, VDAC1, UQCRC2, SLC25A5, SLC25A4, PSMD12, PSMD11, UQCRB, HDAC1, NDUFB4, NDUFB3, UQCR10, TUBA3B, TUBA3A, PSMA7, PSMA8, CYC1, NDUFV1, NDUFA9, AP2B1, TUBB4B, SOD2, COX6C, TUBB4A, PSMC6, PSMC2, SLC25A31, TUBA8	475	308	9789	3.41243	6.28253e-12	6.97264e-13	5.42059e-13
GOTERM_MF_DIRECT	GO:0140849~ATP-dependent H2AZ histone chaperone activity	24	3.8835	2.16971e-14	DDX17, EIF4A2, DDX3Y, EIF4A1, VCP, DDX5, DDX3X, DDX4, MCM7, HSPA5, DDX46, DDX25, DHX9, DDX1, EIF4A3, DDX21, DDX19A, AFG3L2, DHX15, MCM3, MCM4, MCM6, D1PAS1, MCM2	593	144	29110	8.18156	2.18009e-11	9.93136e-13	8.61967e-13
GOTERM_MF_DIRECT	GO:0061775~cohesin loader activity	24	3.8835	2.52473e-14	DDX17, EIF4A2, DDX3Y, EIF4A1, VCP, DDX5, DDX3X, DDX4, MCM7, HSPA5, DDX46, DDX25, DHX9, DDX1, EIF4A3, DDX21, DDX19A, AFG3L2, DHX15, MCM3, MCM4, MCM6, D1PAS1, MCM2	593	145	29110	8.12514	2.53785e-11	1.10539e-12	9.59396e-13
UP_SEQ_FEATURE	MOTIF:Q motif	16	2.589	2.65911e-14	DDX17, EIF4A2, DDX3Y, EIF4A1, DDX5, DDX3X, DDX4, DDX46, DDX25, DDX1, EIF4A3, DDX21, DDX19A, DDX19B, GM5576, D1PAS1	572	40	22194	15.5203	4.97469e-11	7.09224e-12	6.67438e-12
INTERPRO	IPR017975:Tubulin_CS	13	2.10356	3.05651e-14	TUBA3B, TUBB4B, TUBA3A, TUBB4A, TUBA4A, TUBA1C, TUBB2B, TUBA1B, TUBB2A, TUBB5, TUBA1A, TUBB3, TUBA8	600	21	22253	22.9594	5.74901e-11	9.59233e-12	9.10329e-12
INTERPRO	IPR023123:Tubulin_C	13	2.10356	3.05651e-14	TUBA3B, TUBB4B, TUBA3A, TUBB4A, TUBA4A, TUBA1C, TUBB2B, TUBA1B, TUBB2A, TUBB5, TUBA1A, TUBB3, TUBA8	600	21	22253	22.9594	5.74901e-11	9.59233e-12	9.10329e-12
INTERPRO	IPR003008:Tubulin_FtsZ_GTPase	13	2.10356	3.05651e-14	TUBA3B, TUBB4B, TUBA3A, TUBB4A, TUBA4A, TUBA1C, TUBB2B, TUBA1B, TUBB2A, TUBB5, TUBA1A, TUBB3, TUBA8	600	21	22253	22.9594	5.74901e-11	9.59233e-12	9.10329e-12
GOTERM_MF_DIRECT	GO:0003724~RNA helicase activity	18	2.91262	4.02269e-14	DDX17, EIF4A2, DDX3Y, EIF4A1, DDX5, DDX3X, DDX4, DDX46, DDX25, DHX9, DDX1, EIF4A3, DDX21, DDX19A, DDX19B, DHX15, GM5576, D1PAS1	593	70	29110	12.623	4.04714e-11	1.68785e-12	1.46493e-12
SMART	SM00865:Tubulin_C	13	2.10356	4.06907e-14	TUBA3B, TUBB4B, TUBA3A, TUBB4A, TUBA4A, TUBA1C, TUBB2B, TUBA1B, TUBB2A, TUBB5, TUBA1A, TUBB3, TUBA8	327	20	10944	21.7541	8.59723e-12	8.58573e-12	7.56847e-12
INTERPRO	IPR036525:Tubulin/FtsZ_GTPase_sf	13	2.10356	6.5611e-14	TUBA3B, TUBB4B, TUBA3A, TUBB4A, TUBA4A, TUBA1C, TUBB2B, TUBA1B, TUBB2A, TUBB5, TUBA1A, TUBB3, TUBA8	600	22	22253	21.9158	1.23552e-10	1.37273e-11	1.30274e-11
INTERPRO	IPR008280:Tub_FtsZ_C	13	2.10356	6.5611e-14	TUBA3B, TUBB4B, TUBA3A, TUBB4A, TUBA4A, TUBA1C, TUBB2B, TUBA1B, TUBB2A, TUBB5, TUBA1A, TUBB3, TUBA8	600	22	22253	21.9158	1.23552e-10	1.37273e-11	1.30274e-11
INTERPRO	IPR000217:Tubulin	13	2.10356	6.5611e-14	TUBA3B, TUBB4B, TUBA3A, TUBB4A, TUBA4A, TUBA1C, TUBB2B, TUBA1B, TUBB2A, TUBB5, TUBA1A, TUBB3, TUBA8	600	22	22253	21.9158	1.23552e-10	1.37273e-11	1.30274e-11
SMART	SM00864:Tubulin	13	2.10356	9.2342e-14	TUBA3B, TUBB4B, TUBA3A, TUBB4A, TUBA4A, TUBA1C, TUBB2B, TUBA1B, TUBB2A, TUBB5, TUBA1A, TUBB3, TUBA8	327	21	10944	20.7182	1.94902e-11	9.74208e-12	8.5878e-12
INTERPRO	IPR014014:RNA_helicase_DEAD_Q_motif	15	2.42718	1.2436e-13	DDX17, EIF4A2, DDX3Y, EIF4A1, DDX5, DDX3X, DDX4, DDX46, DDX25, DDX1, EIF4A3, DDX19A, DDX19B, GM5576, D1PAS1	600	35	22253	15.895	2.34142e-10	2.34169e-11	2.22231e-11
UP_KW_BIOLOGICAL_PROCESS	KW-0816~Tricarboxylic acid cycle	14	2.26537	1.78889e-13	PDHA1, MDH2, IDH1, IDH2, DLST, SDHC, SDHA, SDHB, FH1, CS, ACO1, ACO2, DLAT, IDH3A	355	26	11212	17.0063	1.96743e-11	1.96778e-11	1.61e-11
GOTERM_BP_DIRECT	GO:0006749~glutathione metabolic process	16	2.589	1.88386e-13	GSTM4, GSTM2, GSTM1, GPX1, GSTO2, GSTP2, GSTO1, GSTP1, IDH1, SOD2, G6PD2, ETHE1, G6PDX, GCLM, GSTM7, GSTM5	592	56	29775	14.3702	5.70867e-10	6.34234e-11	5.96138e-11
UP_SEQ_FEATURE	CROSSLNK:Glycyl lysine isopeptide (Lys-Gly) (interchain with G-Cter in ubiquitin)	35	5.66343	3.23566e-13	RAB7, SET, RPL10, RPN2, RPL12, RPLP1, RPLP0, SLC3A2, TUBA1B, TUBB5, UBB, UBC, RPS3, FLNA, RPS2, CD36, RPS27A, RPS10, RPS13, RPA1, CYBB, IRGM1, HCFC1, EEF1A1, TUBB2B, TUBB2A, NEDD4, OGDH, VDAC3, VDAC2, PTPN6, ETF1, VDAC1, CORO7, UBA52	572	296	22194	4.58792	6.0401e-10	7.55123e-11	7.10633e-11
INTERPRO	IPR017998:Chaperone_TCP-1	10	1.61812	3.66613e-13	CCT6A, CCT3, CCT2, TCP1, CCT8, CCT7, CCT5, CCT4, CCT6B, HSPD1	600	11	22253	33.7167	6.903e-10	6.27575e-11	5.9558e-11
UP_SEQ_FEATURE	MOTIF:DEAD box	14	2.26537	4.19643e-13	DDX17, EIF4A2, DDX3Y, EIF4A1, DDX5, DDX3X, DDX4, DDX46, DDX25, DDX1, EIF4A3, DDX21, DDX19A, D1PAS1	572	32	22194	16.9753	7.83513e-10	8.70526e-11	8.19236e-11
INTERPRO	IPR043129:ATPase_NBD	18	2.91262	5.24496e-13	ACTR3, HSPA9, ACTR2, HSPA8, HSPA5, HSPA1L, HSPA4, HSPA2, ACTB, ACTG1, HK3, ACTA1, ACTC1, HSPH1, ACTBL2, HYOU1, HSPA1B, HSPA1A	600	63	22253	10.5967	9.87576e-10	8.23021e-11	7.81061e-11
GOTERM_MF_DIRECT	GO:0003924~GTPase activity	32	5.17799	6.18711e-13	ARF3, ARF4, ARF1, RAB5B, RAB7, ARF2, DDX3X, GNAI2, RAP1B, TUBA1B, TUBB5, RAP1A, TUBB3, RAB6A, RAB2A, IRGM1, IFI47, TUBB4B, TUBB4A, 1700009N14RIK, GTPBP1, RAB11A, TUFM, EEF1A1, TUBB2B, TUBB2A, EEF1A2, RAB18, RAB5A, D1PAS1, ARF5, RAN	593	316	29110	4.97108	6.23058e-10	2.49217e-11	2.16301e-11
GOTERM_CC_DIRECT	GO:0015629~actin cytoskeleton	29	4.69256	6.62832e-13	STOML2, AHNAK, WDR1, DHX9, IQGAP1, ATP12A, ACTB, ACTG1, CFL1, FLNA, FLNC, TPM3, ACTN1, TPM2, TPM1, DSTN, PARVB, ACTN4, ACTA1, ACTC1, ACTBL2, MYH9, TAGLN2, LCP1, HNRNPC, ALDOA, RAB5A, VCL, MYO1F	596	263	29926	5.53662	4.48055e-10	1.94815e-11	1.48993e-11
UP_KW_LIGAND	KW-0067~ATP-binding	118	19.0939	7.59536e-13	EIF4A2, EIF4A1, EIF4A3, ATP12A, MKI67, SMC4, ACTB, CCT6B, UBE2L3, ACTG1, RPS6KA2, LONP1, GM5576, DDX17, ACSL1, AFG3L2, BTK, VDAC2, CMPK2, VDAC1, D1PAS1, ATP6V1A, DDX5, VCP, DDX4, ABCB7, DHX9, DDX1, AK1, HSP90B1, HSPH1, PGK1, MYH11, PGK2, MYH10, HSPA9, LYN, HSPA8, TRAP1, YES1, HSPA5, HSPA4, ASNS, HSPA2, EHD1, CCT6A, GLUD1, ATP4A, EHD3, EHD4, UBE2N, UBA2, UBA1, HYOU1, ALDH18A1, UBE2K, GALK1, DDX3Y,…	304	1425	6758	1.84082	2.43041e-11	1.21526e-11	8.73466e-12
GOTERM_CC_DIRECT	GO:0005925~focal adhesion	26	4.20712	7.61512e-13	ITGA2B, ITGB2, ILK, KEAP1, IQGAP1, ACTB, ACTG1, CFL1, FLNB, CPNE3, ACTN2, ACTN1, IL16, PARVB, ACTN4, SRP68, HCK, PTPRC, ACTBL2, MYH9, LCP1, TLN2, TLN1, MAPRE1, VCL, PLEC	596	208	29926	6.27643	5.14775e-10	2.14493e-11	1.64042e-11
GOTERM_CC_DIRECT	GO:0005832~chaperonin-containing T-complex	9	1.45631	1.01283e-12	CCT6A, CCT3, CCT2, TCP1, CCT8, CCT7, CCT5, CCT4, CCT6B	596	10	29926	45.1903	6.84691e-10	2.7387e-11	2.09454e-11
GOTERM_MF_DIRECT	GO:0051287~NAD binding	15	2.42718	1.15103e-12	CTBP1, IDH1, IDH2, HSD17B10, UGDH, HADHA, LDHA, CYB5R3, ALDH2, PHGDH, ME2, DLD, NDUFV1, ALDH9A1, IDH3A	593	51	29110	14.4381	1.15914e-09	4.45803e-11	3.86923e-11
UP_KW_MOLECULAR_FUNCTION	KW-0560~Oxidoreductase	63	10.1942	1.35325e-12	TECR, CPOX, EPX, G6PD2, MPO, ALDH2, ACADL, YWHAQ, FTH1, QSOX1, PHGDH, ME2, ACADM, ACADS, LBR, IDH3A, GPX1, GSTO2, GSTO1, CYBB, SDHA, PGD, SDHB, HADHA, UGDH, NDUFS7, ETHE1, IVD, GPD2, G6PDX, CAT, NDUFS3, FAR1, DLD, BLVRA, ALDH9A1, CTBP1, HSD17B4, PPOX, HSD17B11, HSD17B10, PRDX3, SELENBP1, SELENBP2, PRDX5, LDHA, PRDX4, CYB5R3, RDH11, PRDX1, ALDH3B1, NDUFV1, RRM1, PDHA1, MDH2, IDH1, IDH2, PYCR2, SOD…	433	665	12247	2.67954	1.05554e-10	3.51844e-11	2.84182e-11
INTERPRO	IPR029047:HSP70_peptide-bd_sf	10	1.61812	1.43143e-12	HSPA9, HSPA8, HSPH1, HSPA1L, HSPA5, HSPA4, HYOU1, HSPA2, HSPA1B, HSPA1A	600	12	22253	30.9069	2.69535e-09	2.07337e-10	1.96766e-10
GOTERM_MF_DIRECT	GO:0031072~heat shock protein binding	17	2.75081	1.58457e-12	HSPA9, HSPA8, ITGAM, HSPA5, HSPA1L, CLTC, ITGB2, DLST, ENO1, HSPA2, HNRNPK, EEF1D, LMAN2, OGDH, BAK1, HSPA1B, HSPA1A	593	74	29110	11.2773	1.59571e-09	5.90986e-11	5.12931e-11
GOTERM_CC_DIRECT	GO:0005730~nucleolus	55	8.89968	3.88458e-12	TOP2A, EIF4A3, MKI67, RPL6, RPS4X, RPL7A, RPS14, XPO1, C1QBP, DHX15, CPNE3, GM5576, RPS10, RPS13, DDX17, RBM14, RPS8, RPL23, SDHA, EEF1A1, NCL, RPL27, SRSF5, DDX5, DHX9, DDX1, PNKP, RPL12, DDX21, MTDH, SELENBP1, SELENBP2, RPS15A, RPS3, RPL13, FLNA, RPS2, RPL18, RPS27A, SF3B1, HSPA9, NOP56, HSPA8, NPM1, PDHA1, SRP68, PA2G4, PML, RPS25, RPS28, MYBBP1A, RPS3A1, PTPN6, RAN, EIF3A	596	940	29926	2.9379	2.62596e-09	1.00999e-10	7.72434e-11
INTERPRO	IPR013126:Hsp_70_fam	10	1.61812	4.54114e-12	HSPA9, HSPA8, HSPH1, HSPA1L, HSPA5, HSPA4, HYOU1, HSPA2, HSPA1B, HSPA1A	600	13	22253	28.5295	8.55098e-09	5.34436e-10	5.07189e-10
INTERPRO	IPR018181:Heat_shock_70_CS	10	1.61812	4.54114e-12	HSPA9, HSPA8, HSPH1, HSPA1L, HSPA5, HSPA4, HYOU1, HSPA2, HSPA1B, HSPA1A	600	13	22253	28.5295	8.55098e-09	5.34436e-10	5.07189e-10
INTERPRO	IPR029048:HSP70_C_sf	10	1.61812	4.54114e-12	HSPA9, HSPA8, HSPH1, HSPA1L, HSPA5, HSPA4, HYOU1, HSPA2, HSPA1B, HSPA1A	600	13	22253	28.5295	8.55098e-09	5.34436e-10	5.07189e-10
UP_KW_BIOLOGICAL_PROCESS	KW-0324~Glycolysis	14	2.26537	5.0306e-12	ALDOART2, TPI1, PKLR, ADPGK, ENO1, ENO2, ENO3, GPI1, HK3, PKM, OGDH, PGK1, PGK2, ALDOA	355	32	11212	13.8176	5.53371e-10	2.76683e-10	2.26377e-10
KEGG_PATHWAY	mmu03010:Ribosome	43	6.95793	6.50885e-12	RPL4, RPL10, RPL12, RPLP1, RPL10L, RPLP0, MRPL12, RPL6, RPL7, RPS4X, RPS14, RPL7A, RPS15A, GM4963, RPS18, GM6988, RPS3, RPL13, RPS2, RPL15, RPS27A, RPL18, RPS10, RPL17, RPS13, GM8264, RPS8, GM15501, RPL23, RPL22, RPSA, RPL23A, GM15483, RPS25, RPS28, RPS3A1, GM6139, RPL27, GM8137, RPL28, UBA52, GM8158, GM8112	475	265	9789	3.34401	1.95915e-09	1.95916e-10	1.52307e-10
INTERPRO	IPR011545:DEAD/DEAH_box_helicase_dom	18	2.91262	7.12993e-12	DDX17, EIF4A2, DDX3Y, EIF4A1, DDX5, DDX3X, DDX4, DDX46, DDX25, DHX9, DDX1, EIF4A3, DDX21, DDX19A, DDX19B, DHX15, GM5576, D1PAS1	600	73	22253	9.14507	1.34257e-08	7.89744e-10	7.49481e-10
INTERPRO	IPR002194:Chaperonin_TCP-1_CS	9	1.45631	1.1296e-11	CCT6A, CCT3, CCT2, TCP1, CCT8, CCT7, CCT5, CCT4, CCT6B	600	10	22253	33.3795	2.12703e-08	1.18168e-09	1.12144e-09
GOTERM_BP_DIRECT	GO:0006096~glycolytic process	14	2.26537	1.18021e-11	ALDOART2, TPI1, PKLR, ADPGK, ENO1, ENO2, ENO3, GPI1, HK3, PKM, OGDH, PGK1, PGK2, ALDOA	592	50	29775	14.0828	3.57604e-08	3.57603e-09	3.36123e-09
INTERPRO	IPR027413:GROEL-like_equatorial_sf	10	1.61812	1.24121e-11	CCT6A, CCT3, CCT2, TCP1, CCT8, CCT7, CCT5, CCT4, CCT6B, HSPD1	600	14	22253	26.4917	2.33719e-08	1.2301e-09	1.16739e-09
KEGG_PATHWAY	mmu05010:Alzheimer disease	53	8.57605	1.55016e-11	NDUFA10, ATP2A2, CALML3, ATP2A1, TUBA1C, TUBA1B, TUBB5, TUBA1A, TUBB3, PSMD3, UQCRFS1, PSMD1, CYBB, SDHC, SDHA, SDHB, TUBA4A, PSMA6, TUBB2B, TUBB2A, NDUFS7, UQCRC1, VDAC3, NDUFS3, VDAC2, VDAC1, UQCRC2, SLC25A5, SLC25A4, PSMD12, PSMD11, UQCRB, NDUFB4, NDUFB3, UQCR10, TUBA3B, TUBA3A, HSD17B10, PSMA7, PSMA8, CYC1, NDUFV1, NDUFA9, TUBB4B, COX6C, TUBB4A, PSMC6, PSMC2, CALM3, SLC25A31, CALM1, CALM2, TU…	475	389	9789	2.80783	4.66598e-09	4.2418e-10	3.29761e-10
GOTERM_CC_DIRECT	GO:0048471~perinuclear region of cytoplasm	51	8.25243	1.74259e-11	ARF3, CYFIP2, EIF4A2, EIF4A1, ATP2A2, ATP2A1, TLK2, ANXA6, VPS35, ACTR3, RAB2A, HSP90AA1, ANXA2, NME2, ACTN4, YWHAZ, PACS1, MCM3, BTK, LCP1, ARF5, PLEC, MTPN, VCP, SET, DDX4, HDAC1, AK1, HSP90B1, MTDH, PRDX5, RAP1A, LMNA, FLNA, FYN, SNX5, LYN, HSPA8, SORT1, M6PR, LRPPRC, HNRNPL, EHD1, EHD3, EHD4, NEDD4, CALR, VIM, RAB5A, HSPA1B, HSPA1A	596	861	29926	2.97419	1.17799e-08	4.36293e-10	3.33674e-10
UP_KW_MOLECULAR_FUNCTION	KW-0143~Chaperone	32	5.17799	1.84481e-11	SET, HSP90B1, HSPD1, CCT6B, COTL1, SERPINH1, CCT8, RBBP7, CCT7, CCT5, CCT4, HSPA9, CCT3, CCT2, TRAP1, HSPA8, HSP90AA1, NPM1, HSPA5, ST13, HSPA2, HSPE1, PDIA6, CCT6A, TCP1, CANX, ANP32E, HYOU1, P4HB, CALR, HSPA1B, HSPA1A	433	214	12247	4.22939	1.43895e-09	3.59737e-10	2.90557e-10
GOTERM_CC_DIRECT	GO:0005903~brush border	17	2.75081	2.25658e-11	ACTR3, TPM3, ACTN1, ACTN4, ACTB, MYL12B, ACTG1, MYL6, CAPZA2, FLNA, MYH9, FLNB, MYH11, MYH10, VCL, SNX5, PLEC	596	89	29926	9.59094	1.52544e-08	5.44802e-10	4.16661e-10
KEGG_PATHWAY	mmu00010:Glycolysis / Gluconeogenesis	21	3.39806	2.35587e-11	ALDOART2, PDHA1, TPI1, PKLR, ADPGK, ENO1, ENO2, ENO3, GPI1, HK3, LDHA, PKM, ALDH2, ALDH3B1, PGK1, PGK2, DLAT, ALDOA, DLD, ALDH9A1, PCK2	475	67	9789	6.45936	7.09117e-09	5.58336e-10	4.34055e-10
KEGG_PATHWAY	mmu01100:Metabolic pathways	137	22.1683	2.41142e-11	AHCYL1, NDUFA10, CPOX, ENO1, ATP12A, ENO2, ENO3, CNDP2, PNP, SCP2, UROD, ACSL1, TALDO1, SDHC, SDHA, PGD, SDHB, ETHE1, UQCRC1, CMPK2, UQCRC2, ATP6V1A, ALDOART2, DNMT1, MTMR3, RPN2, UQCRB, SHMT2, PNP2, RPN1, AK1, UAP1, LDHA, RDH11, ALDH3B1, UAP1L1, ESD, PGK1, CYC1, PGK2, NDUFV1, ATP6V1C1, PCK2, GSTM4, MPST, GSTM2, GSTM1, PDHA1, IDH1, IDH2, ASNS, PYCR2, CS, GLUD1, ATP4A, BHMT, FASN, STT3A, OGDH, ACO…	475	1644	9789	1.71737	7.25836e-09	5.58336e-10	4.34055e-10
INTERPRO	IPR002423:Cpn60/GroEL/TCP-1	10	1.61812	3.029e-11	CCT6A, CCT3, CCT2, TCP1, CCT8, CCT7, CCT5, CCT4, CCT6B, HSPD1	600	15	22253	24.7256	5.70361e-08	2.59255e-09	2.46038e-09
INTERPRO	IPR027409:GroEL-like_apical_dom_sf	10	1.61812	3.029e-11	CCT6A, CCT3, CCT2, TCP1, CCT8, CCT7, CCT5, CCT4, CCT6B, HSPD1	600	15	22253	24.7256	5.70361e-08	2.59255e-09	2.46038e-09
INTERPRO	IPR027410:TCP-1-like_intermed_sf	10	1.61812	3.029e-11	CCT6A, CCT3, CCT2, TCP1, CCT8, CCT7, CCT5, CCT4, CCT6B, HSPD1	600	15	22253	24.7256	5.70361e-08	2.59255e-09	2.46038e-09
UP_SEQ_FEATURE	DOMAIN:DEAD-box RNA helicase Q	12	1.94175	4.29169e-11	DDX17, EIF4A2, DDX3Y, EIF4A1, DDX5, DDX19B, DDX3X, DDX4, DDX1, EIF4A3, GM5576, D1PAS1	572	28	22194	16.6289	8.01258e-08	8.01258e-09	7.54049e-09
INTERPRO	IPR053374:TCP-1_chaperonin	8	1.2945	7.73134e-11	CCT6A, CCT3, CCT2, TCP1, CCT7, CCT5, CCT4, CCT6B	600	8	22253	37.0883	1.45581e-07	6.32961e-09	6.00691e-09
KEGG_PATHWAY	mmu05132:Salmonella infection	40	6.47249	8.04024e-11	CYFIP2, TXN1, ARF1, RAB5B, RAB7, ARF2, AHNAK, ARPC1B, TUBA3B, TUBA3A, ACTB, MYL12A, ACTG1, HSP90B1, MYL12B, TUBA1C, TUBA1B, TUBB5, TUBA1A, TUBB3, RPS3, FLNA, BAK1, ACTR3, ACTR2, DYNC1H1, HSP90AA1, ANXA2, M6PR, ARPC4, TUBB4B, TUBB4A, TUBA4A, TUBB2B, PTPRC, TUBB2A, ARPC3, PFN1, RAB5A, TUBA8	475	252	9789	3.27118	2.42011e-08	1.72865e-09	1.34387e-09
UP_KW_PTM	KW-0944~Nitration	16	2.589	1.0663e-10	TPI1, HSPA5, ACSL1, AP1B1, ATP2A2, TUBA3B, EPX, SOD2, TUBA3A, TUBA4A, TUBA1C, NPEPPS, TUBA1B, TUBA1A, YWHAQ, TUBA8	544	44	13166	8.8008	2.87901e-09	4.97607e-10	4.44292e-10
GOTERM_BP_DIRECT	GO:1904851~positive regulation of establishment of protein localization to telomere	8	1.2945	1.33535e-10	CCT6A, CCT3, CCT2, TCP1, CCT8, CCT7, CCT5, CCT4	592	10	29775	40.2365	4.04611e-07	3.67828e-08	3.45734e-08
UP_KW_BIOLOGICAL_PROCESS	KW-0249~Electron transport	21	3.39806	1.86841e-10	TXN1, CYB5B, NDUFA9, UQCRB, NDUFB4, NDUFA10, NDUFB3, CYBB, SDHC, ETFA, UQCR10, ETFB, SDHA, SDHB, NDUFS7, UQCRC1, NDUFS3, UQCRFS1, CYC1, UQCRC2, NDUFV1	355	110	11212	6.0295	2.05525e-08	6.85082e-09	5.60522e-09
GOTERM_CC_DIRECT	GO:0005874~microtubule	29	4.69256	2.99445e-10	IQGAP1, TUBA3B, IQGAP2, TUBA3A, TUBA1C, TUBA1B, TUBB5, HSPH1, TUBA1A, TUBB3, CCT8, CCT7, CCT5, CCT4, CCT3, CCT2, DYNC1H1, HSPA8, TUBB4B, TUBB4A, TUBA4A, LRPPRC, CCT6A, TUBB2B, TUBB2A, TCP1, MAPRE1, EIF3A, TUBA8	596	340	29926	4.28274	2.02425e-07	6.98016e-09	5.33838e-09
KEGG_PATHWAY	mmu05171:Coronavirus disease - COVID-19	46	7.44337	3.06393e-10	RPL4, RPL10, RPL12, RPLP1, RPL10L, RPLP0, RPL6, RPL7, RPS4X, C3, RPS14, RPL7A, RPS15A, GM4963, RPS18, GM6988, RPS3, RPL13, RPS2, RPL15, RPS27A, RPL18, RPS10, RPL17, RPS13, GM8264, RPS8, GM15501, RPL23, RPL22, FGG, CYBB, RPSA, RPL23A, F2, GM15483, RPS25, RPS28, RPS3A1, GM6139, RPL27, GM8137, RPL28, UBA52, GM8158, GM8112	475	334	9789	2.83829	9.22242e-08	6.14828e-09	4.77973e-09
UP_KW_CELLULAR_COMPONENT	KW-0999~Mitochondrion inner membrane	35	5.66343	3.31757e-10	ALAS2, STOML2, SLC25A3, UQCRB, SHMT2, ABCB7, NDUFB4, NDUFB3, UQCR10, PPOX, RPS3, UQCRFS1, CYC1, NDUFV1, TRAP1, IMMT, SDHC, SDHA, COX6C, SDHB, 1700071K01RIK, HADHB, AFG3L2, HADHA, GATM, ABCB10, NDUFS7, GPD2, UQCRC1, NDUFS3, ALDH18A1, SLC25A31, UQCRC2, SLC25A5, SLC25A4	548	333	18521	3.55228	1.4929e-08	4.97635e-09	3.64932e-09
GOTERM_CC_DIRECT	GO:0001725~stress fiber	17	2.75081	3.45225e-10	ANXA2, TPM3, ACTN1, TPM1, ILK, ACTN4, ACTB, MYL12A, MYL12B, ACTG1, ACTA1, MYH9, FLNB, MYH11, LCP1, MYH10, VCL	596	106	29926	8.05277	2.33372e-07	7.77906e-09	5.94937e-09
GOTERM_CC_DIRECT	GO:0002199~zona pellucida receptor complex	8	1.2945	3.65251e-10	CCT6A, CCT3, CCT2, HSPA1L, TCP1, CCT8, HSPA1B, CCT4	596	11	29926	36.5174	2.46909e-07	7.96482e-09	6.09144e-09
GOTERM_CC_DIRECT	GO:0070062~extracellular exosome	18	2.91262	4.01039e-10	CD63, HSPA8, RAB5B, ANXA1, ANXA2, AHNAK, HSPA4, CLTC, ITGA2B, FN1, RAB11A, ACTG1, HSPD1, BHMT, HNRNPA2B1, QSOX1, CD47, ALDOA	596	123	29926	7.34801	2.71102e-07	8.47194e-09	6.47928e-09
GOTERM_BP_DIRECT	GO:0051086~chaperone mediated protein folding independent of cofactor	7	1.13269	4.10484e-10	CCT3, CCT2, TCP1, CCT8, CCT7, CCT5, CCT4	592	7	29775	50.2956	1.24377e-06	1.03647e-07	9.74216e-08
GOTERM_CC_DIRECT	GO:0044297~cell body	18	2.91262	4.56302e-10	CCT3, CCT2, HSPA1L, GSTO1, GNAI2, CCT6A, ACTA1, ACTC1, TUBB5, TCP1, FYN, VIM, CCT8, CCT7, RPL28, CCT5, HSPA1B, CCT4	596	124	29926	7.28875	3.0846e-07	9.34727e-09	7.14872e-09
GOTERM_MF_DIRECT	GO:0048027~mRNA 5'-UTR binding	10	1.61812	8.56048e-10	SYNCRIP, RPS14, DDX3X, RPS3A1, NCL, ACO1, MYH10, D1PAS1, CCT5, RPS13	593	25	29110	19.6358	8.6204e-07	3.07871e-08	2.67209e-08
GOTERM_MF_DIRECT	GO:0003725~double-stranded RNA binding	15	2.42718	1.0978e-09	EIF4A1, DHX9, ACTN1, DDX1, CLTC, DDX21, SLC3A2, TUBB4B, ELAVL1, MTDH, HSPD1, TUBA1B, DHX15, VIM, HSPA1A	593	82	29110	8.97976	1.10549e-06	3.81203e-08	3.30855e-08
GOTERM_CC_DIRECT	GO:0036464~cytoplasmic ribonucleoprotein granule	15	2.42718	1.14659e-09	DHX9, RPLP0, IQGAP1, ACTB, RPL6, ACTG1, RPS4X, SERPINB1A, TUBB5, TUBA1A, PCBP1, NCL, PSMC2, RPL28, INA	596	84	29926	8.96632	7.75095e-07	2.27969e-08	1.74349e-08
UP_KW_MOLECULAR_FUNCTION	KW-0694~RNA-binding	59	9.54693	1.85705e-09	DDX3Y, EIF4A2, EIF4A1, DDX3X, AHCYL1, DDX46, EIF4A3, HDLBP, ELAVL1, RPL7, RPS4X, PTBP1, SYNCRIP, XPO1, RPS18, DHX15, CPNE1, DDX17, RBM14, RPL22, DDX19A, SFPQ, HNRNPH1, NCL, SRSF2, SRSF5, GM8158, D1PAS1, GM8112, DDX5, DHX9, DDX25, DDX1, RPL12, DDX21, PRPF8, PCBP1, RPS3, SF3B1, RANBP2, RBM39, GM8264, HNRNPA3, NPM1, RPL23A, SRP68, PA2G4, LRPPRC, HNRNPL, HNRNPM, HNRNPK, HNRNPA2B1, PDCD4, ACO1, HNRNPC…	433	715	12247	2.33393	1.4485e-07	2.897e-08	2.33989e-08
GOTERM_MF_DIRECT	GO:0051087~protein-folding chaperone binding	18	2.91262	2.16779e-09	HSPA9, HSPA8, ST13, H2-Q6, H2-Q7, H2-Q4, DLST, ATP1A3, ATP1A2, HSPA2, ATP1A1, HSPE1, HSPD1, ERP29, OGDH, BAK1, LBR, H2-D1	593	134	29110	6.5941	2.18296e-06	7.27653e-08	6.31548e-08
GOTERM_BP_DIRECT	GO:0007339~binding of sperm to zona pellucida	12	1.94175	2.52793e-09	CCT6A, CCT3, CCT2, HSPA1L, TCP1, VDAC2, CCT8, CCT7, ALDOA, CCT5, HSPA1B, CCT4	592	49	29775	12.3173	7.6596e-06	5.89202e-07	5.53811e-07
GOTERM_CC_DIRECT	GO:0043025~neuronal cell body	40	6.47249	2.73468e-09	TXN1, SPTBN4, COPA, HDAC1, EIF4A3, ILK, ATP1A3, ATP1A2, SLC3A2, ENO2, SYNCRIP, UBB, TUBB3, PPP2R1A, CFL1, FLNA, FLNB, VPS35, GM5576, NEFH, MYH10, RAB2A, DYNC1H1, HSPA8, HSP90AA1, RRM1, HSPA5, ANXA3, SORT1, CAD, ANXA5, CYBB, RPSA, TUBB4A, HCFC1, NDUFS7, HNRNPA2B1, CANX, EEF1A2, RAB5A	596	668	29926	3.00667	1.84864e-06	5.28185e-08	4.03952e-08
UP_SEQ_FEATURE	DOMAIN:Calponin-homology (CH) 2	10	1.61812	2.74834e-09	ACTN2, ACTN1, FLNA, PLS3, FLNB, PARVB, ACTN4, LCP1, FLNC, PLEC	572	23	22194	16.8699	5.13114e-06	4.27596e-07	4.02403e-07
UP_SEQ_FEATURE	DOMAIN:Calponin-homology (CH) 1	10	1.61812	2.74834e-09	ACTN2, ACTN1, FLNA, PLS3, FLNB, PARVB, ACTN4, LCP1, FLNC, PLEC	572	23	22194	16.8699	5.13114e-06	4.27596e-07	4.02403e-07
GOTERM_CC_DIRECT	GO:0042645~mitochondrial nucleoid	12	1.94175	3.24076e-09	HSPA9, HADHB, HADHA, SHMT2, LONP1, VDAC2, VDAC1, SOD2, SLC25A5, HSD17B10, LRPPRC, TUFM	596	50	29926	12.0507	2.19075e-06	6.08543e-08	4.6541e-08
INTERPRO	IPR000629:RNA-helicase_DEAD-box_CS	11	1.77994	3.42708e-09	DDX17, EIF4A2, DDX3Y, EIF4A1, DDX5, DDX3X, DDX4, DDX46, EIF4A3, GM5576, D1PAS1	600	30	22253	13.5991	6.45317e-06	2.68883e-07	2.55175e-07
UP_SEQ_FEATURE	DOMAIN:Helicase C-terminal	18	2.91262	3.63809e-09	DDX17, EIF4A2, DDX3Y, EIF4A1, DDX5, DDX3X, DDX4, DDX46, DDX25, DHX9, DDX1, EIF4A3, DDX21, DDX19A, DDX19B, DHX15, GM5576, D1PAS1	572	111	22194	6.29201	6.7923e-06	5.22486e-07	4.91702e-07
GOTERM_BP_DIRECT	GO:0042026~protein refolding	9	1.45631	3.72507e-09	HSPA9, HSPA8, HSP90AA1, HSPA1L, HSPA5, HSPA2, HSPA1B, HSPD1, HSPA1A	592	21	29775	21.5553	1.12869e-05	8.06212e-07	7.57786e-07
UP_KW_BIOLOGICAL_PROCESS	KW-0813~Transport	110	17.7994	3.84006e-09	TXN1, EIF4A3, NDUFA10, HDLBP, ATP12A, IPO5, SCP2, VPS35, GM5576, RAB2A, NUP210, AP1B1, CYBB, SDHC, ACTN4, SDHA, SDHB, NUP93, UQCRC1, VDAC3, VDAC2, VDAC1, UQCRC2, KPNB1, ATP6V1A, NUP205, COPA, RAB5B, VCP, TMED10, UQCRB, ABCB7, DHX9, COPB1, VPS26B, SNX2, CYC1, RAB6A, MYH10, NDUFV1, ATP6V1C1, SNX5, NUP155, M6PR, EHD1, ATP4A, EHD3, LCN2, CORO7, RAB5A, ARF3, ARF4, ARF1, RAB7, SLC25A3, ARF2, SNAP23, AT…	355	2041	11212	1.70218	4.22407e-07	1.05602e-07	8.64014e-08
GOTERM_MF_DIRECT	GO:0044325~transmembrane transporter binding	20	3.23625	3.88361e-09	LYN, HSP90AA1, YES1, ACTN2, ACTN1, ATP2A2, ACTN4, ATP1A1, YWHAZ, YWHAQ, PACS1, FLNA, EIF3E, FYN, CALM3, VDAC1, BAK1, CALM1, CALM2, YWHAH	593	176	29110	5.57834	3.91079e-06	1.22872e-07	1.06644e-07
GOTERM_MF_DIRECT	GO:0003779~actin binding	28	4.53074	3.90459e-09	SPTBN4, WDR1, ARPC1B, LSP1, CFL1, COTL1, FLNA, FLNC, YWHAG, YWHAH, ACTR3, TPM3, ACTN1, TPM2, TPM1, PARVB, ACTN4, ARPC3, CAPZA2, MYH9, TLN2, P4HB, CORO7, TLN1, PFN1, VCL, MYO1F, PLEC	593	349	29110	3.9384	3.93191e-06	1.22872e-07	1.06644e-07
INTERPRO	IPR036249:Thioredoxin-like_sf	20	3.23625	3.9878e-09	PDIA3, GSTM4, TXN1, GSTM2, GSTM1, GPX1, GSTO2, GSTP2, GSTO1, GSTP1, PDIA6, PRDX3, PRDX5, PRDX4, PRDX1, ERP29, QSOX1, P4HB, GSTM7, GSTM5	600	135	22253	5.49457	7.50899e-06	2.9534e-07	2.80283e-07
INTERPRO	IPR001589:Actinin_actin-bd_CS	10	1.61812	4.07798e-09	SPTBN4, ACTN2, ACTN1, FLNA, PLS3, FLNB, ACTN4, LCP1, FLNC, PLEC	600	23	22253	16.1254	7.6788e-06	2.9534e-07	2.80283e-07
UP_KW_MOLECULAR_FUNCTION	KW-0347~Helicase	23	3.72168	4.08774e-09	DDX17, EIF4A2, DDX3Y, EIF4A1, DDX5, DDX3X, DDX4, MCM7, DDX46, DDX25, DHX9, DDX1, EIF4A3, DDX21, DDX19A, DDX19B, DHX15, MCM3, MCM4, MCM6, GM5576, D1PAS1, MCM2	433	141	12247	4.61371	3.18844e-07	5.31406e-08	4.29213e-08
UP_KW_LIGAND	KW-0342~GTP-binding	43	6.95793	4.30126e-09	ARF3, ARF4, ARF1, RAB5B, RAB7, ARF2, AK3, TUBA3B, SAMHD1, TUBA3A, GVIN1, GNAI2, GMPPB, RAP1B, TUBA1C, TUBA1B, TUBB5, RAP1A, TUBA1A, TUBB3, RAB6A, PCK2, RAB2A, IRGM1, IFI47, TUBB4B, TUBB4A, 1700009N14RIK, GTPBP1, TUBA4A, RAB11A, TUFM, EEF1A1, GLUD1, TUBB2B, TUBB2A, EIF5, EEF1A2, RAB18, RAB5A, ARF5, RAN, TUBA8	304	355	6758	2.69268	1.3764e-07	4.58801e-08	3.29763e-08
GOTERM_CC_DIRECT	GO:0005790~smooth endoplasmic reticulum	10	1.61812	4.50742e-09	PDIA3, PRDX4, RPL10, HSPA5, CANX, ERP29, HYOU1, CALR, PDIA6, HSP90B1	596	30	29926	16.7371	3.04701e-06	8.23518e-08	6.29821e-08
UP_SEQ_FEATURE	CROSSLNK:Glycyl lysine isopeptide (Lys-Gly) (interchain with G-Cter in ubiquitin); alternate	17	2.75081	4.70403e-09	RPA1, PML, TUBB2B, TUBB2A, TUBB5, RPS3, VDAC3, VDAC2, CALM3, VDAC1, RPS2, RBBP7, PFN1, CALM1, PPIA, CALM2, RAN	572	99	22194	6.66275	8.78239e-06	6.27317e-07	5.90356e-07
GOTERM_MF_DIRECT	GO:0019901~protein kinase binding	37	5.98706	4.83773e-09	GSTP2, GSTP1, ITGB2, CLTC, ILK, AP2A1, ATP1A1, IQGAP1, ELAVL1, ACTB, ACTG1, PRDX3, RPS18, ARHGDIA, RPS3, SFN, NEFH, TRAP1, NPM1, GSTM1, AP1B1, IRGM1, YWHAZ, TUBA4A, EEF1A1, PTPRC, ACTBL2, EEF1A2, MYH9, PTPN6, CALM3, VDAC1, MAPRE1, CALM1, CALM2, CD44, TUBA8	593	584	29110	3.11011	4.87158e-06	1.47624e-07	1.28127e-07
GOTERM_CC_DIRECT	GO:0042995~cell projection	23	3.72168	4.98556e-09	ACTR3, SPTBN4, ACTR2, RRM1, WDR1, ACTN2, ACTN1, ANXA5, CAD, ATP1A4, IRGM1, ATP1A2, ARPC4, ACTN4, TUBB4A, HCK, HNRNPK, VIM, CCT8, MAPRE1, CD44, VCL, FERMT3	596	245	29926	4.71372	3.37023e-06	8.86904e-08	6.78298e-08
GOTERM_MF_DIRECT	GO:0042803~protein homodimerization activity	46	7.44337	5.25335e-09	TOP2A, TXN1, CTBP1, ABCB7, H2-Q6, H2-Q7, HSD17B4, CPOX, ATP2A1, SLC3A2, ENO1, ELAVL1, G6PD2, SNX2, ATIC, MTHFD1L, PSAP, FLNA, BAK1, S100A11, GSTM4, GSTM2, HSP90AA1, NPM1, GSTM1, TPI1, MDH2, ACTN1, TPM2, IDH1, TPM1, H13, ACTN4, PML, GLUD1, SFPQ, ABCB10, PKM, CAT, G6PDX, ERP29, MYH9, TKT, GSTM7, H2-D1, GSTM5	593	844	29110	2.67549	5.29011e-06	1.55592e-07	1.35042e-07
INTERPRO	IPR036291:NAD(P)-bd_dom_sf	22	3.55987	5.43494e-09	NDUFA9, AHCYL1, MDH2, CTBP1, HSD17B4, PYCR2, PGD, HSD17B11, HSD17B10, G6PD2, GLUD1, UGDH, HADHA, LDHA, MTHFD1L, RDH11, FASN, G6PDX, PHGDH, FAR1, ME2, BLVRA	600	168	22253	4.85681	1.02339e-05	3.79037e-07	3.59712e-07
GOTERM_CC_DIRECT	GO:0005635~nuclear envelope	22	3.55987	5.60556e-09	RANBP2, DYNC1H1, SUN2, RRM1, NUP205, NUP210, NUP155, NUP133, ANXA11, CYBB, 1700009N14RIK, LMNB1, ZMPSTE24, NUP93, DDX19B, LMNA, ANXA7, CALR, LBR, KPNB1, RAN, TMPO	596	225	29926	4.90956	3.78935e-06	9.51709e-08	7.2786e-08
GOTERM_CC_DIRECT	GO:0009986~cell surface	45	7.28155	5.63142e-09	USP14, CD63, ITGAM, H2-Q8, H2-Q9, H2-Q6, ITGA2B, ITGB2, H2-Q7, H2-Q4, ATP1A3, ATP1A2, SLC3A2, ENO1, IQGAP2, ENO2, HSPD1, C3, LGALS3, LGALS1, APMAP, LMAN2, C1QBP, CD36, LYN, PDIA3, HSPA8, HSP90AA1, ANXA1, ANXA2, HSPA5, SORT1, FGG, HSPA2, H13, HNRNPM, PTPRC, NCL, ERP29, CALR, CD47, TLN1, CD44, H2-D1, LTF	596	834	29926	2.70925	3.80683e-06	9.51709e-08	7.2786e-08
GOTERM_MF_DIRECT	GO:0048306~calcium-dependent protein binding	15	2.42718	6.95826e-09	DDX5, ANXA1, ANXA2, ANXA3, ANXA11, HNRNPM, ANXA6, ANXA7, CPNE3, CALM3, CALM1, S100A9, CALM2, S100A11, CD177	593	94	29110	7.83341	7.00694e-06	2.00199e-07	1.73758e-07
INTERPRO	IPR001650:Helicase_C-like	18	2.91262	7.12526e-09	DDX17, EIF4A2, DDX3Y, EIF4A1, DDX5, DDX3X, DDX4, DDX46, DDX25, DHX9, DDX1, EIF4A3, DDX21, DDX19A, DDX19B, DHX15, GM5576, D1PAS1	600	111	22253	6.01432	1.34168e-05	4.79174e-07	4.54744e-07
GOTERM_MF_DIRECT	GO:0003697~single-stranded DNA binding	16	2.589	7.9578e-09	ANXA1, MCM7, DHX9, RPA1, SAMHD1, SMC4, LRPPRC, PTBP1, HNRNPK, PCBP1, NCL, LONP1, MCM3, MCM4, MCM6, MCM2	593	111	29110	7.07595	8.01347e-06	2.22597e-07	1.93198e-07
UP_SEQ_FEATURE	DOMAIN:Helicase ATP-binding	18	2.91262	8.27617e-09	DDX17, EIF4A2, DDX3Y, EIF4A1, DDX5, DDX3X, DDX4, DDX46, DDX25, DHX9, DDX1, EIF4A3, DDX21, DDX19A, DDX19B, DHX15, GM5576, D1PAS1	572	117	22194	5.96934	1.54515e-05	1.03011e-06	9.69415e-07
GOTERM_BP_DIRECT	GO:0009410~response to xenobiotic stimulus	26	4.20712	8.57751e-09	DNMT1, PNP2, ATP1A3, ATP1A1, PPOX, PNP, MAT2A, UQCRFS1, BAK1, LYN, HSPA8, HSP90AA1, GPX1, CYBB, SRP68, SOD2, YWHAZ, MMP9, ATP4A, HADHA, ACTC1, CAT, LCN2, CALR, UQCRC2, GCLM	592	322	29775	4.06114	2.59895e-05	1.73266e-06	1.62858e-06
UP_KW_BIOLOGICAL_PROCESS	KW-0653~Protein transport	48	7.76699	1.03214e-08	ARF3, ARF4, CD63, ARF1, RAB5B, RAB7, COPA, ARF2, TMED10, COPB1, SNAP23, AP2A1, VPS26B, IPO5, SELENBP1, AP3M1, SELENBP2, XPO1, SNX2, LMAN2, VPS35, SEC61B, RAB6A, MYH10, SNX5, RAB2A, RANBP2, TMED9, NUP155, NUP210, NUP133, AP1B1, AP2B1, ACTN4, 1700009N14RIK, RAB11A, ARCN1, EHD1, NUP93, EHD3, RAB18, COPG2, CORO7, SEC22B, RAB5A, ARF5, KPNB1, RAN	355	610	11212	2.48523	1.13535e-06	2.2707e-07	1.85785e-07
INTERPRO	IPR014001:Helicase_ATP-bd	18	2.91262	1.07838e-08	DDX17, EIF4A2, DDX3Y, EIF4A1, DDX5, DDX3X, DDX4, DDX46, DDX25, DHX9, DDX1, EIF4A3, DDX21, DDX19A, DDX19B, DHX15, GM5576, D1PAS1	600	114	22253	5.85605	2.03056e-05	7.002e-07	6.64502e-07
GOTERM_MF_DIRECT	GO:0043531~ADP binding	11	1.77994	1.17636e-08	GLUD1, HSPA8, VCP, PKM, CYB5R3, PGK1, LONP1, MYH9, PGK2, ATP1A1, MYH10	593	43	29110	12.5577	1.18459e-05	3.20161e-07	2.77875e-07
GOTERM_MF_DIRECT	GO:0005391~P-type sodium:potassium-exchanging transporter activity	7	1.13269	1.35162e-08	ATP4A, ATP1A4, ATP1A3, CPOX, ATP1A2, ATP1A1, ATP12A	593	10	29110	34.3626	1.36107e-05	3.58179e-07	3.10873e-07
KEGG_PATHWAY	mmu05415:Diabetic cardiomyopathy	33	5.33981	1.42804e-08	UQCRB, NCF2, NDUFB4, NDUFA10, NCF4, NDUFB3, ATP2A2, ATP2A1, UQCR10, G6PD2, UQCRFS1, CD36, CYC1, NDUFV1, NDUFA9, PDHA1, CYBB, SDHC, SDHA, COX6C, SDHB, MMP9, NDUFS7, G6PDX, UQCRC1, NDUFS3, VDAC3, VDAC2, VDAC1, SLC25A31, UQCRC2, SLC25A5, SLC25A4	475	217	9789	3.134	4.29838e-06	2.67199e-07	2.07723e-07
GOTERM_BP_DIRECT	GO:0043066~negative regulation of apoptotic process	38	6.14887	1.46705e-08	ARF4, DDX3X, RPL10, GSTP2, HDAC1, GSTP1, ILK, HSP90B1, MTDH, HSPD1, PRDX3, LGALS3, PRDX5, ALDH2, FLNA, YWHAH, NPM1, HSPA5, API5, NME2, FN1, ASNS, PA2G4, SOD2, MMP9, HCK, ACTC1, HNRNPK, RPS3A1, NCL, CAT, PDCD4, HYOU1, VDAC1, D1PAS1, HSPA1B, CD44, LTF	592	653	29775	2.92685	4.44505e-05	2.70342e-06	2.54104e-06
KEGG_PATHWAY	mmu05208:Chemical carcinogenesis - reactive oxygen species	34	5.50162	1.5091e-08	UQCRB, NCF2, NDUFB4, NDUFA10, NDUFB3, KEAP1, UQCR10, UQCRFS1, CYC1, NDUFV1, GSTM4, NDUFA9, GSTM2, GSTM1, GSTO2, GSTO1, SDHC, SDHA, COX6C, SOD2, SDHB, NDUFS7, CAT, UQCRC1, NDUFS3, VDAC3, VDAC2, VDAC1, SLC25A31, UQCRC2, SLC25A5, GSTM7, SLC25A4, GSTM5	475	229	9789	3.05977	4.54237e-06	2.67199e-07	2.07723e-07
GOTERM_BP_DIRECT	GO:0051085~chaperone cofactor-dependent protein refolding	10	1.61812	1.51677e-08	HSPA9, HSPA8, HSPH1, HSPA1L, HSPA5, ST13, HSPA2, HSPE1, HSPA1B, HSPA1A	592	34	29775	14.7928	4.59571e-05	2.70342e-06	2.54104e-06
GOTERM_CC_DIRECT	GO:0045335~phagocytic vesicle	14	2.26537	1.77592e-08	RAB7, ANXA11, CYBB, IRGM1, VPS26B, TCIRG1, RAB11A, ACTG1, RAP1A, MYH9, FLNB, VIM, CALR, RAB5A	596	87	29926	8.08	1.20051e-05	2.9281e-07	2.23939e-07
GOTERM_CC_DIRECT	GO:0005654~nucleoplasm	121	19.5793	2.05247e-08	TXN1, RNH1, EIF4A3, KEAP1, MKI67, MPO, ACTB, CNDP2, IPO5, LGALS3, SCP2, TRIM28, UROD, RPS6KA2, LONP1, CPNE1, CPNE3, RPL23, ANXA11, SDHB, HCFC1, ETHE1, NCL, SRSF2, CMPK2, RPL27, SRSF5, UQCRC2, D1PAS1, UBA52, KPNB1, ATP6V1A, DNMT1, DDX5, VCP, SET, DHX9, CTBP1, DDX1, UAP1, PRDX3, HSPH1, UBB, PCBP1, UBC, TRAP1, H3F3B, H3F3C, H3F3A, HSPA2, HNRNPL, HNRNPM, HNRNPK, TPP2, UBA2, UBA1, HNRNPC, CALM1, RAB5A…	596	3665	29926	1.65773	1.38746e-05	3.3035e-07	2.52649e-07
KEGG_PATHWAY	mmu04820:Cytoskeleton in muscle cells	34	5.50162	2.09483e-08	SPTBN4, ITGA2B, ATP1A4, ATP1A3, ATP1A2, ATP1A1, ENO1, THBS2, ENO2, ENO3, ACTB, ACTG1, LMNB1, LMNA, MYH11, FLNC, MYH10, LBR, SUN2, CKM, ACTN2, TPM3, TPM2, TPM1, FN1, ACTA1, ACTC1, CAPZA2, MYH9, VIM, TLN2, TLN1, VCL, PLEC	475	232	9789	3.0202	6.30542e-06	3.50302e-07	2.72328e-07
GOTERM_BP_DIRECT	GO:0030036~actin cytoskeleton organization	22	3.55987	2.12265e-08	SPTBN4, ACTR2, ANXA1, WDR1, ACTN2, ACTN1, PARVB, ACTN4, CAPZA2, PACSIN2, FLNA, MYH9, FLNB, TLN2, FLNC, DOCK2, TLN1, PFN1, S100A9, MYH10, RAN, PLEC	592	243	29775	4.55351	6.43143e-05	3.57313e-06	3.35851e-06
GOTERM_CC_DIRECT	GO:0014069~postsynaptic density	26	4.20712	2.18829e-08	RPL4, ARF1, DDX3X, RPL12, RPLP0, ATP1A1, RPL6, RPL7, RPS14, RPS18, PCBP1, RPS3, FYN, VPS35, NEFM, NEFH, RPS13, HSPA8, HNRNPA3, RPL23, HNRNPM, RPS25, HNRNPH1, HNRNPA2B1, EIF3E, EIF3A	596	337	29926	3.87388	1.47927e-05	3.44019e-07	2.63103e-07
UP_KW_MOLECULAR_FUNCTION	KW-0009~Actin-binding	31	5.01618	2.27174e-08	SPTBN4, WDR1, ARPC1B, CFL1, COTL1, PLS3, FLNA, FLNB, MYH11, FLNC, MYH10, ACTR3, ACTR2, ACTN2, TPM3, ACTN1, TPM2, TPM1, DSTN, ARPC4, PARVB, ACTN4, ARPC3, CAPZA2, MYH9, LCP1, CORO7, PFN1, VCL, MYO1F, PLEC	433	269	12247	3.2595	1.77196e-06	2.53137e-07	2.04457e-07
GOTERM_BP_DIRECT	GO:0010248~establishment or maintenance of transmembrane electrochemical gradient	7	1.13269	2.53136e-08	ATP1A4, ATP1A3, CPOX, ATP1A2, BAK1, ATP1A1, ATP12A	592	11	29775	32.0063	7.66974e-05	3.96952e-06	3.73109e-06
GOTERM_BP_DIRECT	GO:0000027~ribosomal large subunit assembly	9	1.45631	2.62015e-08	GM8264, RPL10, RPL10L, RPLP0, RPL23A, GM8137, GM8158, RPL6, GM8112	592	26	29775	17.41	7.93873e-05	3.96952e-06	3.73109e-06
SMART	SM00490:HELICc	18	2.91262	2.71526e-08	DDX17, EIF4A2, DDX3Y, EIF4A1, DDX5, DDX3X, DDX4, DDX46, DDX25, DHX9, DDX1, EIF4A3, DDX21, DDX19A, DDX19B, DHX15, GM5576, D1PAS1	327	111	10944	5.42723	5.72918e-06	1.88299e-06	1.65989e-06
KEGG_PATHWAY	mmu01210:2-Oxocarboxylic acid metabolism	13	2.10356	2.99397e-08	PDHA1, IDH1, IDH2, DLST, CS, OGDH, ACO1, ACO2, DLAT, DLD, CSL, BCAT2, IDH3A	475	34	9789	7.87969	9.0118e-06	4.74307e-07	3.68731e-07
GOTERM_BP_DIRECT	GO:0098761~cellular response to interleukin-7	8	1.2945	3.08396e-08	PDIA3, ATIC, HNRNPH1, BTK, P4HB, LSP1, ENO1, HSPD1	592	18	29775	22.3536	9.34395e-05	4.24745e-06	3.99232e-06
GOTERM_BP_DIRECT	GO:0061621~canonical glycolysis	8	1.2945	3.08396e-08	GPI1, TPI1, PKM, PGK1, ENO1, ALDOA, ENO2, ENO3	592	18	29775	22.3536	9.34395e-05	4.24745e-06	3.99232e-06
SMART	SM00487:DEXDc	18	2.91262	3.56965e-08	DDX17, EIF4A2, DDX3Y, EIF4A1, DDX5, DDX3X, DDX4, DDX46, DDX25, DHX9, DDX1, EIF4A3, DDX21, DDX19A, DDX19B, DHX15, GM5576, D1PAS1	327	113	10944	5.33117	7.53193e-06	1.88299e-06	1.65989e-06
GOTERM_CC_DIRECT	GO:0002102~podosome	11	1.77994	3.66432e-08	ACTR3, HNRNPK, WDR1, TPM3, FLNA, LCP1, ACTB, VCL, FERMT3, ACTG1, PLEC	596	49	29926	11.2719	2.47705e-05	5.50463e-07	4.2099e-07
GOTERM_CC_DIRECT	GO:0030017~sarcomere	11	1.77994	3.66432e-08	ACTA1, PSMA6, ARF1, ACTC1, ACTN2, ACTN1, AK1, ILK, CALM3, CALM1, CALM2	596	49	29926	11.2719	2.47705e-05	5.50463e-07	4.2099e-07
INTERPRO	IPR001715:CH_dom	15	2.42718	3.67987e-08	SPTBN4, ACTN2, ACTN1, PARVB, ACTN4, IQGAP1, IQGAP2, FLNA, PLS3, TAGLN2, FLNB, LCP1, FLNC, MAPRE1, PLEC	600	82	22253	6.78445	6.92896e-05	2.30973e-06	2.19198e-06
GOTERM_BP_DIRECT	GO:0007010~cytoskeleton organization	17	2.75081	3.81698e-08	TPM2, TPM1, LSP1, TUBB4B, TUBB4A, TUBA4A, TUBA1C, TUBB2B, TUBB2A, CFL1, PACSIN2, NEFL, NEFM, VIM, TLN2, DOCK2, YWHAH	592	146	29775	5.85634	0.000115648	5.02845e-06	4.72641e-06
GOTERM_BP_DIRECT	GO:1902600~proton transmembrane transport	16	2.589	4.11733e-08	ATP6V1A, SLC25A3, NDUFA10, ATP1A4, ATP1A3, ATP1A2, ATP1A1, ATP12A, ATP4A, NDUFS7, NDUFS3, UQCRFS1, CYC1, SLC25A5, NDUFV1, SLC25A4	592	128	29775	6.28695	0.000124747	5.19813e-06	4.8859e-06
INTERPRO	IPR036872:CH_dom_sf	15	2.42718	5.05563e-08	SPTBN4, ACTN2, ACTN1, PARVB, ACTN4, IQGAP1, IQGAP2, FLNA, PLS3, TAGLN2, FLNB, LCP1, FLNC, MAPRE1, PLEC	600	84	22253	6.62292	9.5193e-05	3.07089e-06	2.91433e-06
GOTERM_BP_DIRECT	GO:0000278~mitotic cell cycle	15	2.42718	5.10369e-08	CLTC, TUBA3B, TUBB4B, TUBA3A, TUBB4A, TUBA4A, TUBA1C, TUBB2B, TUBA1B, TUBB2A, TUBB5, TUBA1A, TUBB3, PTPN6, TUBA8	592	112	29775	6.73602	0.00015463	6.18567e-06	5.81412e-06
INTERPRO	IPR006068:ATPase_P-typ_cation-transptr_C	8	1.2945	5.27457e-08	ATP4A, ATP1A4, ATP2A2, ATP1A3, ATP2A1, ATP1A2, ATP1A1, ATP12A	600	15	22253	19.7804	9.93152e-05	3.10375e-06	2.94552e-06
SMART	SM00033:CH	14	2.26537	5.6466e-08	SPTBN4, ACTN2, ACTN1, PARVB, ACTN4, IQGAP1, IQGAP2, FLNA, PLS3, TAGLN2, FLNB, LCP1, FLNC, PLEC	327	66	10944	7.09925	1.19143e-05	2.38287e-06	2.10054e-06
GOTERM_MF_DIRECT	GO:0042277~peptide binding	14	2.26537	5.96821e-08	HSPA8, H2-Q8, H2-Q6, CLTC, RPLP0, PREP, H2-Q4, MEMO1, NPEPPS, TUBB3, RNPEP, TPP2, CALR, H2-D1	593	94	29110	7.31118	6.00981e-05	1.54102e-06	1.33749e-06
GOTERM_BP_DIRECT	GO:0007017~microtubule-based process	9	1.45631	6.83041e-08	TUBA1C, TUBB2B, TUBB2A, TUBB5, TUBB3, TUBB4B, TUBB4A, TUBA4A, TUBA8	592	29	29775	15.609	0.00020694	7.96006e-06	7.48193e-06
INTERPRO	IPR002452:Alpha_tubulin	7	1.13269	7.10738e-08	TUBA1C, TUBA1B, TUBA1A, TUBA3B, TUBA3A, TUBA4A, TUBA8	600	10	22253	25.9618	0.000133823	4.05552e-06	3.84875e-06
GOTERM_CC_DIRECT	GO:0030137~COPI-coated vesicle	8	1.2945	7.34224e-08	ARF1, COPA, TMED10, PACS1, COPB1, COPG2, SEC22B, ARCN1	596	20	29926	20.0846	4.96323e-05	1.07899e-06	8.25204e-07
GOTERM_MF_DIRECT	GO:0016491~oxidoreductase activity	20	3.23625	7.51253e-08	GSTO2, GSTO1, TECR, HSD17B4, CYBB, ETFA, SDHA, SOD2, SDHB, HSD17B10, MPO, GLUD1, HADHA, PRDX4, ALDH2, RDH11, PRDX1, FASN, UQCRFS1, ALDH18A1	593	211	29110	4.65302	7.56483e-05	1.89128e-06	1.64149e-06
INTERPRO	IPR005775:P-type_ATPase_IIC	6	0.970874	8.15638e-08	ATP4A, ATP1A4, ATP1A3, ATP1A2, ATP1A1, ATP12A	600	6	22253	37.0883	0.000153573	4.38813e-06	4.16441e-06
INTERPRO	IPR050510:Cation_transp_ATPase_P-type	6	0.970874	8.15638e-08	ATP4A, ATP1A4, ATP1A3, ATP1A2, ATP1A1, ATP12A	600	6	22253	37.0883	0.000153573	4.38813e-06	4.16441e-06
KEGG_PATHWAY	mmu04144:Endocytosis	36	5.82524	8.50592e-08	ARF3, ARF4, ARF1, RAB5B, RAB7, ARF2, H2-Q9, ARPC1B, H2-Q6, CLTC, H2-Q7, H2-Q4, AP2A1, VPS26B, SNX2, VPS35, SNX5, ACTR3, ACTR2, HSPA8, HSPA1L, ARPC4, AP2B1, PML, RAB11A, EHD1, EHD3, EHD4, ARPC3, NEDD4, CAPZA2, RAB5A, ARF5, HSPA1B, H2-D1, HSPA1A	475	270	9789	2.74779	2.56025e-05	1.28014e-06	9.95193e-07
GOTERM_CC_DIRECT	GO:0062023~collagen-containing extracellular matrix	25	4.04531	8.53989e-08	THBS2, SERPINA1A, LGALS3, SERPINB1A, LGALS1, ANXA6, SERPINH1, ANXA7, S100A11, HSP90AA1, ANXA1, ANXA2, ANXA3, ANXA5, FGG, FN1, ANXA11, RPSA, IL16, F2, MMP9, HCFC1, HNRNPM, PKM, CALR	596	336	29926	3.73597	5.7728e-05	1.22829e-06	9.39388e-07
UP_KW_DOMAIN	KW-0041~Annexin	7	1.13269	1.02572e-07	ANXA1, ANXA2, ANXA3, ANXA5, ANXA6, ANXA11, ANXA7	336	12	14882	25.8368	2.5643e-06	1.28215e-06	1.17958e-06
GOTERM_BP_DIRECT	GO:0071346~cellular response to type II interferon	14	2.26537	1.07731e-07	ACTR3, ACTR2, H2-Q9, H2-Q7, IRGM1, VPS26B, ACTG1, SYNCRIP, FLNB, CALM3, CD47, VIM, CALM1, CALM2	592	101	29775	6.97167	0.000326372	1.20898e-05	1.13636e-05
GOTERM_CC_DIRECT	GO:0016363~nuclear matrix	16	2.589	1.15654e-07	SPTBN4, NPM1, ANXA2, CAD, ACTB, PML, ACTG1, LMNB1, HNRNPM, PSMA6, SFPQ, HNRNPA2B1, LMNA, CFL1, VIM, SF3B1	596	138	29926	5.82161	7.81792e-05	1.6288e-06	1.24569e-06
GOTERM_BP_DIRECT	GO:0006338~chromatin remodeling	44	7.11974	1.21822e-07	DDX3Y, EIF4A2, EIF4A1, VCP, DDX5, DDX3X, MTMR3, MCM7, DDX46, HDAC1, DHX9, DDX25, DDX1, EIF4A3, DDX21, ACTB, ACTG1, RPS6KA2, DHX15, TLK2, TLK1, FYN, RBBP7, SF3B1, LYN, DDX17, NPM1, YES1, HSPA5, PML, HCFC1, AFG3L2, DDX19A, HCK, SFPQ, PTPRC, PKM, MYBBP1A, BTK, MCM3, MCM4, PTPN6, MCM6, D1PAS1	592	897	29775	2.46712	0.000369054	1.31829e-05	1.23911e-05
GOTERM_CC_DIRECT	GO:0045171~intercellular bridge	14	2.26537	1.3901e-07	GSTM4, GSTM2, GSTM1, TUBB4B, TUBB4A, EHD3, TUBB2B, TUBB2A, TUBB5, TUBB3, QSOX1, FLNC, GSTM7, GSTM5	596	103	29926	6.82485	9.39667e-05	1.91778e-06	1.4667e-06
GOTERM_CC_DIRECT	GO:0005938~cell cortex	19	3.07443	1.49508e-07	DYNC1H1, ACTR2, ANXA2, FGG, ILK, ENO1, IQGAP1, IQGAP2, ENO2, MYL12A, MYL12B, HNRNPK, NEDD4, NCL, FLNA, MYH9, FLNB, PFN1, MYH10	596	203	29926	4.69959	0.000101062	2.02134e-06	1.54591e-06
GOTERM_MF_DIRECT	GO:0005178~integrin binding	17	2.75081	1.60521e-07	LYN, ITGAM, ACTN1, ITGA2B, ITGB2, FN1, ILK, ANXA7, MYH9, LCP1, TLN2, P4HB, CALR, TLN1, PPIA, FERMT3, CD177	593	158	29110	5.28177	0.000161631	3.94254e-06	3.42183e-06
SMART	SM00831:Cation_ATPase_N	8	1.2945	1.77205e-07	ATP4A, ATP1A4, ATP2A2, ATP1A3, ATP2A1, ATP1A2, ATP1A1, ATP12A	327	16	10944	16.7339	3.73897e-05	6.23172e-06	5.49337e-06
GOTERM_CC_DIRECT	GO:0030027~lamellipodium	19	3.07443	2.15435e-07	ACTR3, ACTR2, DDX3X, RNH1, NME2, ILK, PARVB, IQGAP2, ACTB, ACTG1, ACTA1, ACTC1, SNX2, TUBB3, ARPC3, CFL1, MYH9, P4HB, MYH10	596	208	29926	4.58662	0.000145624	2.85557e-06	2.18392e-06
GOTERM_CC_DIRECT	GO:0015935~small ribosomal subunit	8	1.2945	2.20465e-07	RPS4X, RPS14, NPM1, RPS18, RPS3A1, RPS3, RPSA, RPS2	596	23	29926	17.4648	0.000149024	2.86605e-06	2.19194e-06
UP_SEQ_FEATURE	MOTIF:MREC motif	6	0.970874	2.22913e-07	TUBA1C, TUBA1B, TUBA3B, TUBA3A, TUBA4A, TUBA8	572	7	22194	33.2577	0.000416091	2.13597e-05	2.01012e-05
UP_SEQ_FEATURE	REPEAT:Annexin 2	7	1.13269	2.28813e-07	ANXA1, ANXA2, ANXA3, ANXA5, ANXA6, ANXA11, ANXA7	572	12	22194	22.6337	0.000427103	2.13597e-05	2.01012e-05
UP_SEQ_FEATURE	REPEAT:Annexin 4	7	1.13269	2.28813e-07	ANXA1, ANXA2, ANXA3, ANXA5, ANXA6, ANXA11, ANXA7	572	12	22194	22.6337	0.000427103	2.13597e-05	2.01012e-05
UP_SEQ_FEATURE	REPEAT:Annexin 3	7	1.13269	2.28813e-07	ANXA1, ANXA2, ANXA3, ANXA5, ANXA6, ANXA11, ANXA7	572	12	22194	22.6337	0.000427103	2.13597e-05	2.01012e-05
UP_SEQ_FEATURE	REPEAT:Annexin 1	7	1.13269	2.28813e-07	ANXA1, ANXA2, ANXA3, ANXA5, ANXA6, ANXA11, ANXA7	572	12	22194	22.6337	0.000427103	2.13597e-05	2.01012e-05
GOTERM_MF_DIRECT	GO:0004364~glutathione transferase activity	9	1.45631	2.47516e-07	GSTM4, GSTM2, GSTM1, GSTO2, GSTP2, GSTO1, GSTP1, GSTM7, GSTM5	593	33	29110	13.388	0.000249218	5.9345e-06	5.1507e-06
KEGG_PATHWAY	mmu04814:Motor proteins	29	4.69256	2.86004e-07	TUBA3B, TUBA3A, ACTB, MYL12A, ACTG1, MYL12B, TUBA1C, TUBA1B, TUBB5, TUBA1A, TUBB3, MYH11, MYH10, DYNC1H1, TPM3, TPM2, TPM1, TUBB4B, TUBB4A, TUBA4A, ACTA1, TUBB2B, MYL6, TUBB2A, ACTC1, CAPZA2, MYH9, MYO1F, TUBA8	475	198	9789	3.01841	8.60834e-05	3.96991e-06	3.08624e-06
KEGG_PATHWAY	mmu00480:Glutathione metabolism	17	2.75081	2.90159e-07	GSTM4, RRM1, GSTM2, GSTM1, GPX1, GSTO2, GSTP2, GSTO1, GSTP1, IDH1, IDH2, PGD, G6PD2, G6PDX, GCLM, GSTM7, GSTM5	475	73	9789	4.79922	8.73342e-05	3.96991e-06	3.08624e-06
INTERPRO	IPR018252:Annexin_repeat_CS	7	1.13269	2.98627e-07	ANXA1, ANXA2, ANXA3, ANXA5, ANXA6, ANXA11, ANXA7	600	12	22253	21.6349	0.000562156	1.44183e-05	1.36832e-05
INTERPRO	IPR018502:Annexin_repeat	7	1.13269	2.98627e-07	ANXA1, ANXA2, ANXA3, ANXA5, ANXA6, ANXA11, ANXA7	600	12	22253	21.6349	0.000562156	1.44183e-05	1.36832e-05
INTERPRO	IPR001464:Annexin	7	1.13269	2.98627e-07	ANXA1, ANXA2, ANXA3, ANXA5, ANXA6, ANXA11, ANXA7	600	12	22253	21.6349	0.000562156	1.44183e-05	1.36832e-05
INTERPRO	IPR037104:Annexin_sf	7	1.13269	2.98627e-07	ANXA1, ANXA2, ANXA3, ANXA5, ANXA6, ANXA11, ANXA7	600	12	22253	21.6349	0.000562156	1.44183e-05	1.36832e-05
GOTERM_CC_DIRECT	GO:0005793~endoplasmic reticulum-Golgi intermediate compartment	13	2.10356	3.29136e-07	TMED9, TMED10, HSPA5, COPB1, FN1, ATP2A1, PDIA6, LMAN2, SERPINH1, COPG2, P4HB, SEC22B, UGGT1	596	93	29926	7.0188	0.000222471	4.19804e-06	3.21063e-06
GOTERM_CC_DIRECT	GO:0030863~cortical cytoskeleton	9	1.45631	3.41652e-07	MPP1, TPM3, ACTN1, CAPZA2, FLNA, MYH9, ACTN4, ACTB, ACTG1	596	35	29926	12.9115	0.00023093	4.27698e-06	3.27101e-06
INTERPRO	IPR004014:ATPase_P-typ_cation-transptr_N	8	1.2945	3.75987e-07	ATP4A, ATP1A4, ATP2A2, ATP1A3, ATP2A1, ATP1A2, ATP1A1, ATP12A	600	19	22253	15.6161	0.000707733	1.76996e-05	1.67972e-05
GOTERM_BP_DIRECT	GO:0006979~response to oxidative stress	16	2.589	4.02701e-07	GPX1, NDUFB4, PNKP, IDH1, EPX, SOD2, MPO, MMP9, PRDX3, PRDX5, PRDX4, ALDH3B1, PRDX1, CAT, G6PDX, GCLM	592	152	29775	5.29427	0.00121944	4.20754e-05	3.95481e-05
GOTERM_MF_DIRECT	GO:0005509~calcium ion binding	38	6.14887	4.8669e-07	ATP2A2, CALML3, ATP2A1, IQGAP1, THBS2, MYL12A, MYL12B, CPNE1, ANXA6, PLS3, ANXA7, S100A11, ANXA1, ANXA2, ACTN2, ANXA3, ACTN1, ANXA5, ANXA11, ACTN4, F2, TUBB4A, EHD1, EHD3, MYL6, EHD4, GPD2, NCL, CANX, CALU, CALM3, ESYT1, LCP1, CALR, CALM1, TKT, CALM2, S100A9	593	733	29110	2.54488	0.000489977	1.13976e-05	9.89225e-06
UP_SEQ_FEATURE	DOMAIN:RRM 2	14	2.26537	5.07017e-07	RBM39, RBM14, HNRNPA3, ELAVL1, HNRNPL, PTBP1, HNRNPM, SYNCRIP, SFPQ, HNRNPH1, NCL, HNRNPA2B1, SRSF5, TARDBP	572	90	22194	6.03566	0.000946153	4.30273e-05	4.04922e-05
UP_SEQ_FEATURE	DOMAIN:RRM 1	14	2.26537	5.07017e-07	RBM39, RBM14, HNRNPA3, ELAVL1, HNRNPL, PTBP1, HNRNPM, SYNCRIP, SFPQ, HNRNPH1, NCL, HNRNPA2B1, SRSF5, TARDBP	572	90	22194	6.03566	0.000946153	4.30273e-05	4.04922e-05
GOTERM_BP_DIRECT	GO:0042776~proton motive force-driven mitochondrial ATP synthesis	11	1.77994	5.08905e-07	NDUFA9, STOML2, NDUFS7, NDUFB4, NDUFA10, NDUFB3, NDUFS3, SDHC, SDHA, SDHB, NDUFV1	592	64	29775	8.64456	0.00154079	5.13994e-05	4.8312e-05
KEGG_PATHWAY	mmu04530:Tight junction	26	4.20712	5.2889e-07	ARPC1B, TUBA3B, TUBA3A, ACTB, MYL12A, ACTG1, MYL12B, TUBA1C, TUBA1B, RAP1A, TUBA1A, PPP2R1A, MYH11, MYH10, ACTR3, ACTR2, HSPA4, ACTN1, ARPC4, ACTN4, TUBA4A, MYL6, ARPC3, NEDD4, MYH9, TUBA8	475	169	9789	3.17053	0.000159183	6.92156e-06	5.38088e-06
SMART	SM00335:ANX	7	1.13269	5.30055e-07	ANXA1, ANXA2, ANXA3, ANXA5, ANXA6, ANXA11, ANXA7	327	12	10944	19.5229	0.000111835	1.59774e-05	1.40843e-05
INTERPRO	IPR020902:Actin/actin-like_CS	7	1.13269	5.41956e-07	ACTR3, ACTA1, ACTR2, ACTC1, ACTBL2, ACTB, ACTG1	600	13	22253	19.9706	0.00101998	2.48903e-05	2.36213e-05
UP_KW_CELLULAR_COMPONENT	KW-0206~Cytoskeleton	74	11.9741	5.79286e-07	WDR1, ARPC1B, CLTC, ACTB, ACTG1, TUBA1C, TUBA1B, TUBB5, TUBA1A, TUBB3, CFL1, TLK2, COTL1, NEFL, NEFM, NEFH, ACTR3, ACTR2, TPM3, ACTN1, TPM2, TPM1, ACOT13, ANXA11, ACTN4, TUBA4A, HCK, ACTA1, TUBB2B, TUBB2A, ACTBL2, TCP1, MYH9, LCP1, TLN2, TLN1, MAPRE1, PFN1, DOCK2, S100A9, VCL, PLEC, SPTBN4, STOML2, DHX9, TUBA3B, TUBA3A, GNAI2, PACSIN2, RPS3, FLNA, FLNB, CCT8, FLNC, CCT5, CCT4, DYNC1H1, NPM1, YES1…	548	1369	18521	1.82689	2.60675e-05	6.51696e-06	4.77911e-06
UP_SEQ_FEATURE	MOTIF:MREI motif	6	0.970874	5.81813e-07	TUBB2B, TUBB2A, TUBB5, TUBB3, TUBB4B, TUBB4A	572	8	22194	29.1005	0.00108565	4.67387e-05	4.39849e-05
UP_SEQ_FEATURE	DOMAIN:Calponin-homology (CH)	13	2.10356	6.00818e-07	SPTBN4, ACTN2, ACTN1, PARVB, ACTN4, IQGAP1, IQGAP2, FLNA, PLS3, TAGLN2, LCP1, MAPRE1, PLEC	572	77	22194	6.55077	0.0011211	4.67387e-05	4.39849e-05
GOTERM_BP_DIRECT	GO:0050821~protein stabilization	19	3.07443	6.32856e-07	CCT3, CCT2, NPM1, HSP90AA1, RPL23, IRGM1, PML, HSPD1, HCFC1, CCT6A, TCP1, FLNA, CCT8, CALR, PFN1, CCT7, CCT5, HSPA1B, CCT4	592	224	29775	4.26615	0.00191572	5.84765e-05	5.4964e-05
UP_SEQ_FEATURE	DOMAIN:GST N-terminal	9	1.45631	6.49143e-07	GSTM4, GSTM2, GSTM1, GSTO2, GSTP2, GSTO1, GSTP1, GSTM7, GSTM5	572	30	22194	11.6402	0.00121122	4.8478e-05	4.56218e-05
GOTERM_CC_DIRECT	GO:0010494~cytoplasmic stress granule	13	2.10356	6.55506e-07	EIF4A1, VCP, DDX3X, DDX25, DDX1, ELAVL1, DDX19A, DDX19B, HNRNPK, TARDBP, D1PAS1, KPNB1, EIF4G1	596	99	29926	6.59342	0.000443024	8.05676e-06	6.16175e-06
GOTERM_BP_DIRECT	GO:0045087~innate immune response	30	4.85437	6.60585e-07	USP14, DDX3X, DHX9, DDX1, DDX21, UAP1, SAMHD1, LGALS3, TRIM28, C1QBP, FYN, CD177, LYN, RBM14, YES1, ANXA1, ANKRD44, FGG, CYBB, IRGM1, IFI47, PML, HCK, SFPQ, NEDD4, BTK, LCN2, S100A9, D1PAS1, LTF	592	517	29775	2.91851	0.00199957	5.84765e-05	5.4964e-05
GOTERM_BP_DIRECT	GO:0061077~chaperone-mediated protein folding	9	1.45631	6.64985e-07	CCT6A, CCT3, HSPA8, CCT2, TCP1, CCT8, CCT7, CCT5, CCT4	592	38	29775	11.9121	0.00201288	5.84765e-05	5.4964e-05
GOTERM_BP_DIRECT	GO:0032212~positive regulation of telomere maintenance via telomerase	9	1.45631	6.64985e-07	CCT6A, CCT3, CCT2, PNKP, TCP1, CCT8, CCT7, CCT5, CCT4	592	38	29775	11.9121	0.00201288	5.84765e-05	5.4964e-05
GOTERM_BP_DIRECT	GO:0006606~protein import into nucleus	14	2.26537	6.75471e-07	RANBP2, HSPA8, DDX5, NUP155, NUP133, 1700009N14RIK, ELAVL1, PML, IPO5, NUP93, LMNA, CFL1, KPNB1, RAN	592	118	29775	5.96728	0.00204458	5.84765e-05	5.4964e-05
GOTERM_CC_DIRECT	GO:0030864~cortical actin cytoskeleton	11	1.77994	6.94812e-07	EEF1A1, SPTBN4, WDR1, ACTN2, ACTN1, CFL1, COTL1, DSTN, ACTN4, IQGAP1, MYO1F	596	66	29926	8.36857	0.000469583	8.38737e-06	6.4146e-06
GOTERM_BP_DIRECT	GO:0000226~microtubule cytoskeleton organization	16	2.589	7.19653e-07	TUBA3B, TUBB4B, TUBA3A, TUBB4A, TUBA4A, TUBA1C, TUBB2B, TUBA1B, TUBB2A, TUBB5, TUBA1A, TUBB3, NEFL, NEFM, NEFH, TUBA8	592	159	29775	5.06119	0.00217817	6.03397e-05	5.67153e-05
UP_KW_BIOLOGICAL_PROCESS	KW-0679~Respiratory chain	13	2.10356	7.26555e-07	NDUFA9, UQCRB, NDUFB4, NDUFA10, NDUFB3, UQCR10, NDUFS7, UQCRC1, NDUFS3, UQCRFS1, CYC1, UQCRC2, NDUFV1	355	65	11212	6.31662	7.99179e-05	1.33202e-05	1.08983e-05
INTERPRO	IPR002453:Beta_tubulin	6	0.970874	7.27794e-07	TUBB2B, TUBB2A, TUBB5, TUBB3, TUBB4B, TUBB4A	600	8	22253	27.8163	0.0013695	3.18706e-05	3.02458e-05
INTERPRO	IPR013838:Beta-tubulin_BS	6	0.970874	7.27794e-07	TUBB2B, TUBB2A, TUBB5, TUBB3, TUBB4B, TUBB4A	600	8	22253	27.8163	0.0013695	3.18706e-05	3.02458e-05
GOTERM_BP_DIRECT	GO:0071353~cellular response to interleukin-4	8	1.2945	7.36821e-07	TUBA1B, HSPA5, FASN, RPLP0, KEAP1, RPS2, PML, MCM2	592	27	29775	14.9024	0.00223008	6.03397e-05	5.67153e-05
UP_SEQ_FEATURE	DOMAIN:GST C-terminal	10	1.61812	7.79455e-07	GSTM4, EEF1B2, GSTM2, GSTM1, GSTO2, GSTP2, GSTO1, GSTP1, GSTM7, GSTM5	572	41	22194	9.46359	0.00145419	5.59709e-05	5.26732e-05
KEGG_PATHWAY	mmu04141:Protein processing in endoplasmic reticulum	26	4.20712	1.03139e-06	VCP, RPN2, RPN1, HSP90B1, HSPH1, LMAN2, SSR1, SEC61B, BAK1, UGGT1, PDIA3, HSPA8, HSP90AA1, HSPA5, HSPA1L, PDIA6, DDOST, CANX, ERP29, STT3A, HYOU1, STT3B, P4HB, CALR, HSPA1B, HSPA1A	475	175	9789	3.06182	0.000310401	1.29354e-05	1.00561e-05
INTERPRO	IPR004045:Glutathione_S-Trfase_N	9	1.45631	1.2008e-06	GSTM4, GSTM2, GSTM1, GSTO2, GSTP2, GSTO1, GSTP1, GSTM7, GSTM5	600	31	22253	10.7676	0.00225855	5.13887e-05	4.87688e-05
GOTERM_BP_DIRECT	GO:0022904~respiratory electron transport chain	8	1.2945	1.25117e-06	MYBBP1A, UQCRFS1, ETFA, ETFB, SOD2, SDHA, SDHB, PLEC	592	29	29775	13.8747	0.00378387	9.6395e-05	9.06049e-05
GOTERM_BP_DIRECT	GO:0042744~hydrogen peroxide catabolic process	8	1.2945	1.25117e-06	PRDX3, PRDX5, PRDX4, GPX1, PRDX1, CAT, EPX, MPO	592	29	29775	13.8747	0.00378387	9.6395e-05	9.06049e-05
GOTERM_BP_DIRECT	GO:0008360~regulation of cell shape	15	2.42718	1.27254e-06	ANXA1, WDR1, TPM1, FN1, F2, MYL12A, MYL12B, ZMPSTE24, HCK, ARHGDIA, ANXA7, MYH9, FYN, ALDOA, MYH10	592	145	29775	5.20299	0.00384838	9.6395e-05	9.06049e-05
GOTERM_CC_DIRECT	GO:0000502~proteasome complex	10	1.61812	1.28719e-06	USP14, PSMA6, PSMD12, VCP, PSMC6, PSMD11, PSMD3, PSMC2, PSMD1, PSMA7	596	55	29926	9.12935	0.00086976	1.52656e-05	1.1675e-05
GOTERM_MF_DIRECT	GO:0005544~calcium-dependent phospholipid binding	10	1.61812	1.31811e-06	ANXA1, ANXA2, ANXA3, ANXA5, CPNE1, ANXA6, ANXA11, ANXA7, CPNE3, ESYT1	593	54	29110	9.09063	0.00132646	3.01668e-05	2.61825e-05
GOTERM_CC_DIRECT	GO:0005681~spliceosomal complex	15	2.42718	1.53094e-06	HSPA8, DDX5, API5, EIF4A3, PRPF8, HNRNPM, SYNCRIP, LGALS3, HNRNPK, HNRNPH1, NCL, HNRNPA2B1, DHX15, SRSF2, HNRNPC	596	147	29926	5.12361	0.00103438	1.78434e-05	1.36465e-05
UP_SEQ_FEATURE	REPEAT:1-1	8	1.2945	1.70121e-06	SYNCRIP, HNRNPK, HNRNPH1, CANX, DDX21, UBA1, CALR, F5	572	24	22194	12.9336	0.00317112	0.000113988	0.000107272
UP_SEQ_FEATURE	SITE:Transition state stabilizer	11	1.77994	1.70951e-06	TOP2A, NPEPPS, ATIC, PKM, PKLR, ALDH2, UROD, RNPEP, EPX, MPO, GALK1	572	57	22194	7.48785	0.00318658	0.000113988	0.000107272
UP_KW_DOMAIN	KW-0676~Redox-active center	10	1.61812	1.7634e-06	TXN1, PDIA3, PRDX3, MPST, PRDX5, PRDX4, PRDX1, P4HB, DLD, PDIA6	336	51	14882	8.68464	4.40841e-05	1.4695e-05	1.35194e-05
UP_SEQ_FEATURE	REGION:Actin-binding	11	1.77994	2.01856e-06	ACTN2, ACTN1, FLNA, MYH9, FLNB, MYH11, ACTN4, FLNC, MYH10, MYO1F, PLEC	572	58	22194	7.35875	0.00376156	0.000127917	0.000120381
GOTERM_CC_DIRECT	GO:0030670~phagocytic vesicle membrane	11	1.77994	2.05198e-06	RAB7, H2-Q8, ANXA3, H2-Q9, H2-Q6, H2-Q7, H2-Q4, IRGM1, TCIRG1, RAB5A, H2-D1	596	74	29926	7.46386	0.00138618	2.32068e-05	1.77484e-05
GOTERM_CC_DIRECT	GO:0098553~lumenal side of endoplasmic reticulum membrane	8	1.2945	2.05977e-06	H2-Q8, H2-Q9, H2-Q6, CANX, H2-Q7, H2-Q4, H13, H2-D1	596	31	29926	12.9578	0.00139144	2.32068e-05	1.77484e-05
GOTERM_MF_DIRECT	GO:0005102~signaling receptor binding	26	4.20712	2.07496e-06	H2-Q8, H2-Q9, H2-Q6, H2-Q7, H2-Q4, ILK, PRDX5, SCP2, CFL1, FYN, NEFM, LYN, MPP1, HSPA8, YES1, FGG, FN1, F2, HCK, PTPRC, NCL, PFN1, GSTM7, HSPA1B, H2-D1, HSPA1A	593	420	29110	3.03887	0.00208731	4.64331e-05	4.03004e-05
UP_SEQ_FEATURE	REGION:Substrate-binding domain (SBD)	5	0.809061	2.12396e-06	HSPA8, HSPA1L, HSPA2, HSPA1B, HSPA1A	572	5	22194	38.8007	0.00395759	0.000127917	0.000120381
UP_SEQ_FEATURE	SITE:Involved in polymerization	5	0.809061	2.12396e-06	TUBA1C, TUBA1B, TUBA1A, TUBA3B, TUBA3A	572	5	22194	38.8007	0.00395759	0.000127917	0.000120381
GOTERM_BP_DIRECT	GO:0033539~fatty acid beta-oxidation using acyl-CoA dehydrogenase	6	0.970874	2.13781e-06	ACADL, IVD, ETFA, ACADM, ETFB, ACADS	592	12	29775	25.1478	0.00645664	0.000153776	0.000144539
GOTERM_BP_DIRECT	GO:0006890~retrograde vesicle-mediated transport, Golgi to endoplasmic reticulum	9	1.45631	2.17047e-06	ARF3, ARF4, COPA, TMED10, LMAN2, RAB6A, SEC22B, ARF5, ARCN1	592	44	29775	10.2877	0.00655496	0.000153776	0.000144539
GOTERM_BP_DIRECT	GO:0006279~premeiotic DNA replication	5	0.809061	2.23305e-06	MCM7, MCM3, MCM4, MCM6, MCM2	592	6	29775	41.913	0.00674331	0.000153776	0.000144539
GOTERM_BP_DIRECT	GO:0060316~positive regulation of ryanodine-sensitive calcium-release channel activity	5	0.809061	2.23305e-06	GSTO1, CALM3, CALM1, GSTM7, CALM2	592	6	29775	41.913	0.00674331	0.000153776	0.000144539
INTERPRO	IPR045872:Arf1-5-like	5	0.809061	2.54384e-06	ARF3, ARF4, ARF1, ARF2, ARF5	600	5	22253	37.0883	0.0047786	0.000106445	0.000101019
GOTERM_MF_DIRECT	GO:0003730~mRNA 3'-UTR binding	13	2.10356	2.5756e-06	DDX17, DDX5, HNRNPA3, ELAVL1, LRPPRC, HNRNPL, SYNCRIP, HNRNPK, PCBP1, HNRNPA2B1, HNRNPC, TARDBP, CCT5	593	110	29110	5.80147	0.00259027	5.63832e-05	4.89363e-05
GOTERM_CC_DIRECT	GO:0005794~Golgi apparatus	48	7.76699	2.59631e-06	ARF3, ARF4, ARF1, RAB7, COPA, ARF2, TMED10, COPB1, H2-Q6, GDI2, H2-Q7, H2-Q4, ATP1A3, ATP1A1, IPO5, SERPINA1A, AP3M1, SERPINA1B, SERPINA1C, CAND1, LMAN2, QSOX1, CD36, RAB6A, LYN, RAB2A, TMED9, YES1, SORT1, M6PR, AP1B1, IRGM1, RAB11A, ARCN1, HCK, PACS1, NEDD4, FASN, TCP1, RAB18, CALU, ACO1, CORO7, MAPRE1, SEC22B, ARF5, CD44, H2-D1	596	1144	29926	2.10677	0.00175357	2.82327e-05	2.15922e-05
GOTERM_CC_DIRECT	GO:0031965~nuclear membrane	20	3.23625	2.60781e-06	RANBP2, SUN2, NUP205, NUP210, NUP155, NUP133, SORT1, GSTO1, PML, LMNB1, IPO5, MTDH, NUP93, XPO1, LMNA, CANX, CPNE1, LBR, KPNB1, TMPO	596	272	29926	3.69202	0.00176133	2.82327e-05	2.15922e-05
GOTERM_CC_DIRECT	GO:0031252~cell leading edge	11	1.77994	2.63115e-06	ACTR3, ARF1, DDX3X, ARPC3, DOCK8, CFL1, MYH9, VIM, IQGAP1, YWHAZ, D1PAS1	596	76	29926	7.26744	0.00177708	2.82327e-05	2.15922e-05
GOTERM_CC_DIRECT	GO:0015630~microtubule cytoskeleton	18	2.91262	3.23885e-06	RBM39, SHMT2, IQGAP1, TUBA3B, TUBB4B, TUBA3A, TUBB4A, TUBA4A, TUBA1C, EHD3, TUBB2B, TUBA1B, TUBB2A, TUBB5, TUBA1A, TUBB3, MAPRE1, TUBA8	596	226	29926	3.99914	0.00218707	3.42104e-05	2.61639e-05
GOTERM_BP_DIRECT	GO:0006122~mitochondrial electron transport, ubiquinol to cytochrome c	6	0.970874	3.41714e-06	UQCRB, UQCRC1, UQCRFS1, UQCR10, UQCRC2, CYC1	592	13	29775	23.2134	0.0103005	0.000230088	0.000216267
GOTERM_CC_DIRECT	GO:0045275~respiratory chain complex III	6	0.970874	3.44567e-06	UQCRB, UQCRC1, UQCRFS1, UQCR10, UQCRC2, CYC1	596	13	29926	23.1745	0.00232657	3.5835e-05	2.74064e-05
INTERPRO	IPR036282:Glutathione-S-Trfase_C_sf	10	1.61812	3.8203e-06	GSTM4, EEF1B2, GSTM2, GSTM1, GSTO2, GSTP2, GSTO1, GSTP1, GSTM7, GSTM5	600	47	22253	7.89113	0.00716783	0.000156383	0.00014841
KEGG_PATHWAY	mmu00190:Oxidative phosphorylation	22	3.55987	3.86545e-06	ATP6V1A, NDUFA9, UQCRB, NDUFB4, NDUFA10, NDUFB3, SDHC, UQCR10, TCIRG1, SDHA, COX6C, ATP12A, SDHB, ATP4A, NDUFS7, UQCRC1, NDUFS3, UQCRFS1, CYC1, UQCRC2, NDUFV1, ATP6V1C1	475	141	9789	3.2155	0.00116283	4.65401e-05	3.61806e-05
INTERPRO	IPR040079:Glutathione_S-Trfase	9	1.45631	4.09077e-06	GSTM4, GSTM2, GSTM1, GSTO2, GSTP2, GSTO1, GSTP1, GSTM7, GSTM5	600	36	22253	9.27208	0.00767334	0.000163892	0.000155536
KEGG_PATHWAY	mmu05134:Legionellosis	14	2.26537	4.36141e-06	HSPA8, ARF1, VCP, ARF2, ITGAM, HSPA1L, ITGB2, HSPD1, C3, EEF1A1, EEF1A2, SEC22B, HSPA1B, HSPA1A	475	60	9789	4.80863	0.00131193	5.04917e-05	3.92527e-05
KEGG_PATHWAY	mmu04260:Cardiac muscle contraction	17	2.75081	4.74146e-06	UQCRB, TPM3, TPM2, TPM1, ATP1A4, ATP2A2, ATP1A3, ATP2A1, ATP1A2, UQCR10, ATP1A1, COX6C, ACTC1, UQCRC1, UQCRFS1, CYC1, UQCRC2	475	89	9789	3.93644	0.00142616	5.28585e-05	4.10926e-05
GOTERM_BP_DIRECT	GO:0034599~cellular response to oxidative stress	12	1.94175	4.93173e-06	PRDX3, PRDX5, ALDH3B1, G6PDX, LONP1, ATP2A2, KEAP1, PYCR2, CD36, SOD2, PPIA, G6PD2	592	100	29775	6.03547	0.0148321	0.000324851	0.000305338
INTERPRO	IPR010987:Glutathione-S-Trfase_C-like	9	1.45631	5.09696e-06	GSTM4, GSTM2, GSTM1, GSTO2, GSTP2, GSTO1, GSTP1, GSTM7, GSTM5	600	37	22253	9.02149	0.00955169	0.000199949	0.000189756
INTERPRO	IPR050213:GST_superfamily	7	1.13269	5.22563e-06	GSTM4, GSTM2, GSTM1, GSTP2, GSTP1, GSTM7, GSTM5	600	18	22253	14.4232	0.00979164	0.000200814	0.000190576
GOTERM_CC_DIRECT	GO:0008250~oligosaccharyltransferase complex	6	0.970874	5.27218e-06	RPN2, RPN1, STT3A, MLEC, STT3B, DDOST	596	14	29926	21.5192	0.00355766	5.39999e-05	4.12987e-05
KEGG_PATHWAY	mmu00620:Pyruvate metabolism	12	1.94175	5.47578e-06	LDHA, PDHA1, PKM, PKLR, ALDH2, MDH2, ME2, DLAT, DLD, FH1, ALDH9A1, PCK2	475	44	9789	5.62048	0.00164686	5.88646e-05	4.57619e-05
UP_SEQ_FEATURE	CROSSLNK:Glycyl lysine isopeptide (Lys-Gly) (interchain with G-Cter in SUMO); alternate	11	1.77994	5.89323e-06	DDX17, NPM1, DDX5, HNRNPK, TRIM28, HDAC1, LMNA, UBA2, HNRNPC, UBE2K, PML	572	65	22194	6.56627	0.0109424	0.000342745	0.000322551
GOTERM_MF_DIRECT	GO:0019843~rRNA binding	9	1.45631	6.03982e-06	RPS4X, GM8264, NPM1, RPS18, DDX21, RPL23A, GM8137, GM8158, GM8112	593	49	29110	9.01642	0.00606366	0.000129406	0.000112315
GOTERM_CC_DIRECT	GO:0005882~intermediate filament	12	1.94175	6.08394e-06	HSPA8, LMNA, TLK2, NME2, KRT34, NEFL, NEFM, VIM, INA, NEFH, PLEC, LMNB1	596	102	29926	5.90722	0.00410431	6.13842e-05	4.69462e-05
UP_SEQ_FEATURE	MOTIF:Arginine finger	5	0.809061	6.24175e-06	MCM7, MCM3, MCM4, MCM6, MCM2	572	6	22194	32.3339	0.0115857	0.000342745	0.000322551
UP_SEQ_FEATURE	REGION:Nucleotide-binding domain (NBD)	5	0.809061	6.24175e-06	HSPA8, HSPA1L, HSPA2, HSPA1B, HSPA1A	572	6	22194	32.3339	0.0115857	0.000342745	0.000322551
GOTERM_BP_DIRECT	GO:0006397~mRNA processing	18	2.91262	6.33276e-06	RBM39, HSPA8, HNRNPA3, DDX1, HNRNPL, PTBP1, SYNCRIP, LGALS3, SFPQ, HNRNPK, HNRNPH1, C1QBP, PCBP1, HNRNPA2B1, DHX15, SRSF2, SRSF5, TARDBP	592	238	29775	3.80387	0.0190054	0.000408261	0.000383738
UP_SEQ_FEATURE	MOTIF:Prevents secretion from ER	11	1.77994	6.78745e-06	PDIA3, HSPA5, CALU, ERP29, SERPINH1, HYOU1, P4HB, CALR, PDIA6, UGGT1, HSP90B1	572	66	22194	6.46678	0.0125923	0.000362062	0.00034073
INTERPRO	IPR018525:MCM_CS	5	0.809061	7.46838e-06	MCM7, MCM3, MCM4, MCM6, MCM2	600	6	22253	30.9069	0.0139646	0.000275744	0.000261686
INTERPRO	IPR027925:MCM_N	5	0.809061	7.46838e-06	MCM7, MCM3, MCM4, MCM6, MCM2	600	6	22253	30.9069	0.0139646	0.000275744	0.000261686
UP_SEQ_FEATURE	REGION:Linker 2	6	0.970874	7.55258e-06	LMNA, NEFL, NEFM, INA, NEFH, LMNB1	572	12	22194	19.4003	0.0140018	0.000391685	0.000368608
GOTERM_BP_DIRECT	GO:0036376~sodium ion export across plasma membrane	6	0.970874	7.71489e-06	ATP4A, ATP1A4, ATP1A3, ATP1A2, ATP1A1, ATP12A	592	15	29775	20.1182	0.0231051	0.000487002	0.00045775
GOTERM_CC_DIRECT	GO:0042824~MHC class I peptide loading complex	6	0.970874	7.77885e-06	PDIA3, H2-Q6, H2-Q7, H2-Q4, CALR, H2-D1	596	15	29926	20.0846	0.00524472	7.7331e-05	5.91422e-05
GOTERM_BP_DIRECT	GO:0016192~vesicle-mediated transport	18	2.91262	7.89552e-06	ARF3, RAB2A, ARF4, ARF1, COPA, ARF2, CLTC, GDI2, SNAP23, AP1B1, AP2A1, AP2B1, RAB11A, AP3M1, COPG2, SEC22B, RAB6A, ARF5	592	242	29775	3.741	0.0236396	0.000488233	0.000458907
UP_KW_BIOLOGICAL_PROCESS	KW-0346~Stress response	13	2.10356	8.09957e-06	HSPA8, HSP90AA1, HSPA1L, HSPA4, IDH2, HSPA2, HSPE1, HSP90B1, HSPH1, SERPINH1, HYOU1, HSPA1B, HSPA1A	355	81	11212	5.06889	0.00089056	0.000127279	0.000104137
GOTERM_MF_DIRECT	GO:0097718~disordered domain specific binding	8	1.2945	8.41678e-06	RRM1, HSP90AA1, TPM1, CLTC, KEAP1, FYN, HSPA2, HSPA1A	593	37	29110	10.6139	0.00843991	0.000176577	0.000153255
KEGG_PATHWAY	mmu05418:Fluid shear stress and atherosclerosis	22	3.55987	8.429e-06	GSTM4, TXN1, GSTM2, HSP90AA1, GSTM1, GSTO2, NCF2, GSTP2, GSTO1, GSTP1, ITGA2B, KEAP1, CALML3, MMP9, ACTB, ACTG1, HSP90B1, CALM3, CALM1, GSTM7, CALM2, GSTM5	475	148	9789	3.06341	0.00253393	8.74872e-05	6.80133e-05
GOTERM_MF_DIRECT	GO:0044548~S100 protein binding	6	0.970874	8.67541e-06	ANXA2, AHNAK, ANXA11, ATP2A2, IQGAP1, S100A11	593	15	29110	19.6358	0.00869813	0.000178289	0.000154741
INTERPRO	IPR004046:GST_C	8	1.2945	9.21439e-06	GSTM4, GSTM2, GSTM1, GSTP2, GSTO1, GSTP1, GSTM7, GSTM5	600	29	22253	10.2313	0.0172011	0.000333667	0.000316656
GOTERM_BP_DIRECT	GO:0006094~gluconeogenesis	9	1.45631	9.27948e-06	GPI1, TPI1, MDH2, GPD2, PGK1, PGK2, ENO1, ENO2, PCK2	592	53	29775	8.54076	0.0277254	0.000562337	0.000528559
GOTERM_MF_DIRECT	GO:0005198~structural molecule activity	15	2.42718	9.47314e-06	COPA, PSMD11, COPB1, CLTC, FGG, KRT34, LMNB1, LMNA, NEFL, COPG2, NEFM, VIM, INA, NEFH, VCL	593	168	29110	4.38298	0.00949414	0.000190789	0.00016559
GOTERM_BP_DIRECT	GO:0042178~xenobiotic catabolic process	7	1.13269	9.78724e-06	GSTM4, GSTM2, GSTM1, ACSL1, GSTO1, GSTM7, GSTM5	592	26	29775	13.5411	0.0292201	0.000581477	0.00054655
UP_KW_LIGAND	KW-0111~Calcium/phospholipid-binding	7	1.13269	1.01627e-05	ANXA1, ANXA2, ANXA3, ANXA5, ANXA6, ANXA11, ANXA7	304	13	6758	11.9701	0.000325156	8.13018e-05	5.84357e-05
GOTERM_BP_DIRECT	GO:0042274~ribosomal small subunit biogenesis	11	1.77994	1.09631e-05	RPS4X, NOP56, RPS25, RPS14, NPM1, RPS28, RPS15A, RPS8, RPS3A1, RPS27A, RPS13	592	89	29775	6.21631	0.0326726	0.000631064	0.000593159
GOTERM_BP_DIRECT	GO:0030007~intracellular potassium ion homeostasis	6	0.970874	1.10384e-05	ATP4A, ATP1A4, ATP1A3, ATP1A2, ATP1A1, ATP12A	592	16	29775	18.8609	0.0328934	0.000631064	0.000593159
GOTERM_MF_DIRECT	GO:0070180~large ribosomal subunit rRNA binding	5	0.809061	1.11076e-05	RPL12, RPL23, RPLP0, RPL23A, RPL17	593	8	29110	30.6809	0.011123	0.000217438	0.00018872
GOTERM_MF_DIRECT	GO:0009055~electron transfer activity	7	1.13269	1.12282e-05	CYBB, SDHC, ETFA, ETFB, CYC1, SDHA, SDHB	593	26	29110	13.2164	0.0112432	0.000217438	0.00018872
GOTERM_CC_DIRECT	GO:0030018~Z disc	14	2.26537	1.25934e-05	ACTN2, ACTN1, ANXA5, PYGM, PARVB, ACTN4, MYL12A, MYL12B, FLNA, FLNB, FLNC, ALDOA, VCL, PLEC	596	153	29926	4.59451	0.00847703	0.000121882	9.32144e-05
GOTERM_BP_DIRECT	GO:0050766~positive regulation of phagocytosis	10	1.61812	1.25966e-05	C3, HSPA8, RAP1A, PTPRC, LMAN2, BTK, MYH9, CD47, CALR, DOCK2	592	72	29775	6.9855	0.0374487	0.000706809	0.000664354
GOTERM_CC_DIRECT	GO:0001726~ruffle	12	1.94175	1.26209e-05	ACTR3, ANXA2, ACTN1, NME2, MYH9, IQGAP1, TLN2, LCP1, TLN1, RAB5A, S100A11, SNX5	596	110	29926	5.47761	0.00849549	0.000121882	9.32144e-05
INTERPRO	IPR013766:Thioredoxin_domain	9	1.45631	1.38417e-05	TXN1, PDIA3, PRDX3, PRDX5, PRDX4, PRDX1, QSOX1, P4HB, PDIA6	600	42	22253	7.9475	0.0257273	0.000491771	0.000466699
GOTERM_BP_DIRECT	GO:0009060~aerobic respiration	10	1.61812	1.41178e-05	NDUFA9, NDUFS7, MDH2, NDUFB4, CAT, NDUFA10, NDUFB3, NDUFS3, SDHB, NDUFV1	592	73	29775	6.88981	0.0418753	0.000777764	0.000731046
UP_SEQ_FEATURE	DOMAIN:Large ribosomal subunit protein uL23 N-terminal	5	0.809061	1.42669e-05	GM8264, RPL23A, GM8137, GM8158, GM8112	572	7	22194	27.7148	0.0262848	0.000700953	0.000659654
UP_SEQ_FEATURE	SITE:Interaction with phosphoserine on interacting protein	5	0.809061	1.42669e-05	YWHAQ, SFN, YWHAZ, YWHAG, YWHAH	572	7	22194	27.7148	0.0262848	0.000700953	0.000659654
INTERPRO	IPR012678:Ribosomal_uL23/eL15/eS24_sf	6	0.970874	1.49518e-05	GM8264, RPL23A, RPL15, GM8137, GM8158, GM8112	600	13	22253	17.1177	0.0277618	0.000521374	0.000494793
GOTERM_BP_DIRECT	GO:0006734~NADH metabolic process	6	0.970874	1.53825e-05	VCP, MDH2, GPD2, OGDH, DLST, IDH3A	592	17	29775	17.7514	0.0455399	0.000832305	0.000782311
GOTERM_CC_DIRECT	GO:0022624~proteasome accessory complex	6	0.970874	1.55092e-05	PSMD12, PSMC6, PSMD11, PSMD3, PSMC2, PSMD1	596	17	29926	17.7217	0.0104295	0.000147665	0.000112933
KEGG_PATHWAY	mmu04612:Antigen processing and presentation	16	2.589	1.58886e-05	PDIA3, HSPA8, HSP90AA1, HSPA5, HSPA1L, HSPA4, H2-Q9, H2-Q6, H2-Q7, H2-Q4, HSPA2, CANX, CALR, H2-D1, HSPA1B, HSPA1A	475	87	9789	3.79005	0.0047711	0.000159416	0.000123931
UP_SEQ_FEATURE	DOMAIN:EF-hand	18	2.91262	1.65614e-05	ACTN2, ACTN1, CALML3, ACTN4, MYL12A, MYL12B, EHD1, EHD3, MYL6, EHD4, GPD2, CALU, PLS3, CALM3, LCP1, CALM1, S100A9, CALM2	572	199	22194	3.50961	0.0304472	0.000792823	0.000746111
INTERPRO	IPR023409:14-3-3_CS	5	0.809061	1.70541e-05	YWHAQ, SFN, YWHAZ, YWHAG, YWHAH	600	7	22253	26.4917	0.0316029	0.000544285	0.000516536
INTERPRO	IPR019985:Ribosomal_uL23	5	0.809061	1.70541e-05	GM8264, RPL23A, GM8137, GM8158, GM8112	600	7	22253	26.4917	0.0316029	0.000544285	0.000516536
INTERPRO	IPR001014:Ribosomal_uL23_CS	5	0.809061	1.70541e-05	GM8264, RPL23A, GM8137, GM8158, GM8112	600	7	22253	26.4917	0.0316029	0.000544285	0.000516536
INTERPRO	IPR005633:Ribosomal_uL23_N	5	0.809061	1.70541e-05	GM8264, RPL23A, GM8137, GM8158, GM8112	600	7	22253	26.4917	0.0316029	0.000544285	0.000516536
INTERPRO	IPR003081:GST_mu	5	0.809061	1.70541e-05	GSTM4, GSTM2, GSTM1, GSTM7, GSTM5	600	7	22253	26.4917	0.0316029	0.000544285	0.000516536
UP_SEQ_FEATURE	REPEAT:HEAT 6	8	1.2945	1.71749e-05	XPO1, CAND1, PPP2R1A, COPB1, COPG2, SF3B1, KPNB1, IPO5	572	33	22194	9.40623	0.0315572	0.000801639	0.000754408
UP_KW_MOLECULAR_FUNCTION	KW-0575~Peroxidase	8	1.2945	1.79188e-05	PRDX3, PRDX5, PRDX4, GPX1, PRDX1, CAT, EPX, MPO	433	25	12247	9.0509	0.0013967	0.000164063	0.000132512
GOTERM_BP_DIRECT	GO:0045471~response to ethanol	13	2.10356	1.8185e-05	HSPA8, GSTP2, GSTP1, G6PD2, TUFM, EEF1B2, ACTC1, CAT, G6PDX, FYN, RPL15, BAK1, EIF4G1	592	136	29775	4.80767	0.0536106	0.000966677	0.000908613
GOTERM_CC_DIRECT	GO:0005911~cell-cell junction	17	2.75081	1.8587e-05	ACTR3, MPP1, WDR1, AHNAK, ACTN1, ILK, ACTN4, IQGAP1, ACTB, ACTG1, RAP1B, CFL1, PACSIN2, FLNA, PTPN6, LCP2, VCL	596	232	29926	3.67928	0.0124863	0.000174511	0.000133465
UP_KW_MOLECULAR_FUNCTION	KW-0021~Allosteric enzyme	11	1.77994	1.89303e-05	HK3, UGDH, RRM1, DNMT1, PKM, PKLR, CAD, PYGM, ME2, PYGL, SAMHD1	433	55	12247	5.65681	0.00147549	0.000164063	0.000132512
UP_KW_CELLULAR_COMPONENT	KW-0647~Proteasome	10	1.61812	1.89809e-05	USP14, PSMA6, PSMD12, PSMC6, PSMD11, PSMD3, PSMC2, PSMD1, PSMA7, PSMA8	548	52	18521	6.49951	0.000853782	0.000170828	0.000125274
GOTERM_BP_DIRECT	GO:0032930~positive regulation of superoxide anion generation	7	1.13269	1.91971e-05	ITGAM, GSTP2, GSTP1, ITGB2, ELAVL1, GNAI2, CD177	592	29	29775	12.1403	0.0565085	0.00100289	0.000942646
UP_SEQ_FEATURE	REPEAT:2-1	7	1.13269	1.96331e-05	SYNCRIP, HNRNPK, HNRNPH1, CANX, DDX21, CALR, F5	572	23	22194	11.8089	0.0359917	0.000854882	0.000804514
UP_SEQ_FEATURE	REPEAT:2-2	7	1.13269	1.96331e-05	SYNCRIP, HNRNPK, HNRNPH1, CANX, DDX21, CALR, F5	572	23	22194	11.8089	0.0359917	0.000854882	0.000804514
UP_KW_PTM	KW-0164~Citrullination	16	2.589	1.99685e-05	RPL4, GM8264, H3F3B, RPL10, H3F3C, H3F3A, RPL10L, RPL23A, MYBBP1A, TRIM28, RPS2, GM8137, SF3B1, GM8158, GM8112, TMPO	544	103	13166	3.75957	0.000539011	7.98742e-05	7.13162e-05
UP_SEQ_FEATURE	BINDING:in other chain	9	1.45631	2.01472e-05	ALAS2, ATIC, MAT2A, PSAT1, IDH1, ACADM, PGD, ACADS, CNDP2	572	46	22194	7.59144	0.0369165	0.000854882	0.000804514
UP_SEQ_FEATURE	DOMAIN:Thioredoxin	9	1.45631	2.01472e-05	TXN1, PDIA3, PRDX3, PRDX5, PRDX4, PRDX1, QSOX1, P4HB, PDIA6	572	46	22194	7.59144	0.0369165	0.000854882	0.000804514
INTERPRO	IPR012677:Nucleotide-bd_a/b_plait_sf	22	3.55987	2.0756e-05	RBM39, GM8264, RBM14, HNRNPA3, RPL23A, ELAVL1, HNRNPL, PTBP1, HNRNPM, SYNCRIP, SFPQ, HNRNPH1, NCL, HNRNPA2B1, CPNE1, SRSF2, SRSF5, HNRNPC, GM8137, TARDBP, GM8158, GM8112	600	276	22253	2.95632	0.0383301	0.000651393	0.000618184
GOTERM_BP_DIRECT	GO:0006103~2-oxoglutarate metabolic process	6	0.970874	2.09514e-05	IDH1, IDH2, OGDH, DLST, DLD, IDH3A	592	18	29775	16.7652	0.0615104	0.00105805	0.000994494
GOTERM_BP_DIRECT	GO:0034314~Arp2/3 complex-mediated actin nucleation	6	0.970874	2.09514e-05	ACTR3, ACTR2, ARPC3, ARPC1B, ARPC4, IQGAP2	592	18	29775	16.7652	0.0615104	0.00105805	0.000994494
GOTERM_CC_DIRECT	GO:0005769~early endosome	21	3.39806	2.18769e-05	RAB5B, ANXA1, ANXA2, SORT1, H2-Q6, H2-Q7, AP1B1, VPS26B, HSPD1, PRDX3, EHD1, AP3M1, SERPINB1A, EHD3, RAP1A, EHD4, PACSIN2, VPS35, RAB5A, H2-D1, LTF	596	344	29926	3.06523	0.0146801	0.000202586	0.000154936
GOTERM_BP_DIRECT	GO:0008380~RNA splicing	15	2.42718	2.29443e-05	RBM39, HSPA8, HNRNPA3, EIF4A3, PTBP1, SYNCRIP, LGALS3, SFPQ, HNRNPK, HNRNPH1, C1QBP, DHX15, SRSF2, SRSF5, TARDBP	592	186	29775	4.0561	0.0671605	0.00113969	0.00107124
UP_SEQ_FEATURE	TOPO_DOM:Mitochondrial matrix	12	1.94175	2.42566e-05	SLC25A3, ABCB10, ABCB7, UQCRFS1, IMMT, SDHC, SLC25A31, UQCR10, CYC1, COX6C, SLC25A5, SLC25A4	572	92	22194	5.06096	0.0442774	0.00100638	0.000947085
UP_KW_BIOLOGICAL_PROCESS	KW-0931~ER-Golgi transport	13	2.10356	2.43052e-05	ARF3, RAB2A, ARF4, ARF1, COPA, ARF2, TMED10, COPB1, ARCN1, COPG2, SEC22B, RAB6A, ARF5	355	90	11212	4.562	0.00267003	0.000334196	0.000273433
UP_KW_LIGAND	KW-0520~NAD	24	3.8835	2.49158e-05	AHCYL1, MDH2, CTBP1, HSD17B4, HSD17B10, UGDH, HADHA, LDHA, CYB5R3, NDUFS7, ALDH2, ALDH3B1, FASN, NDUFS3, VDAC3, VDAC2, PHGDH, VDAC1, ME2, DLD, NDUFV1, BLVRA, ALDH9A1, IDH3A	304	199	6758	2.68104	0.000796999	0.000159461	0.000114613
UP_SEQ_FEATURE	REPEAT:1-2	7	1.13269	2.56104e-05	SYNCRIP, HNRNPK, HNRNPH1, CANX, DDX21, UBA1, CALR	572	24	22194	11.3169	0.0466901	0.00103945	0.000978207
GOTERM_MF_DIRECT	GO:0001786~phosphatidylserine binding	10	1.61812	2.64185e-05	HSPA8, ANXA1, ANXA2, ANXA3, ANXA5, CPNE1, ANXA6, ANXA11, ANXA7, TLN1	593	77	29110	6.37524	0.026253	0.000501951	0.000435656
GOTERM_CC_DIRECT	GO:0005811~lipid droplet	12	1.94175	2.87452e-05	RAP1B, EHD1, RAB7, VCP, SET, CYB5R3, ANXA2, HSPA4, RAB18, PLIN3, IRGM1, HSD17B11	596	120	29926	5.02114	0.0192444	0.000262591	0.000200828
GOTERM_BP_DIRECT	GO:1990456~mitochondrion-endoplasmic reticulum membrane tethering	5	0.809061	2.93406e-05	AHCYL1, ATP2A2, CALM3, CALM1, CALM2	592	10	29775	25.1478	0.0850659	0.0014339	0.00134777
GOTERM_CC_DIRECT	GO:0099160~postsynaptic intermediate filament cytoskeleton	4	0.647249	3.08193e-05	NEFL, NEFM, INA, NEFH	596	4	29926	50.2114	0.0206187	0.000277785	0.000212448
SMART	SM00054:EFh	16	2.589	3.15468e-05	ACTN2, ACTN1, CALML3, ACTN4, MYL12A, MYL12B, MYL6, GPD2, CALU, PLS3, CALM3, LCP1, CALM1, S100A9, CALM2, S100A11	327	147	10944	3.64276	0.00663438	0.000832048	0.000733464
UP_SEQ_FEATURE	ACT_SITE:Proton acceptor	44	7.11974	3.18478e-05	USP14, ADPGK, HDAC1, HSD17B4, ENO1, EPX, HSD17B11, ENO2, HSD17B10, G6PD2, ENO3, MPO, CNDP2, NPEPPS, LDHA, ALDH2, ACADL, PITRM1, RDH11, RPS6KA2, RNPEP, TLK2, TLK1, FYN, ME2, ACADM, TK1, L3HYPDH, ACADS, LYN, RRM1, YES1, TPI1, MDH2, SDHA, PGD, HCK, IVD, G6PDX, BTK, ALDOA, DLD, GALK1, ALDH9A1	572	865	22194	1.97368	0.0577275	0.0012651	0.00119057
GOTERM_BP_DIRECT	GO:0006888~endoplasmic reticulum to Golgi vesicle-mediated transport	12	1.94175	3.30173e-05	TMED9, VCP, COPA, TMED10, LMAN2, COPB1, ERP29, COPG2, HYOU1, P4HB, SEC22B, ARCN1	592	122	29775	4.94711	0.0952026	0.00158798	0.00149259
INTERPRO	IPR001208:MCM_dom	5	0.809061	3.33803e-05	MCM7, MCM3, MCM4, MCM6, MCM2	600	8	22253	23.1802	0.0609215	0.000967002	0.000917702
INTERPRO	IPR013025:Ribosomal_uL23-like	5	0.809061	3.33803e-05	GM8264, RPL23A, GM8137, GM8158, GM8112	600	8	22253	23.1802	0.0609215	0.000967002	0.000917702
INTERPRO	IPR000308:14-3-3	5	0.809061	3.33803e-05	YWHAQ, SFN, YWHAZ, YWHAG, YWHAH	600	8	22253	23.1802	0.0609215	0.000967002	0.000917702
INTERPRO	IPR023410:14-3-3_domain	5	0.809061	3.33803e-05	YWHAQ, SFN, YWHAZ, YWHAG, YWHAH	600	8	22253	23.1802	0.0609215	0.000967002	0.000917702
INTERPRO	IPR033762:MCM_OB	5	0.809061	3.33803e-05	MCM7, MCM3, MCM4, MCM6, MCM2	600	8	22253	23.1802	0.0609215	0.000967002	0.000917702
KEGG_PATHWAY	mmu04611:Platelet activation	19	3.07443	3.37146e-05	LYN, SNAP23, ITGA2B, FGG, F2, ACTB, MYL12A, MYL12B, ACTG1, GNAI2, RAP1B, RAP1A, BTK, ARHGEF1, LCP2, FYN, TLN2, TLN1, FERMT3	475	126	9789	3.10762	0.010097	0.000327358	0.000254491
UP_KW_BIOLOGICAL_PROCESS	KW-0508~mRNA splicing	25	4.04531	3.41769e-05	DDX5, DDX46, DHX9, EIF4A3, PRPF8, PTBP1, SYNCRIP, LGALS3, C1QBP, DHX15, GM5576, SF3B1, DDX17, RBM39, HSPA8, HNRNPA3, HNRNPM, SFPQ, HNRNPK, HNRNPH1, HNRNPA2B1, SRSF2, HNRNPC, SRSF5, TARDBP	355	304	11212	2.59729	0.00375246	0.000417717	0.000341769
GOTERM_BP_DIRECT	GO:0015031~protein transport	25	4.04531	3.47647e-05	ARF3, ARF4, CD63, ARF1, RAB5B, ARF2, SNAP23, GDI2, SELENBP1, SELENBP2, LMAN2, MYH10, TMED9, NUP210, NUP133, ACTN4, ARCN1, NUP93, EHD3, RAB18, MYH9, CORO7, SEC22B, RAB5A, ARF5	592	476	29775	2.64158	0.0999805	0.00164589	0.00154703
GOTERM_CC_DIRECT	GO:0071013~catalytic step 2 spliceosome	12	1.94175	3.61792e-05	SYNCRIP, HNRNPM, DDX5, HNRNPA3, HNRNPK, HNRNPH1, HNRNPA2B1, EIF4A3, GM5576, HNRNPC, SF3B1, PRPF8	596	123	29926	4.89867	0.0241609	0.000321804	0.000246114
GOTERM_BP_DIRECT	GO:0006998~nuclear envelope organization	6	0.970874	3.66861e-05	NUP93, SUN2, NUP155, LMNA, ZMPSTE24, LMNB1	592	20	29775	15.0887	0.105205	0.00171014	0.00160741
UP_SEQ_FEATURE	REPEAT:HEAT 5	8	1.2945	3.78617e-05	XPO1, CAND1, PPP2R1A, COPB1, COPG2, SF3B1, KPNB1, IPO5	572	37	22194	8.38934	0.0682485	0.00147266	0.0013859
GOTERM_MF_DIRECT	GO:0002020~protease binding	14	2.26537	4.01953e-05	ANXA2, FN1, SERPINA1A, SERPINA1B, SERPINA1C, NDUFS7, MUG2, UBC, PSAP, LCN2, ALDOA, HSPA1B, HSPA1A, CD177	593	167	29110	4.11528	0.0396692	0.000749568	0.000650569
GOTERM_BP_DIRECT	GO:0001916~positive regulation of T cell mediated cytotoxicity	9	1.45631	4.28985e-05	HSPA8, PTPRC, PNP, H2-Q8, H2-Q9, H2-Q6, H2-Q7, H2-Q4, H2-D1	592	65	29775	6.96401	0.121892	0.00196943	0.00185114
SMART	SM00175:RAB	16	2.589	4.32495e-05	ARF3, RAB2A, ARF4, ARF1, RAB5B, RAB7, ARF2, 1700009N14RIK, RAB11A, RAP1B, RAP1A, RAB18, RAB6A, RAB5A, ARF5, RAN	327	151	10944	3.54627	0.00908434	0.00101396	0.000893824
GOTERM_CC_DIRECT	GO:0070161~anchoring junction	9	1.45631	4.34182e-05	RAP1A, YES1, HNRNPK, ACTN1, SLC3A2, ACTN4, TLN2, TLN1, FERMT3	596	65	29926	6.95235	0.0289248	0.000381178	0.000291522
INTERPRO	IPR016024:ARM-type_fold	25	4.04531	4.36153e-05	COPB1, DOCK8, CLTC, NCAPG, AP2A1, BZW1, IPO5, XPO1, CAND1, PPP2R1A, RNPEP, PSMD1, VPS35, SF3B1, API5, AP1B1, AP2B1, EIF5, MYBBP1A, PDCD4, NCAPD2, COPG2, DOCK2, KPNB1, EIF4G1	600	358	22253	2.58997	0.0788473	0.0012348	0.00117185
INTERPRO	IPR002048:EF_hand_dom	19	3.07443	4.39362e-05	ACTN2, ACTN1, CALML3, ACTN4, MYL12A, MYL12B, EHD1, EHD3, MYL6, EHD4, GPD2, CALU, PLS3, CALM3, LCP1, CALM1, S100A9, CALM2, S100A11	600	226	22253	3.11805	0.0794037	0.0012348	0.00117185
GOTERM_BP_DIRECT	GO:0051092~positive regulation of NF-kappaB transcription factor activity	12	1.94175	4.45197e-05	PRDX3, MTPN, PSMA6, NPM1, DHX9, CAT, UBE2N, RPS3, PPIA, HSPA1B, MTDH, LTF	592	126	29775	4.79006	0.126195	0.00201335	0.00189242
GOTERM_CC_DIRECT	GO:0005885~Arp2/3 protein complex	5	0.809061	4.56836e-05	ACTR3, ACTR2, ARPC3, ARPC1B, ARPC4	596	11	29926	22.8234	0.0304108	0.000382432	0.000292482
GOTERM_CC_DIRECT	GO:0042555~MCM complex	5	0.809061	4.56836e-05	MCM7, MCM3, MCM4, MCM6, MCM2	596	11	29926	22.8234	0.0304108	0.000382432	0.000292482
GOTERM_CC_DIRECT	GO:0071162~CMG complex	5	0.809061	4.56836e-05	MCM7, MCM3, MCM4, MCM6, MCM2	596	11	29926	22.8234	0.0304108	0.000382432	0.000292482
GOTERM_CC_DIRECT	GO:0042383~sarcolemma	13	2.10356	4.5824e-05	ANXA1, ANXA2, AHNAK, ANXA5, CLTC, ATP1A3, ATP1A2, ATP1A1, ANXA6, CD36, FLNC, VCL, PLEC	596	149	29926	4.38086	0.0305028	0.000382432	0.000292482
INTERPRO	IPR005225:Small_GTP-bd_dom	16	2.589	4.81258e-05	ARF3, RAB2A, ARF4, ARF1, RAB5B, RAB7, ARF2, 1700009N14RIK, RAB11A, RAP1B, RAP1A, RAB18, RAB6A, RAB5A, ARF5, RAN	600	167	22253	3.55337	0.0866381	0.00130077	0.00123445
SMART	SM00101:14_3_3	5	0.809061	4.92204e-05	YWHAQ, SFN, YWHAZ, YWHAG, YWHAH	327	8	10944	20.9174	0.010332	0.00103855	0.000915499
UP_SEQ_FEATURE	DOMAIN:MCM	5	0.809061	4.92884e-05	MCM7, MCM3, MCM4, MCM6, MCM2	572	9	22194	21.5559	0.0879164	0.00187799	0.00176734
INTERPRO	IPR001757:P_typ_ATPase	8	1.2945	5.04281e-05	ATP4A, ATP1A4, ATP2A2, ATP1A3, ATP2A1, ATP1A2, ATP1A1, ATP12A	600	37	22253	8.0191	0.0905893	0.00130077	0.00123445
INTERPRO	IPR044492:P_typ_ATPase_HD_dom	8	1.2945	5.04281e-05	ATP4A, ATP1A4, ATP2A2, ATP1A3, ATP2A1, ATP1A2, ATP1A1, ATP12A	600	37	22253	8.0191	0.0905893	0.00130077	0.00123445
INTERPRO	IPR008250:ATPase_P-typ_transduc_dom_A_sf	8	1.2945	5.04281e-05	ATP4A, ATP1A4, ATP2A2, ATP1A3, ATP2A1, ATP1A2, ATP1A1, ATP12A	600	37	22253	8.0191	0.0905893	0.00130077	0.00123445
INTERPRO	IPR018303:ATPase_P-typ_P_site	8	1.2945	5.04281e-05	ATP4A, ATP1A4, ATP2A2, ATP1A3, ATP2A1, ATP1A2, ATP1A1, ATP12A	600	37	22253	8.0191	0.0905893	0.00130077	0.00123445
INTERPRO	IPR023299:ATPase_P-typ_cyto_dom_N	8	1.2945	5.04281e-05	ATP4A, ATP1A4, ATP2A2, ATP1A3, ATP2A1, ATP1A2, ATP1A1, ATP12A	600	37	22253	8.0191	0.0905893	0.00130077	0.00123445
GOTERM_MF_DIRECT	GO:0043539~protein serine/threonine kinase activator activity	9	1.45631	5.08364e-05	DDX3X, ACSL1, IRGM1, CALM3, IQGAP1, CALM1, CALM2, D1PAS1, LTF	593	65	29110	6.79699	0.0499053	0.000925822	0.000803544
GOTERM_MF_DIRECT	GO:0031267~small GTPase binding	19	3.07443	5.14856e-05	CYFIP2, RANBP2, RAB7, ANXA2, NCF2, GDI2, IQGAP1, IQGAP2, IPO5, EHD1, AP3M1, RAP1A, XPO1, ARHGDIA, FLNA, DOCK2, PFN1, KPNB1, VCL	593	301	29110	3.09866	0.0505262	0.000925822	0.000803544
GOTERM_MF_DIRECT	GO:0017116~single-stranded DNA helicase activity	6	0.970874	5.31339e-05	RFC3, RFC4, MCM7, MCM3, MCM4, MCM2	593	21	29110	14.0255	0.052101	0.0009387	0.00081472
GOTERM_BP_DIRECT	GO:0098869~cellular oxidant detoxification	9	1.45631	5.35443e-05	PRDX3, PRDX5, PRDX4, GPX1, GSTO2, GSTO1, EPX, GSTM7, S100A9	592	67	29775	6.75613	0.149766	0.00238587	0.00224256
UP_SEQ_FEATURE	ACT_SITE:4-aspartylphosphate intermediate	8	1.2945	5.41011e-05	ATP4A, ATP1A4, ATP2A2, ATP1A3, ATP2A1, ATP1A2, ATP1A1, ATP12A	572	39	22194	7.95912	0.0960755	0.00202013	0.00190111
GOTERM_BP_DIRECT	GO:0045727~positive regulation of translation	10	1.61812	5.83487e-05	RPS4X, SYNCRIP, PTBP1, NPM1, DDX3X, PCBP1, EIF4A3, EIF3E, ELAVL1, D1PAS1	592	87	29775	5.7811	0.162054	0.00256227	0.00240836
GOTERM_MF_DIRECT	GO:0019003~GDP binding	10	1.61812	5.83994e-05	RAP1B, RAB2A, ARF1, RAB5B, RAB7, RAP1A, RAB18, NME2, RAB5A, RAN	593	85	29110	5.77522	0.057114	0.00101393	0.000880019
GOTERM_CC_DIRECT	GO:0030424~axon	26	4.20712	5.86299e-05	TXN1, MTPN, SPTBN4, COPA, ILK, ATP1A3, ATP1A1, IQGAP1, ACTB, ACTG1, TUBB3, NEFL, NEFM, ACADM, NEFH, MYH10, DYNC1H1, HSPA8, GSTO1, ANXA3, HCFC1, ACTBL2, CANX, VIM, RAB5A, PLEC	596	523	29926	2.49617	0.0388598	0.000483339	0.000369654
UP_KW_MOLECULAR_FUNCTION	KW-1278~Translocase	14	2.26537	5.8703e-05	ATP6V1A, ATP1A4, ATP2A2, ATP1A3, ATP2A1, ATP1A2, ATP1A1, ATP12A, ATP4A, NDUFS7, NDUFS3, UQCRFS1, CYC1, NDUFV1	433	102	12247	3.88213	0.0045685	0.000457884	0.000369829
INTERPRO	IPR031327:MCM	5	0.809061	5.88036e-05	MCM7, MCM3, MCM4, MCM6, MCM2	600	9	22253	20.6046	0.10482	0.00145694	0.00138266
INTERPRO	IPR041562:MCM_lid	5	0.809061	5.88036e-05	MCM7, MCM3, MCM4, MCM6, MCM2	600	9	22253	20.6046	0.10482	0.00145694	0.00138266
INTERPRO	IPR036815:14-3-3_dom_sf	5	0.809061	5.88036e-05	YWHAQ, SFN, YWHAZ, YWHAG, YWHAH	600	9	22253	20.6046	0.10482	0.00145694	0.00138266
GOTERM_BP_DIRECT	GO:0051289~protein homotetramerization	9	1.45631	5.96402e-05	PKM, SHMT2, ACOT13, TK1, SOD2, ALDOA, SAMHD1, HSD17B10, ALDH9A1	592	68	29775	6.65677	0.165327	0.00257333	0.00241876
GOTERM_CC_DIRECT	GO:0005791~rough endoplasmic reticulum	7	1.13269	5.98556e-05	RPL4, PKM, RPN1, RPL27, H13, RPL18, RPL6	596	35	29926	10.0423	0.0396559	0.000487499	0.000372836
GOTERM_BP_DIRECT	GO:0006268~DNA unwinding involved in DNA replication	6	0.970874	6.02992e-05	MCM7, RPA1, MCM3, MCM4, MCM6, MCM2	592	22	29775	13.717	0.166992	0.00257333	0.00241876
GOTERM_BP_DIRECT	GO:0031100~animal organ regeneration	8	1.2945	6.36172e-05	ATIC, PKM, ANXA3, GSTP2, GSTP1, CAD, BAK1, LCP1	592	51	29775	7.88951	0.175325	0.00267722	0.00251641
GOTERM_BP_DIRECT	GO:0006417~regulation of translation	11	1.77994	6.45377e-05	RPS14, RPL10, DDX25, RPLP1, EIF4A3, RPL10L, RPS3, ACO1, PA2G4, ELAVL1, S100A9	592	109	29775	5.0757	0.177622	0.00267876	0.00251785
GOTERM_CC_DIRECT	GO:0032040~small-subunit processome	10	1.61812	6.47098e-05	RPS4X, NOP56, RPS14, RPS28, RPS15A, RPS8, RPS3A1, GM15501, RPS27A, RPS13	596	88	29926	5.70584	0.0428022	0.00052076	0.000398273
GOTERM_BP_DIRECT	GO:0000727~double-strand break repair via break-induced replication	5	0.809061	6.70043e-05	MCM7, MCM3, MCM4, MCM6, MCM2	592	12	29775	20.9565	0.183746	0.00274356	0.00257876
GOTERM_CC_DIRECT	GO:0034663~endoplasmic reticulum chaperone complex	5	0.809061	6.74476e-05	HSPA5, HYOU1, P4HB, PDIA6, HSP90B1	596	12	29926	20.9214	0.0445722	0.000536407	0.00041024
GOTERM_MF_DIRECT	GO:0035613~RNA stem-loop binding	6	0.970874	6.76146e-05	DDX3X, DHX9, EIF4A3, GM5576, MYH10, D1PAS1	593	22	29110	13.388	0.0658238	0.00113742	0.000987192
GOTERM_MF_DIRECT	GO:0042608~T cell receptor binding	7	1.13269	6.77706e-05	STOML2, H2-Q6, H2-Q7, H2-Q4, FYN, DOCK2, H2-D1	593	35	29110	9.81788	0.0659705	0.00113742	0.000987192
INTERPRO	IPR004000:Actin	7	1.13269	6.77822e-05	ACTR3, ACTA1, ACTR2, ACTC1, ACTBL2, ACTB, ACTG1	600	27	22253	9.61549	0.119828	0.00165758	0.00157307
INTERPRO	IPR020568:Ribosomal_Su5_D2-typ_SF	8	1.2945	7.19075e-05	TOP2A, TRAP1, HSP90AA1, LONP1, GM6139, RPS2, GALK1, HSP90B1	600	39	22253	7.60786	0.126639	0.00173592	0.00164742
GOTERM_BP_DIRECT	GO:0071364~cellular response to epidermal growth factor stimulus	8	1.2945	7.22661e-05	EEF1A1, MCM7, GSTP2, GSTP1, NCL, CAD, CFL1, IQGAP1	592	52	29775	7.73779	0.196658	0.00291955	0.00274419
GOTERM_MF_DIRECT	GO:0051059~NF-kappaB binding	7	1.13269	7.99356e-05	PSMA6, NPM1, HDAC1, CPNE1, HSPA1B, MTDH, HSPA1A	593	36	29110	9.54516	0.0773436	0.00131838	0.00114425
GOTERM_MF_DIRECT	GO:0140824~thioredoxin-dependent peroxiredoxin activity	4	0.647249	8.11713e-05	PRDX3, PRDX5, PRDX4, PRDX1	593	5	29110	39.2715	0.0784911	0.00131838	0.00114425
GOTERM_CC_DIRECT	GO:0005643~nuclear pore	9	1.45631	8.24613e-05	RANBP2, NUP93, NUP205, NUP133, NUP210, NUP155, LBR, KPNB1, RAN	596	71	29926	6.36483	0.0542208	0.000644057	0.00049257
GOTERM_CC_DIRECT	GO:0012506~vesicle membrane	7	1.13269	8.2889e-05	ANXA1, ANXA2, ANXA3, ANXA5, ANXA6, ANXA11, ANXA7	596	37	29926	9.49946	0.0544942	0.000644057	0.00049257
GOTERM_MF_DIRECT	GO:0030506~ankyrin binding	6	0.970874	8.49561e-05	SPTBN4, PTPRC, CLTC, ATP1A1, FLNC, PLEC	593	23	29110	12.8059	0.0819968	0.00135795	0.0011786
SMART	SM00350:MCM	5	0.809061	8.65184e-05	MCM7, MCM3, MCM4, MCM6, MCM2	327	9	10944	18.5933	0.0180905	0.00165958	0.00146295
GOTERM_BP_DIRECT	GO:0046166~glyceraldehyde-3-phosphate biosynthetic process	5	0.809061	9.52653e-05	TPI1, MDH2, PGK1, ENO1, TKT	592	13	29775	19.3445	0.250739	0.00374875	0.00352358
GOTERM_BP_DIRECT	GO:0006098~pentose-phosphate shunt	5	0.809061	9.52653e-05	G6PDX, TALDO1, PGD, TKT, G6PD2	592	13	29775	19.3445	0.250739	0.00374875	0.00352358
UP_SEQ_FEATURE	DOMAIN:EF-hand 1	15	2.42718	9.77234e-05	ACTN2, ACTN1, CALML3, ACTN4, MYL12B, MYL6, GPD2, CALU, PLS3, CALM3, LCP1, CALM1, S100A9, CALM2, S100A11	572	165	22194	3.52734	0.166781	0.00357744	0.00336667
UP_KW_PTM	KW-0013~ADP-ribosylation	16	2.589	0.000100176	NPM1, H3F3B, CTBP1, H3F3C, H3F3A, RPA1, RAP1B, GLUD1, GM6749, UBB, TRIM28, RPS3A1, UBC, RPS27A, UBA52, KPNB1	544	118	13166	3.28166	0.00270123	0.000350616	0.00031305
UP_SEQ_FEATURE	DOMAIN:RRM 3	8	1.2945	0.000103702	HNRNPL, SYNCRIP, PTBP1, RBM39, HNRNPM, HNRNPH1, NCL, ELAVL1	572	43	22194	7.21873	0.17603	0.00367262	0.00345624
UP_SEQ_FEATURE	DOMAIN:EF-hand 2	15	2.42718	0.000104258	ACTN2, ACTN1, CALML3, ACTN4, MYL12B, MYL6, GPD2, CALU, PLS3, CALM3, LCP1, CALM1, S100A9, CALM2, S100A11	572	166	22194	3.50609	0.176885	0.00367262	0.00345624
INTERPRO	IPR018247:EF_Hand_1_Ca_BS	16	2.589	0.000106081	ACTN1, CALML3, ACTN4, MYL12A, MYL12B, EHD1, EHD3, EHD4, GPD2, CALU, PLS3, CALM3, LCP1, CALM1, CALM2, S100A11	600	179	22253	3.31516	0.181074	0.00252849	0.00239958
GOTERM_MF_DIRECT	GO:0050660~flavin adenine dinucleotide binding	9	1.45631	0.000106457	CYB5R3, ACADL, IVD, CYBB, ETFA, ACADM, SDHA, ACADS, DLD	593	72	29110	6.13617	0.101661	0.00167503	0.0014538
GOTERM_BP_DIRECT	GO:0036503~ERAD pathway	10	1.61812	0.000107049	VCP, PSMC6, HSPA5, CANX, ERLIN1, SEC61B, STT3B, CALR, UGGT1, HSP90B1	592	94	29775	5.3506	0.277021	0.00415844	0.00390866
GOTERM_CC_DIRECT	GO:0016607~nuclear speck	23	3.72168	0.00010854	DDX17, RBM39, NPM1, RBM14, DDX5, DDX46, API5, EIF4A3, IL16, SMC4, PRPF8, SFPQ, PCBP1, LMNA, PACSIN2, DHX15, SRSF2, SRSF5, GM5576, TARDBP, SF3B1, HSPA1B, HSPA1A	596	448	29926	2.57782	0.0707496	0.000833784	0.000637672
GOTERM_BP_DIRECT	GO:0070527~platelet aggregation	7	1.13269	0.000111434	PDIA3, FGG, PTPN6, TLN1, PPIA, PDIA6, FERMT3	592	39	29775	9.02742	0.286566	0.00427401	0.00401728
GOTERM_BP_DIRECT	GO:0008637~apoptotic mitochondrial changes	6	0.970874	0.000115815	PNP, ATP2A1, SOD2, GCLM, SLC25A4, HSPD1	592	25	29775	12.0709	0.295975	0.00438651	0.00412303
SMART	SM00268:ACTIN	7	1.13269	0.000116292	ACTR3, ACTA1, ACTR2, ACTC1, ACTBL2, ACTB, ACTG1	327	27	10944	8.67686	0.0242403	0.0020448	0.00180252
GOTERM_CC_DIRECT	GO:0016460~myosin II complex	6	0.970874	0.000116742	MYL6, MYH9, MYH11, MYH10, MYL12A, MYL12B	596	25	29926	12.0507	0.0758883	0.000886716	0.000678154
INTERPRO	IPR023298:ATPase_P-typ_TM_dom_sf	8	1.2945	0.000117621	ATP4A, ATP1A4, ATP2A2, ATP1A3, ATP2A1, ATP1A2, ATP1A1, ATP12A	600	42	22253	7.06444	0.198679	0.0027685	0.00262736
GOTERM_MF_DIRECT	GO:0003746~translation elongation factor activity	6	0.970874	0.000129709	EEF1A1, EEF1B2, EEF1D, EEF1A2, GTPBP1, TUFM	593	25	29110	11.7815	0.122454	0.00200949	0.00174409
GOTERM_BP_DIRECT	GO:0006739~NADP metabolic process	5	0.809061	0.00013128	IDH1, IDH2, G6PDX, PGD, G6PD2	592	14	29775	17.9627	0.328207	0.00491084	0.00461587
KEGG_PATHWAY	mmu01240:Biosynthesis of cofactors	20	3.23625	0.000131584	ALAS2, SHMT2, AK1, CAD, NME2, AK3, CPOX, PPOX, GMPPB, UGDH, MAT2A, ALDH2, MTHFD1L, UROD, RDH11, PSAT1, CMPK2, GCLM, DLD, BCAT2	475	152	9789	2.71163	0.0388353	0.00123771	0.00096221
GOTERM_BP_DIRECT	GO:0000302~response to reactive oxygen species	6	0.970874	0.00014106	GPX1, GSTP2, GSTP1, PRDX1, CAT, SOD2	592	26	29775	11.6067	0.347825	0.00521235	0.00489926
KEGG_PATHWAY	mmu04810:Regulation of actin cytoskeleton	26	4.20712	0.000142661	CYFIP2, ITGAM, ARPC1B, ITGA2B, ITGB2, IQGAP1, IQGAP2, ACTB, MYL12A, ACTG1, MYL12B, CFL1, MYH11, MYH10, ACTR3, ACTR2, ACTN1, FN1, ARPC4, ACTN4, F2, ARPC3, MYH9, ARHGEF1, PFN1, VCL	475	232	9789	2.30956	0.0420351	0.00130124	0.0010116
GOTERM_MF_DIRECT	GO:0000287~magnesium ion binding	16	2.589	0.000143833	TOP2A, ARF1, PKLR, IDH1, IDH2, ILK, ENO1, ENO2, ENO3, ATP4A, PKM, RPS6KA2, UBA2, TKT, RAN, IDH3A	593	242	29110	3.24558	0.134848	0.00216589	0.00187983
GOTERM_MF_DIRECT	GO:0030955~potassium ion binding	5	0.809061	0.000144106	ATP4A, PKM, PKLR, ATP1A2, ATP1A1	593	14	29110	17.5319	0.135086	0.00216589	0.00187983
GOTERM_CC_DIRECT	GO:0005788~endoplasmic reticulum lumen	11	1.77994	0.000146738	PDIA3, HSPA5, CALU, ERP29, SERPINH1, HYOU1, P4HB, CALR, PDIA6, UGGT1, HSP90B1	596	120	29926	4.60271	0.0944403	0.00110216	0.000842928
GOTERM_BP_DIRECT	GO:0006101~citrate metabolic process	4	0.647249	0.000148816	CS, ACO1, ACO2, CSL	592	6	29775	33.5304	0.362974	0.00543267	0.00510635
KEGG_PATHWAY	mmu05017:Spinocerebellar ataxia	19	3.07443	0.000150196	NOP56, PSMD12, PSMD11, ATP2A2, ATP2A1, PSMA7, PSMA8, PSMA6, AFG3L2, PSMC6, PSMD3, PSMC2, VDAC3, PSMD1, VDAC2, VDAC1, SLC25A31, SLC25A5, SLC25A4	475	141	9789	2.77702	0.0442054	0.00132967	0.0010337
GOTERM_MF_DIRECT	GO:0046982~protein heterodimerization activity	21	3.39806	0.000150581	TOP2A, H3F3B, H3F3C, TPM2, H3F3A, TPM1, CYBB, ATP1A2, SLC3A2, ATP1A1, PML, TUBB2B, GM6749, SNX2, TUBA1A, PPP2R1A, UBA2, BAK1, P4HB, RAN, YWHAH	593	387	29110	2.66376	0.140708	0.00222056	0.00192727
GOTERM_MF_DIRECT	GO:0003925~G protein activity	8	1.2945	0.000152153	RAP1B, RAB5B, RAB7, RAP1A, IRGM1, RAB5A, RAN, RAB11A	593	57	29110	6.88974	0.142068	0.00222056	0.00192727
GOTERM_CC_DIRECT	GO:0030426~growth cone	14	2.26537	0.000156036	COPA, TPM3, ENO1, IQGAP1, ENO2, TUBB3, CFL1, FLNA, NEFL, COPG2, CALM3, CALM1, MYH10, CALM2	596	195	29926	3.60492	0.100115	0.00115478	0.000883166
GOTERM_CC_DIRECT	GO:0009898~cytoplasmic side of plasma membrane	11	1.77994	0.000157159	LYN, HCK, PTPRC, G6PDX, MYH9, AP2A1, IQGAP1, AP2B1, MYH10, G6PD2, SNX5	596	121	29926	4.56467	0.100798	0.00115478	0.000883166
GOTERM_BP_DIRECT	GO:0006909~phagocytosis	9	1.45631	0.000159092	HCK, ANXA1, ITGAM, ANXA3, NCF2, NCF4, ITGB2, ANXA11, RAB5A	592	78	29775	5.80334	0.382507	0.00573869	0.00539399
UP_KW_BIOLOGICAL_PROCESS	KW-0509~mRNA transport	12	1.94175	0.000159822	RANBP2, NUP93, XPO1, NUP133, NUP210, NUP155, DHX9, DDX25, HNRNPA2B1, EIF4A3, GM5576, LRPPRC	355	93	11212	4.07524	0.0174281	0.00175804	0.0014384
GOTERM_MF_DIRECT	GO:0015288~porin activity	4	0.647249	0.000159884	VDAC3, VDAC2, VDAC1, BAK1	593	6	29110	32.7263	0.148721	0.00230004	0.00199626
UP_SEQ_FEATURE	REPEAT:HEAT 10	6	0.970874	0.000160136	XPO1, CAND1, PPP2R1A, SF3B1, KPNB1, IPO5	572	21	22194	11.0859	0.258439	0.00543383	0.00511368
UP_SEQ_FEATURE	REPEAT:HEAT 4	8	1.2945	0.000161152	XPO1, CAND1, PPP2R1A, COPB1, COPG2, SF3B1, KPNB1, IPO5	572	46	22194	6.74795	0.259845	0.00543383	0.00511368
UP_SEQ_FEATURE	SITE:Essential for function	4	0.647249	0.000162986	UBB, UBC, RPS27A, UBA52	572	5	22194	31.0406	0.262375	0.00543383	0.00511368
GOTERM_BP_DIRECT	GO:0006635~fatty acid beta-oxidation	8	1.2945	0.000163501	HADHB, HADHA, SCP2, IVD, ECH1, HSD17B4, ACADM, HSD17B10	592	59	29775	6.81974	0.390702	0.00582832	0.00547824
SMART	SM00176:RAN	11	1.77994	0.000169308	RAP1B, RAB2A, RAB5B, RAB7, RAP1A, RAB18, RAB6A, RAB5A, 1700009N14RIK, RAN, RAB11A	327	83	10944	4.4355	0.0350964	0.002748	0.00242241
KEGG_PATHWAY	mmu03013:Nucleocytoplasmic transport	17	2.75081	0.000171202	RANBP2, NUP205, NUP210, NUP155, NUP133, EIF4A3, 1700009N14RIK, IPO5, EEF1A1, NUP93, DDX19A, DDX19B, XPO1, EEF1A2, GM5576, KPNB1, RAN	475	118	9789	2.96901	0.0502309	0.00147234	0.00114461
GOTERM_BP_DIRECT	GO:0051122~hepoxilin biosynthetic process	5	0.809061	0.000176213	GSTM2, GSTM1, GSTP2, GSTP1, GSTM7	592	15	29775	16.7652	0.413728	0.00613706	0.00576844
GOTERM_BP_DIRECT	GO:0006090~pyruvate metabolic process	5	0.809061	0.000176213	LDHA, PKM, ME2, DLD, PCK2	592	15	29775	16.7652	0.413728	0.00613706	0.00576844
GOTERM_CC_DIRECT	GO:0035861~site of double-strand break	10	1.61812	0.000188343	ACTR3, ACTR2, VCP, ARPC3, PNKP, LMNA, RPA1, ARPC4, SAMHD1, FH1	596	101	29926	4.97143	0.119559	0.00136903	0.00104703
GOTERM_MF_DIRECT	GO:0042288~MHC class I protein binding	7	1.13269	0.000194166	PDIA3, VCP, TUBB5, H2-Q6, H2-Q7, H2-Q4, H2-D1	593	42	29110	8.18156	0.177613	0.00275388	0.00239016
UP_KW_CELLULAR_COMPONENT	KW-0747~Spliceosome	15	2.42718	0.000194315	HSPA8, DDX5, HNRNPA3, DDX46, EIF4A3, PRPF8, HNRNPM, SYNCRIP, LGALS3, HNRNPK, HNRNPH1, HNRNPA2B1, GM5576, HNRNPC, SF3B1	548	154	18521	3.29196	0.00870688	0.00145736	0.00106873
GOTERM_BP_DIRECT	GO:0048870~cell motility	7	1.13269	0.000194705	ACTBL2, CFL1, MYH9, DSTN, ACTB, ACTG1, PLEC	592	43	29775	8.18766	0.44568	0.00670405	0.00630136
UP_KW_BIOLOGICAL_PROCESS	KW-0028~Amino-acid biosynthesis	7	1.13269	0.000198464	PSAT1, CAD, ASNS, PHGDH, PYCR2, ALDH18A1, BCAT2	355	28	11212	7.89577	0.0215966	0.00198464	0.0016238
GOTERM_BP_DIRECT	GO:0006487~protein N-linked glycosylation	8	1.2945	0.000202073	SERPINA1A, SERPINA1B, RPN2, RPN1, STT3A, MLEC, STT3B, DDOST	592	61	29775	6.59615	0.45792	0.0068668	0.00645434
GOTERM_BP_DIRECT	GO:0006883~intracellular sodium ion homeostasis	6	0.970874	0.000203964	ATP4A, ATP1A4, ATP1A3, ATP1A2, ATP1A1, ATP12A	592	28	29775	10.7776	0.461019	0.0068668	0.00645434
INTERPRO	IPR004001:Actin_CS	5	0.809061	0.000216578	ACTA1, ACTC1, ACTBL2, ACTB, ACTG1	600	12	22253	15.4535	0.334928	0.00503476	0.00477808
GOTERM_CC_DIRECT	GO:0014704~intercalated disc	8	1.2945	0.000226274	SPTBN4, ANXA5, ANXA6, ATP2A2, ATP1A2, ATP1A1, VCL, YWHAH	596	62	29926	6.47889	0.141852	0.00162725	0.00124451
KEGG_PATHWAY	mmu04540:Gap junction	14	2.26537	0.000232399	TUBA3B, TUBB4B, TUBA3A, TUBB4A, TUBA4A, GNAI2, TUBA1C, TUBB2B, TUBA1B, TUBB2A, TUBB5, TUBA1A, TUBB3, TUBA8	475	86	9789	3.35486	0.0675691	0.00194311	0.00151059
GOTERM_CC_DIRECT	GO:0005852~eukaryotic translation initiation factor 3 complex	5	0.809061	0.000232775	DDX3X, EIF3E, EIF3F, D1PAS1, EIF3A	596	16	29926	15.6911	0.145616	0.00165638	0.00126679
GOTERM_CC_DIRECT	GO:0005856~cytoskeleton	25	4.04531	0.000235959	ACTB, ACTG1, COTL1, NEFM, CCT8, NEFH, ACTR3, TPM3, ACTN1, TPM2, TPM1, KRT34, TUBA4A, LRPPRC, HCK, ACTBL2, VIM, TLN2, P4HB, TLN1, PFN1, DOCK2, S100A9, VCL, PLEC	596	539	29926	2.32892	0.147453	0.00166155	0.00127074
GOTERM_BP_DIRECT	GO:2001243~negative regulation of intrinsic apoptotic signaling pathway	6	0.970874	0.000242458	DDX3X, HDAC1, NDUFS3, VDAC2, MMP9, D1PAS1	592	29	29775	10.406	0.520368	0.00801486	0.00753344
GOTERM_BP_DIRECT	GO:0006413~translational initiation	8	1.2945	0.000247671	EIF4A2, EIF4A1, DDX3X, EIF5, EIF3E, EIF3F, D1PAS1, EIF4G1	592	63	29775	6.38674	0.527886	0.00801486	0.00753344
GOTERM_BP_DIRECT	GO:0006913~nucleocytoplasmic transport	8	1.2945	0.000247671	RANBP2, NUP93, NPM1, NUP205, XPO1, NUP133, NUP210, NUP155	592	63	29775	6.38674	0.527886	0.00801486	0.00753344
GOTERM_BP_DIRECT	GO:0006414~translational elongation	7	1.13269	0.000251556	EEF1A1, EEF1B2, EEF1D, RPLP1, EEF1A2, GTPBP1, TUFM	592	45	29775	7.82376	0.533413	0.00801486	0.00753344
UP_SEQ_FEATURE	REPEAT:HEAT 9	6	0.970874	0.000253772	XPO1, CAND1, PPP2R1A, SF3B1, KPNB1, IPO5	572	23	22194	10.1219	0.377401	0.00831216	0.00782242
GOTERM_BP_DIRECT	GO:0006102~isocitrate metabolic process	4	0.647249	0.000256581	IDH1, IDH2, ACO2, IDH3A	592	7	29775	28.7403	0.540465	0.00801486	0.00753344
GOTERM_BP_DIRECT	GO:0060315~negative regulation of ryanodine-sensitive calcium-release channel activity	4	0.647249	0.000256581	GSTO1, CALM1, GSTM7, CALM2	592	7	29775	28.7403	0.540465	0.00801486	0.00753344
GOTERM_BP_DIRECT	GO:0008652~amino acid biosynthetic process	4	0.647249	0.000256581	CAD, PHGDH, ALDH18A1, BCAT2	592	7	29775	28.7403	0.540465	0.00801486	0.00753344
GOTERM_CC_DIRECT	GO:0005757~mitochondrial permeability transition pore complex	4	0.647249	0.000257865	VDAC1, SLC25A31, SLC25A5, SLC25A4	596	7	29926	28.6922	0.159988	0.00179708	0.00137439
KEGG_PATHWAY	mmu03030:DNA replication	9	1.45631	0.000259455	RFC3, RFC4, MCM7, POLD1, RPA1, MCM3, MCM4, MCM6, MCM2	475	36	9789	5.15211	0.0751337	0.00209067	0.00162531
KEGG_PATHWAY	mmu00270:Cysteine and methionine metabolism	11	1.77994	0.000263939	MPST, BHMT, DNMT1, LDHA, AHCYL1, MAT2A, MDH2, PSAT1, PHGDH, GCLM, BCAT2	475	55	9789	4.12168	0.0763814	0.00209067	0.00162531
UP_SEQ_FEATURE	REPEAT:HEAT 3	8	1.2945	0.000275212	XPO1, CAND1, PPP2R1A, COPB1, COPG2, SF3B1, KPNB1, IPO5	572	50	22194	6.20811	0.401836	0.00885897	0.00833701
GOTERM_MF_DIRECT	GO:0030235~nitric-oxide synthase regulator activity	4	0.647249	0.000275563	HSP90AA1, CALM3, CALM1, CALM2	593	7	29110	28.0511	0.242347	0.00380126	0.00329921
GOTERM_MF_DIRECT	GO:0008379~thioredoxin peroxidase activity	4	0.647249	0.000275563	PRDX3, PRDX5, PRDX4, PRDX1	593	7	29110	28.0511	0.242347	0.00380126	0.00329921
PIR_SUPERFAMILY	PIRSF000868:14-3-3	5	0.809061	0.000293714	YWHAQ, SFN, YWHAZ, YWHAG, YWHAH	115	7	2023	12.5652	0.0286631	0.0290777	0.0290777
UP_SEQ_FEATURE	SITE:Interacts with activating enzyme	4	0.647249	0.00031973	UBB, UBC, RPS27A, UBA52	572	6	22194	25.8671	0.449556	0.0101175	0.00952144
GOTERM_BP_DIRECT	GO:0051592~response to calcium ion	8	1.2945	0.000331247	AHCYL1, FGG, ANXA5, ANXA11, ANXA7, CALM3, CALM1, CALM2	592	66	29775	6.09644	0.633532	0.010219	0.00960517
KEGG_PATHWAY	mmu05417:Lipid and atherosclerosis	24	3.8835	0.000332746	LYN, HSPA8, HSP90AA1, HSPA5, HSPA1L, HSPA4, NCF2, NCF4, CYBB, CALML3, HSPA2, SOD2, MMP9, HSP90B1, HSPD1, RAP1B, RAP1A, ARHGEF1, CALM3, CD36, CALM1, CALM2, HSPA1B, HSPA1A	475	217	9789	2.27927	0.0953193	0.00256812	0.00199648
GOTERM_BP_DIRECT	GO:0007015~actin filament organization	12	1.94175	0.000333888	ACTA1, ARF1, ACTC1, TPM3, TPM2, ACTN1, TPM1, CFL1, TAGLN2, CORO7, MYO1F, PLEC	592	158	29775	3.81992	0.636454	0.010219	0.00960517
GOTERM_CC_DIRECT	GO:0005789~endoplasmic reticulum membrane	40	6.47249	0.000341727	VCP, TMED10, RPN2, RPN1, TECR, ATP2A2, ATP2A1, HSP90B1, MTDH, ZMPSTE24, CYB5R3, RDH11, LMAN2, MLEC, ANXA7, SSR1, SEC61B, LBR, RAB2A, TMED9, NUP210, HSPA5, ACSL1, SORT1, ERLIN1, IRGM1, IFI47, H13, DDOST, PML, TMCO1, CANX, RAB18, CALU, STT3A, STT3B, ESYT1, CALR, SEC22B, TKT	596	1091	29926	1.84093	0.206298	0.00235722	0.00180278
UP_SEQ_FEATURE	DISULFID:Redox-active	8	1.2945	0.000352648	TXN1, PDIA3, RRM1, PRDX5, QSOX1, P4HB, DLD, PDIA6	572	52	22194	5.96934	0.482378	0.0109732	0.0103267
KEGG_PATHWAY	mmu00280:Valine, leucine and isoleucine degradation	11	1.77994	0.000357294	HADHB, HADHA, ALDH2, IVD, ACADM, ACADS, HSD17B10, DLD, HIBCH, ALDH9A1, BCAT2	475	57	9789	3.97706	0.101982	0.00268864	0.00209017
INTERPRO	IPR009028:Coatomer/calthrin_app_sub_C	4	0.647249	0.000365275	AP1B1, COPG2, AP2A1, AP2B1	600	6	22253	24.7256	0.497389	0.00838795	0.00796031
GOTERM_CC_DIRECT	GO:0016324~apical plasma membrane	23	3.72168	0.000367538	PDIA3, ATP6V1A, HSP90AA1, AHCYL1, ANXA1, FN1, SLC3A2, AP2A1, IQGAP1, TCIRG1, ATP1A1, ATP12A, MTDH, ATP4A, RAB18, ANXA6, MYH9, CD36, SLC29A1, HSPA1B, CD44, HSPA1A, PLEC	596	489	29926	2.36168	0.220031	0.00250965	0.00191937
GOTERM_BP_DIRECT	GO:0010880~regulation of release of sequestered calcium ion into cytosol by sarcoplasmic reticulum	5	0.809061	0.000376768	GSTO1, CALM3, CALM1, GSTM7, CALM2	592	18	29775	13.971	0.680764	0.0113031	0.0106241
GOTERM_BP_DIRECT	GO:0018279~protein N-linked glycosylation via asparagine	5	0.809061	0.000376768	RPN1, STT3A, STT3B, UGGT1, DDOST	592	18	29775	13.971	0.680764	0.0113031	0.0106241
UP_SEQ_FEATURE	REPEAT:HEAT 8	6	0.970874	0.000384027	XPO1, CAND1, PPP2R1A, SF3B1, KPNB1, IPO5	572	25	22194	9.31217	0.511842	0.0117537	0.0110612
GOTERM_BP_DIRECT	GO:0010332~response to gamma radiation	6	0.970874	0.000391468	PTPRC, PNP, GPX1, BAK1, SOD2, PML	592	32	29775	9.43043	0.694676	0.0116289	0.0109304
GOTERM_BP_DIRECT	GO:0033591~response to L-ascorbic acid	4	0.647249	0.000404473	GSTP2, GSTP1, CAT, SOD2	592	8	29775	25.1478	0.706477	0.0118986	0.0111839
GOTERM_MF_DIRECT	GO:0048029~monosaccharide binding	5	0.809061	0.000412937	GPI1, LGALS3, PKLR, TALDO1, TKT	593	18	29110	13.6359	0.340263	0.00561929	0.00487712
INTERPRO	IPR002553:Clathrin/coatomer_adapt-like_N	5	0.809061	0.000419567	COPB1, AP1B1, COPG2, AP2A1, AP2B1	600	14	22253	13.2458	0.546251	0.00951862	0.00903333
INTERPRO	IPR011992:EF-hand-dom_pair	19	3.07443	0.000425711	ACTN2, ACTN1, CALML3, ACTN4, MYL12A, MYL12B, EHD1, EHD3, MYL6, EHD4, GPD2, CALU, PLS3, CALM3, LCP1, CALM1, S100A9, CALM2, S100A11	600	271	22253	2.60029	0.551472	0.00954303	0.0090565
UP_SEQ_FEATURE	DOMAIN:RRM	17	2.75081	0.000431504	RBM39, RBM14, HNRNPA3, ELAVL1, HNRNPL, PTBP1, HNRNPM, SYNCRIP, SFPQ, HNRNPH1, NCL, HNRNPA2B1, CPNE1, SRSF2, SRSF5, HNRNPC, TARDBP	572	236	22194	2.79497	0.553266	0.0129938	0.0122283
GOTERM_MF_DIRECT	GO:0050815~phosphoserine residue binding	4	0.647249	0.000434236	NEDD4, SFN, YWHAZ, YWHAG	593	8	29110	24.5447	0.354268	0.00583034	0.0050603
GOTERM_BP_DIRECT	GO:0032508~DNA duplex unwinding	8	1.2945	0.000436041	RFC3, DDX3X, ANXA1, RFC4, DHX9, DDX1, MCM3, MCM2	592	69	29775	5.83137	0.733263	0.0127039	0.0119408
UP_KW_BIOLOGICAL_PROCESS	KW-0507~mRNA processing	26	4.20712	0.000440264	DDX5, DDX46, DHX9, DDX1, EIF4A3, PRPF8, PTBP1, SYNCRIP, LGALS3, C1QBP, DHX15, GM5576, SF3B1, DDX17, RBM39, HSPA8, HNRNPA3, HNRNPM, SFPQ, HNRNPK, HNRNPH1, HNRNPA2B1, SRSF2, HNRNPC, SRSF5, TARDBP	355	381	11212	2.15528	0.0472852	0.00403575	0.00330198
GOTERM_BP_DIRECT	GO:0010629~negative regulation of gene expression	20	3.23625	0.000458862	DDX3Y, NPM1, DNMT1, DDX3X, HSPA4, HDAC1, EIF4A3, KEAP1, ZMPSTE24, HNRNPK, CPNE1, ERP29, ANXA7, FYN, VPS35, GM5576, CD36, BAK1, TARDBP, D1PAS1	592	400	29775	2.51478	0.751092	0.0132414	0.0124461
GOTERM_MF_DIRECT	GO:0008092~cytoskeletal protein binding	8	1.2945	0.000460374	ACTR2, ANXA2, ACTN2, TPM1, PACSIN2, FLNC, ALDOA, PLEC	593	68	29110	5.77522	0.37105	0.00609996	0.00529431
UP_SEQ_FEATURE	DOMAIN:Cation-transporting P-type ATPase N-terminal	5	0.809061	0.0004721	ATP4A, ATP2A2, ATP1A3, ATP1A2, ATP1A1	572	15	22194	12.9336	0.585888	0.0139906	0.0131663
UP_KW_MOLECULAR_FUNCTION	KW-0456~Lyase	17	2.75081	0.000495205	GSTM4, ALDOART2, TPI1, HSD17B4, ENO1, ENO2, ENO3, FH1, HADHA, UROD, FASN, RPS3, ACO1, ACO2, ALDOA, L3HYPDH, PCK2	433	176	12247	2.73198	0.0378987	0.00351146	0.00283618
GOTERM_MF_DIRECT	GO:0106222~lncRNA binding	6	0.970874	0.000506726	DDX17, HADHB, DNMT1, CTBP1, ATP2A2, ELAVL1	593	33	29110	8.92534	0.399746	0.00662692	0.00575167
GOTERM_MF_DIRECT	GO:0042610~CD8 receptor binding	5	0.809061	0.00051468	H2-Q6, H2-Q7, H2-Q4, FYN, H2-D1	593	19	29110	12.9183	0.404537	0.00664464	0.00576705
GOTERM_BP_DIRECT	GO:0046034~ATP metabolic process	6	0.970874	0.000523546	ATP6V1A, HSPA8, VCP, AK1, ATP1A2, HSPA1B	592	34	29775	8.8757	0.795412	0.0148256	0.0139351
GOTERM_BP_DIRECT	GO:0045454~cell redox homeostasis	6	0.970874	0.000523546	TXN1, PRDX3, PRDX5, PRDX4, GPX1, PRDX1	592	34	29775	8.8757	0.795412	0.0148256	0.0139351
UP_SEQ_FEATURE	DOMAIN:Histidine kinase/HSP90-like ATPase	4	0.647249	0.000548827	TOP2A, TRAP1, HSP90AA1, HSP90B1	572	7	22194	22.1718	0.641182	0.015764	0.0148352
UP_SEQ_FEATURE	DOMAIN:14-3-3	4	0.647249	0.000548827	YWHAQ, SFN, YWHAZ, YWHAG	572	7	22194	22.1718	0.641182	0.015764	0.0148352
INTERPRO	IPR019954:Ubiquitin_CS	5	0.809061	0.000560006	USP14, UBB, UBC, RPS27A, UBA52	600	15	22253	12.3628	0.651733	0.0124058	0.0117733
UP_KW_BIOLOGICAL_PROCESS	KW-0235~DNA replication	11	1.77994	0.000573868	RFC3, RFC4, MCM7, POLD1, RPA1, MCM3, MCM4, MCM6, RBBP7, SAMHD1, MCM2	355	91	11212	3.81774	0.0611913	0.0048558	0.00397293
GOTERM_CC_DIRECT	GO:0098871~postsynaptic actin cytoskeleton	5	0.809061	0.000581752	ACTN2, ACTN4, MYH10, ACTB, ACTG1	596	20	29926	12.5529	0.325227	0.00393264	0.00300766
GOTERM_BP_DIRECT	GO:1903608~protein localization to cytoplasmic stress granule	4	0.647249	0.000597767	DDX3X, DHX9, DDX1, D1PAS1	592	9	29775	22.3536	0.836636	0.0161717	0.0152004
GOTERM_BP_DIRECT	GO:0019852~L-ascorbic acid metabolic process	4	0.647249	0.000597767	GSTO2, GSTO1, ATP1A3, ATP1A2	592	9	29775	22.3536	0.836636	0.0161717	0.0152004
GOTERM_BP_DIRECT	GO:0016240~autophagosome membrane docking	4	0.647249	0.000597767	ATP2A2, CALM3, CALM1, CALM2	592	9	29775	22.3536	0.836636	0.0161717	0.0152004
GOTERM_BP_DIRECT	GO:0002553~histamine secretion by mast cell	4	0.647249	0.000597767	LYN, SNAP23, BTK, YWHAZ	592	9	29775	22.3536	0.836636	0.0161717	0.0152004
GOTERM_BP_DIRECT	GO:0006086~acetyl-CoA biosynthetic process from pyruvate	4	0.647249	0.000597767	PDHA1, VDAC1, DLAT, DLD	592	9	29775	22.3536	0.836636	0.0161717	0.0152004
GOTERM_CC_DIRECT	GO:0030479~actin cortical patch	4	0.647249	0.000600727	ACTR3, ACTR2, CAPZA2, CFL1	596	9	29926	22.3162	0.333832	0.00397435	0.00303955
GOTERM_CC_DIRECT	GO:0097433~dense body	4	0.647249	0.000600727	ACTBL2, ACTB, SND1, ACTG1	596	9	29926	22.3162	0.333832	0.00397435	0.00303955
KEGG_PATHWAY	mmu04670:Leukocyte transendothelial migration	16	2.589	0.000601899	ITGAM, NCF2, ACTN1, NCF4, ITGB2, CYBB, ACTN4, MMP9, ACTB, MYL12A, MYL12B, ACTG1, GNAI2, RAP1B, RAP1A, VCL	475	119	9789	2.77088	0.165753	0.00441882	0.00343523
GOTERM_CC_DIRECT	GO:0005782~peroxisomal matrix	6	0.970874	0.000605559	PRDX5, SCP2, PRDX1, CAT, HSD17B4, HSPD1	596	35	29926	8.60767	0.336006	0.00397435	0.00303955
UP_SEQ_FEATURE	REPEAT:2-3	5	0.809061	0.000616719	SYNCRIP, CANX, DDX21, CALR, F5	572	16	22194	12.1252	0.683923	0.0174457	0.0164178
INTERPRO	IPR006821:Intermed_filament_DNA-bd	4	0.647249	0.00062644	NEFL, NEFM, VIM, INA	600	7	22253	21.1933	0.692708	0.0135585	0.0128672
INTERPRO	IPR050405:Intermediate_filament	4	0.647249	0.00062644	NEFL, NEFM, VIM, INA	600	7	22253	21.1933	0.692708	0.0135585	0.0128672
KEGG_PATHWAY	mmu00983:Drug metabolism - other enzymes	14	2.26537	0.000626742	GSTM4, RRM1, GSTM2, GSTM1, GSTO2, GSTP2, GSTO1, GSTP1, NME2, MPO, CES2B, TK1, GSTM7, GSTM5	475	95	9789	3.03703	0.171972	0.00449165	0.00349185
GOTERM_MF_DIRECT	GO:0016209~antioxidant activity	5	0.809061	0.000633057	PRDX5, PRDX4, PRDX1, CAT, S100A9	593	20	29110	12.2723	0.471488	0.0079686	0.00691615
GOTERM_MF_DIRECT	GO:0043295~glutathione binding	5	0.809061	0.000633057	GSTM4, GSTM2, GSTM1, GSTM7, GSTM5	593	20	29110	12.2723	0.471488	0.0079686	0.00691615
GOTERM_MF_DIRECT	GO:0098973~structural constituent of postsynaptic actin cytoskeleton	4	0.647249	0.000641519	ACTBL2, ACTN2, ACTB, ACTG1	593	9	29110	21.8175	0.475975	0.00797542	0.00692206
UP_KW_MOLECULAR_FUNCTION	KW-0699~rRNA-binding	7	1.13269	0.000646786	RPS4X, GM8264, RPS18, RPL23A, GM8137, GM8158, GM8112	433	31	12247	6.38672	0.0492134	0.00420411	0.00339563
GOTERM_CC_DIRECT	GO:0010008~endosome membrane	13	2.10356	0.000649607	CD63, SUN2, RAB7, ANXA1, SORT1, NCF4, EHD1, SNX2, EHD4, PLIN3, UBA1, VPS35, RAB5A	596	198	29926	3.29671	0.355498	0.00419881	0.00321122
GOTERM_CC_DIRECT	GO:0005768~endosome	18	2.91262	0.000652181	RAB5B, RAB7, ANXA1, ANXA2, CLTC, M6PR, ATP1A2, VPS26B, ATP1A1, RAB11A, EHD1, SNX2, PACSIN2, MYH9, FYN, VPS35, RAB5A, SNX5	596	347	29926	2.60463	0.356619	0.00419881	0.00321122
KEGG_PATHWAY	mmu04216:Ferroptosis	9	1.45631	0.000662156	FTL1, ACSL1, PCBP1, FTH1, VDAC3, CYBB, VDAC2, SLC3A2, GCLM	475	41	9789	4.5238	0.180757	0.00463509	0.00360336
UP_SEQ_FEATURE	REPEAT:HEAT 7	6	0.970874	0.000666585	XPO1, CAND1, PPP2R1A, SF3B1, KPNB1, IPO5	572	28	22194	8.31444	0.712039	0.0185748	0.0174805
GOTERM_BP_DIRECT	GO:0034605~cellular response to heat	7	1.13269	0.000686178	LYN, HSPA8, VCP, HSP90AA1, EEF1D, DHX9, HSPA1B	592	54	29775	6.5198	0.875049	0.0183993	0.0172941
KEGG_PATHWAY	mmu00630:Glyoxylate and dicarboxylate metabolism	8	1.2945	0.000698798	CS, SHMT2, MDH2, CAT, ACO1, ACO2, DLD, CSL	475	32	9789	5.15211	0.189749	0.00478041	0.00371633
GOTERM_BP_DIRECT	GO:0007160~cell-matrix adhesion	9	1.45631	0.000706491	CD63, ITGAM, ANXA2, FGG, ITGB2, ITGA2B, FN1, ILK, FERMT3	592	97	29775	4.6666	0.882512	0.0186234	0.0175048
GOTERM_BP_DIRECT	GO:0006281~DNA repair	16	2.589	0.00070683	NPM1, RRM1, RFC3, VCP, RFC4, PNKP, RPA1, SAMHD1, FH1, ZMPSTE24, PNP, TRIM28, POLD1, RPS3, HSPA1A, OTUB1	592	288	29775	2.7942	0.882633	0.0186234	0.0175048
GOTERM_CC_DIRECT	GO:0030904~retromer complex	5	0.809061	0.000707399	RAB7, SNX2, VPS35, VPS26B, SNX5	596	21	29926	11.9551	0.380208	0.00451134	0.00345024
GOTERM_CC_DIRECT	GO:0045271~respiratory chain complex I	7	1.13269	0.000764179	NDUFA9, NDUFS7, NDUFB4, NDUFA10, NDUFB3, NDUFS3, NDUFV1	596	55	29926	6.39054	0.403563	0.0048279	0.00369234
GOTERM_MF_DIRECT	GO:0004866~endopeptidase inhibitor activity	6	0.970874	0.000765545	C3, SERPINA1A, USP14, SERPINA1B, SERPINA1C, MUG2	593	36	29110	8.18156	0.537542	0.00940126	0.00815958
UP_SEQ_FEATURE	REPEAT:HEAT 1	8	1.2945	0.000770348	XPO1, CAND1, PPP2R1A, COPB1, COPG2, SF3B1, KPNB1, IPO5	572	59	22194	5.26111	0.762786	0.0208441	0.019616
UP_SEQ_FEATURE	REPEAT:HEAT 2	8	1.2945	0.000770348	XPO1, CAND1, PPP2R1A, COPB1, COPG2, SF3B1, KPNB1, IPO5	572	59	22194	5.26111	0.762786	0.0208441	0.019616
GOTERM_CC_DIRECT	GO:0044305~calyx of Held	6	0.970874	0.000786986	ATP1A3, CALM3, CALM1, CALM2, ACTB, ACTG1	596	37	29926	8.14239	0.412696	0.00492595	0.00376733
BIOCARTA	m_rhoPathway:Rho cell motility signaling pathway	9	1.45631	0.00079499	ACTR3, ARPC3, ARPC1B, CFL1, ARHGEF1, ARPC4, PFN1, TLN1, VCL	100	28	1286	4.13357	0.096789	0.100964	0.100964
INTERPRO	IPR000504:RRM_dom	17	2.75081	0.000801557	RBM39, RBM14, HNRNPA3, ELAVL1, HNRNPL, PTBP1, HNRNPM, SYNCRIP, SFPQ, HNRNPH1, NCL, HNRNPA2B1, CPNE1, SRSF2, SRSF5, HNRNPC, TARDBP	600	239	22253	2.63808	0.779076	0.0171515	0.0162771
SMART	SM00088:PINT	5	0.809061	0.000813254	PSMD12, PSMD11, PSMD3, EIF3E, EIF3A	327	15	10944	11.156	0.15774	0.0122569	0.0108047
GOTERM_BP_DIRECT	GO:0000398~mRNA splicing, via spliceosome	12	1.94175	0.000826085	HSPA8, RBM14, HNRNPA3, DDX46, HNRNPA2B1, EIF4A3, SRSF2, SRSF5, GM5576, HNRNPC, SF3B1, PRPF8	592	176	29775	3.42925	0.918249	0.0215341	0.0202406
GOTERM_BP_DIRECT	GO:0071243~cellular response to arsenic-containing substance	4	0.647249	0.000841378	DDX3X, GSTO2, GSTO1, D1PAS1	592	10	29775	20.1182	0.921953	0.0215341	0.0202406
GOTERM_BP_DIRECT	GO:0006782~protoporphyrinogen IX biosynthetic process	4	0.647249	0.000841378	ALAS2, UROD, CPOX, PPOX	592	10	29775	20.1182	0.921953	0.0215341	0.0202406
GOTERM_BP_DIRECT	GO:0006783~heme biosynthetic process	5	0.809061	0.000845728	ALAS2, ABCB10, UROD, CPOX, PPOX	592	22	29775	11.4308	0.922976	0.0215341	0.0202406
UP_SEQ_FEATURE	TOPO_DOM:Mitochondrial intermembrane	12	1.94175	0.000847468	SLC25A3, ABCB10, ABCB7, UQCRFS1, IMMT, SDHC, SLC25A31, UQCR10, CYC1, COX6C, SLC25A5, SLC25A4	572	137	22194	3.3986	0.79462	0.0226032	0.0212714
GOTERM_MF_DIRECT	GO:0043021~ribonucleoprotein complex binding	7	1.13269	0.000858676	DDX17, DDX5, HNRNPK, RPLP1, EIF4A3, GM5576, HNRNPC	593	55	29110	6.24774	0.578973	0.0104179	0.00904196
UP_SEQ_FEATURE	DOMAIN:Cation-transporting P-type ATPase C-terminal	4	0.647249	0.000861352	ATP1A3, ATP2A1, ATP1A2, ATP1A1	572	8	22194	19.4003	0.79988	0.0226499	0.0213154
GOTERM_BP_DIRECT	GO:0072659~protein localization to plasma membrane	12	1.94175	0.000865422	EHD1, SPTBN4, EHD3, RAP1A, EHD4, ANXA2, SCP2, ACTN2, PACS1, FLNA, MYL12A, RAB11A	592	177	29775	3.40987	0.927442	0.0218519	0.0205394
UP_KW_CELLULAR_COMPONENT	KW-0490~MHC I	6	0.970874	0.000867621	H2-Q8, H2-Q9, H2-Q6, H2-Q7, H2-Q4, H2-D1	548	26	18521	7.79941	0.0383069	0.00557756	0.00409021
GOTERM_MF_DIRECT	GO:0038024~cargo receptor activity	6	0.970874	0.000870508	TMED9, TMED10, ITGAM, ITGB2, CD36, CD44	593	37	29110	7.96044	0.583964	0.0104357	0.00905743
GOTERM_BP_DIRECT	GO:0006611~protein export from nucleus	6	0.970874	0.000884809	HSPA9, XPO1, AHCYL1, SFN, CALR, RAN	592	38	29775	7.94141	0.931585	0.0221568	0.0208259
KEGG_PATHWAY	mmu04971:Gastric acid secretion	12	1.94175	0.000900479	ATP4A, ATP1A4, ATP1A3, CALML3, ATP1A2, CALM3, ATP1A1, CALM1, CALM2, ACTB, GNAI2, ACTG1	475	75	9789	3.29735	0.23751	0.00602321	0.00468249
GOTERM_MF_DIRECT	GO:0062061~TAP complex binding	4	0.647249	0.00090263	H2-Q6, H2-Q7, H2-Q4, H2-D1	593	10	29110	19.6358	0.597218	0.0106935	0.00928117
GOTERM_BP_DIRECT	GO:0034614~cellular response to reactive oxygen species	7	1.13269	0.000917032	PRDX3, PRDX5, TPM1, PSAP, BTK, RPS3, MMP9	592	57	29775	6.17665	0.937954	0.0227755	0.0214074
GOTERM_MF_DIRECT	GO:0000062~fatty-acyl-CoA binding	5	0.809061	0.000925486	HADHA, ACADL, SCP2, ACADM, ACADS	593	22	29110	11.1567	0.60639	0.0107122	0.00929741
GOTERM_MF_DIRECT	GO:0017056~structural constituent of nuclear pore	5	0.809061	0.000925486	RANBP2, NUP93, NUP205, NUP133, NUP155	593	22	29110	11.1567	0.60639	0.0107122	0.00929741
UP_KW_DOMAIN	KW-0677~Repeat	131	21.1974	0.000978554	RNH1, NCF2, ITGA2B, HDLBP, KEAP1, CALML3, MKI67, RPL7, IPO5, LGALS3, TRIM28, PPP2R1A, RPS6KA2, CPNE1, PSMD1, PLS3, CPNE3, OSTF1, CD177, PDIA3, ACTN2, ACTN1, ANKRD44, ANXA11, RPSA, ACTN4, PDIA6, SND1, HCFC1, MYL6, NCL, GPD2, SRSF5, D1PAS1, S100A9, VCL, KPNB1, SPTBN4, COPA, DNMT1, DDX4, DHX9, COPB1, IQGAP1, IQGAP2, MYL12A, MYL12B, UBB, PCBP1, UBC, PSAP, S100A11, MPST, API5, ST13, FN1, PARVB, HNRNPL…	336	4583	14882	1.26603	0.0241787	0.00611596	0.00562668
UP_SEQ_FEATURE	DOMAIN:AAA+ ATPase	7	1.13269	0.000980857	DYNC1H1, AFG3L2, VCP, RFC3, PSMC6, RFC4, PSMC2	572	45	22194	6.03566	0.839932	0.0254342	0.0239356
INTERPRO	IPR050158:Ubiquitin_ubiquitin-like	4	0.647249	0.000982276	UBB, UBC, RPS27A, UBA52	600	8	22253	18.5442	0.842847	0.0207823	0.0197228
GOTERM_MF_DIRECT	GO:0000146~microfilament motor activity	6	0.970874	0.000985818	MYL6, ACTC1, MYH9, MYH11, MYH10, MYO1F	593	38	29110	7.75095	0.629614	0.0111541	0.00968096
GOTERM_MF_DIRECT	GO:0003678~DNA helicase activity	6	0.970874	0.000985818	DDX3X, MCM7, DHX9, MCM4, MCM6, D1PAS1	593	38	29110	7.75095	0.629614	0.0111541	0.00968096
GOTERM_BP_DIRECT	GO:0006006~glucose metabolic process	8	1.2945	0.000988468	HK3, PDHA1, TPI1, PKM, ADPGK, G6PDX, DLAT, G6PD2	592	79	29775	5.09323	0.95004	0.0243501	0.0228874
GOTERM_CC_DIRECT	GO:0042612~MHC class I protein complex	6	0.970874	0.00100613	H2-Q8, H2-Q9, H2-Q6, H2-Q7, H2-Q4, H2-D1	596	39	29926	7.72483	0.49363	0.00623987	0.00477221
KEGG_PATHWAY	mmu00030:Pentose phosphate pathway	8	1.2945	0.00102705	GPI1, ALDOART2, G6PDX, TALDO1, PGD, TKT, ALDOA, G6PD2	475	34	9789	4.84904	0.266041	0.00672051	0.00522458
INTERPRO	IPR035979:RBD_domain_sf	18	2.91262	0.00105852	RBM39, RBM14, HNRNPA3, DDX21, ELAVL1, HNRNPL, PTBP1, HNRNPM, SYNCRIP, SFPQ, HNRNPH1, NCL, HNRNPA2B1, CPNE1, SRSF2, SRSF5, HNRNPC, TARDBP	600	269	22253	2.48175	0.863885	0.0221466	0.0210175
GOTERM_BP_DIRECT	GO:0051017~actin filament bundle assembly	6	0.970874	0.00112277	ACTN1, PLS3, MYH9, ACTN4, LCP1, MYH10	592	40	29775	7.54434	0.966757	0.027123	0.0254938
GOTERM_CC_DIRECT	GO:0000793~condensed chromosome	6	0.970874	0.00113128	TOP2A, TUBA1A, RPA1, NCAPG, NCAPD2, MKI67	596	40	29926	7.53171	0.534748	0.00695222	0.00531701
GOTERM_MF_DIRECT	GO:0001664~G protein-coupled receptor binding	8	1.2945	0.00113669	HSPA8, PSAP, FLNA, ARHGEF1, FYN, HSPA1B, GNAI2, HSPA1A	593	79	29110	4.97108	0.68187	0.0127183	0.0110385
GOTERM_BP_DIRECT	GO:0019941~modification-dependent protein catabolic process	4	0.647249	0.00113988	UBB, UBC, RPS27A, UBA52	592	11	29775	18.2893	0.968438	0.027123	0.0254938
GOTERM_BP_DIRECT	GO:0060052~neurofilament cytoskeleton organization	4	0.647249	0.00113988	NEFL, NEFM, INA, NEFH	592	11	29775	18.2893	0.968438	0.027123	0.0254938
GOTERM_BP_DIRECT	GO:0099185~postsynaptic intermediate filament cytoskeleton organization	3	0.485437	0.00116441	NEFL, INA, NEFH	592	3	29775	50.2956	0.970701	0.027123	0.0254938
GOTERM_BP_DIRECT	GO:0033693~neurofilament bundle assembly	3	0.485437	0.00116441	NEFL, NEFM, NEFH	592	3	29775	50.2956	0.970701	0.027123	0.0254938
GOTERM_BP_DIRECT	GO:0019322~pentose biosynthetic process	3	0.485437	0.00116441	G6PDX, PGD, G6PD2	592	3	29775	50.2956	0.970701	0.027123	0.0254938
GOTERM_BP_DIRECT	GO:0051343~positive regulation of cyclic-nucleotide phosphodiesterase activity	3	0.485437	0.00116441	CALM3, CALM1, CALM2	592	3	29775	50.2956	0.970701	0.027123	0.0254938
GOTERM_CC_DIRECT	GO:0005853~eukaryotic translation elongation factor 1 complex	3	0.485437	0.00116833	EEF1B2, EEF1D, EEF1A2	596	3	29926	50.2114	0.54627	0.00711524	0.00544169
INTERPRO	IPR023214:HAD_sf	9	1.45631	0.00117871	ATP4A, PNKP, ATP1A4, ATP2A2, ATP1A3, ATP2A1, ATP1A2, ATP1A1, ATP12A	600	78	22253	4.27942	0.89148	0.0243902	0.0231468
GOTERM_BP_DIRECT	GO:0032355~response to estradiol	9	1.45631	0.00118784	GPI1, HSPA8, GPX1, ITGAM, GSTP2, GSTP1, ARPC1B, CAT, CALR	592	105	29775	4.31105	0.972712	0.027123	0.0254938
GOTERM_BP_DIRECT	GO:0016973~poly(A)+ mRNA export from nucleus	5	0.809061	0.00119055	NUP93, DDX19A, DDX19B, NUP133, DDX25	592	24	29775	10.4783	0.972935	0.027123	0.0254938
GOTERM_BP_DIRECT	GO:0098974~postsynaptic actin cytoskeleton organization	5	0.809061	0.00119055	ACTR3, ARF1, ACTN2, MYH10, ACTB	592	24	29775	10.4783	0.972935	0.027123	0.0254938
KEGG_PATHWAY	mmu04613:Neutrophil extracellular trap formation	22	3.55987	0.00119446	ITGAM, H3F3B, NCF2, HDAC1, H3F3C, H3F3A, ITGA2B, FGG, NCF4, ITGB2, CYBB, MPO, ACTB, ACTG1, C3, GM6749, VDAC3, VDAC2, VDAC1, SLC25A31, SLC25A5, SLC25A4	475	209	9789	2.16931	0.302147	0.00764962	0.00594688
SMART	SM00360:RRM	17	2.75081	0.001196	RBM39, RBM14, HNRNPA3, ELAVL1, HNRNPL, PTBP1, HNRNPM, SYNCRIP, SFPQ, HNRNPH1, NCL, HNRNPA2B1, CPNE1, SRSF2, SRSF5, HNRNPC, TARDBP	327	226	10944	2.5175	0.223149	0.0168237	0.0148304
GOTERM_CC_DIRECT	GO:0031672~A band	5	0.809061	0.00119803	RPL4, RPL15, RPL17, RPL6, RPL7	596	24	29926	10.4607	0.5553	0.00723097	0.0055302
GOTERM_MF_DIRECT	GO:0002060~purine nucleobase binding	3	0.485437	0.00122195	PNP, PNP2, PYGL	593	3	29110	49.0894	0.708073	0.0130904	0.0113615
GOTERM_MF_DIRECT	GO:0008556~P-type potassium transmembrane transporter activity	3	0.485437	0.00122195	ATP1A3, ATP1A2, ATP1A1	593	3	29110	49.0894	0.708073	0.0130904	0.0113615
GOTERM_MF_DIRECT	GO:0099184~structural constituent of postsynaptic intermediate filament cytoskeleton	3	0.485437	0.00122195	NEFL, INA, NEFH	593	3	29110	49.0894	0.708073	0.0130904	0.0113615
GOTERM_MF_DIRECT	GO:0051538~3 iron, 4 sulfur cluster binding	3	0.485437	0.00122195	ACO1, ACO2, SDHB	593	3	29110	49.0894	0.708073	0.0130904	0.0113615
INTERPRO	IPR018039:IF_conserved	8	1.2945	0.00122482	LMNA, KRT34, NEFL, NEFM, VIM, INA, NEFH, LMNB1	600	61	22253	4.86404	0.900514	0.0250688	0.0237907
UP_SEQ_FEATURE	REPEAT:HEAT 11	5	0.809061	0.00123536	CAND1, PPP2R1A, SF3B1, KPNB1, IPO5	572	19	22194	10.2107	0.900524	0.0311343	0.0292999
UP_SEQ_FEATURE	REGION:Coil 1B	8	1.2945	0.00125635	LMNA, KRT34, NEFL, NEFM, VIM, INA, NEFH, LMNB1	572	64	22194	4.85009	0.904351	0.0311343	0.0292999
UP_SEQ_FEATURE	CARBOHYD:O-linked (GlcNAc) serine	8	1.2945	0.00125635	PSMA6, NUP155, ACSL1, MDH2, LMNA, NEFL, LBR, PSMA7	572	64	22194	4.85009	0.904351	0.0311343	0.0292999
GOTERM_BP_DIRECT	GO:0032743~positive regulation of interleukin-2 production	6	0.970874	0.00125809	STOML2, PTPRC, PNP, ANXA1, PNP2, RPS3	592	41	29775	7.36033	0.977949	0.0283459	0.0266432
GOTERM_BP_DIRECT	GO:0007059~chromosome segregation	9	1.45631	0.00126293	TOP2A, DDX3X, PPP2R1A, TLK2, RPS3, TLK1, MKI67, SLC25A5, D1PAS1	592	106	29775	4.27038	0.978271	0.0283459	0.0266432
GOTERM_MF_DIRECT	GO:0030246~carbohydrate binding	14	2.26537	0.00126582	TALDO1, UAP1, PYGM, PYGL, PGD, G6PD2, LGALS3, LGALS1, LMAN2, CANX, G6PDX, MLEC, CALR, TKT	593	238	29110	2.88761	0.720705	0.0134177	0.0116455
UP_SEQ_FEATURE	ACT_SITE:Cysteine sulfenic acid (-SOH) intermediate	4	0.647249	0.00126738	PRDX3, PRDX5, PRDX4, PRDX1	572	9	22194	17.2448	0.906305	0.0311343	0.0292999
GOTERM_BP_DIRECT	GO:0006974~DNA damage response	17	2.75081	0.00130727	LYN, TOP2A, VCP, MCM7, PNKP, RPA1, SAMHD1, FH1, ZMPSTE24, SFPQ, C1QBP, NEDD4, RPS3, TLK2, TLK1, UBA1, OTUB1	592	338	29775	2.52966	0.981006	0.0290325	0.0272886
GOTERM_BP_DIRECT	GO:0042149~cellular response to glucose starvation	7	1.13269	0.00131269	MTMR3, MYBBP1A, HSPA5, PLIN3, ASNS, YWHAZ, YWHAG	592	61	29775	5.77163	0.981315	0.0290325	0.0272886
GOTERM_BP_DIRECT	GO:0001889~liver development	9	1.45631	0.00134175	MPST, LDHA, PKM, CAD, ASNS, ACADM, ACO2, SOD2, ZMPSTE24	592	107	29775	4.23047	0.982893	0.0294603	0.0276907
UP_SEQ_FEATURE	REGION:Coil 1A	8	1.2945	0.00137731	LMNA, KRT34, NEFL, NEFM, VIM, INA, NEFH, LMNB1	572	65	22194	4.77547	0.92371	0.0328772	0.0309401
UP_SEQ_FEATURE	REGION:Linker 1	8	1.2945	0.00137731	LMNA, KRT34, NEFL, NEFM, VIM, INA, NEFH, LMNB1	572	65	22194	4.77547	0.92371	0.0328772	0.0309401
GOTERM_BP_DIRECT	GO:0045445~myoblast differentiation	5	0.809061	0.00139526	DDX17, DDX5, LGALS1, GPX1, PLEC	592	25	29775	10.0591	0.985456	0.0299816	0.0281807
GOTERM_BP_DIRECT	GO:0006270~DNA replication initiation	5	0.809061	0.00139526	MCM7, MCM3, MCM4, MCM6, MCM2	592	25	29775	10.0591	0.985456	0.0299816	0.0281807
GOTERM_BP_DIRECT	GO:0048025~negative regulation of mRNA splicing, via spliceosome	5	0.809061	0.00139526	PTBP1, NPM1, HNRNPK, C1QBP, HNRNPA2B1	592	25	29775	10.0591	0.985456	0.0299816	0.0281807
GOTERM_BP_DIRECT	GO:0070372~regulation of ERK1 and ERK2 cascade	6	0.970874	0.00140508	LYN, GSTP2, GSTP1, FN1, PTPN6, YWHAZ	592	42	29775	7.18509	0.985883	0.0299816	0.0281807
INTERPRO	IPR006089:Acyl-CoA_DH_CS	4	0.647249	0.00144401	ACADL, IVD, ACADM, ACADS	600	9	22253	16.4837	0.934194	0.0292374	0.0277468
INTERPRO	IPR024156:Small_GTPase_ARF	5	0.809061	0.00145983	ARF3, ARF4, ARF1, ARF2, ARF5	600	19	22253	9.76009	0.936127	0.0292432	0.0277523
UP_SEQ_FEATURE	LIPID:S-geranylgeranyl cysteine	10	1.61812	0.00145993	RAP1B, RAB2A, RAB5B, RAB7, RAP1A, ALDH3B1, RAB18, RAB6A, RAB5A, RAB11A	572	104	22194	3.73084	0.93463	0.0328772	0.0309401
UP_KW_PTM	KW-0558~Oxidation	7	1.13269	0.00146043	ACTA1, ACTC1, ACTBL2, FN1, MPO, ACTB, ACTG1	544	31	13166	5.46501	0.0386919	0.00454355	0.00405674
GOTERM_BP_DIRECT	GO:0051156~glucose 6-phosphate metabolic process	4	0.647249	0.0014975	GPI1, HK3, G6PDX, G6PD2	592	12	29775	16.7652	0.989335	0.0315769	0.0296802
GOTERM_CC_DIRECT	GO:0030126~COPI vesicle coat	4	0.647249	0.0015048	COPA, COPB1, COPG2, ARCN1	596	12	29926	16.7371	0.638687	0.00884561	0.00676506
GOTERM_CC_DIRECT	GO:0005890~sodium:potassium-exchanging ATPase complex	4	0.647249	0.0015048	ATP1A4, ATP1A3, ATP1A2, ATP1A1	596	12	29926	16.7371	0.638687	0.00884561	0.00676506
GOTERM_CC_DIRECT	GO:0030131~clathrin adaptor complex	4	0.647249	0.0015048	AP3M1, AP1B1, AP2A1, AP2B1	596	12	29926	16.7371	0.638687	0.00884561	0.00676506
INTERPRO	IPR036412:HAD-like_sf	9	1.45631	0.00150747	ATP4A, PNKP, ATP1A4, ATP2A2, ATP1A3, ATP2A1, ATP1A2, ATP1A1, ATP12A	600	81	22253	4.12093	0.941616	0.0298797	0.0283564
GOTERM_BP_DIRECT	GO:0030307~positive regulation of cell growth	9	1.45631	0.00151111	MTPN, DDX3X, H3F3B, H3F3A, CFL1, SFN, F2, D1PAS1, EIF4G1	592	109	29775	4.15285	0.989767	0.0315769	0.0296802
GOTERM_BP_DIRECT	GO:0007229~integrin-mediated signaling pathway	9	1.45631	0.00151111	ITGAM, ITGB2, ITGA2B, NME2, FN1, ILK, CD47, TLN1, FERMT3	592	109	29775	4.15285	0.989767	0.0315769	0.0296802
GOTERM_MF_DIRECT	GO:0050998~nitric-oxide synthase binding	5	0.809061	0.00152508	CALM3, CALM1, CALM2, ACTB, ACTG1	593	25	29110	9.81788	0.78496	0.0159975	0.0138846
KEGG_PATHWAY	mmu04520:Adherens junction	13	2.10356	0.00153737	YES1, ACTN1, ACTN4, IQGAP1, ACTB, MYL12A, MYL12B, ACTG1, RAP1B, RAP1A, PTPN6, FYN, VCL	475	92	9789	2.91206	0.370673	0.00964058	0.00749467
GOTERM_CC_DIRECT	GO:0005777~peroxisome	10	1.61812	0.00155839	PRDX5, SCP2, IDH1, ECH1, CAT, IDH2, HSD17B4, FAR1, VIM, TKT	596	135	29926	3.71936	0.65156	0.00908163	0.00694556
UP_KW_BIOLOGICAL_PROCESS	KW-0648~Protein biosynthesis	13	2.10356	0.00157895	EIF4A2, EIF4A1, TUFM, EEF1B2, EEF1A1, EIF5, EEF1D, EEF1A2, ETF1, EIF3E, EIF3F, EIF3A, EIF4G1	355	140	11212	2.93272	0.159553	0.012406	0.0101504
GOTERM_MF_DIRECT	GO:0031432~titin binding	4	0.647249	0.00160535	ACTN2, CALM3, CALM1, CALM2	593	12	29110	16.3631	0.801682	0.0166658	0.0144647
GOTERM_BP_DIRECT	GO:0060047~heart contraction	5	0.809061	0.00162329	ACTA1, GPX1, ACTC1, RPS6KA2, ATP1A1	592	26	29775	9.67223	0.99272	0.0334597	0.0314499
GOTERM_BP_DIRECT	GO:0045333~cellular respiration	5	0.809061	0.00162329	UQCRB, UQCRC1, UQCR10, UQCRC2, CYC1	592	26	29775	9.67223	0.99272	0.0334597	0.0314499
GOTERM_CC_DIRECT	GO:1902494~catalytic complex	5	0.809061	0.00163341	PSMD12, PDHA1, CALM3, CALM1, CALM2	596	26	29926	9.65604	0.668818	0.0093575	0.00715655
GOTERM_CC_DIRECT	GO:0032398~MHC class Ib protein complex	5	0.809061	0.00163341	H2-Q9, H2-Q6, H2-Q7, H2-Q4, H2-D1	596	26	29926	9.65604	0.668818	0.0093575	0.00715655
UP_KW_LIGAND	KW-0285~Flavoprotein	15	2.42718	0.00168339	NDUFA9, NDUFA10, CYBB, ETFA, SDHA, PPOX, CYB5R3, ACADL, IVD, GPD2, QSOX1, ACADM, DLD, NDUFV1, ACADS	304	128	6758	2.60511	0.0524862	0.00897806	0.00645298
GOTERM_BP_DIRECT	GO:0009725~response to hormone	7	1.13269	0.00168618	LYN, GPX1, MAT2A, PDCD4, LONP1, UQCRFS1, ATP1A3	592	64	29775	5.50108	0.993985	0.034521	0.0324475
KEGG_PATHWAY	mmu03050:Proteasome	9	1.45631	0.00168946	PSMA6, PSMD12, PSMC6, PSMD11, PSMD3, PSMC2, PSMD1, PSMA7, PSMA8	475	47	9789	3.94629	0.398878	0.0103781	0.00806803
GOTERM_BP_DIRECT	GO:1990573~potassium ion import across plasma membrane	6	0.970874	0.00173647	ATP4A, ATP1A4, ATP1A3, ATP1A2, ATP1A1, ATP12A	592	44	29775	6.85849	0.994836	0.0353121	0.033191
UP_SEQ_FEATURE	REGION:Head	8	1.2945	0.0017954	LMNA, KRT34, NEFL, NEFM, VIM, INA, NEFH, LMNB1	572	68	22194	4.56479	0.965092	0.0328772	0.0309401
GOTERM_BP_DIRECT	GO:0006120~mitochondrial electron transport, NADH to ubiquinone	5	0.809061	0.00187599	NDUFS7, NDUFA10, NDUFS3, DLD, NDUFV1	592	27	29775	9.314	0.996619	0.0378949	0.0356187
GOTERM_BP_DIRECT	GO:1901029~negative regulation of mitochondrial outer membrane permeabilization involved in apoptotic signaling pathway	4	0.647249	0.00191817	BAK1, SLC25A31, SLC25A5, SLC25A4	592	13	29775	15.4756	0.997025	0.0382372	0.0359405
GOTERM_BP_DIRECT	GO:1902176~negative regulation of oxidative stress-induced intrinsic apoptotic signaling pathway	4	0.647249	0.00191817	GPX1, FYN, SOD2, PPIA	592	13	29775	15.4756	0.997025	0.0382372	0.0359405
GOTERM_CC_DIRECT	GO:0042581~specific granule	4	0.647249	0.00192747	ANXA3, SNAP23, ANXA11, LTF	596	13	29926	15.4497	0.728618	0.0107684	0.00823557
GOTERM_CC_DIRECT	GO:0005883~neurofilament	4	0.647249	0.00192747	NEFL, NEFM, INA, NEFH	596	13	29926	15.4497	0.728618	0.0107684	0.00823557
GOTERM_CC_DIRECT	GO:0046930~pore complex	4	0.647249	0.00192747	VDAC3, VDAC2, VDAC1, BAK1	596	13	29926	15.4497	0.728618	0.0107684	0.00823557
GOTERM_MF_DIRECT	GO:0051539~4 iron, 4 sulfur cluster binding	6	0.970874	0.00193012	NDUFS7, POLD1, ACO1, ACO2, SDHB, NDUFV1	593	44	29110	6.69401	0.857085	0.019833	0.0172135
UP_SEQ_FEATURE	REPEAT:Filamin 4	3	0.485437	0.00194847	FLNA, FLNB, FLNC	572	3	22194	38.8007	0.973783	0.0328772	0.0309401
UP_SEQ_FEATURE	REPEAT:Filamin 17	3	0.485437	0.00194847	FLNA, FLNB, FLNC	572	3	22194	38.8007	0.973783	0.0328772	0.0309401
UP_SEQ_FEATURE	REPEAT:Filamin 13	3	0.485437	0.00194847	FLNA, FLNB, FLNC	572	3	22194	38.8007	0.973783	0.0328772	0.0309401
UP_SEQ_FEATURE	REPEAT:Filamin 7	3	0.485437	0.00194847	FLNA, FLNB, FLNC	572	3	22194	38.8007	0.973783	0.0328772	0.0309401
UP_SEQ_FEATURE	REPEAT:Filamin 15	3	0.485437	0.00194847	FLNA, FLNB, FLNC	572	3	22194	38.8007	0.973783	0.0328772	0.0309401
UP_SEQ_FEATURE	REPEAT:Filamin 1	3	0.485437	0.00194847	FLNA, FLNB, FLNC	572	3	22194	38.8007	0.973783	0.0328772	0.0309401
UP_SEQ_FEATURE	REPEAT:Filamin 5	3	0.485437	0.00194847	FLNA, FLNB, FLNC	572	3	22194	38.8007	0.973783	0.0328772	0.0309401
UP_SEQ_FEATURE	REGION:Necessary and sufficient for interaction with PCP4	3	0.485437	0.00194847	CALM3, CALM1, CALM2	572	3	22194	38.8007	0.973783	0.0328772	0.0309401
UP_SEQ_FEATURE	REPEAT:Filamin 11	3	0.485437	0.00194847	FLNA, FLNB, FLNC	572	3	22194	38.8007	0.973783	0.0328772	0.0309401
UP_SEQ_FEATURE	REPEAT:Filamin 23	3	0.485437	0.00194847	FLNA, FLNB, FLNC	572	3	22194	38.8007	0.973783	0.0328772	0.0309401
UP_SEQ_FEATURE	REPEAT:Filamin 9	3	0.485437	0.00194847	FLNA, FLNB, FLNC	572	3	22194	38.8007	0.973783	0.0328772	0.0309401
UP_SEQ_FEATURE	REPEAT:Filamin 6	3	0.485437	0.00194847	FLNA, FLNB, FLNC	572	3	22194	38.8007	0.973783	0.0328772	0.0309401
UP_SEQ_FEATURE	REPEAT:Filamin 24	3	0.485437	0.00194847	FLNA, FLNB, FLNC	572	3	22194	38.8007	0.973783	0.0328772	0.0309401
UP_SEQ_FEATURE	REPEAT:Filamin 14	3	0.485437	0.00194847	FLNA, FLNB, FLNC	572	3	22194	38.8007	0.973783	0.0328772	0.0309401
UP_SEQ_FEATURE	REPEAT:Filamin 18	3	0.485437	0.00194847	FLNA, FLNB, FLNC	572	3	22194	38.8007	0.973783	0.0328772	0.0309401
UP_SEQ_FEATURE	REGION:Self-association site, tail	3	0.485437	0.00194847	FLNA, FLNB, FLNC	572	3	22194	38.8007	0.973783	0.0328772	0.0309401
UP_SEQ_FEATURE	REPEAT:Filamin 3	3	0.485437	0.00194847	FLNA, FLNB, FLNC	572	3	22194	38.8007	0.973783	0.0328772	0.0309401
UP_SEQ_FEATURE	REGION:Interaction with phosphoinositide-3 kinase	3	0.485437	0.00194847	ATP1A4, ATP1A3, ATP1A2	572	3	22194	38.8007	0.973783	0.0328772	0.0309401
UP_SEQ_FEATURE	MOTIF:Nucleotide carrier signature motif	3	0.485437	0.00194847	SLC25A31, SLC25A5, SLC25A4	572	3	22194	38.8007	0.973783	0.0328772	0.0309401
UP_SEQ_FEATURE	REPEAT:Filamin 16	3	0.485437	0.00194847	FLNA, FLNB, FLNC	572	3	22194	38.8007	0.973783	0.0328772	0.0309401
UP_SEQ_FEATURE	REPEAT:Filamin 2	3	0.485437	0.00194847	FLNA, FLNB, FLNC	572	3	22194	38.8007	0.973783	0.0328772	0.0309401
UP_SEQ_FEATURE	REPEAT:Filamin 8	3	0.485437	0.00194847	FLNA, FLNB, FLNC	572	3	22194	38.8007	0.973783	0.0328772	0.0309401
UP_SEQ_FEATURE	REGION:Hinge 2	3	0.485437	0.00194847	FLNA, FLNB, FLNC	572	3	22194	38.8007	0.973783	0.0328772	0.0309401
UP_SEQ_FEATURE	REGION:Hinge 1	3	0.485437	0.00194847	FLNA, FLNB, FLNC	572	3	22194	38.8007	0.973783	0.0328772	0.0309401
UP_SEQ_FEATURE	REPEAT:Filamin 21	3	0.485437	0.00194847	FLNA, FLNB, FLNC	572	3	22194	38.8007	0.973783	0.0328772	0.0309401
UP_SEQ_FEATURE	REGION:Important for transport activity	3	0.485437	0.00194847	SLC25A31, SLC25A5, SLC25A4	572	3	22194	38.8007	0.973783	0.0328772	0.0309401
UP_SEQ_FEATURE	REPEAT:Filamin 10	3	0.485437	0.00194847	FLNA, FLNB, FLNC	572	3	22194	38.8007	0.973783	0.0328772	0.0309401
UP_SEQ_FEATURE	REPEAT:Filamin 22	3	0.485437	0.00194847	FLNA, FLNB, FLNC	572	3	22194	38.8007	0.973783	0.0328772	0.0309401
UP_SEQ_FEATURE	REPEAT:Filamin 19	3	0.485437	0.00194847	FLNA, FLNB, FLNC	572	3	22194	38.8007	0.973783	0.0328772	0.0309401
UP_SEQ_FEATURE	REPEAT:Filamin 12	3	0.485437	0.00194847	FLNA, FLNB, FLNC	572	3	22194	38.8007	0.973783	0.0328772	0.0309401
UP_SEQ_FEATURE	REGION:Tail	8	1.2945	0.00195467	LMNA, KRT34, NEFL, NEFM, VIM, INA, NEFH, LMNB1	572	69	22194	4.49863	0.974085	0.0328772	0.0309401
GOTERM_BP_DIRECT	GO:0014823~response to activity	7	1.13269	0.0019766	HSPA8, ANXA2, CAT, UQCRC1, ATP1A3, SOD2, GCLM	592	66	29775	5.33438	0.997509	0.0391444	0.0367932
UP_KW_MOLECULAR_FUNCTION	KW-0049~Antioxidant	5	0.809061	0.00198234	PRDX3, PRDX5, PRDX4, PRDX1, S100A9	433	16	12247	8.83877	0.143393	0.011894	0.00960673
GOTERM_CC_DIRECT	GO:0030175~filopodium	8	1.2945	0.0020026	DYNC1H1, ACTA1, ACTC1, ACTN2, TUBB3, CFL1, LCP1, IQGAP2	596	89	29926	4.51339	0.742082	0.0110964	0.00848642
INTERPRO	IPR012295:TBP_dom_sf	4	0.647249	0.00202177	AP1B1, COPG2, AP2A1, AP2B1	600	10	22253	14.8353	0.97787	0.0390508	0.0370599
INTERPRO	IPR009001:Transl_elong_EF1A/Init_IF2_C	4	0.647249	0.00202177	EEF1A1, EEF1A2, GTPBP1, TUFM	600	10	22253	14.8353	0.97787	0.0390508	0.0370599
INTERPRO	IPR003593:AAA+_ATPase	12	1.94175	0.00203238	DYNC1H1, AFG3L2, VCP, RFC3, PSMC6, ABCB10, RFC4, MCM7, ABCB7, PSMC2, LONP1, MCM3	600	146	22253	3.04836	0.978309	0.0390508	0.0370599
GOTERM_MF_DIRECT	GO:0097157~pre-mRNA intronic binding	4	0.647249	0.00205557	HNRNPL, HNRNPA2B1, TARDBP, PRPF8	593	13	29110	15.1044	0.874078	0.0209087	0.0181472
INTERPRO	IPR001925:Porin_Euk	3	0.485437	0.00213134	VDAC3, VDAC2, VDAC1	600	3	22253	37.0883	0.982004	0.0397358	0.03771
INTERPRO	IPR002113:ADT_euk_type	3	0.485437	0.00213134	SLC25A31, SLC25A5, SLC25A4	600	3	22253	37.0883	0.982004	0.0397358	0.03771
INTERPRO	IPR044801:Filamin	3	0.485437	0.00213134	FLNA, FLNB, FLNC	600	3	22253	37.0883	0.982004	0.0397358	0.03771
GOTERM_MF_DIRECT	GO:1990518~single-stranded 3'-5' DNA helicase activity	6	0.970874	0.00213559	MCM7, DHX9, MCM3, MCM4, MCM6, MCM2	593	45	29110	6.54525	0.883846	0.0215054	0.0186651
KEGG_PATHWAY	mmu04932:Non-alcoholic fatty liver disease	18	2.91262	0.00214982	NDUFA9, UQCRB, PKLR, NDUFB4, NDUFA10, NDUFB3, SDHC, UQCR10, SDHA, COX6C, SDHB, NDUFS7, UQCRC1, NDUFS3, UQCRFS1, CYC1, UQCRC2, NDUFV1	475	162	9789	2.28982	0.4768	0.0129419	0.0100612
GOTERM_BP_DIRECT	GO:0000380~alternative mRNA splicing, via spliceosome	5	0.809061	0.00215466	DDX17, HNRNPM, DDX5, SFPQ, DHX9	592	28	29775	8.98136	0.998549	0.0423936	0.0398472
GOTERM_BP_DIRECT	GO:0006564~L-serine biosynthetic process	3	0.485437	0.00229816	SHMT2, PSAT1, PHGDH	592	4	29775	37.7217	0.999062	0.0440722	0.041425
GOTERM_BP_DIRECT	GO:0140021~mitochondrial ADP transmembrane transport	3	0.485437	0.00229816	SLC25A31, SLC25A5, SLC25A4	592	4	29775	37.7217	0.999062	0.0440722	0.041425
GOTERM_BP_DIRECT	GO:0030043~actin filament fragmentation	3	0.485437	0.00229816	WDR1, CFL1, DSTN	592	4	29775	37.7217	0.999062	0.0440722	0.041425
GOTERM_BP_DIRECT	GO:1904874~positive regulation of telomerase RNA localization to Cajal body	3	0.485437	0.00229816	CCT2, TCP1, CCT4	592	4	29775	37.7217	0.999062	0.0440722	0.041425
GOTERM_CC_DIRECT	GO:0045273~respiratory chain complex II (succinate dehydrogenase)	3	0.485437	0.00230584	SDHC, SDHA, SDHB	596	4	29926	37.6586	0.789979	0.0126728	0.00969204
GOTERM_BP_DIRECT	GO:0045214~sarcomere organization	6	0.970874	0.00233621	WDR1, ACTN2, TPM1, FLNC, ACTG1, PLEC	592	47	29775	6.42072	0.999164	0.0442419	0.0415845
GOTERM_BP_DIRECT	GO:1900087~positive regulation of G1/S transition of mitotic cell cycle	6	0.970874	0.00233621	RRM1, DDX3X, ANXA1, D1PAS1, RPL17, EIF4G1	592	47	29775	6.42072	0.999164	0.0442419	0.0415845
GOTERM_MF_DIRECT	GO:0036121~double-stranded DNA helicase activity	6	0.970874	0.00235656	ANXA1, MCM7, MCM3, MCM4, MCM6, MCM2	593	46	29110	6.40296	0.907065	0.0233443	0.020261
UP_SEQ_FEATURE	CROSSLNK:Glycyl lysine isopeptide (Gly-Lys) (interchain with K-? in acceptor proteins)	4	0.647249	0.00239562	UBB, UBC, RPS27A, UBA52	572	11	22194	14.1093	0.988644	0.0399342	0.0375813
GOTERM_BP_DIRECT	GO:0006107~oxaloacetate metabolic process	4	0.647249	0.0024055	CS, MDH2, CSL, PCK2	592	14	29775	14.3702	0.999323	0.0452713	0.042552
GOTERM_MF_DIRECT	GO:0005471~ATP:ADP antiporter activity	3	0.485437	0.00241093	SLC25A31, SLC25A5, SLC25A4	593	4	29110	36.817	0.912028	0.0233443	0.020261
GOTERM_MF_DIRECT	GO:0001882~nucleoside binding	3	0.485437	0.00241093	PNP, PNP2, ACTN4	593	4	29110	36.817	0.912028	0.0233443	0.020261
GOTERM_MF_DIRECT	GO:0019834~phospholipase A2 inhibitor activity	3	0.485437	0.00241093	ANXA1, ANXA2, ANXA3	593	4	29110	36.817	0.912028	0.0233443	0.020261
GOTERM_CC_DIRECT	GO:0035686~sperm fibrous sheath	4	0.647249	0.00241711	LDHA, PGK2, ALDOA, GSTM5	596	14	29926	14.3461	0.805231	0.0130717	0.00999716
GOTERM_CC_DIRECT	GO:1904949~ATPase complex	4	0.647249	0.00241711	ATP6V1A, VCP, RBBP7, ATP6V1C1	596	14	29926	14.3461	0.805231	0.0130717	0.00999716
UP_SEQ_FEATURE	SITE:Important for catalytic activity	6	0.970874	0.00244464	ECH1, STT3A, STT3B, TKT, FH1, CNDP2	572	37	22194	6.29201	0.989639	0.0403906	0.0380108
UP_SEQ_FEATURE	MOTIF:Effector region	9	1.45631	0.00256294	RAP1B, RAB2A, RAB5B, RAB7, RAP1A, RAB18, RAB6A, RAB5A, RAB11A	572	92	22194	3.79572	0.991697	0.0419738	0.0395008
GOTERM_MF_DIRECT	GO:0005536~D-glucose binding	4	0.647249	0.00257688	HK3, G6PDX, PYGL, G6PD2	593	14	29110	14.0255	0.925598	0.0244455	0.0212168
GOTERM_MF_DIRECT	GO:0000774~adenyl-nucleotide exchange factor activity	4	0.647249	0.00257688	HSPH1, HSPA4, HYOU1, PFN1	593	14	29110	14.0255	0.925598	0.0244455	0.0212168
GOTERM_MF_DIRECT	GO:0003743~translation initiation factor activity	7	1.13269	0.00259748	EIF4A2, EIF4A1, EIF5, EIF3E, EIF3F, EIF3A, EIF4G1	593	68	29110	5.05332	0.927129	0.0244455	0.0212168
UP_SEQ_FEATURE	LIPID:N-myristoyl glycine	13	2.10356	0.00261198	ARF3, LYN, ARF4, ARF2, YES1, DDX46, RPS8, GNAI2, HCK, CYB5R3, FYN, RPL15, ARF5	572	181	22194	2.78679	0.992425	0.042405	0.0399066
GOTERM_BP_DIRECT	GO:0051028~mRNA transport	7	1.13269	0.00266911	RANBP2, NUP93, HNRNPA3, NUP210, DHX9, HNRNPA2B1, LRPPRC	592	70	29775	5.02956	0.999696	0.0499222	0.0469236
GOTERM_MF_DIRECT	GO:0043548~phosphatidylinositol 3-kinase binding	5	0.809061	0.00268546	FYN, CALM3, ATP1A1, CALM1, CALM2	593	29	29110	8.46369	0.933323	0.0248097	0.0215329
GOTERM_MF_DIRECT	GO:0030881~beta-2-microglobulin binding	5	0.809061	0.00268546	H2-Q8, H2-Q6, H2-Q7, H2-Q4, H2-D1	593	29	29110	8.46369	0.933323	0.0248097	0.0215329
INTERPRO	IPR003594:HATPase_C	4	0.647249	0.00272461	TOP2A, TRAP1, HSP90AA1, HSP90B1	600	11	22253	13.4867	0.994127	0.0498101	0.0472706
INTERPRO	IPR050145:Calmodulin_Centrin_Ca-Bind	4	0.647249	0.00272461	CALML3, CALM3, CALM1, CALM2	600	11	22253	13.4867	0.994127	0.0498101	0.0472706
GOTERM_CC_DIRECT	GO:0005770~late endosome	11	1.77994	0.00274959	CD63, HSPA8, ARF1, RAB7, RAP1A, PSAP, M6PR, IRGM1, VPS35, VPS26B, TCIRG1	596	175	29926	3.15615	0.844527	0.0147517	0.011282
KEGG_PATHWAY	mmu01212:Fatty acid metabolism	10	1.61812	0.0027896	HADHB, HADHA, ACADL, SCP2, ACSL1, FASN, TECR, HSD17B4, ACADM, ACADS	475	62	9789	3.32394	0.568654	0.0164641	0.0127994
GOTERM_BP_DIRECT	GO:0043200~response to amino acid	5	0.809061	0.00279513	LYN, GSTP2, GSTP1, CFL1, ASNS	592	30	29775	8.3826	0.999793	0.0513208	0.0482381
GOTERM_BP_DIRECT	GO:0007159~leukocyte cell-cell adhesion	5	0.809061	0.00279513	PTPRC, ITGAM, ITGB2, FERMT3, CD177	592	30	29775	8.3826	0.999793	0.0513208	0.0482381
GOTERM_BP_DIRECT	GO:0002476~antigen processing and presentation of endogenous peptide antigen via MHC class Ib	6	0.970874	0.00281163	H2-Q8, H2-Q9, H2-Q6, H2-Q7, H2-Q4, H2-D1	592	49	29775	6.15865	0.999803	0.0513208	0.0482381
GOTERM_BP_DIRECT	GO:0002486~antigen processing and presentation of endogenous peptide antigen via MHC class I via ER pathway, TAP-independent	6	0.970874	0.00281163	H2-Q8, H2-Q9, H2-Q6, H2-Q7, H2-Q4, H2-D1	592	49	29775	6.15865	0.999803	0.0513208	0.0482381
GOTERM_BP_DIRECT	GO:0043065~positive regulation of apoptotic process	18	2.91262	0.00283178	HSPA9, TOP2A, DDX3X, ANXA1, ANXA5, MMP9, HSPD1, DDX19A, LDHA, LGALS1, SCP2, C1QBP, RPS6KA2, EEF1A2, LCN2, VDAC1, BAK1, D1PAS1	592	399	29775	2.26897	0.999815	0.051379	0.0482929
GOTERM_MF_DIRECT	GO:0005504~fatty acid binding	6	0.970874	0.00284762	GSTP2, ARHGDIA, GSTP1, NME2, CD36, GSTM7	593	48	29110	6.13617	0.943394	0.0260687	0.0226256
GOTERM_CC_DIRECT	GO:0005741~mitochondrial outer membrane	12	1.94175	0.00292014	CYB5B, HADHB, CYB5R3, UBB, ACSL1, UBC, VDAC3, VDAC2, VDAC1, BAK1, SLC25A4, PLEC	596	206	29926	2.92494	0.861502	0.0155434	0.0118875
GOTERM_BP_DIRECT	GO:0046902~regulation of mitochondrial membrane permeability	4	0.647249	0.00296283	BAK1, SLC25A31, SLC25A5, SLC25A4	592	15	29775	13.4122	0.999875	0.0534367	0.050227
UP_KW_DOMAIN	KW-0728~SH3 domain	13	2.10356	0.00302183	LYN, MPP1, YES1, NCF2, NCF4, HCK, PACSIN2, BTK, FYN, OSTF1, DOCK2, MYO1F, PLEC	336	211	14882	2.72887	0.0728686	0.0151091	0.0139004
GOTERM_MF_DIRECT	GO:0030234~enzyme regulator activity	5	0.809061	0.00304939	AHCYL1, PSMD3, PSMD1, GCLM, CALM1	593	30	29110	8.18156	0.95383	0.0276642	0.0240105
UP_SEQ_FEATURE	DOMAIN:PCI	5	0.809061	0.00305913	PSMD12, PSMD11, PSMD3, EIF3E, EIF3A	572	24	22194	8.08348	0.996721	0.0492361	0.0463352
INTERPRO	IPR000717:PCI_dom	5	0.809061	0.00306272	PSMD12, PSMD11, PSMD3, EIF3E, EIF3A	600	23	22253	8.06268	0.996899	0.0554529	0.0526257
GOTERM_BP_DIRECT	GO:1901224~positive regulation of non-canonical NF-kappaB signal transduction	7	1.13269	0.00307679	VCP, DDX3X, PDCD4, RPS3, ACTN4, CALR, D1PAS1	592	72	29775	4.88985	0.999912	0.0551637	0.0518503
GOTERM_BP_DIRECT	GO:0006511~ubiquitin-dependent protein catabolic process	13	2.10356	0.00314769	VCP, PSMD11, KEAP1, UCHL3, PSMA7, PSMA8, UBE2L3, PSMA6, NEDD4, PSMD3, PSMC2, UBE2N, UBA1	592	239	29775	2.73574	0.999929	0.0559838	0.0526211
UP_SEQ_FEATURE	DOMAIN:IF rod	8	1.2945	0.00315229	LMNA, KRT34, NEFL, NEFM, VIM, INA, NEFH, LMNB1	572	75	22194	4.13874	0.997246	0.050302	0.0473383
GOTERM_BP_DIRECT	GO:0007141~male meiosis I	5	0.809061	0.00315948	DDX4, UBB, RPL10L, SLC25A31, HSPA2	592	31	29775	8.11219	0.999931	0.0559838	0.0526211
GOTERM_MF_DIRECT	GO:0008237~metallopeptidase activity	7	1.13269	0.00322988	NPEPPS, AFG3L2, PITRM1, RNPEP, EIF3F, MMP9, PRPF8	593	71	29110	4.8398	0.961525	0.02904	0.0252046
GOTERM_BP_DIRECT	GO:0021987~cerebral cortex development	8	1.2945	0.00323076	TUBB2B, ATIC, TUBB2A, HNRNPK, TUBA1A, FLNA, NEFL, ATP1A3	592	97	29775	4.14809	0.999945	0.056914	0.0534954
UP_KW_LIGAND	KW-0274~FAD	14	2.26537	0.00330547	NDUFA9, NDUFA10, CYBB, ETFA, SDHA, PPOX, CYB5R3, ACADL, IVD, GPD2, QSOX1, ACADM, DLD, ACADS	304	123	6758	2.53027	0.100531	0.0151107	0.0108608
UP_SEQ_FEATURE	REPEAT:6	8	1.2945	0.00339683	RANBP2, LGALS3, HNRNPM, DNMT1, NCL, NEFH, EIF3A, RPL7	572	76	22194	4.08428	0.998258	0.0537448	0.0505783
KEGG_PATHWAY	mmu04964:Proximal tubule bicarbonate reclamation	6	0.970874	0.00345805	GLUD1, ATP1A4, ATP1A3, ATP1A2, ATP1A1, PCK2	475	22	9789	5.62048	0.64749	0.0196832	0.0153019
KEGG_PATHWAY	mmu05203:Viral carcinogenesis	22	3.55987	0.0034658	LYN, DDX3X, HDAC1, H2-Q9, ACTN1, H2-Q6, H2-Q7, H2-Q4, ACTN4, YWHAZ, SND1, C3, PKM, HNRNPK, YWHAQ, GM2423, VDAC3, BAK1, D1PAS1, YWHAG, H2-D1, YWHAH	475	228	9789	1.98853	0.648315	0.0196832	0.0153019
GOTERM_BP_DIRECT	GO:0006997~nucleus organization	5	0.809061	0.00355491	H3F3B, H3F3A, LMNA, ZMPSTE24, PLEC	592	32	29775	7.85869	0.999979	0.0612467	0.0575678
GOTERM_BP_DIRECT	GO:0055001~muscle cell development	5	0.809061	0.00355491	AFG3L2, ACTN2, ACTN1, ACTN4, FLNC	592	32	29775	7.85869	0.999979	0.0612467	0.0575678
INTERPRO	IPR009075:AcylCo_DH/oxidase_C	4	0.647249	0.00356062	ACADL, IVD, ACADM, ACADS	600	12	22253	12.3628	0.998789	0.0626602	0.0594657
INTERPRO	IPR013786:AcylCoA_DH/ox_N	4	0.647249	0.00356062	ACADL, IVD, ACADM, ACADS	600	12	22253	12.3628	0.998789	0.0626602	0.0594657
INTERPRO	IPR013041:Clathrin_app_Ig-like_sf	4	0.647249	0.00356062	AP1B1, COPG2, AP2A1, AP2B1	600	12	22253	12.3628	0.998789	0.0626602	0.0594657
GOTERM_BP_DIRECT	GO:0001732~formation of cytoplasmic translation initiation complex	4	0.647249	0.00359319	EIF5, EIF3E, EIF3F, EIF3A	592	16	29775	12.5739	0.999982	0.0612467	0.0575678
GOTERM_BP_DIRECT	GO:0040011~locomotion	4	0.647249	0.00359319	WDR1, NEFL, ATP1A3, ATP1A2	592	16	29775	12.5739	0.999982	0.0612467	0.0575678
GOTERM_BP_DIRECT	GO:0006937~regulation of muscle contraction	4	0.647249	0.00359319	ANXA6, ATP2A2, ATP2A1, ATP1A2	592	16	29775	12.5739	0.999982	0.0612467	0.0575678
INTERPRO	IPR001806:Small_GTPase	11	1.77994	0.00360965	RAP1B, RAB2A, RAB5B, RAB7, RAP1A, RAB18, RAB6A, RAB5A, 1700009N14RIK, RAN, RAB11A	600	135	22253	3.02201	0.998896	0.0629349	0.0597263
GOTERM_CC_DIRECT	GO:0098685~Schaffer collateral - CA1 synapse	10	1.61812	0.00363608	TUBB2B, ARHGDIA, NEFL, FYN, PFN1, INA, NEFH, ACTB, RAB11A, ACTG1	596	153	29926	3.28179	0.914776	0.0192031	0.0146864
GOTERM_BP_DIRECT	GO:0018916~nitrobenzene metabolic process	3	0.485437	0.00377991	GSTM4, GSTM7, GSTM5	592	5	29775	30.1774	0.99999	0.0612467	0.0575678
GOTERM_BP_DIRECT	GO:1902975~mitotic DNA replication initiation	3	0.485437	0.00377991	MCM3, MCM4, MCM2	592	5	29775	30.1774	0.99999	0.0612467	0.0575678
GOTERM_BP_DIRECT	GO:0036493~positive regulation of translation in response to endoplasmic reticulum stress	3	0.485437	0.00377991	DDX3X, D1PAS1, EIF4G1	592	5	29775	30.1774	0.99999	0.0612467	0.0575678
GOTERM_BP_DIRECT	GO:0070664~negative regulation of leukocyte proliferation	3	0.485437	0.00377991	GSTP2, GSTP1, BTK	592	5	29775	30.1774	0.99999	0.0612467	0.0575678
GOTERM_BP_DIRECT	GO:0006121~mitochondrial electron transport, succinate to ubiquinone	3	0.485437	0.00377991	SDHC, SDHA, SDHB	592	5	29775	30.1774	0.99999	0.0612467	0.0575678
GOTERM_BP_DIRECT	GO:0033986~response to methanol	3	0.485437	0.00377991	SERPINA1A, SERPINA1B, SERPINA1C	592	5	29775	30.1774	0.99999	0.0612467	0.0575678
GOTERM_BP_DIRECT	GO:0009051~pentose-phosphate shunt, oxidative branch	3	0.485437	0.00377991	G6PDX, PGD, G6PD2	592	5	29775	30.1774	0.99999	0.0612467	0.0575678
GOTERM_BP_DIRECT	GO:1990036~calcium ion import into sarcoplasmic reticulum	3	0.485437	0.00377991	ATP2A2, ATP2A1, ZMPSTE24	592	5	29775	30.1774	0.99999	0.0612467	0.0575678
GOTERM_BP_DIRECT	GO:0090666~scaRNA localization to Cajal body	3	0.485437	0.00377991	CCT2, TCP1, CCT4	592	5	29775	30.1774	0.99999	0.0612467	0.0575678
GOTERM_BP_DIRECT	GO:0046687~response to chromate	3	0.485437	0.00377991	SERPINA1A, SERPINA1B, SERPINA1C	592	5	29775	30.1774	0.99999	0.0612467	0.0575678
GOTERM_CC_DIRECT	GO:0000015~phosphopyruvate hydratase complex	3	0.485437	0.00379247	ENO1, ENO2, ENO3	596	5	29926	30.1268	0.923356	0.0198737	0.0151993
KEGG_PATHWAY	mmu05100:Bacterial invasion of epithelial cells	11	1.77994	0.0038281	ACTR3, ACTR2, ARPC3, ARPC1B, CLTC, FN1, ILK, ARPC4, ACTB, VCL, ACTG1	475	77	9789	2.94406	0.684775	0.021134	0.0164297
UP_SEQ_FEATURE	DOMAIN:Clathrin adaptor alpha/beta/gamma-adaptin appendage Ig-like subdomain	3	0.485437	0.00383046	AP1B1, AP2A1, AP2B1	572	4	22194	29.1005	0.999227	0.0600964	0.0565557
KEGG_PATHWAY	mmu00410:beta-Alanine metabolism	7	1.13269	0.00386169	HADHA, ALDH2, ALDH3B1, ACADS, HIBCH, ALDH9A1, CNDP2	475	32	9789	4.50809	0.687958	0.021134	0.0164297
GOTERM_MF_DIRECT	GO:0140545~ATP-dependent protein disaggregase activity	3	0.485437	0.0039641	HSPA8, HSPA1B, HSPA1A	593	5	29110	29.4536	0.98168	0.0335449	0.0291144
GOTERM_MF_DIRECT	GO:0004634~phosphopyruvate hydratase activity	3	0.485437	0.0039641	ENO1, ENO2, ENO3	593	5	29110	29.4536	0.98168	0.0335449	0.0291144
GOTERM_MF_DIRECT	GO:0010856~adenylate cyclase activator activity	3	0.485437	0.0039641	CALM3, CALM1, CALM2	593	5	29110	29.4536	0.98168	0.0335449	0.0291144
GOTERM_MF_DIRECT	GO:0031800~type 3 metabotropic glutamate receptor binding	3	0.485437	0.0039641	CALM3, CALM1, CALM2	593	5	29110	29.4536	0.98168	0.0335449	0.0291144
GOTERM_MF_DIRECT	GO:0001069~regulatory region RNA binding	3	0.485437	0.0039641	PTBP1, DHX9, HNRNPA2B1	593	5	29110	29.4536	0.98168	0.0335449	0.0291144
GOTERM_MF_DIRECT	GO:0070053~thrombospondin receptor activity	3	0.485437	0.0039641	CD47, CD36, F2	593	5	29110	29.4536	0.98168	0.0335449	0.0291144
GOTERM_MF_DIRECT	GO:0003857~3-hydroxyacyl-CoA dehydrogenase activity	3	0.485437	0.0039641	HADHA, HSD17B4, HSD17B10	593	5	29110	29.4536	0.98168	0.0335449	0.0291144
GOTERM_BP_DIRECT	GO:0009409~response to cold	5	0.809061	0.00398264	HSP90AA1, ACADL, ACADM, HSPA2, HSPD1	592	33	29775	7.62055	0.999994	0.0641883	0.0603327
INTERPRO	IPR039008:IF_rod_dom	8	1.2945	0.00403849	LMNA, KRT34, NEFL, NEFM, VIM, INA, NEFH, LMNB1	600	75	22253	3.95609	0.999509	0.0674882	0.0640475
GOTERM_BP_DIRECT	GO:0009615~response to virus	8	1.2945	0.00404367	DDX3X, RPS15A, DDX1, CFL1, LCN2, DDX21, D1PAS1, CCT5	592	101	29775	3.98381	0.999995	0.0648271	0.0609332
SMART	SM00174:RHO	11	1.77994	0.00411848	RAP1B, RAB2A, RAB5B, RAB7, RAP1A, RAB18, RAB6A, RAB5A, 1700009N14RIK, RAN, RAB11A	327	125	10944	2.94517	0.581381	0.0526675	0.0464273
KEGG_PATHWAY	mmu00330:Arginine and proline metabolism	9	1.45631	0.0041591	GATM, OAT, ALDH2, CKM, PYCR2, ALDH18A1, L3HYPDH, ALDH9A1, CNDP2	475	54	9789	3.43474	0.714782	0.0223552	0.0173791
INTERPRO	IPR001404:Hsp90_fam	3	0.485437	0.00418661	TRAP1, HSP90AA1, HSP90B1	600	4	22253	27.8163	0.999629	0.0674882	0.0640475
INTERPRO	IPR050217:Peroxiredoxin	3	0.485437	0.00418661	PRDX3, PRDX4, PRDX1	600	4	22253	27.8163	0.999629	0.0674882	0.0640475
INTERPRO	IPR037196:HSP90_C	3	0.485437	0.00418661	TRAP1, HSP90AA1, HSP90B1	600	4	22253	27.8163	0.999629	0.0674882	0.0640475
INTERPRO	IPR020575:Hsp90_N	3	0.485437	0.00418661	TRAP1, HSP90AA1, HSP90B1	600	4	22253	27.8163	0.999629	0.0674882	0.0640475
INTERPRO	IPR020809:Enolase_CS	3	0.485437	0.00418661	ENO1, ENO2, ENO3	600	4	22253	27.8163	0.999629	0.0674882	0.0640475
INTERPRO	IPR050451:HSP70	3	0.485437	0.00418661	HSPH1, HSPA4, HYOU1	600	4	22253	27.8163	0.999629	0.0674882	0.0640475
INTERPRO	IPR040990:DUF5600	3	0.485437	0.00418661	EHD1, EHD3, EHD4	600	4	22253	27.8163	0.999629	0.0674882	0.0640475
INTERPRO	IPR002017:Spectrin_repeat	5	0.809061	0.00419337	SPTBN4, ACTN2, ACTN1, ACTN4, PLEC	600	25	22253	7.41767	0.999634	0.0674882	0.0640475
SMART	SM00382:AAA	12	1.94175	0.00424335	DYNC1H1, AFG3L2, VCP, RFC3, PSMC6, ABCB10, RFC4, MCM7, ABCB7, PSMC2, LONP1, MCM3	327	146	10944	2.75079	0.592312	0.0526675	0.0464273
GOTERM_BP_DIRECT	GO:0014070~response to organic cyclic compound	8	1.2945	0.00426914	LYN, ALDH2, ACSL1, NCF2, IDH1, ANXA7, BAK1, ATP12A	592	102	29775	3.94475	0.999998	0.0680816	0.0639922
GOTERM_BP_DIRECT	GO:0042307~positive regulation of protein import into nucleus	6	0.970874	0.00430092	HSP90AA1, TRIM28, FLNA, TARDBP, RAN, IPO5	592	54	29775	5.5884	0.999998	0.0682293	0.064131
GOTERM_CC_DIRECT	GO:0030016~myofibril	6	0.970874	0.00433182	PSMA6, TPM1, MYH11, MYL12B, ACTG1, PLEC	596	54	29926	5.57905	0.946852	0.0223535	0.0170958
GOTERM_CC_DIRECT	GO:0005637~nuclear inner membrane	6	0.970874	0.00433182	SUN2, LBR, LRPPRC, ZMPSTE24, LMNB1, TMPO	596	54	29926	5.57905	0.946852	0.0223535	0.0170958
UP_KW_MOLECULAR_FUNCTION	KW-0514~Muscle protein	8	1.2945	0.00453391	ACTA1, MYL6, ACTC1, TPM3, TPM2, TPM1, MYH11, MYL12B	433	59	12247	3.83513	0.29844	0.0236066	0.0190669
INTERPRO	IPR008927:6-PGluconate_DH-like_C_sf	4	0.647249	0.00453695	UGDH, HADHA, PYCR2, PGD	600	13	22253	11.4118	0.999809	0.0723989	0.0687078
UP_KW_MOLECULAR_FUNCTION	KW-0378~Hydrolase	85	13.754	0.00453974	DDX3Y, EIF4A2, EIF4A1, RAB7, ARF1, DDX3X, AHCYL1, DDX46, MCM7, EIF4A3, PREP, ACTB, CNDP2, ACTG1, TUBA1C, CES2B, NPEPPS, TUBA1B, ATIC, TUBA1A, RNPEP, DHX15, LONP1, GM5576, HIBCH, RAB2A, DDX17, HSP90AA1, CAD, ACOT13, F2, UCHL3, MMP9, TUBA4A, SND1, EEF1A1, ACTA1, AFG3L2, DDX19A, DDX19B, MCM3, PLBD1, MCM4, MCM6, D1PAS1, MCM2, LTF, OTUB1, USP14, RAB5B, DDX5, VCP, DDX4, MTMR3, DHX9, HDAC1, DDX25, DDX1,…	433	1813	12247	1.32606	0.298761	0.0236066	0.0190669
GOTERM_BP_DIRECT	GO:0043434~response to peptide hormone	7	1.13269	0.00457992	SERPINA1A, SERPINA1B, GATM, SERPINA1C, ATP2A2, NEFL, ATP2A1	592	78	29775	4.51371	0.999999	0.0719024	0.0675835
GOTERM_BP_DIRECT	GO:0042147~retrograde transport, endosome to Golgi	7	1.13269	0.00457992	RAB7, SNX2, CLTC, VPS35, VPS26B, RAB6A, SNX5	592	78	29775	4.51371	0.999999	0.0719024	0.0675835
UP_KW_PTM	KW-0702~S-nitrosylation	9	1.45631	0.00460741	TXN1, HSP90AA1, PKM, HDAC1, FASN, ANXA5, KEAP1, VIM, SLC25A4	544	64	13166	3.40344	0.117227	0.0129007	0.0115185
GOTERM_CC_DIRECT	GO:0000794~condensed nuclear chromosome	6	0.970874	0.00468858	SUN2, RPA1, NCAPG, NCAPD2, SMC4, LRPPRC	596	55	29926	5.47761	0.958287	0.0240112	0.0183636
GOTERM_BP_DIRECT	GO:0051897~positive regulation of phosphatidylinositol 3-kinase/protein kinase B signal transduction	12	1.94175	0.00473875	TXN1, GPX1, C1QBP, NEDD4, CAT, CPNE1, FN1, ILK, PTPN6, FYN, F2, MTDH	592	220	29775	2.7434	0.999999	0.0740125	0.0695668
GOTERM_MF_DIRECT	GO:0030170~pyridoxal phosphate binding	6	0.970874	0.00476187	ALAS2, OAT, SHMT2, PSAT1, PYGM, PYGL	593	54	29110	5.45438	0.991825	0.03996	0.0346823
GOTERM_MF_DIRECT	GO:0008143~poly(A) binding	5	0.809061	0.00484074	SYNCRIP, DDX3X, DDX1, EIF4A3, D1PAS1	593	34	29110	7.21903	0.992452	0.0402862	0.0349654
INTERPRO	IPR014721:Ribsml_uS5_D2-typ_fold_subgr	5	0.809061	0.00485182	TOP2A, LONP1, GM6139, RPS2, GALK1	600	26	22253	7.13237	0.999895	0.0767729	0.0728589
GOTERM_CC_DIRECT	GO:0030672~synaptic vesicle membrane	10	1.61812	0.00487101	RAB2A, RAB5B, RAB7, ANXA5, ANP32E, CALM3, CALM1, RAB5A, CALM2, ATP6V1C1	596	160	29926	3.13821	0.963148	0.0247579	0.0189347
GOTERM_BP_DIRECT	GO:0006364~rRNA processing	9	1.45631	0.00494253	DDX17, RPS25, RPS28, DDX1, EIF4A3, DDX21, RPL27, PA2G4, RPL7	592	132	29775	3.42925	1	0.0767994	0.0721864
UP_SEQ_FEATURE	REPEAT:HEAT 15	4	0.647249	0.00498974	CAND1, PPP2R1A, KPNB1, IPO5	572	14	22194	11.0859	0.999912	0.077632	0.0730581
GOTERM_CC_DIRECT	GO:0032587~ruffle membrane	8	1.2945	0.00504864	EEF1A1, ARF4, TPM1, CFL1, PACSIN2, RPS3, LCP1, TLN1	596	105	29926	3.82563	0.967337	0.0254693	0.0194787
GOTERM_BP_DIRECT	GO:0000028~ribosomal small subunit assembly	4	0.647249	0.00508388	RPS25, RPS14, RPS28, RPSA	592	18	29775	11.1768	1	0.0777988	0.0731257
GOTERM_BP_DIRECT	GO:0070935~3'-UTR-mediated mRNA stabilization	4	0.647249	0.00508388	PTBP1, HNRNPC, TARDBP, ELAVL1	592	18	29775	11.1768	1	0.0777988	0.0731257
GOTERM_BP_DIRECT	GO:1990266~neutrophil migration	4	0.647249	0.00508388	WDR1, ITGB2, MYO1F, CD177	592	18	29775	11.1768	1	0.0777988	0.0731257
GOTERM_MF_DIRECT	GO:0008289~lipid binding	12	1.94175	0.00528036	C3, HCK, EHD3, VCP, ANXA1, PACSIN2, ERLIN1, ANXA6, ESYT1, CD36, TARDBP, FERMT3	593	218	29110	2.70217	0.995163	0.0434627	0.0377223
UP_KW_BIOLOGICAL_PROCESS	KW-0119~Carbohydrate metabolism	9	1.45631	0.00529791	UGDH, PDHA1, G6PDX, MLEC, PYGM, DLAT, PYGL, G6PD2, GALK1	355	85	11212	3.34409	0.442515	0.0388513	0.0317874
INTERPRO	IPR011989:ARM-like	15	2.42718	0.00531814	API5, COPB1, AP1B1, NCAPG, AP2A1, AP2B1, IPO5, XPO1, CAND1, PPP2R1A, PSMD1, NCAPD2, COPG2, SF3B1, KPNB1	600	238	22253	2.3375	0.999956	0.0834505	0.079196
GOTERM_MF_DIRECT	GO:0031386~protein tag activity	4	0.647249	0.00543823	UBB, UBC, RPS27A, UBA52	593	18	29110	10.9088	0.995877	0.0434627	0.0377223
GOTERM_MF_DIRECT	GO:0003756~protein disulfide isomerase activity	4	0.647249	0.00543823	PDIA3, QSOX1, P4HB, PDIA6	593	18	29110	10.9088	0.995877	0.0434627	0.0377223
GOTERM_MF_DIRECT	GO:0015643~toxic substance binding	4	0.647249	0.00543823	GSTP2, GSTP1, NEFM, NEFH	593	18	29110	10.9088	0.995877	0.0434627	0.0377223
GOTERM_MF_DIRECT	GO:0008137~NADH dehydrogenase (ubiquinone) activity	4	0.647249	0.00543823	NDUFS7, NDUFA10, NDUFS3, NDUFV1	593	18	29110	10.9088	0.995877	0.0434627	0.0377223
GOTERM_BP_DIRECT	GO:1904706~negative regulation of vascular associated smooth muscle cell proliferation	5	0.809061	0.00547136	GSTP2, GSTP1, TPM1, PDCD4, SOD2	592	36	29775	6.9855	1	0.0819045	0.0769849
KEGG_PATHWAY	mmu01524:Platinum drug resistance	11	1.77994	0.0055211	GSTM4, TOP2A, GSTM2, GSTM1, GSTO2, GSTP2, GSTO1, GSTP1, BAK1, GSTM7, GSTM5	475	81	9789	2.79867	0.811084	0.0291553	0.0226656
INTERPRO	IPR050198:Non-receptor_tyrosine_kinases	5	0.809061	0.00557623	LYN, HCK, YES1, BTK, FYN	600	27	22253	6.86821	0.999973	0.0866466	0.0822292
GOTERM_BP_DIRECT	GO:1903416~response to glycoside	3	0.485437	0.00559546	ATP1A2, ATP1A1, CALR	592	6	29775	25.1478	1	0.0819045	0.0769849
GOTERM_BP_DIRECT	GO:0098901~regulation of cardiac muscle cell action potential	3	0.485437	0.00559546	CALM3, CALM1, CALM2	592	6	29775	25.1478	1	0.0819045	0.0769849
GOTERM_BP_DIRECT	GO:0051054~positive regulation of DNA metabolic process	3	0.485437	0.00559546	NPM1, ANXA3, PFN1	592	6	29775	25.1478	1	0.0819045	0.0769849
GOTERM_BP_DIRECT	GO:0140238~presynaptic endocytosis	3	0.485437	0.00559546	CALM3, CALM1, CALM2	592	6	29775	25.1478	1	0.0819045	0.0769849
GOTERM_BP_DIRECT	GO:0055129~L-proline biosynthetic process	3	0.485437	0.00559546	OAT, PYCR2, ALDH18A1	592	6	29775	25.1478	1	0.0819045	0.0769849
GOTERM_BP_DIRECT	GO:0060369~positive regulation of Fc receptor mediated stimulatory signaling pathway	3	0.485437	0.00559546	LYN, RAP1A, PTPRC	592	6	29775	25.1478	1	0.0819045	0.0769849
GOTERM_BP_DIRECT	GO:0045822~negative regulation of heart contraction	3	0.485437	0.00559546	ATP2A2, ATP1A2, ATP1A1	592	6	29775	25.1478	1	0.0819045	0.0769849
GOTERM_BP_DIRECT	GO:0006271~DNA strand elongation involved in DNA replication	3	0.485437	0.00559546	MCM7, MCM3, MCM4	592	6	29775	25.1478	1	0.0819045	0.0769849
INTERPRO	IPR037069:AcylCoA_DH/ox_N_sf	4	0.647249	0.00565987	ACADL, IVD, ACADM, ACADS	600	14	22253	10.5967	0.999977	0.0866466	0.0822292
INTERPRO	IPR004161:EFTu-like_2	4	0.647249	0.00565987	EEF1A1, EEF1A2, GTPBP1, TUFM	600	14	22253	10.5967	0.999977	0.0866466	0.0822292
UP_KW_CELLULAR_COMPONENT	KW-0403~Intermediate filament	8	1.2945	0.00571584	LMNA, KRT34, NEFL, NEFM, VIM, INA, NEFH, LMNB1	548	73	18521	3.70383	0.227367	0.0321516	0.0235779
GOTERM_MF_DIRECT	GO:1990715~mRNA CDS binding	3	0.485437	0.0058662	HNRNPL, HNRNPK, HNRNPA2B1	593	6	29110	24.5447	0.997327	0.0454405	0.0394389
GOTERM_MF_DIRECT	GO:0034604~pyruvate dehydrogenase (NAD+) activity	3	0.485437	0.0058662	PDHA1, DLAT, DLD	593	6	29110	24.5447	0.997327	0.0454405	0.0394389
GOTERM_MF_DIRECT	GO:0055131~C3HC4-type RING finger domain binding	3	0.485437	0.0058662	HSPA8, HSPA1B, HSPA1A	593	6	29110	24.5447	0.997327	0.0454405	0.0394389
GOTERM_MF_DIRECT	GO:0008308~voltage-gated monoatomic anion channel activity	3	0.485437	0.0058662	VDAC3, VDAC2, VDAC1	593	6	29110	24.5447	0.997327	0.0454405	0.0394389
SMART	SM01391:Filament	8	1.2945	0.00590557	LMNA, KRT34, NEFL, NEFM, VIM, INA, NEFH, LMNB1	327	73	10944	3.66771	0.713429	0.0692264	0.0610242
GOTERM_BP_DIRECT	GO:0008631~intrinsic apoptotic signaling pathway in response to oxidative stress	4	0.647249	0.00594903	GPX1, ALDH2, SOD2, PML	592	19	29775	10.5885	1	0.0866613	0.0814559
GOTERM_CC_DIRECT	GO:0031091~platelet alpha granule	4	0.647249	0.00597697	FGG, PPBP, THBS2, F5	596	19	29926	10.5708	0.982622	0.0298475	0.0228271
GOTERM_CC_DIRECT	GO:0043231~intracellular membrane-bounded organelle	33	5.33981	0.00600481	ATP6V1A, CD63, RAB5B, AHCYL1, COPB1, G6PD2, MPO, HSPD1, SERPINA1A, PRDX3, SERPINA1B, CES2B, PRDX5, SERPINA1C, XPO1, PSAP, PACSIN2, QSOX1, DLAT, ME2, SNX5, LYN, CYB5B, RANBP2, HSPA5, AP1B1, DDOST, RAB11A, HCK, MYBBP1A, CAT, G6PDX, RAB5A	596	1002	29926	1.65367	0.982948	0.0298475	0.0228271
GOTERM_BP_DIRECT	GO:0032869~cellular response to insulin stimulus	8	1.2945	0.0061236	PKM, HNRNPK, PKLR, GSTP2, GSTP1, UCHL3, YWHAG, PCK2	592	109	29775	3.69142	1	0.0883548	0.0830477
GOTERM_BP_DIRECT	GO:0017148~negative regulation of translation	8	1.2945	0.0061236	EIF4A1, SYNCRIP, DDX3X, NCL, EIF4A3, RPS3, CALR, D1PAS1	592	109	29775	3.69142	1	0.0883548	0.0830477
UP_SEQ_FEATURE	DOMAIN:Isopropylmalate dehydrogenase-like	3	0.485437	0.00627545	IDH1, IDH2, IDH3A	572	5	22194	23.2804	0.999992	0.094486	0.0889191
UP_SEQ_FEATURE	DOMAIN:Enolase N-terminal	3	0.485437	0.00627545	ENO1, ENO2, ENO3	572	5	22194	23.2804	0.999992	0.094486	0.0889191
UP_SEQ_FEATURE	SITE:Critical for catalysis	3	0.485437	0.00627545	IDH1, IDH2, IDH3A	572	5	22194	23.2804	0.999992	0.094486	0.0889191
UP_SEQ_FEATURE	DOMAIN:Enolase C-terminal TIM barrel	3	0.485437	0.00627545	ENO1, ENO2, ENO3	572	5	22194	23.2804	0.999992	0.094486	0.0889191
GOTERM_BP_DIRECT	GO:0098586~cellular response to virus	6	0.970874	0.00628124	ARF1, HSP90AA1, DDX3X, IRGM1, CALR, D1PAS1	592	59	29775	5.11481	1	0.0901998	0.0847819
SMART	SM00173:RAS	11	1.77994	0.00636574	RAP1B, RAB2A, RAB5B, RAB7, RAP1A, RAB18, RAB6A, RAB5A, 1700009N14RIK, RAN, RAB11A	327	133	10944	2.76802	0.740102	0.0706932	0.0623172
UP_KW_LIGAND	KW-0460~Magnesium	45	7.28155	0.00645062	TOP2A, ADPGK, ITGB2, ATP1A4, ATP1A3, ATP2A2, ATP2A1, ATP1A2, ATP1A1, ENO1, TUBA3B, ENO2, ATP12A, TUBA3A, ENO3, GNAI2, GMPPB, TUBA1C, TUBA1B, TUBB5, TUBA1A, MAT2A, TUBB3, IDH3A, PDHA1, PKLR, ACSL1, IDH1, CAD, IDH2, NME2, TUBB4B, TUBB4A, 1700009N14RIK, TUBA4A, ATP4A, TUBB2B, TUBB2A, PKM, STT3A, OGDH, STT3B, TKT, RAN, TUBA8	304	675	6758	1.48202	0.187052	0.0258025	0.0185455
GOTERM_CC_DIRECT	GO:0005622~intracellular anatomical structure	8	1.2945	0.00648891	HSPA8, HSP90AA1, TUBB3, IL16, BAK1, ENO2, UBA52, HSPA1B	596	110	29926	3.65174	0.987732	0.0320183	0.0244874
GOTERM_BP_DIRECT	GO:2000117~negative regulation of cysteine-type endopeptidase activity	7	1.13269	0.00656442	DDX3X, GPX1, MMP9, D1PAS1, HSPA1B, CD44, LTF	592	84	29775	4.1913	1	0.0938217	0.0881862
GOTERM_CC_DIRECT	GO:0005813~centrosome	24	3.8835	0.00662647	DYNC1H1, NPM1, YES1, DDX3X, DHX9, ILK, CALML3, RAB11A, GNAI2, NUP93, TCP1, MCM3, CALM3, CCT8, MAPRE1, CALM1, D1PAS1, ACADS, CALM2, EIF3A, CCT5, HSPA1B, HSPA1A, CCT4	596	655	29926	1.83981	0.988829	0.0323727	0.0247584
GOTERM_CC_DIRECT	GO:0031982~vesicle	10	1.61812	0.00665651	ANXA2, HSPA1L, AHNAK, ANXA7, CALM2, YWHAG, HSPA1B, MYO1F, RAB11A, HSPA1A	596	168	29926	2.98877	0.989055	0.0323727	0.0247584
UP_KW_BIOLOGICAL_PROCESS	KW-0399~Innate immunity	23	3.72168	0.00673851	LYN, USP14, RBM14, DDX3X, ANXA1, DHX9, DDX1, FGG, IRGM1, DDX21, UAP1, SAMHD1, PML, C3, LGALS3, HCK, SFPQ, C1QBP, BTK, LCN2, DHX15, S100A9, CD177	355	393	11212	1.84837	0.52467	0.0463273	0.0379041
UP_KW_MOLECULAR_FUNCTION	KW-0251~Elongation factor	5	0.809061	0.00674055	EEF1A1, EEF1B2, EEF1D, EEF1A2, TUFM	433	22	12247	6.4282	0.409947	0.0328602	0.0265409
INTERPRO	IPR000533:Tropomyosin	3	0.485437	0.00685343	TPM3, TPM2, TPM1	600	5	22253	22.253	0.999998	0.0970302	0.0920834
INTERPRO	IPR031692:EHD_N	3	0.485437	0.00685343	EHD1, EHD3, EHD4	600	5	22253	22.253	0.999998	0.0970302	0.0920834
INTERPRO	IPR036849:Enolase-like_C_sf	3	0.485437	0.00685343	ENO1, ENO2, ENO3	600	5	22253	22.253	0.999998	0.0970302	0.0920834
INTERPRO	IPR027246:Porin_Euk/Tom40	3	0.485437	0.00685343	VDAC3, VDAC2, VDAC1	600	5	22253	22.253	0.999998	0.0970302	0.0920834
INTERPRO	IPR020811:Enolase_N	3	0.485437	0.00685343	ENO1, ENO2, ENO3	600	5	22253	22.253	0.999998	0.0970302	0.0920834
INTERPRO	IPR019818:IsoCit/isopropylmalate_DH_CS	3	0.485437	0.00685343	IDH1, IDH2, IDH3A	600	5	22253	22.253	0.999998	0.0970302	0.0920834
INTERPRO	IPR020810:Enolase_C	3	0.485437	0.00685343	ENO1, ENO2, ENO3	600	5	22253	22.253	0.999998	0.0970302	0.0920834
INTERPRO	IPR023614:Porin_dom_sf	3	0.485437	0.00685343	VDAC3, VDAC2, VDAC1	600	5	22253	22.253	0.999998	0.0970302	0.0920834
INTERPRO	IPR029017:Enolase-like_N	3	0.485437	0.00685343	ENO1, ENO2, ENO3	600	5	22253	22.253	0.999998	0.0970302	0.0920834
INTERPRO	IPR000941:Enolase	3	0.485437	0.00685343	ENO1, ENO2, ENO3	600	5	22253	22.253	0.999998	0.0970302	0.0920834
GOTERM_BP_DIRECT	GO:0042554~superoxide anion generation	4	0.647249	0.00689684	NCF2, NCF4, CYBB, SOD2	592	20	29775	10.0591	1	0.0963015	0.0905171
GOTERM_BP_DIRECT	GO:0051131~chaperone-mediated protein complex assembly	4	0.647249	0.00689684	CCT2, HSP90AA1, HSPA4, LONP1	592	20	29775	10.0591	1	0.0963015	0.0905171
GOTERM_BP_DIRECT	GO:0045104~intermediate filament cytoskeleton organization	4	0.647249	0.00689684	NEFM, INA, NEFH, PLEC	592	20	29775	10.0591	1	0.0963015	0.0905171
GOTERM_BP_DIRECT	GO:0099003~vesicle-mediated transport in synapse	4	0.647249	0.00689684	RAB7, SNAP23, VPS35, RAB11A	592	20	29775	10.0591	1	0.0963015	0.0905171
GOTERM_BP_DIRECT	GO:0002474~antigen processing and presentation of peptide antigen via MHC class I	4	0.647249	0.00689684	H2-Q8, H2-Q9, H2-Q7, H2-D1	592	20	29775	10.0591	1	0.0963015	0.0905171
GOTERM_CC_DIRECT	GO:0043034~costamere	4	0.647249	0.00692907	AHNAK, ILK, VCL, ACTG1	596	20	29926	10.0423	0.990908	0.0334575	0.0255881
INTERPRO	IPR006091:Acyl-CoA_Oxase/DH_mid-dom	4	0.647249	0.00693483	ACADL, IVD, ACADM, ACADS	600	15	22253	9.89022	0.999998	0.09745	0.0924817
GOTERM_MF_DIRECT	GO:0043022~ribosome binding	7	1.13269	0.00694674	HSPA5, RPN2, DHX9, RPSA, SEC61B, SRP68, TMCO1	593	83	29110	4.14007	0.999106	0.0533998	0.046347
BIOCARTA	m_actinYPathway:Y branching of actin filaments	6	0.970874	0.00717692	ACTR3, ACTA1, ARPC3, ARPC1B, ARPC4, PSMA7	100	17	1286	4.53882	0.602261	0.315973	0.315973
INTERPRO	IPR018159:Spectrin/alpha-actinin	5	0.809061	0.00723392	SPTBN4, ACTN2, ACTN1, ACTN4, PLEC	600	29	22253	6.39454	0.999999	0.1009	0.0957556
GOTERM_BP_DIRECT	GO:0050807~regulation of synapse organization	5	0.809061	0.00729183	ARF4, VCP, TUBB5, TUBA1A, NEDD4	592	39	29775	6.44815	1	0.101039	0.09497
UP_SEQ_FEATURE	REPEAT:HEAT 14	4	0.647249	0.00738894	CAND1, PPP2R1A, KPNB1, IPO5	572	16	22194	9.70017	0.999999	0.109485	0.103035
UP_SEQ_FEATURE	DOMAIN:Aldehyde dehydrogenase	4	0.647249	0.00738894	ALDH2, ALDH3B1, ALDH18A1, ALDH9A1	572	16	22194	9.70017	0.999999	0.109485	0.103035
BIOCARTA	m_iresPathway:Internal Ribosome entry pathway	4	0.647249	0.00746393	EIF4A2, EIF4A1, PTBP1, EIF3A	100	6	1286	8.57333	0.616711	0.315973	0.315973
KEGG_PATHWAY	mmu00982:Drug metabolism - cytochrome P450	10	1.61812	0.00764848	GSTM4, GSTM2, GSTM1, GSTO2, GSTP2, GSTO1, GSTP1, ALDH3B1, GSTM7, GSTM5	475	72	9789	2.86228	0.900842	0.039693	0.0308577
UP_KW_BIOLOGICAL_PROCESS	KW-0810~Translation regulation	11	1.77994	0.00766789	DDX3X, PKM, RPL10, DHX9, DDX25, EIF4A3, RPL10L, RPS3, PA2G4, BZW1, EIF4G1	355	129	11212	2.69313	0.57118	0.0496157	0.0405947
INTERPRO	IPR001039:MHC_I_a_a1/a2	6	0.970874	0.00766876	H2-Q8, H2-Q9, H2-Q6, H2-Q7, H2-Q4, H2-D1	600	46	22253	4.83761	0.999999	0.106178	0.100765
GOTERM_CC_DIRECT	GO:0000139~Golgi membrane	22	3.55987	0.00767235	ACTR3, RAB2A, ARF4, ARF1, COPA, TMED9, TMED10, COPB1, H2-Q6, H2-Q7, IRGM1, H13, RAB11A, ARCN1, TMCO1, LMAN2, QSOX1, COPG2, CORO7, SEC22B, RAB6A, H2-D1	596	588	29926	1.87866	0.994519	0.0367838	0.028132
GOTERM_BP_DIRECT	GO:1990544~mitochondrial ATP transmembrane transport	3	0.485437	0.00773101	SLC25A31, SLC25A5, SLC25A4	592	7	29775	21.5553	1	0.101039	0.09497
GOTERM_BP_DIRECT	GO:0150093~amyloid-beta clearance by transcytosis	3	0.485437	0.00773101	CLTC, RAB5A, RAB11A	592	7	29775	21.5553	1	0.101039	0.09497
GOTERM_BP_DIRECT	GO:0070836~caveola assembly	3	0.485437	0.00773101	PACSIN2, ILK, IQGAP1	592	7	29775	21.5553	1	0.101039	0.09497
GOTERM_BP_DIRECT	GO:0071460~cellular response to cell-matrix adhesion	3	0.485437	0.00773101	GSTP2, GSTP1, MMP9	592	7	29775	21.5553	1	0.101039	0.09497
GOTERM_BP_DIRECT	GO:0000056~ribosomal small subunit export from nucleus	3	0.485437	0.00773101	NPM1, XPO1, RAN	592	7	29775	21.5553	1	0.101039	0.09497
GOTERM_BP_DIRECT	GO:0043315~positive regulation of neutrophil degranulation	3	0.485437	0.00773101	ITGAM, ITGB2, CD177	592	7	29775	21.5553	1	0.101039	0.09497
GOTERM_BP_DIRECT	GO:2001137~positive regulation of endocytic recycling	3	0.485437	0.00773101	EHD1, EHD3, ACTN2	592	7	29775	21.5553	1	0.101039	0.09497
GOTERM_BP_DIRECT	GO:1902396~protein localization to bicellular tight junction	3	0.485437	0.00773101	FLNA, ACTN4, ACTG1	592	7	29775	21.5553	1	0.101039	0.09497
GOTERM_BP_DIRECT	GO:0042256~cytosolic ribosome assembly	3	0.485437	0.00773101	DDX3X, C1QBP, D1PAS1	592	7	29775	21.5553	1	0.101039	0.09497
GOTERM_BP_DIRECT	GO:0051702~biological process involved in interaction with symbiont	3	0.485437	0.00773101	GPX1, FN1, HSPD1	592	7	29775	21.5553	1	0.101039	0.09497
GOTERM_BP_DIRECT	GO:0000055~ribosomal large subunit export from nucleus	3	0.485437	0.00773101	NPM1, XPO1, RAN	592	7	29775	21.5553	1	0.101039	0.09497
GOTERM_BP_DIRECT	GO:0006879~intracellular iron ion homeostasis	6	0.970874	0.00773632	ATP6V1A, FTL1, ALAS2, ABCB7, FTH1, ACO1	592	62	29775	4.86732	1	0.101039	0.09497
GOTERM_BP_DIRECT	GO:0030593~neutrophil chemotaxis	6	0.970874	0.00773632	LGALS3, ITGAM, ITGB2, PPBP, PPIA, S100A9	592	62	29775	4.86732	1	0.101039	0.09497
GOTERM_BP_DIRECT	GO:0006406~mRNA export from nucleus	6	0.970874	0.00773632	XPO1, NUP133, NUP155, DDX25, HNRNPA2B1, EIF4A3	592	62	29775	4.86732	1	0.101039	0.09497
GOTERM_CC_DIRECT	GO:0033018~sarcoplasmic reticulum lumen	3	0.485437	0.00775634	CALU, CALR, HSP90B1	596	7	29926	21.5192	0.994824	0.0369246	0.0282396
GOTERM_BP_DIRECT	GO:2001056~positive regulation of cysteine-type endopeptidase activity	8	1.2945	0.00777586	VCP, DDX3X, RPS3, BAK1, S100A9, D1PAS1, PML, HSPD1	592	114	29775	3.52952	1	0.10112	0.0950457
GOTERM_MF_DIRECT	GO:0004601~peroxidase activity	5	0.809061	0.00792816	PRDX5, GPX1, PRDX1, EPX, MPO	593	39	29110	6.29351	0.99967	0.0604823	0.052494
GOTERM_BP_DIRECT	GO:0055117~regulation of cardiac muscle contraction	4	0.647249	0.00792916	EHD3, CALM3, CALM1, CALM2	592	21	29775	9.58012	1	0.102673	0.0965054
KEGG_PATHWAY	mmu00670:One carbon pool by folate	7	1.13269	0.00807952	BHMT, ATIC, AHCYL1, MAT2A, MTHFD1L, SHMT2, DLD	475	37	9789	3.89889	0.912997	0.0412192	0.0320442
GOTERM_CC_DIRECT	GO:0005576~extracellular region	45	7.28155	0.00815648	TXN1, CD63, ADPGK, PNP2, PREP, THBS2, HSP90B1, SERPINA1A, C3, LGALS3, SERPINA1B, SERPINB1A, SERPINA1C, FTL1, PNP, HSPH1, LGALS1, C1QBP, FTH1, PSAP, CFL1, RNPEP, SFN, GM9234, PDIA3, GSTM1, ANXA1, ANXA2, HSPA5, FN1, IL16, F2, MMP9, F5, CALU, LCN2, PLBD1, HYOU1, CALR, PFN1, PPIA, S100A9, CD44, HSPA1A, LTF	596	1515	29926	1.49143	0.996059	0.0385579	0.0294888
INTERPRO	IPR006689:Small_GTPase_ARF/SAR	5	0.809061	0.0081724	ARF3, ARF4, ARF1, ARF2, ARF5	600	30	22253	6.18139	1	0.112126	0.10641
UP_KW_CELLULAR_COMPONENT	KW-0539~Nucleus	184	29.7735	0.00832665	CYFIP2, TXN1, EIF4A3, HDLBP, KEAP1, MKI67, SMC4, ACTB, IPO5, UBE2L3, ACTG1, RPS14, NPEPPS, LGALS3, TRIM28, PPP2R1A, RPS6KA2, CFL1, COTL1, CPNE1, CPNE3, RPS10, RPS13, TMPO, DDX17, NUP210, RPS8, ACOT13, TALDO1, ANXA11, RPSA, ACTN4, SND1, HCFC1, EEF1A1, NUP93, ETHE1, NCL, EEF1A2, SRSF2, BTK, SRSF5, PPIA, UBA52, KPNB1, NUP205, DNMT1, DDX5, VCP, SET, SHMT2, DHX9, CTBP1, DDX1, IQGAP1, GVIN1, PRPF8, ZMP…	548	5324	18521	1.16806	0.313582	0.0379358	0.0278196
SMART	SM01192:Enolase_C	3	0.485437	0.00833443	ENO1, ENO2, ENO3	327	5	10944	20.0807	0.828973	0.0837412	0.0738193
SMART	SM01193:Enolase_N	3	0.485437	0.00833443	ENO1, ENO2, ENO3	327	5	10944	20.0807	0.828973	0.0837412	0.0738193
INTERPRO	IPR009100:AcylCoA_DH/oxidase_NM_dom_sf	4	0.647249	0.00836652	ACADL, IVD, ACADM, ACADS	600	16	22253	9.27208	1	0.112126	0.10641
INTERPRO	IPR046373:Acyl-CoA_Oxase/DH_mid-dom_sf	4	0.647249	0.00836652	ACADL, IVD, ACADM, ACADS	600	16	22253	9.27208	1	0.112126	0.10641
INTERPRO	IPR036250:AcylCo_DH-like_C	4	0.647249	0.00836652	ACADL, IVD, ACADM, ACADS	600	16	22253	9.27208	1	0.112126	0.10641
INTERPRO	IPR003959:ATPase_AAA_core	6	0.970874	0.00839607	AFG3L2, VCP, PSMC6, RFC4, PSMC2, LONP1	600	47	22253	4.73468	1	0.112126	0.10641
UP_KW_CELLULAR_COMPONENT	KW-0256~Endoplasmic reticulum	55	8.89968	0.00843018	AHCYL1, TECR, ATP2A2, ATP2A1, RPL6, SYNCRIP, SCP2, SEC61B, LBR, RAB2A, PDIA3, TMED9, NUP210, ACSL1, PDIA6, DDOST, HADHB, CANX, ERP29, RPL27, SEC22B, VCP, SET, TMED10, RPN2, RPN1, HSD17B11, HSP90B1, ZMPSTE24, MTDH, PRDX4, CYB5R3, RDH11, SERPINH1, MLEC, SSR1, RPL18, UGGT1, HSPA5, SORT1, ERLIN1, H13, SRP68, PML, TMCO1, GLUD1, RPS28, RAB18, CALU, STT3A, HYOU1, ESYT1, P4HB, CALR, STT3B	548	1315	18521	1.41358	0.316799	0.0379358	0.0278196
KEGG_PATHWAY	mmu04261:Adrenergic signaling in cardiomyocytes	16	2.589	0.00855567	TPM3, TPM2, TPM1, ATP1A4, ATP2A2, ATP1A3, ATP2A1, CALML3, ATP1A2, ATP1A1, GNAI2, ACTC1, PPP2R1A, CALM3, CALM1, CALM2	475	156	9789	2.11368	0.924705	0.0429209	0.0333671
UP_SEQ_FEATURE	CROSSLNK:Glycyl lysine isopeptide (Lys-Gly) (interchain with G-Cter in SUMO1)	7	1.13269	0.00861121	TPI1, ANXA1, PRDX1, UBA2, PLIN3, CCT8, MKI67	572	69	22194	3.9363	1	0.126424	0.118975
GOTERM_MF_DIRECT	GO:0003774~cytoskeletal motor activity	5	0.809061	0.00867019	MYL6, MYH9, MYH11, MYH10, MYO1F	593	40	29110	6.13617	0.999845	0.0656457	0.0569755
UP_KW_BIOLOGICAL_PROCESS	KW-0740~Sodium/potassium transport	4	0.647249	0.00876698	ATP1A4, ATP1A3, ATP1A2, ATP1A1	355	14	11212	9.02374	0.620393	0.053576	0.0438349
UP_SEQ_FEATURE	REPEAT:1-3	4	0.647249	0.00880296	SYNCRIP, CANX, DDX21, CALR	572	17	22194	9.12958	1	0.126424	0.118975
UP_SEQ_FEATURE	REPEAT:HEAT 13	4	0.647249	0.00880296	CAND1, PPP2R1A, KPNB1, IPO5	572	17	22194	9.12958	1	0.126424	0.118975
UP_SEQ_FEATURE	REPEAT:Spectrin 4	4	0.647249	0.00880296	ACTN2, ACTN1, ACTN4, PLEC	572	17	22194	9.12958	1	0.126424	0.118975
GOTERM_CC_DIRECT	GO:0000792~heterochromatin	6	0.970874	0.00888819	DNMT1, TRIM28, HDAC1, TCP1, UBA1, ALDOA	596	64	29926	4.70732	0.997607	0.0417251	0.0319111
GOTERM_BP_DIRECT	GO:0042176~regulation of protein catabolic process	4	0.647249	0.0090476	SERPINB1A, XPO1, PSMD3, PSMD1	592	22	29775	9.14466	1	0.115672	0.108724
GOTERM_BP_DIRECT	GO:0030220~platelet formation	4	0.647249	0.0090476	WDR1, ACTN1, MYH9, PTPN6	592	22	29775	9.14466	1	0.115672	0.108724
GOTERM_BP_DIRECT	GO:0002523~leukocyte migration involved in inflammatory response	4	0.647249	0.0090476	ITGAM, ITGB2, PPBP, S100A9	592	22	29775	9.14466	1	0.115672	0.108724
UP_SEQ_FEATURE	DOMAIN:SH3	13	2.10356	0.00907235	LYN, MPP1, YES1, NCF2, NCF4, HCK, PACSIN2, BTK, FYN, OSTF1, DOCK2, MYO1F, PLEC	572	212	22194	2.37929	1	0.128925	0.121329
KEGG_PATHWAY	mmu04146:Peroxisome	11	1.77994	0.0090965	PRDX5, SCP2, ACSL1, IDH1, PRDX1, ECH1, CAT, IDH2, HSD17B4, FAR1, SOD2	475	87	9789	2.60566	0.936109	0.0433264	0.0336823
KEGG_PATHWAY	mmu04510:Focal adhesion	19	3.07443	0.00912444	ACTN1, ITGA2B, FN1, ILK, PARVB, ACTN4, THBS2, ACTB, MYL12A, MYL12B, ACTG1, RAP1B, RAP1A, FLNA, FYN, FLNB, TLN2, TLN1, VCL	475	202	9789	1.93842	0.936649	0.0433264	0.0336823
KEGG_PATHWAY	mmu04022:cGMP-PKG signaling pathway	17	2.75081	0.00917143	ATP1A4, ATP2A2, ATP1A3, ATP2A1, CALML3, ATP1A2, ATP1A1, GNAI2, VDAC3, VDAC2, CALM3, VDAC1, SLC25A31, CALM1, SLC25A5, CALM2, SLC25A4	475	172	9789	2.03688	0.937547	0.0433264	0.0336823
KEGG_PATHWAY	mmu01250:Biosynthesis of nucleotide sugars	7	1.13269	0.00921225	GMPPB, GPI1, HK3, UGDH, UAP1L1, UAP1, GALK1	475	38	9789	3.79629	0.938317	0.0433264	0.0336823
UP_SEQ_FEATURE	REGION:Coil 2A	3	0.485437	0.00925331	NEFL, NEFM, NEFH	572	6	22194	19.4003	1	0.128925	0.121329
UP_SEQ_FEATURE	SITE:Contributes to redox potential value	3	0.485437	0.00925331	TXN1, PDIA3, P4HB	572	6	22194	19.4003	1	0.128925	0.121329
UP_SEQ_FEATURE	REGION:Coil 2B	3	0.485437	0.00925331	NEFL, NEFM, NEFH	572	6	22194	19.4003	1	0.128925	0.121329
GOTERM_BP_DIRECT	GO:0010628~positive regulation of gene expression	22	3.55987	0.00950286	DNMT1, DDX3X, RPL23, FN1, IL16, ACTG1, ZMPSTE24, HCFC1, ACTA1, ACTC1, RPS6KA2, LMNA, ERP29, RPS3, LCN2, VPS35, CD36, VIM, CALR, D1PAS1, HSPA1B, CD44	592	601	29775	1.8411	1	0.120982	0.113715
SMART	SM00177:ARF	6	0.970874	0.00953379	ARF3, ARF4, ARF1, ARF2, RAB18, ARF5	327	44	10944	4.5638	0.867514	0.0896349	0.0790147
GOTERM_BP_DIRECT	GO:0009636~response to toxic substance	7	1.13269	0.00959297	LYN, GPX1, GSTP2, GSTP1, DHX15, NEFL, ASNS	592	91	29775	3.86889	1	0.121618	0.114313
GOTERM_MF_DIRECT	GO:0015035~protein-disulfide reductase activity	4	0.647249	0.00966441	TXN1, PDIA3, P4HB, PDIA6	593	22	29110	8.92534	0.999943	0.0726273	0.0630351
GOTERM_CC_DIRECT	GO:0005694~chromosome	13	2.10356	0.00969548	MCM7, H3F3B, H3F3A, DDX21, MKI67, SAMHD1, SMC4, FH1, NCL, MCM3, MCM4, MCM6, MCM2	596	276	29926	2.36503	0.998621	0.0449244	0.0343578
INTERPRO	IPR012340:NA-bd_OB-fold	9	1.45631	0.00979246	RPS28, PSMC6, MCM7, PSMC2, RPA1, MCM3, MCM4, MCM6, MCM2	600	110	22253	3.0345	1	0.127608	0.121102
GOTERM_CC_DIRECT	GO:0071944~cell periphery	8	1.2945	0.00982123	MPP1, TRAP1, PTPRC, TUBB3, NME2, FYN, CD36, PLEC	596	119	29926	3.37556	0.998734	0.0449244	0.0343578
GOTERM_CC_DIRECT	GO:0005765~lysosomal membrane	14	2.26537	0.00993605	CD63, HSPA8, RAB7, ANXA2, SORT1, H2-Q6, H2-Q7, AP1B1, M6PR, IRGM1, SLC3A2, ANXA6, UBA1, H2-D1	596	311	29926	2.26032	0.99883	0.0449244	0.0343578
INTERPRO	IPR019956:Ubiquitin_dom	4	0.647249	0.00995888	UBB, UBC, RPS27A, UBA52	600	17	22253	8.72667	1	0.127608	0.121102
INTERPRO	IPR011161:MHC_I-like_Ag-recog	6	0.970874	0.00999122	H2-Q8, H2-Q9, H2-Q6, H2-Q7, H2-Q4, H2-D1	600	49	22253	4.54143	1	0.127608	0.121102
GOTERM_BP_DIRECT	GO:0000381~regulation of alternative mRNA splicing, via spliceosome	6	0.970874	0.0100199	DDX17, HNRNPL, PTBP1, DDX5, EIF4A3, SRSF2	592	66	29775	4.57233	1	0.12513	0.117614
INTERPRO	IPR014837:EF-hand_Ca_insen	3	0.485437	0.0100975	ACTN2, ACTN1, ACTN4	600	6	22253	18.5442	1	0.127608	0.121102
INTERPRO	IPR019479:Peroxiredoxin_C	3	0.485437	0.0100975	PRDX3, PRDX4, PRDX1	600	6	22253	18.5442	1	0.127608	0.121102
INTERPRO	IPR005788:PDI_thioredoxin-like_dom	3	0.485437	0.0100975	PDIA3, P4HB, PDIA6	600	6	22253	18.5442	1	0.127608	0.121102
INTERPRO	IPR024084:IsoPropMal-DH-like_dom	3	0.485437	0.0100975	IDH1, IDH2, IDH3A	600	6	22253	18.5442	1	0.127608	0.121102
INTERPRO	IPR000866:AhpC/TSA	3	0.485437	0.0100975	PRDX3, PRDX4, PRDX1	600	6	22253	18.5442	1	0.127608	0.121102
BIOCARTA	m_rabPathway:Rab GTPases Mark Targets In The Endocytotic Machinery	5	0.809061	0.010112	RAB2A, ACTA1, RAB7, RAB6A, RAB11A	100	12	1286	5.35833	0.727719	0.321055	0.321055
GOTERM_BP_DIRECT	GO:0045110~intermediate filament bundle assembly	3	0.485437	0.0101732	NEFL, NEFM, NEFH	592	8	29775	18.8609	1	0.12513	0.117614
GOTERM_BP_DIRECT	GO:1905821~positive regulation of chromosome condensation	3	0.485437	0.0101732	NCAPG, NCAPD2, SMC4	592	8	29775	18.8609	1	0.12513	0.117614
GOTERM_BP_DIRECT	GO:0051650~establishment of vesicle localization	3	0.485437	0.0101732	RAB7, TCIRG1, RAB11A	592	8	29775	18.8609	1	0.12513	0.117614
GOTERM_BP_DIRECT	GO:1901687~glutathione derivative biosynthetic process	3	0.485437	0.0101732	GSTM1, GSTP2, GSTP1	592	8	29775	18.8609	1	0.12513	0.117614
GOTERM_BP_DIRECT	GO:0000054~ribosomal subunit export from nucleus	3	0.485437	0.0101732	XPO1, 1700009N14RIK, RAN	592	8	29775	18.8609	1	0.12513	0.117614
SMART	SM00178:SAR	5	0.809061	0.0101954	ARF3, ARF4, ARF1, ARF2, ARF5	327	29	10944	5.77033	0.884937	0.0896349	0.0790147
SMART	SM00150:SPEC	5	0.809061	0.0101954	SPTBN4, ACTN2, ACTN1, ACTN4, PLEC	327	29	10944	5.77033	0.884937	0.0896349	0.0790147
GOTERM_CC_DIRECT	GO:0110016~B-WICH complex	3	0.485437	0.0102063	MYBBP1A, DDX21, SF3B1	596	8	29926	18.8293	0.999027	0.0449244	0.0343578
GOTERM_CC_DIRECT	GO:0045254~pyruvate dehydrogenase complex	3	0.485437	0.0102063	PDHA1, DLAT, DLD	596	8	29926	18.8293	0.999027	0.0449244	0.0343578
GOTERM_CC_DIRECT	GO:0005726~perichromatin fibrils	3	0.485437	0.0102063	DHX9, SRSF2, TARDBP	596	8	29926	18.8293	0.999027	0.0449244	0.0343578
GOTERM_CC_DIRECT	GO:0019773~proteasome core complex, alpha-subunit complex	3	0.485437	0.0102063	PSMA6, PSMA7, PSMA8	596	8	29926	18.8293	0.999027	0.0449244	0.0343578
GOTERM_CC_DIRECT	GO:0000796~condensin complex	3	0.485437	0.0102063	NCAPG, NCAPD2, SMC4	596	8	29926	18.8293	0.999027	0.0449244	0.0343578
GOTERM_BP_DIRECT	GO:0007041~lysosomal transport	4	0.647249	0.0102536	NEDD4, PSAP, M6PR, HSPA1A	592	23	29775	8.74706	1	0.12513	0.117614
GOTERM_BP_DIRECT	GO:0006541~glutamine metabolic process	4	0.647249	0.0102536	GLUD1, CAD, ASNS, PHGDH	592	23	29775	8.74706	1	0.12513	0.117614
GOTERM_BP_DIRECT	GO:1900026~positive regulation of substrate adhesion-dependent cell spreading	5	0.809061	0.010283	C1QBP, FLNA, ILK, P4HB, CALR	592	43	29775	5.84833	1	0.12513	0.117614
GOTERM_BP_DIRECT	GO:0009408~response to heat	5	0.809061	0.010283	HSP90AA1, CKM, HSPA2, HSPA1B, HSPA1A	592	43	29775	5.84833	1	0.12513	0.117614
GOTERM_CC_DIRECT	GO:0016234~inclusion body	4	0.647249	0.0103007	PSMC6, KEAP1, HSPA1B, HSPA1A	596	23	29926	8.73242	0.999088	0.0449244	0.0343578
GOTERM_CC_DIRECT	GO:0005797~Golgi medial cisterna	4	0.647249	0.0103007	H2-Q6, H2-Q7, H2-Q4, H2-D1	596	23	29926	8.73242	0.999088	0.0449244	0.0343578
GOTERM_CC_DIRECT	GO:0043186~P granule	4	0.647249	0.0103007	DDX3Y, DDX3X, DDX4, D1PAS1	596	23	29926	8.73242	0.999088	0.0449244	0.0343578
UP_SEQ_FEATURE	REGION:Alpha-1	4	0.647249	0.0103645	H2-Q8, H2-Q9, H2-Q7, H2-D1	572	18	22194	8.62238	1	0.136271	0.128242
UP_SEQ_FEATURE	REGION:G1	4	0.647249	0.0103645	EEF1A1, EEF1A2, GTPBP1, TUFM	572	18	22194	8.62238	1	0.136271	0.128242
UP_SEQ_FEATURE	REGION:G2	4	0.647249	0.0103645	EEF1A1, EEF1A2, GTPBP1, TUFM	572	18	22194	8.62238	1	0.136271	0.128242
UP_SEQ_FEATURE	REGION:Alpha-2	4	0.647249	0.0103645	H2-Q8, H2-Q9, H2-Q7, H2-D1	572	18	22194	8.62238	1	0.136271	0.128242
UP_SEQ_FEATURE	REGION:G4	4	0.647249	0.0103645	EEF1A1, EEF1A2, GTPBP1, TUFM	572	18	22194	8.62238	1	0.136271	0.128242
UP_SEQ_FEATURE	REPEAT:HEAT 12	4	0.647249	0.0103645	CAND1, PPP2R1A, KPNB1, IPO5	572	18	22194	8.62238	1	0.136271	0.128242
UP_SEQ_FEATURE	REGION:G5	4	0.647249	0.0103645	EEF1A1, EEF1A2, GTPBP1, TUFM	572	18	22194	8.62238	1	0.136271	0.128242
UP_SEQ_FEATURE	REPEAT:Spectrin 3	4	0.647249	0.0103645	ACTN2, ACTN1, ACTN4, PLEC	572	18	22194	8.62238	1	0.136271	0.128242
GOTERM_BP_DIRECT	GO:0006915~apoptotic process	21	3.39806	0.0106148	CYFIP2, RBM14, AHCYL1, GPX1, API5, TCIRG1, LSP1, MMP9, PML, LGALS1, C1QBP, BTK, PDCD4, RPS3, VDAC1, CD47, BAK1, S100A9, PPIA, MCM2, GM9234	592	570	29775	1.853	1	0.128651	0.120924
GOTERM_MF_DIRECT	GO:0003988~acetyl-CoA C-acyltransferase activity	3	0.485437	0.0106585	HADHB, HADHA, SCP2	593	8	29110	18.4085	0.999979	0.0795047	0.0690041
KEGG_PATHWAY	mmu00980:Metabolism of xenobiotics by cytochrome P450	10	1.61812	0.0108073	GSTM4, GSTM2, GSTM1, GSTO2, GSTP2, GSTO1, GSTP1, ALDH3B1, GSTM7, GSTM5	475	76	9789	2.71163	0.96202	0.0500461	0.0389063
GOTERM_BP_DIRECT	GO:0008104~protein localization	11	1.77994	0.0108455	CD63, SPTBN4, NPM1, YWHAQ, LMNA, SFN, YWHAZ, YWHAG, RAN, YWHAH, PLEC	592	214	29775	2.58529	1	0.130924	0.12306
GOTERM_MF_DIRECT	GO:0004550~nucleoside diphosphate kinase activity	4	0.647249	0.0109487	AK1, NME2, AK3, CMPK2	593	23	29110	8.53728	0.999985	0.080477	0.069848
GOTERM_MF_DIRECT	GO:0046977~TAP binding	4	0.647249	0.0109487	H2-Q6, H2-Q7, H2-Q4, H2-D1	593	23	29110	8.53728	0.999985	0.080477	0.069848
GOTERM_MF_DIRECT	GO:0050661~NADP binding	5	0.809061	0.0111637	IDH1, CAT, G6PDX, PGD, G6PD2	593	43	29110	5.70807	0.999988	0.0814625	0.0707033
GOTERM_CC_DIRECT	GO:0008021~synaptic vesicle	10	1.61812	0.0113028	HSPA8, TMED9, ANXA5, AP1B1, VDAC3, VDAC2, AP2A1, VDAC1, SEC22B, RAB5A	596	183	29926	2.74379	0.99954	0.0489789	0.0374587
GOTERM_BP_DIRECT	GO:0032981~mitochondrial respiratory chain complex I assembly	6	0.970874	0.0113186	NDUFA9, NDUFS7, NDUFB4, NDUFA10, NDUFB3, NDUFS3	592	68	29775	4.43785	1	0.136093	0.127919
UP_KW_MOLECULAR_FUNCTION	KW-0396~Initiation factor	7	1.13269	0.0114927	EIF4A2, EIF4A1, EIF5, EIF3E, EIF3F, EIF3A, EIF4G1	433	54	12247	3.66645	0.594088	0.0501172	0.0404793
KEGG_PATHWAY	mmu04714:Thermogenesis	21	3.39806	0.0114935	NDUFA9, UQCRB, ACSL1, NDUFB4, NDUFA10, NDUFB3, SDHC, UQCR10, SDHA, COX6C, SDHB, ACTB, ACTG1, NDUFS7, RPS6KA2, UQCRC1, NDUFS3, UQCRFS1, CYC1, UQCRC2, NDUFV1	475	238	9789	1.81839	0.96918	0.0519638	0.0403971
UP_KW_BIOLOGICAL_PROCESS	KW-0276~Fatty acid metabolism	12	1.94175	0.011506	C3, HADHB, HADHA, ACADL, ACSL1, FASN, TECR, ECH1, HSD17B4, ACADM, ACADS, HSD17B10	355	158	11212	2.39872	0.720008	0.0666135	0.054502
GOTERM_BP_DIRECT	GO:0007097~nuclear migration	4	0.647249	0.0115483	DYNC1H1, LMNA, MYH10, LMNB1	592	24	29775	8.3826	1	0.138306	0.129998
UP_KW_MOLECULAR_FUNCTION	KW-0626~Porin	3	0.485437	0.0115655	VDAC3, VDAC2, VDAC1	433	5	12247	16.9704	0.596414	0.0501172	0.0404793
INTERPRO	IPR017937:Thioredoxin_CS	4	0.647249	0.0117152	TXN1, PDIA3, P4HB, PDIA6	600	18	22253	8.24185	1	0.147065	0.139567
KEGG_PATHWAY	mmu00785:Lipoic acid metabolism	5	0.809061	0.0117771	PDHA1, OGDH, DLST, DLAT, DLD	475	19	9789	5.42327	0.971729	0.0519638	0.0403971
KEGG_PATHWAY	mmu00260:Glycine, serine and threonine metabolism	7	1.13269	0.01181	BHMT, GATM, ALAS2, SHMT2, PSAT1, PHGDH, DLD	475	40	9789	3.60647	0.972012	0.0519638	0.0403971
UP_SEQ_FEATURE	REGION:G3	4	0.647249	0.0120762	EEF1A1, EEF1A2, GTPBP1, TUFM	572	19	22194	8.16857	1	0.156571	0.147346
UP_SEQ_FEATURE	DOMAIN:tr-type G	4	0.647249	0.0120762	EEF1A1, EEF1A2, GTPBP1, TUFM	572	19	22194	8.16857	1	0.156571	0.147346
KEGG_PATHWAY	mmu00071:Fatty acid degradation	8	1.2945	0.0120846	HADHB, HADHA, ACADL, ALDH2, ACSL1, ACADM, ACADS, ALDH9A1	475	52	9789	3.17053	0.974258	0.0519638	0.0403971
KEGG_PATHWAY	mmu00520:Amino sugar and nucleotide sugar metabolism	8	1.2945	0.0120846	GMPPB, GPI1, HK3, UGDH, CYB5R3, UAP1L1, UAP1, GALK1	475	52	9789	3.17053	0.974258	0.0519638	0.0403971
GOTERM_MF_DIRECT	GO:0046703~natural killer cell lectin-like receptor binding	5	0.809061	0.012087	H2-Q6, H2-Q7, H2-Q4, PTPN6, H2-D1	593	44	29110	5.57834	0.999995	0.0869403	0.0754576
GOTERM_MF_DIRECT	GO:0061749~forked DNA-dependent helicase activity	5	0.809061	0.012087	MCM7, MCM3, MCM4, MCM6, MCM2	593	44	29110	5.57834	0.999995	0.0869403	0.0754576
SMART	SM01329:Iso_dh	3	0.485437	0.0122567	IDH1, IDH2, IDH3A	327	6	10944	16.7339	0.925885	0.0994677	0.0876824
SMART	SM01184:efhand_Ca_insen	3	0.485437	0.0122567	ACTN2, ACTN1, ACTN4	327	6	10944	16.7339	0.925885	0.0994677	0.0876824
GOTERM_BP_DIRECT	GO:0007584~response to nutrient	6	0.970874	0.0127275	GATM, PKLR, ACSL1, CYBB, GCLM, PLEC	592	70	29775	4.31105	1	0.147313	0.138464
UP_SEQ_FEATURE	DOMAIN:W2	3	0.485437	0.0127351	EIF5, BZW1, EIF4G1	572	7	22194	16.6289	1	0.163975	0.154314
GOTERM_CC_DIRECT	GO:0000775~chromosome, centromeric region	6	0.970874	0.0128134	TOP2A, H3F3B, PPP2R1A, H3F3A, MKI67, SMC4	596	70	29926	4.30384	0.999836	0.0547169	0.0418471
GOTERM_MF_DIRECT	GO:0003713~transcription coactivator activity	12	1.94175	0.0128528	DDX17, NPM1, PKM, TRIM28, CTBP1, DHX9, NME2, ACTN4, PML, MTDH, UBE2L3, HCFC1	593	247	29110	2.38491	0.999998	0.0917924	0.0796689
UP_KW_BIOLOGICAL_PROCESS	KW-0313~Glucose metabolism	4	0.647249	0.0128728	PDHA1, G6PDX, DLAT, G6PD2	355	16	11212	7.89577	0.75954	0.0708005	0.0579277
GOTERM_BP_DIRECT	GO:0032873~negative regulation of stress-activated MAPK cascade	3	0.485437	0.012909	GSTP2, GSTP1, PPIA	592	9	29775	16.7652	1	0.147313	0.138464
GOTERM_BP_DIRECT	GO:1902523~positive regulation of protein K63-linked ubiquitination	3	0.485437	0.012909	DDX3X, UBE2N, D1PAS1	592	9	29775	16.7652	1	0.147313	0.138464
GOTERM_BP_DIRECT	GO:0006785~heme B biosynthetic process	3	0.485437	0.012909	UROD, CPOX, PPOX	592	9	29775	16.7652	1	0.147313	0.138464
GOTERM_BP_DIRECT	GO:0086036~regulation of cardiac muscle cell membrane potential	3	0.485437	0.012909	EHD3, ATP2A2, ATP1A3	592	9	29775	16.7652	1	0.147313	0.138464
GOTERM_BP_DIRECT	GO:0006108~malate metabolic process	3	0.485437	0.012909	MDH2, ME2, FH1	592	9	29775	16.7652	1	0.147313	0.138464
GOTERM_BP_DIRECT	GO:0045730~respiratory burst	3	0.485437	0.012909	NCF2, NCF4, CYBB	592	9	29775	16.7652	1	0.147313	0.138464
GOTERM_BP_DIRECT	GO:0030836~positive regulation of actin filament depolymerization	3	0.485437	0.012909	WDR1, CFL1, DSTN	592	9	29775	16.7652	1	0.147313	0.138464
GOTERM_BP_DIRECT	GO:0044788~modulation by host of viral process	3	0.485437	0.012909	HSPA8, FASN, RAB5A	592	9	29775	16.7652	1	0.147313	0.138464
GOTERM_BP_DIRECT	GO:0006622~protein targeting to lysosome	4	0.647249	0.0129328	RAB7, SORT1, NEDD4, M6PR	592	25	29775	8.0473	1	0.147313	0.138464
GOTERM_BP_DIRECT	GO:0045862~positive regulation of proteolysis	4	0.647249	0.0129328	CYFIP2, HSPA8, CFL1, BAK1	592	25	29775	8.0473	1	0.147313	0.138464
GOTERM_BP_DIRECT	GO:0010288~response to lead ion	4	0.647249	0.0129328	SERPINA1A, SERPINA1B, SERPINA1C, CAT	592	25	29775	8.0473	1	0.147313	0.138464
GOTERM_CC_DIRECT	GO:0097524~sperm plasma membrane	3	0.485437	0.0129507	HSP90AA1, HSPD1, HSP90B1	596	9	29926	16.7371	0.999851	0.0547169	0.0418471
GOTERM_CC_DIRECT	GO:0008541~proteasome regulatory particle, lid subcomplex	3	0.485437	0.0129507	PSMD12, PSMD11, PSMD3	596	9	29926	16.7371	0.999851	0.0547169	0.0418471
GOTERM_CC_DIRECT	GO:0098837~postsynaptic recycling endosome	3	0.485437	0.0129507	AP3M1, VPS26B, RAB11A	596	9	29926	16.7371	0.999851	0.0547169	0.0418471
GOTERM_BP_DIRECT	GO:0048147~negative regulation of fibroblast proliferation	5	0.809061	0.012981	GSTP2, GSTP1, FTH1, SOD2, MMP9	592	46	29775	5.46691	1	0.147313	0.138464
GOTERM_BP_DIRECT	GO:0007163~establishment or maintenance of cell polarity	5	0.809061	0.012981	ACTR3, ACTR2, PARVB, ACTB, ACTG1	592	46	29775	5.46691	1	0.147313	0.138464
GOTERM_MF_DIRECT	GO:0009378~four-way junction helicase activity	5	0.809061	0.0130579	MCM7, MCM3, MCM4, MCM6, MCM2	593	45	29110	5.45438	0.999998	0.0919532	0.0798084
GOTERM_MF_DIRECT	GO:0004715~non-membrane spanning protein tyrosine kinase activity	5	0.809061	0.0130579	LYN, HCK, YES1, BTK, FYN	593	45	29110	5.45438	0.999998	0.0919532	0.0798084
GOTERM_MF_DIRECT	GO:0061676~importin-alpha family protein binding	3	0.485437	0.0135205	DHX9, KPNB1, RAN	593	9	29110	16.3631	0.999999	0.0932546	0.080938
GOTERM_MF_DIRECT	GO:1905394~retromer complex binding	3	0.485437	0.0135205	RAB7, SORT1, M6PR	593	9	29110	16.3631	0.999999	0.0932546	0.080938
GOTERM_MF_DIRECT	GO:0035368~selenocysteine insertion sequence binding	3	0.485437	0.0135205	NCL, EIF4A3, GM5576	593	9	29110	16.3631	0.999999	0.0932546	0.080938
UP_SEQ_FEATURE	ACT_SITE:Glycyl thioester intermediate	7	1.13269	0.0135254	GM10145, NEDD4, UBE2N, UBA2, UBA1, UBE2K, UBE2L3	572	76	22194	3.57375	1	0.172958	0.162768
GOTERM_BP_DIRECT	GO:0010976~positive regulation of neuron projection development	10	1.61812	0.0136035	LYN, EHD1, PTBP1, RAP1A, HNRNPK, HSPA5, NME2, FYN, AP2A1, S100A9	592	189	29775	2.66114	1	0.1538	0.144562
UP_KW_BIOLOGICAL_PROCESS	KW-0376~Hydrogen peroxide	3	0.485437	0.0137068	CAT, EPX, MPO	355	6	11212	15.7915	0.780889	0.0717975	0.0587434
GOTERM_CC_DIRECT	GO:0031901~early endosome membrane	10	1.61812	0.013718	EHD1, RAB5B, ANXA1, SNX2, EHD4, H2-Q6, H2-Q7, H2-D1, PML, ZMPSTE24	596	189	29926	2.65669	0.999912	0.0575984	0.0440509
GOTERM_MF_DIRECT	GO:0008139~nuclear localization sequence binding	4	0.647249	0.0137998	RANBP2, LBR, KPNB1, IPO5	593	25	29110	7.8543	0.999999	0.0945333	0.0820478
INTERPRO	IPR003307:W2_domain	3	0.485437	0.0138859	EIF5, BZW1, EIF4G1	600	7	22253	15.895	1	0.169787	0.161131
INTERPRO	IPR007863:Peptidase_M16_C	3	0.485437	0.0138859	PITRM1, UQCRC1, UQCRC2	600	7	22253	15.895	1	0.169787	0.161131
INTERPRO	IPR011249:Metalloenz_LuxS/M16	3	0.485437	0.0138859	PITRM1, UQCRC1, UQCRC2	600	7	22253	15.895	1	0.169787	0.161131
INTERPRO	IPR011765:Pept_M16_N	3	0.485437	0.0138859	PITRM1, UQCRC1, UQCRC2	600	7	22253	15.895	1	0.169787	0.161131
KEGG_PATHWAY	mmu00920:Sulfur metabolism	4	0.647249	0.0139113	SELENBP1, MPST, SELENBP2, ETHE1	475	11	9789	7.49397	0.985253	0.0589761	0.0458485
UP_SEQ_FEATURE	REPEAT:20	4	0.647249	0.0139403	RANBP2, HNRNPM, NEFH, EIF3A	572	20	22194	7.76014	1	0.177051	0.166619
GOTERM_CC_DIRECT	GO:0005615~extracellular space	55	8.89968	0.0139642	ITGAM, EPX, MPO, GPI1, SERPINA1A, NPEPPS, LGALS3, SERPINA1B, SERPINA1C, LGALS1, ARHGDIA, C1QBP, RNPEP, QSOX1, PDIA3, ANXA1, ANXA2, ANXA5, FGG, IL16, F2, PDIA6, MMP9, F5, NGP, CAT, PLBD1, ALDOA, PPIA, S100A9, H2-D1, LTF, CD63, COPA, H2-Q8, H2-Q9, H2-Q6, H2-Q7, H2-Q4, HSPD1, C3, SERPINB1A, PRDX4, LMAN2, MUG2, PSAP, PGK1, SERPINH1, S100A11, CKM, FN1, PPBP, LCN2, CALR, HSPA1A	596	1999	29926	1.3815	0.999926	0.0582705	0.0445649
GOTERM_BP_DIRECT	GO:0042542~response to hydrogen peroxide	5	0.809061	0.0139712	PRDX3, GPX1, CAT, BAK1, SOD2	592	47	29775	5.3506	1	0.156788	0.14737
GOTERM_BP_DIRECT	GO:2001237~negative regulation of extrinsic apoptotic signaling pathway	5	0.809061	0.0139712	LGALS3, GSTP2, GSTP1, LMNA, GCLM	592	47	29775	5.3506	1	0.156788	0.14737
GOTERM_BP_DIRECT	GO:0031175~neuron projection development	10	1.61812	0.0140379	CYFIP2, LYN, EHD1, NEDD4, FYN, PHGDH, VIM, MYH10, CD44, RAB11A	592	190	29775	2.64714	1	0.156955	0.147528
GOTERM_BP_DIRECT	GO:0035458~cellular response to interferon-beta	6	0.970874	0.0142504	IRGM1, IFI47, CALM3, CALM1, CALM2, UBE2K	592	72	29775	4.1913	1	0.158746	0.14921
GOTERM_BP_DIRECT	GO:0006891~intra-Golgi vesicle-mediated transport	4	0.647249	0.0144079	COPA, COPB1, COPG2, RAB6A	592	26	29775	7.73779	1	0.159912	0.150307
KEGG_PATHWAY	mmu05169:Epstein-Barr virus infection	20	3.23625	0.0147062	LYN, PDIA3, PSMD12, PSMD11, HDAC1, H2-Q9, H2-Q6, H2-Q7, H2-Q4, PSMC6, NEDD4, PSMD3, PSMC2, BTK, PSMD1, VIM, BAK1, CALR, H2-D1, CD44	475	228	9789	1.80776	0.988431	0.0614803	0.0477953
BIOCARTA	m_mta3Pathway:Downregulated of MTA-3 in ER-negative Breast Tumors	6	0.970874	0.0149331	TUBA1C, TUBA1B, TUBA1A, ALDOA, TUBA4A, TUBA8	100	20	1286	3.858	0.854249	0.379301	0.379301
GOTERM_CC_DIRECT	GO:0016459~myosin complex	5	0.809061	0.0150928	MYL6, MYH9, MYH11, MYH10, MYO1F	596	48	29926	5.23036	0.999966	0.0625936	0.0478711
GOTERM_MF_DIRECT	GO:0140693~molecular condensate scaffold activity	5	0.809061	0.0151453	LGALS3, DDX4, HNRNPA2B1, MKI67, TARDBP	593	47	29110	5.22227	1	0.102358	0.0888389
GOTERM_MF_DIRECT	GO:0005547~phosphatidylinositol-3,4,5-trisphosphate binding	5	0.809061	0.0151453	NPM1, BTK, IRGM1, IQGAP1, IQGAP2	593	47	29110	5.22227	1	0.102358	0.0888389
COG_ONTOLOGY	Posttranslational modification, protein turnover, chaperones	10	1.61812	0.0152059	AFG3L2, ALAS2, PSMC6, PSMD11, GSTO2, GSTO1, ABCB7, PSMC2, PSMD1, GSTM5	65	130	2099	2.48402	0.275141	0.289089	0.289089
UP_KW_BIOLOGICAL_PROCESS	KW-0350~Heme biosynthesis	4	0.647249	0.0152717	ALAS2, UROD, CPOX, PPOX	355	17	11212	7.43132	0.816006	0.0763587	0.0624753
GOTERM_BP_DIRECT	GO:0120162~positive regulation of cold-induced thermogenesis	7	1.13269	0.0154807	DYNC1H1, GATM, ACADL, ACSL1, LCN2, CD36, FH1	592	101	29775	3.48583	1	0.171192	0.160909
INTERPRO	IPR000795:T_Tr_GTP-bd_dom	4	0.647249	0.0157296	EEF1A1, EEF1A2, GTPBP1, TUFM	600	20	22253	7.41767	1	0.191089	0.181347
GOTERM_BP_DIRECT	GO:0006084~acetyl-CoA metabolic process	3	0.485437	0.0159259	CS, FASN, CSL	592	10	29775	15.0887	1	0.172959	0.16257
GOTERM_BP_DIRECT	GO:1905820~positive regulation of chromosome separation	3	0.485437	0.0159259	NCAPG, NCAPD2, SMC4	592	10	29775	15.0887	1	0.172959	0.16257
GOTERM_BP_DIRECT	GO:0010501~RNA secondary structure unwinding	3	0.485437	0.0159259	DDX3X, DHX9, D1PAS1	592	10	29775	15.0887	1	0.172959	0.16257
GOTERM_BP_DIRECT	GO:0048034~heme O biosynthetic process	3	0.485437	0.0159259	UROD, CPOX, PPOX	592	10	29775	15.0887	1	0.172959	0.16257
GOTERM_BP_DIRECT	GO:0009083~branched-chain amino acid catabolic process	3	0.485437	0.0159259	IVD, DLD, BCAT2	592	10	29775	15.0887	1	0.172959	0.16257
UP_SEQ_FEATURE	REPEAT:Spectrin 1	4	0.647249	0.0159584	ACTN2, ACTN1, ACTN4, PLEC	572	21	22194	7.39061	1	0.197314	0.185688
UP_SEQ_FEATURE	REPEAT:18	4	0.647249	0.0159584	RANBP2, HNRNPM, NEFH, EIF3A	572	21	22194	7.39061	1	0.197314	0.185688
UP_SEQ_FEATURE	REPEAT:19	4	0.647249	0.0159584	RANBP2, HNRNPM, NEFH, EIF3A	572	21	22194	7.39061	1	0.197314	0.185688
UP_SEQ_FEATURE	REPEAT:Spectrin 2	4	0.647249	0.0159584	ACTN2, ACTN1, ACTN4, PLEC	572	21	22194	7.39061	1	0.197314	0.185688
GOTERM_CC_DIRECT	GO:0120025~plasma membrane bounded cell projection	3	0.485437	0.015977	ATP2A2, IQGAP1, IQGAP2	596	10	29926	15.0634	0.999981	0.0645672	0.0493806
GOTERM_CC_DIRECT	GO:0016281~eukaryotic translation initiation factor 4F complex	3	0.485437	0.015977	EIF4A2, EIF4A1, EIF4G1	596	10	29926	15.0634	0.999981	0.0645672	0.0493806
GOTERM_CC_DIRECT	GO:0045252~oxoglutarate dehydrogenase complex	3	0.485437	0.015977	OGDH, DLST, DLD	596	10	29926	15.0634	0.999981	0.0645672	0.0493806
GOTERM_CC_DIRECT	GO:0005838~proteasome regulatory particle	3	0.485437	0.015977	PSMD12, PSMD11, PSMD3	596	10	29926	15.0634	0.999981	0.0645672	0.0493806
INTERPRO	IPR050208:MHC_class-I_related	6	0.970874	0.0159948	H2-Q8, H2-Q9, H2-Q6, H2-Q7, H2-Q4, H2-D1	600	55	22253	4.046	1	0.193065	0.183222
GOTERM_CC_DIRECT	GO:0016528~sarcoplasm	4	0.647249	0.0160463	FLNC, ELAVL1, MYH10, PLEC	596	27	29926	7.43873	0.999982	0.0645672	0.0493806
GOTERM_BP_DIRECT	GO:0030308~negative regulation of cell growth	8	1.2945	0.0164884	DDX3X, NDUFS3, RBBP7, ENO1, D1PAS1, PML, HSPA1B, HSPA1A	592	132	29775	3.04822	1	0.178428	0.16771
GOTERM_MF_DIRECT	GO:0008190~eukaryotic initiation factor 4E binding	3	0.485437	0.016675	DDX3X, D1PAS1, EIF4G1	593	10	29110	14.7268	1	0.111945	0.0971597
UP_SEQ_FEATURE	DOMAIN:Proteasome alpha-type subunits	3	0.485437	0.016693	PSMA6, PSMA7, PSMA8	572	8	22194	14.5503	1	0.205039	0.192958
GOTERM_BP_DIRECT	GO:0032024~positive regulation of insulin secretion	6	0.970874	0.0167567	GLUD1, PTBP1, ANXA7, F2, TARDBP, PCK2	592	75	29775	4.02365	1	0.180686	0.169833
SMART	SM00515:eIF5C	3	0.485437	0.016824	EIF5, BZW1, EIF4G1	327	7	10944	14.3434	0.972126	0.131476	0.115898
GOTERM_BP_DIRECT	GO:0016525~negative regulation of angiogenesis	7	1.13269	0.0169038	NGP, PGK1, PTPN6, FYN, CD36, THBS2, PML	592	103	29775	3.41815	1	0.181626	0.170716
INTERPRO	IPR001452:SH3_domain	13	2.10356	0.0169707	LYN, MPP1, YES1, NCF2, NCF4, HCK, PACSIN2, BTK, FYN, OSTF1, DOCK2, MYO1F, PLEC	600	221	22253	2.18167	1	0.20354	0.193163
GOTERM_MF_DIRECT	GO:0043236~laminin binding	4	0.647249	0.0170334	LGALS3, LGALS1, NCL, RPSA	593	27	29110	7.2725	1	0.112846	0.0979418
GOTERM_MF_DIRECT	GO:0031369~translation initiation factor binding	4	0.647249	0.0170334	DDX3X, RPS3A1, EIF3F, D1PAS1	593	27	29110	7.2725	1	0.112846	0.0979418
UP_KW_LIGAND	KW-0663~Pyridoxal phosphate	8	1.2945	0.0170952	ALAS2, OAT, SHMT2, PSAT1, FASN, PYGM, PYGL, BCAT2	304	60	6758	2.96404	0.424074	0.0571107	0.0410483
GOTERM_BP_DIRECT	GO:0042254~ribosome biogenesis	5	0.809061	0.0172242	RPL7A, RPS28, XPO1, MYBBP1A, RPLP0	592	50	29775	5.02956	1	0.184415	0.173338
GOTERM_MF_DIRECT	GO:0051020~GTPase binding	5	0.809061	0.0174316	STOML2, HSP90AA1, FLNA, LCP1, ENO1	593	49	29110	5.00912	1	0.11473	0.0995769
PIR_SUPERFAMILY	PIRSF001400:Enolase	3	0.485437	0.017528	ENO1, ENO2, ENO3	115	4	2023	13.1935	0.826341	0.578425	0.578425
PIR_SUPERFAMILY	PIRSF002583:Hsp90	3	0.485437	0.017528	TRAP1, HSP90AA1, HSP90B1	115	4	2023	13.1935	0.826341	0.578425	0.578425
GOTERM_BP_DIRECT	GO:0032727~positive regulation of interferon-alpha production	4	0.647249	0.0176328	DDX3X, DHX9, D1PAS1, HSPD1	592	28	29775	7.18509	1	0.186318	0.175127
GOTERM_BP_DIRECT	GO:0072583~clathrin-dependent endocytosis	4	0.647249	0.0176328	CLTC, CANX, AP2A1, AP2B1	592	28	29775	7.18509	1	0.186318	0.175127
GOTERM_BP_DIRECT	GO:0043388~positive regulation of DNA binding	4	0.647249	0.0176328	TXN1, TRIM28, CALM1, MMP9	592	28	29775	7.18509	1	0.186318	0.175127
GOTERM_BP_DIRECT	GO:0006814~sodium ion transport	7	1.13269	0.017648	NEDD4, ATP1A4, ATP1A3, CPOX, ATP1A2, ATP1A1, ATP12A	592	104	29775	3.38528	1	0.186318	0.175127
UP_KW_LIGAND	KW-0521~NADP	16	2.589	0.0178471	IDH1, TECR, IDH2, CYBB, PYCR2, PGD, HSD17B11, G6PD2, GLUD1, RDH11, FASN, CAT, G6PDX, FAR1, ALDH18A1, BLVRA	304	184	6758	1.93307	0.438006	0.0571107	0.0410483
UP_KW_BIOLOGICAL_PROCESS	KW-0554~One-carbon metabolism	4	0.647249	0.0179053	AHCYL1, MAT2A, MTHFD1L, SHMT2	355	18	11212	7.01847	0.862952	0.0856339	0.0700641
GOTERM_CC_DIRECT	GO:0072686~mitotic spindle	8	1.2945	0.0179109	TUBB2B, TUBB2A, TUBB5, TUBB3, CLTC, RPS3, TUBB4B, TUBB4A	596	134	29926	2.9977	0.999995	0.0716434	0.0547924
INTERPRO	IPR016163:Ald_DH_C	4	0.647249	0.0179911	ALDH2, ALDH3B1, ALDH18A1, ALDH9A1	600	21	22253	7.06444	1	0.206304	0.195786
INTERPRO	IPR000164:Histone_H3/CENP-A	4	0.647249	0.0179911	GM6749, H3F3B, H3F3C, H3F3A	600	21	22253	7.06444	1	0.206304	0.195786
INTERPRO	IPR016161:Ald_DH/histidinol_DH	4	0.647249	0.0179911	ALDH2, ALDH3B1, ALDH18A1, ALDH9A1	600	21	22253	7.06444	1	0.206304	0.195786
INTERPRO	IPR015590:Aldehyde_DH_dom	4	0.647249	0.0179911	ALDH2, ALDH3B1, ALDH18A1, ALDH9A1	600	21	22253	7.06444	1	0.206304	0.195786
INTERPRO	IPR016162:Ald_DH_N	4	0.647249	0.0179911	ALDH2, ALDH3B1, ALDH18A1, ALDH9A1	600	21	22253	7.06444	1	0.206304	0.195786
GOTERM_MF_DIRECT	GO:0000166~nucleotide binding	7	1.13269	0.0180054	POLD1, VDAC3, VDAC2, PYGM, ETFB, PYGL, BLVRA	593	102	29110	3.36888	1	0.117737	0.102186
INTERPRO	IPR000426:Proteasome_asu_N	3	0.485437	0.0181872	PSMA6, PSMA7, PSMA8	600	8	22253	13.9081	1	0.206304	0.195786
INTERPRO	IPR046346:Aminoacid_DH-like_N_sf	3	0.485437	0.0181872	GLUD1, MTHFD1L, ME2	600	8	22253	13.9081	1	0.206304	0.195786
INTERPRO	IPR023332:Proteasome_alpha-type	3	0.485437	0.0181872	PSMA6, PSMA7, PSMA8	600	8	22253	13.9081	1	0.206304	0.195786
INTERPRO	IPR001298:Filamin/ABP280_rpt	3	0.485437	0.0181872	FLNA, FLNB, FLNC	600	8	22253	13.9081	1	0.206304	0.195786
GOTERM_BP_DIRECT	GO:0030855~epithelial cell differentiation	7	1.13269	0.0184144	CD63, LGALS3, PGK1, KRT34, ANXA7, TAGLN2, VDAC1	592	105	29775	3.35304	1	0.193734	0.182098
GOTERM_BP_DIRECT	GO:0033622~integrin activation	3	0.485437	0.0192117	FN1, TLN1, FERMT3	592	11	29775	13.717	1	0.196661	0.184848
GOTERM_BP_DIRECT	GO:0075522~IRES-dependent viral translational initiation	3	0.485437	0.0192117	PTBP1, EIF3F, EIF3A	592	11	29775	13.717	1	0.196661	0.184848
GOTERM_BP_DIRECT	GO:0046940~nucleoside monophosphate phosphorylation	3	0.485437	0.0192117	AK1, AK3, CMPK2	592	11	29775	13.717	1	0.196661	0.184848
GOTERM_BP_DIRECT	GO:0097720~calcineurin-mediated signaling	3	0.485437	0.0192117	CALM3, CALM1, CALM2	592	11	29775	13.717	1	0.196661	0.184848
GOTERM_BP_DIRECT	GO:1903265~positive regulation of tumor necrosis factor-mediated signaling pathway	3	0.485437	0.0192117	CPNE1, UBE2K, HSPA1B	592	11	29775	13.717	1	0.196661	0.184848
GOTERM_BP_DIRECT	GO:0005513~detection of calcium ion	3	0.485437	0.0192117	CALM3, CALM1, CALM2	592	11	29775	13.717	1	0.196661	0.184848
GOTERM_BP_DIRECT	GO:0051639~actin filament network formation	3	0.485437	0.0192117	ACTN1, PLS3, LCP1	592	11	29775	13.717	1	0.196661	0.184848
GOTERM_BP_DIRECT	GO:0006784~heme A biosynthetic process	3	0.485437	0.0192117	UROD, CPOX, PPOX	592	11	29775	13.717	1	0.196661	0.184848
GOTERM_CC_DIRECT	GO:0015934~large ribosomal subunit	3	0.485437	0.019273	RPL4, NPM1, RPL27	596	11	29926	13.694	0.999998	0.0761902	0.0582697
GOTERM_CC_DIRECT	GO:0032432~actin filament bundle	3	0.485437	0.019273	FLNA, PLS3, LCP1	596	11	29926	13.694	0.999998	0.0761902	0.0582697
KEGG_PATHWAY	mmu05140:Leishmaniasis	9	1.45631	0.0193072	C3, EEF1A1, ITGAM, NCF2, NCF4, EEF1A2, ITGB2, CYBB, PTPN6	475	70	9789	2.64965	0.997172	0.079609	0.0618887
GOTERM_BP_DIRECT	GO:0010971~positive regulation of G2/M transition of mitotic cell cycle	4	0.647249	0.0193834	RRM1, HSPA2, RAB11A, LMNB1	592	29	29775	6.93733	1	0.197087	0.185249
GOTERM_BP_DIRECT	GO:0034063~stress granule assembly	4	0.647249	0.0193834	DYNC1H1, EIF4A1, DDX3X, D1PAS1	592	29	29775	6.93733	1	0.197087	0.185249
GOTERM_BP_DIRECT	GO:0045739~positive regulation of DNA repair	5	0.809061	0.0196342	PNP, TRIM28, DHX9, UBE2N, RPS3	592	52	29775	4.83612	1	0.198306	0.186394
GOTERM_BP_DIRECT	GO:0006986~response to unfolded protein	5	0.809061	0.0196342	HSP90AA1, HSPH1, STT3B, HSPD1, HSPA1A	592	52	29775	4.83612	1	0.198306	0.186394
GOTERM_MF_DIRECT	GO:0016616~oxidoreductase activity, acting on the CH-OH group of donors, NAD or NADP as acceptor	5	0.809061	0.019922	LDHA, CTBP1, PHGDH, ME2, HSD17B11	593	51	29110	4.81268	1	0.127356	0.110536
GOTERM_BP_DIRECT	GO:0034976~response to endoplasmic reticulum stress	7	1.13269	0.0200147	PDIA3, HSPA5, ATP2A1, HYOU1, P4HB, TARDBP, PDIA6	592	107	29775	3.29037	1	0.201477	0.189375
GOTERM_MF_DIRECT	GO:0140031~phosphorylation-dependent protein binding	3	0.485437	0.0201089	LYN, PTPN6, YWHAG	593	11	29110	13.388	1	0.127356	0.110536
GOTERM_MF_DIRECT	GO:0003954~NADH dehydrogenase activity	3	0.485437	0.0201089	NDUFA9, NDUFS7, NDUFS3	593	11	29110	13.388	1	0.127356	0.110536
GOTERM_MF_DIRECT	GO:0005388~P-type calcium transporter activity	3	0.485437	0.0201089	ANXA5, ATP2A2, ATP2A1	593	11	29110	13.388	1	0.127356	0.110536
GOTERM_MF_DIRECT	GO:0030957~Tat protein binding	3	0.485437	0.0201089	NPM1, ACTB, ACTG1	593	11	29110	13.388	1	0.127356	0.110536
GOTERM_BP_DIRECT	GO:0030335~positive regulation of cell migration	12	1.94175	0.0201966	LYN, SUN2, HSPA5, FN1, ILK, CPNE3, ACTN4, SOD2, ALDOA, FERMT3, GNAI2, ACTG1	592	271	29775	2.22711	1	0.202634	0.190463
UP_KW_MOLECULAR_FUNCTION	KW-0518~Myosin	6	0.970874	0.0204545	MYL6, MYH9, MYH11, MYH10, MYO1F, MYL12B	433	45	12247	3.77121	0.800511	0.0839713	0.067823
UP_SEQ_FEATURE	REPEAT:16	4	0.647249	0.0204614	RANBP2, HNRNPM, NEFH, EIF3A	572	23	22194	6.74795	1	0.249683	0.234972
GOTERM_BP_DIRECT	GO:0070301~cellular response to hydrogen peroxide	6	0.970874	0.0205301	HSPA8, ANXA1, CFL1, LCN2, RPS3, FYN	592	79	29775	3.81992	1	0.204626	0.192335
GOTERM_BP_DIRECT	GO:0007519~skeletal muscle tissue development	6	0.970874	0.0205301	HSPA8, PSMA6, MYL6, LDHA, FLNB, PLEC	592	79	29775	3.81992	1	0.204626	0.192335
GOTERM_MF_DIRECT	GO:0004602~glutathione peroxidase activity	4	0.647249	0.0206539	GPX1, GSTP2, GSTP1, GSTM7	593	29	29110	6.77095	1	0.12999	0.112822
UP_SEQ_FEATURE	DOMAIN:Thioredoxin 2	3	0.485437	0.0211003	PDIA3, P4HB, PDIA6	572	9	22194	12.9336	1	0.252528	0.237649
UP_SEQ_FEATURE	DOMAIN:Thioredoxin 1	3	0.485437	0.0211003	PDIA3, P4HB, PDIA6	572	9	22194	12.9336	1	0.252528	0.237649
UP_SEQ_FEATURE	TRANSMEM:Beta stranded	3	0.485437	0.0211003	VDAC3, VDAC2, VDAC1	572	9	22194	12.9336	1	0.252528	0.237649
INTERPRO	IPR037055:MHC_I-like_Ag-recog_sf	6	0.970874	0.0211059	H2-Q8, H2-Q9, H2-Q6, H2-Q7, H2-Q4, H2-D1	600	59	22253	3.77169	1	0.237978	0.225845
GOTERM_BP_DIRECT	GO:0010592~positive regulation of lamellipodium assembly	4	0.647249	0.0212266	ACTR3, ACTR2, HSP90AA1, CFL1	592	30	29775	6.70608	1	0.210874	0.198208
GOTERM_MF_DIRECT	GO:0015485~cholesterol binding	5	0.809061	0.0212451	SCP2, ERLIN1, ANXA6, VDAC2, VDAC1	593	52	29110	4.72013	1	0.132881	0.115331
GOTERM_CC_DIRECT	GO:0031674~I band	4	0.647249	0.0213205	ALDOART2, ACTC1, ATP2A1, ALDOA	596	30	29926	6.69485	1	0.0833102	0.0637151
GOTERM_CC_DIRECT	GO:0001891~phagocytic cup	4	0.647249	0.0213205	ANXA1, IRGM1, LCP1, SNX5	596	30	29926	6.69485	1	0.0833102	0.0637151
GOTERM_BP_DIRECT	GO:0050852~T cell receptor signaling pathway	7	1.13269	0.0217071	STOML2, PTPRC, UBE2N, BTK, PTPN6, LCP2, FYN	592	109	29775	3.22999	1	0.214943	0.202032
SMART	SM00557:IG_FLMN	3	0.485437	0.0219946	FLNA, FLNB, FLNC	327	8	10944	12.5505	0.990838	0.16003	0.141069
SMART	SM00948:Proteasome_A_N	3	0.485437	0.0219946	PSMA6, PSMA7, PSMA8	327	8	10944	12.5505	0.990838	0.16003	0.141069
GOTERM_CC_DIRECT	GO:0043005~neuron projection	15	2.42718	0.0222061	MPST, CYFIP2, ARF1, TPM3, SNAP23, ACTN4, IQGAP1, RAP1A, UBB, PPP2R1A, NEFL, NEFM, VPS35, VIM, MYH10	596	384	29926	1.96138	1	0.086272	0.0659802
GOTERM_BP_DIRECT	GO:0043524~negative regulation of neuron apoptotic process	10	1.61812	0.0224565	PRDX3, GPI1, NPM1, HSPH1, SET, ILK, FYN, SOD2, GCLM, HSPD1	592	206	29775	2.44153	1	0.220982	0.207708
GOTERM_MF_DIRECT	GO:0043274~phospholipase binding	4	0.647249	0.0226099	BTK, NEFL, FYN, LMNB1	593	30	29110	6.54525	1	0.140544	0.121982
GOTERM_BP_DIRECT	GO:0031053~primary miRNA processing	3	0.485437	0.0227546	DDX5, DDX3X, HNRNPA2B1	592	12	29775	12.5739	1	0.220982	0.207708
GOTERM_BP_DIRECT	GO:0006607~NLS-bearing protein import into nucleus	3	0.485437	0.0227546	RANBP2, KPNB1, IPO5	592	12	29775	12.5739	1	0.220982	0.207708
GOTERM_BP_DIRECT	GO:0033197~response to vitamin E	3	0.485437	0.0227546	GPX1, CAT, SRSF2	592	12	29775	12.5739	1	0.220982	0.207708
GOTERM_BP_DIRECT	GO:1904044~response to aldosterone	3	0.485437	0.0227546	CYBB, ASNS, RPL27	592	12	29775	12.5739	1	0.220982	0.207708
GOTERM_BP_DIRECT	GO:0032872~regulation of stress-activated MAPK cascade	3	0.485437	0.0227546	GSTP2, GSTP1, PRDX1	592	12	29775	12.5739	1	0.220982	0.207708
GOTERM_CC_DIRECT	GO:0043020~NADPH oxidase complex	3	0.485437	0.0228266	NCF2, NCF4, CYBB	596	12	29926	12.5529	1	0.0876748	0.0670531
GOTERM_CC_DIRECT	GO:0008540~proteasome regulatory particle, base subcomplex	3	0.485437	0.0228266	PSMC6, PSMC2, PSMD1	596	12	29926	12.5529	1	0.0876748	0.0670531
UP_SEQ_FEATURE	REPEAT:17	4	0.647249	0.0229475	RANBP2, HNRNPM, NEFH, EIF3A	572	24	22194	6.46678	1	0.272885	0.256807
GOTERM_BP_DIRECT	GO:0008284~positive regulation of cell population proliferation	21	3.39806	0.0229503	LYN, NPM1, SHMT2, HDAC1, RPL23, RPA1, FN1, ILK, F2, ACTB, ACTG1, GNAI2, RPS4X, PRDX3, LGALS3, HCK, RPS15A, PTPN6, CD47, CALR, SLC25A5	592	616	29775	1.71462	1	0.222095	0.208754
INTERPRO	IPR050115:Proteasome_alpha	3	0.485437	0.0229709	PSMA6, PSMA7, PSMA8	600	9	22253	12.3628	1	0.252102	0.239249
INTERPRO	IPR008152:Clathrin_a/b/g-adaptin_app_Ig	3	0.485437	0.0229709	AP1B1, AP2A1, AP2B1	600	9	22253	12.3628	1	0.252102	0.239249
INTERPRO	IPR036723:Alpha-catenin/vinculin-like_sf	3	0.485437	0.0229709	TLN2, TLN1, VCL	600	9	22253	12.3628	1	0.252102	0.239249
INTERPRO	IPR031157:G_TR_CS	3	0.485437	0.0229709	EEF1A1, EEF1A2, TUFM	600	9	22253	12.3628	1	0.252102	0.239249
INTERPRO	IPR036890:HATPase_C_sf	4	0.647249	0.0230279	TOP2A, TRAP1, HSP90AA1, HSP90B1	600	23	22253	6.45014	1	0.252102	0.239249
GOTERM_BP_DIRECT	GO:1902042~negative regulation of extrinsic apoptotic signaling pathway via death domain receptors	4	0.647249	0.0231624	DDX3X, GPX1, FGG, D1PAS1	592	31	29775	6.48976	1	0.222095	0.208754
GOTERM_BP_DIRECT	GO:0010761~fibroblast migration	4	0.647249	0.0231624	ILK, IQGAP1, PML, PLEC	592	31	29775	6.48976	1	0.222095	0.208754
GOTERM_BP_DIRECT	GO:0050730~regulation of peptidyl-tyrosine phosphorylation	4	0.647249	0.0231624	NCL, ITGB2, LONP1, FYN	592	31	29775	6.48976	1	0.222095	0.208754
GOTERM_CC_DIRECT	GO:0072562~blood microparticle	4	0.647249	0.0232643	HSPA1L, FGG, HSPA1B, HSPA1A	596	31	29926	6.47889	1	0.0888511	0.0679527
UP_SEQ_FEATURE	ACT_SITE:Proton donor	13	2.10356	0.0233702	CTBP1, CPOX, ENO1, PGD, ENO2, UCHL3, ENO3, ZMPSTE24, GPI1, RNPEP, PHGDH, ME2, TKT	572	242	22194	2.08434	1	0.276153	0.259882
SMART	SM00428:H3	4	0.647249	0.0234036	GM6749, H3F3B, H3F3C, H3F3A	327	21	10944	6.37484	0.993241	0.164605	0.145102
GOTERM_BP_DIRECT	GO:0045184~establishment of protein localization	5	0.809061	0.0236216	YWHAQ, FLNA, SFN, YWHAZ, YWHAG	592	55	29775	4.57233	1	0.225784	0.212222
GOTERM_MF_DIRECT	GO:0016853~isomerase activity	5	0.809061	0.0240495	TPI1, ECH1, HSD17B4, ACADM, HSPD1	593	54	29110	4.54531	1	0.148576	0.128953
UP_SEQ_FEATURE	REPEAT:8	6	0.970874	0.0243521	RANBP2, LGALS3, HNRNPM, NCL, NEFH, EIF3A	572	64	22194	3.63757	1	0.285946	0.269098
UP_KW_BIOLOGICAL_PROCESS	KW-0627~Porphyrin biosynthesis	3	0.485437	0.0245384	UROD, CPOX, PPOX	355	8	11212	11.8437	0.934969	0.112468	0.092019
UP_SEQ_FEATURE	REPEAT:3	9	1.45631	0.0245658	RANBP2, LGALS3, HNRNPM, DNMT1, SFPQ, NCL, NEFH, VCL, RPL7	572	136	22194	2.56769	1	0.286652	0.269763
KEGG_PATHWAY	mmu00860:Porphyrin metabolism	7	1.13269	0.0249048	FTL1, ALAS2, UROD, FTH1, CPOX, PPOX, BLVRA	475	47	9789	3.06934	0.999495	0.101302	0.078753
GOTERM_BP_DIRECT	GO:0031623~receptor internalization	5	0.809061	0.0250517	NEDD4, CLTC, ITGB2, CD36, RAB5A	592	56	29775	4.49068	1	0.237952	0.223659
GOTERM_BP_DIRECT	GO:0006936~muscle contraction	5	0.809061	0.0250517	MYL6, ACTN2, TPM3, TPM2, TPM1	592	56	29775	4.49068	1	0.237952	0.223659
GOTERM_BP_DIRECT	GO:0071902~positive regulation of protein serine/threonine kinase activity	4	0.647249	0.0251907	DDX3X, IRGM1, D1PAS1, LTF	592	32	29775	6.28695	1	0.238525	0.224197
UP_SEQ_FEATURE	REPEAT:HEAT 17	3	0.485437	0.0259314	CAND1, KPNB1, IPO5	572	10	22194	11.6402	1	0.295207	0.277814
UP_SEQ_FEATURE	DOMAIN:ADF-H	3	0.485437	0.0259314	CFL1, COTL1, DSTN	572	10	22194	11.6402	1	0.295207	0.277814
UP_SEQ_FEATURE	REPEAT:HEAT 19	3	0.485437	0.0259314	CAND1, KPNB1, IPO5	572	10	22194	11.6402	1	0.295207	0.277814
UP_SEQ_FEATURE	REPEAT:HEAT 18	3	0.485437	0.0259314	CAND1, KPNB1, IPO5	572	10	22194	11.6402	1	0.295207	0.277814
GOTERM_CC_DIRECT	GO:0001669~acrosomal vesicle	9	1.45631	0.026493	CCT6A, PDIA3, RAB2A, NCF2, TCP1, VDAC2, CALR, DLD, TUBA8	596	178	29926	2.53878	1	0.100614	0.0769488
GOTERM_BP_DIRECT	GO:0006952~defense response	5	0.809061	0.026533	NGP, CYBB, IRGM1, IFI47, LSP1	592	57	29775	4.4119	1	0.246322	0.231526
GOTERM_BP_DIRECT	GO:0003334~keratinocyte development	3	0.485437	0.026543	FLNB, SFN, PLEC	592	13	29775	11.6067	1	0.246322	0.231526
GOTERM_BP_DIRECT	GO:1902275~regulation of chromatin organization	3	0.485437	0.026543	TLK2, TLK1, MKI67	592	13	29775	11.6067	1	0.246322	0.231526
GOTERM_BP_DIRECT	GO:0034498~early endosome to Golgi transport	3	0.485437	0.026543	EHD3, SNX2, RAB6A	592	13	29775	11.6067	1	0.246322	0.231526
GOTERM_BP_DIRECT	GO:0030042~actin filament depolymerization	3	0.485437	0.026543	WDR1, CFL1, DSTN	592	13	29775	11.6067	1	0.246322	0.231526
GOTERM_BP_DIRECT	GO:0098884~postsynaptic neurotransmitter receptor internalization	3	0.485437	0.026543	AP3M1, AP2A1, AP2B1	592	13	29775	11.6067	1	0.246322	0.231526
GOTERM_BP_DIRECT	GO:0051726~regulation of cell cycle	11	1.77994	0.0265833	HSPA8, NPM1, SFPQ, PTPRC, CTBP1, SFN, BAK1, TARDBP, ACTB, PML, ACTG1	592	247	29775	2.23989	1	0.246322	0.231526
GOTERM_BP_DIRECT	GO:0006334~nucleosome assembly	6	0.970874	0.0271638	NPM1, SET, H3F3B, H3F3C, H3F3A, MCM2	592	85	29775	3.55028	1	0.247027	0.232189
GOTERM_BP_DIRECT	GO:0018108~peptidyl-tyrosine phosphorylation	6	0.970874	0.0271638	LYN, HCK, PTPRC, BTK, PTPN6, FYN	592	85	29775	3.55028	1	0.247027	0.232189
GOTERM_BP_DIRECT	GO:0045732~positive regulation of protein catabolic process	6	0.970874	0.0271638	RAB7, VCP, HSP90AA1, NEDD4, VPS35, SEC22B	592	85	29775	3.55028	1	0.247027	0.232189
KEGG_PATHWAY	mmu04961:Endocrine and other factor-regulated calcium reabsorption	8	1.2945	0.0272308	CLTC, ATP1A4, ATP1A3, ATP1A2, AP2A1, ATP1A1, AP2B1, RAB11A	475	61	9789	2.70274	0.999754	0.109286	0.0849602
GOTERM_BP_DIRECT	GO:0030100~regulation of endocytosis	4	0.647249	0.0273115	RAB5B, EHD4, PACSIN2, CD177	592	33	29775	6.09644	1	0.247027	0.232189
GOTERM_BP_DIRECT	GO:0055013~cardiac muscle cell development	4	0.647249	0.0273115	ACTN2, MYH11, ZMPSTE24, PLEC	592	33	29775	6.09644	1	0.247027	0.232189
GOTERM_BP_DIRECT	GO:0031032~actomyosin structure organization	4	0.647249	0.0273115	ACTC1, MYH9, MYH11, MYH10	592	33	29775	6.09644	1	0.247027	0.232189
GOTERM_BP_DIRECT	GO:0043523~regulation of neuron apoptotic process	4	0.647249	0.0273115	NPM1, UBB, G6PDX, G6PD2	592	33	29775	6.09644	1	0.247027	0.232189
GOTERM_BP_DIRECT	GO:0032691~negative regulation of interleukin-1 beta production	4	0.647249	0.0273115	SERPINB1A, GSTP2, GSTP1, PML	592	33	29775	6.09644	1	0.247027	0.232189
COG_ONTOLOGY	Energy production and conversion	4	0.647249	0.0275323	PDHA1, GPD2, ETFA, CYC1	65	22	2099	5.87133	0.44361	0.289089	0.289089
SMART	SM00809:Alpha_adaptinC2	3	0.485437	0.0277288	AP1B1, AP2A1, AP2B1	327	9	10944	11.156	0.997351	0.182837	0.161174
SMART	SM00387:HATPase_c	3	0.485437	0.0277288	TRAP1, HSP90AA1, HSP90B1	327	9	10944	11.156	0.997351	0.182837	0.161174
GOTERM_MF_DIRECT	GO:0019855~calcium channel inhibitor activity	3	0.485437	0.0277649	CALM3, CALM1, CALM2	593	13	29110	11.3283	1	0.170483	0.147967
UP_SEQ_FEATURE	REPEAT:4	8	1.2945	0.0280196	RANBP2, LGALS3, HNRNPM, DNMT1, NCL, NEFH, EIF3A, RPL7	572	114	22194	2.72286	1	0.317046	0.298366
GOTERM_BP_DIRECT	GO:0008630~intrinsic apoptotic signaling pathway in response to DNA damage	5	0.809061	0.0280656	PNP, SFN, BAK1, SOD2, PML	592	58	29775	4.33583	1	0.253092	0.23789
INTERPRO	IPR002108:ADF-H	3	0.485437	0.0282082	CFL1, COTL1, DSTN	600	10	22253	11.1265	1	0.307029	0.291376
UP_KW_LIGAND	KW-0004~4Fe-4S	6	0.970874	0.0289245	NDUFS7, POLD1, ACO1, ACO2, SDHB, NDUFV1	304	39	6758	3.42004	0.609072	0.0841439	0.0604784
KEGG_PATHWAY	mmu04915:Estrogen signaling pathway	13	2.10356	0.028971	HSPA8, HSP90AA1, HSPA1L, KRT34, CALML3, MMP9, HSP90B1, GNAI2, CALM3, CALM1, CALM2, HSPA1B, HSPA1A	475	134	9789	1.99932	0.999856	0.114741	0.0892003
GOTERM_BP_DIRECT	GO:0006874~intracellular calcium ion homeostasis	7	1.13269	0.029436	STOML2, ATP2A2, ANXA7, ATP2A1, EIF3E, PYGM, TCIRG1	592	117	29775	3.00914	1	0.264662	0.248764
GOTERM_BP_DIRECT	GO:0050804~modulation of chemical synaptic transmission	8	1.2945	0.0295897	TUBB2B, HNRNPK, CFL1, PACSIN2, FYN, VPS35, PFN1, GNAI2	592	149	29775	2.70044	1	0.265013	0.249095
GOTERM_BP_DIRECT	GO:0050714~positive regulation of protein secretion	5	0.809061	0.0296499	ARF1, TMED10, FGG, PPIA, MYH10	592	59	29775	4.26234	1	0.265013	0.249095
GOTERM_CC_DIRECT	GO:0008180~COP9 signalosome	4	0.647249	0.0296523	HSPA1L, HSPA5, MYH9, HSPA1A	596	34	29926	5.90722	1	0.110776	0.0847204
GOTERM_CC_DIRECT	GO:0070971~endoplasmic reticulum exit site	4	0.647249	0.0296523	H2-Q6, H2-Q7, H2-Q4, H2-D1	596	34	29926	5.90722	1	0.110776	0.0847204
UP_KW_CELLULAR_COMPONENT	KW-0906~Nuclear pore complex	5	0.809061	0.0297233	RANBP2, NUP93, NUP133, NUP210, NUP155	548	40	18521	4.22468	0.742781	0.121595	0.0891698
GOTERM_CC_DIRECT	GO:0097225~sperm midpiece	5	0.809061	0.029809	RAP1A, ATP1A4, VDAC2, CALM1, HSPD1	596	59	29926	4.2552	1	0.110776	0.0847204
GOTERM_CC_DIRECT	GO:0005819~spindle	8	1.2945	0.0298242	RPS6KA2, CLTC, RPS3, ANXA11, ACOT13, MYH9, MAPRE1, MYH10	596	149	29926	2.69591	1	0.110776	0.0847204
INTERPRO	IPR036028:SH3-like_dom_sf	12	1.94175	0.0299462	MPP1, LYN, HCK, YES1, NCF2, NCF4, PACSIN2, BTK, FYN, OSTF1, DOCK2, MYO1F	600	213	22253	2.08948	1	0.324073	0.307551
UP_SEQ_FEATURE	DOMAIN:EF-hand 3	7	1.13269	0.0300088	MYL6, CALU, CALML3, CALM3, CALM1, CALM2, MYL12B	572	91	22194	2.98467	1	0.337509	0.317624
GOTERM_BP_DIRECT	GO:0051984~positive regulation of chromosome segregation	3	0.485437	0.0305659	NCAPG, NCAPD2, SMC4	592	14	29775	10.7776	1	0.267673	0.251595
GOTERM_BP_DIRECT	GO:0034333~adherens junction assembly	3	0.485437	0.0305659	ACTB, VCL, ACTG1	592	14	29775	10.7776	1	0.267673	0.251595
GOTERM_BP_DIRECT	GO:0050798~activated T cell proliferation	3	0.485437	0.0305659	ITGAM, ITGB2, FYN	592	14	29775	10.7776	1	0.267673	0.251595
GOTERM_BP_DIRECT	GO:0043279~response to alkaloid	3	0.485437	0.0305659	UQCRC1, DHX15, PDCD4	592	14	29775	10.7776	1	0.267673	0.251595
GOTERM_BP_DIRECT	GO:0007076~mitotic chromosome condensation	3	0.485437	0.0305659	NCAPG, NCAPD2, SMC4	592	14	29775	10.7776	1	0.267673	0.251595
GOTERM_BP_DIRECT	GO:0036444~calcium import into the mitochondrion	3	0.485437	0.0305659	HSPA9, AFG3L2, VDAC1	592	14	29775	10.7776	1	0.267673	0.251595
GOTERM_BP_DIRECT	GO:0071383~cellular response to steroid hormone stimulus	3	0.485437	0.0305659	ATP1A2, ATP1A1, UBE2L3	592	14	29775	10.7776	1	0.267673	0.251595
GOTERM_CC_DIRECT	GO:0005916~fascia adherens	3	0.485437	0.0306613	ACTN1, TLN2, VCL	596	14	29926	10.7596	1	0.112647	0.0861516
GOTERM_CC_DIRECT	GO:0005652~nuclear lamina	3	0.485437	0.0306613	LMNA, LBR, LMNB1	596	14	29926	10.7596	1	0.112647	0.0861516
UP_SEQ_FEATURE	REPEAT:2	10	1.61812	0.0311413	RANBP2, LGALS3, HNRNPM, DNMT1, SFPQ, NCL, NEFH, EIF3A, VCL, RPL7	572	169	22194	2.2959	1	0.340226	0.320181
UP_SEQ_FEATURE	REPEAT:HEAT 16	3	0.485437	0.0311616	CAND1, KPNB1, IPO5	572	11	22194	10.582	1	0.340226	0.320181
UP_SEQ_FEATURE	DOMAIN:EH	3	0.485437	0.0311616	EHD1, EHD3, EHD4	572	11	22194	10.582	1	0.340226	0.320181
UP_SEQ_FEATURE	DOMAIN:RRM 4	3	0.485437	0.0311616	HNRNPL, PTBP1, NCL	572	11	22194	10.582	1	0.340226	0.320181
UP_SEQ_FEATURE	REPEAT:Filamin	3	0.485437	0.0311616	FLNA, FLNB, FLNC	572	11	22194	10.582	1	0.340226	0.320181
GOTERM_CC_DIRECT	GO:0016529~sarcoplasmic reticulum	5	0.809061	0.0314532	ATP2A2, ATP2A1, PYGM, CALR, GSTM7	596	60	29926	4.18428	1	0.114932	0.087899
GOTERM_BP_DIRECT	GO:0045807~positive regulation of endocytosis	4	0.647249	0.0318293	CD63, ARF1, MYH9, AP2B1	592	35	29775	5.74807	1	0.277135	0.260488
GOTERM_BP_DIRECT	GO:0071385~cellular response to glucocorticoid stimulus	4	0.647249	0.0318293	ANXA1, GSTP2, GSTP1, UBE2L3	592	35	29775	5.74807	1	0.277135	0.260488
INTERPRO	IPR041569:AAA_lid_3	4	0.647249	0.0318677	AFG3L2, VCP, PSMC6, PSMC2	600	26	22253	5.7059	1	0.342897	0.325415
GOTERM_MF_DIRECT	GO:0031748~D1 dopamine receptor binding	3	0.485437	0.0319629	ATP1A3, VPS35, SNX5	593	14	29110	10.5192	1	0.195071	0.169307
KEGG_PATHWAY	mmu05133:Pertussis	9	1.45631	0.0321859	C3, ITGAM, CFL1, ITGB2, CALML3, CALM3, CALM1, CALM2, GNAI2	475	77	9789	2.40878	0.999947	0.125818	0.0978117
GOTERM_BP_DIRECT	GO:0048488~synaptic vesicle endocytosis	5	0.809061	0.0329745	CTBP1, CLTC, CANX, AP2A1, AP2B1	592	61	29775	4.12259	1	0.286283	0.269087
INTERPRO	IPR000261:EH_dom	3	0.485437	0.0338712	EHD1, EHD3, EHD4	600	11	22253	10.115	1	0.360336	0.341966
INTERPRO	IPR017868:Filamin/ABP280_repeat-like	3	0.485437	0.0338712	FLNA, FLNB, FLNC	600	11	22253	10.115	1	0.360336	0.341966
GOTERM_BP_DIRECT	GO:0031647~regulation of protein stability	7	1.13269	0.0339006	HSPA8, NPM1, LMNA, VPS35, TARDBP, YWHAZ, DDOST	592	121	29775	2.90966	1	0.293483	0.275854
SMART	SM00102:ADF	3	0.485437	0.0339887	CFL1, COTL1, DSTN	327	10	10944	10.0404	0.999322	0.217322	0.191573
GOTERM_CC_DIRECT	GO:0005764~lysosome	13	2.10356	0.034079	ATP6V1A, CD63, HSPA8, RAB7, SORT1, CLTC, IRGM1, TCIRG1, HCK, SNX2, PSAP, PLBD1, VPS35	596	331	29926	1.97205	1	0.123857	0.0947249
UP_SEQ_FEATURE	REPEAT:7	6	0.970874	0.0341643	RANBP2, LGALS3, HNRNPM, NCL, NEFH, EIF3A	572	70	22194	3.32577	1	0.370841	0.348992
GOTERM_CC_DIRECT	GO:0016235~aggresome	4	0.647249	0.034372	POLD1, PSAP, HSPA1B, HSPA1A	596	36	29926	5.57905	1	0.124254	0.0950284
GOTERM_BP_DIRECT	GO:0006002~fructose 6-phosphate metabolic process	3	0.485437	0.0348126	GPI1, HK3, TALDO1	592	15	29775	10.0591	1	0.29775	0.279865
GOTERM_BP_DIRECT	GO:0008015~blood circulation	3	0.485437	0.0348126	ATP1A3, ATP1A2, F5	592	15	29775	10.0591	1	0.29775	0.279865
GOTERM_BP_DIRECT	GO:0098885~modification of postsynaptic actin cytoskeleton	3	0.485437	0.0348126	CFL1, PFN1, MYH10	592	15	29775	10.0591	1	0.29775	0.279865
GOTERM_BP_DIRECT	GO:0042730~fibrinolysis	3	0.485437	0.0348126	ANXA2, FGG, F2	592	15	29775	10.0591	1	0.29775	0.279865
GOTERM_CC_DIRECT	GO:0044754~autolysosome	3	0.485437	0.0349204	FTL1, FTH1, IRGM1	596	15	29926	10.0423	1	0.124475	0.0951978
GOTERM_CC_DIRECT	GO:0045120~pronucleus	3	0.485437	0.0349204	HNRNPL, NCAPD2, HNRNPC	596	15	29926	10.0423	1	0.124475	0.0951978
GOTERM_MF_DIRECT	GO:0019903~protein phosphatase binding	7	1.13269	0.0349529	LGALS3, VCP, HSP90AA1, MTMR3, CFL1, IQGAP1, HSP90B1	593	119	29110	2.88761	1	0.212033	0.184029
GOTERM_BP_DIRECT	GO:0050729~positive regulation of inflammatory response	6	0.970874	0.0350234	LGALS1, DHX9, PDCD4, IL16, CD47, S100A9	592	91	29775	3.31619	1	0.29775	0.279865
GOTERM_BP_DIRECT	GO:0001934~positive regulation of protein phosphorylation	11	1.77994	0.0350457	LYN, C3, HSP90AA1, ANXA2, ERP29, IRGM1, ILK, HSPA2, F2, PPIA, MMP9	592	259	29775	2.13611	1	0.29775	0.279865
GOTERM_BP_DIRECT	GO:0032760~positive regulation of tumor necrosis factor production	7	1.13269	0.0350814	PTPRC, DHX9, NCL, BTK, CYBB, CD36, HSPD1	592	122	29775	2.88581	1	0.29775	0.279865
GOTERM_CC_DIRECT	GO:0043197~dendritic spine	10	1.61812	0.0350886	ARF4, HSPA8, HNRNPK, ACTN1, NEDD4, CFL1, CANX, PSMC2, ATP1A2, MYH10	596	223	29926	2.25163	1	0.124475	0.0951978
INTERPRO	IPR050113:Ub_conjugating_enzyme	4	0.647249	0.0351541	GM10145, UBE2N, UBE2K, UBE2L3	600	27	22253	5.49457	1	0.371883	0.352924
GOTERM_CC_DIRECT	GO:0000785~chromatin	18	2.91262	0.0351698	SET, H3F3B, HDAC1, H3F3A, ILK, ACTB, ACTG1, HNRNPL, SFPQ, HNRNPK, TRIM28, NEDD4, HNRNPA2B1, TARDBP, SF3B1, RAN, MCM2, TMPO	596	525	29926	1.72153	1	0.124475	0.0951978
GOTERM_MF_DIRECT	GO:0008233~peptidase activity	8	1.2945	0.0351881	PDIA3, PREP, H13, UCHL3, F2, MMP9, CNDP2, LTF	593	151	29110	2.60076	1	0.212182	0.184158
UP_KW_DOMAIN	KW-0727~SH2 domain	7	1.13269	0.0351992	LYN, HCK, YES1, BTK, PTPN6, LCP2, FYN	336	108	14882	2.87076	0.591736	0.146663	0.13493
GOTERM_BP_DIRECT	GO:0006897~endocytosis	9	1.45631	0.0356529	EHD1, AP3M1, EHD3, RAB5B, EHD4, SORT1, NCL, RAB5A, MYO1F	592	189	29775	2.39503	1	0.301755	0.28363
BIOCARTA	m_ephA4Pathway:Eph Kinases and ephrins support platelet aggregation	4	0.647249	0.035678	LYN, RAP1B, ACTA1, FYN	100	10	1286	5.144	0.990441	0.755185	0.755185
KEGG_PATHWAY	mmu04120:Ubiquitin mediated proteolysis	14	2.26537	0.0359507	GM10145, KEAP1, PML, UBE2L3, UBB, NEDD4, UBC, UBE2N, UBA2, UBA1, GM3213, RPS27A, UBA52, UBE2K	475	154	9789	1.87349	0.999984	0.138733	0.107852
SMART	SM00326:SH3	12	1.94175	0.0360198	MPP1, LYN, HCK, YES1, NCF2, NCF4, PACSIN2, BTK, FYN, OSTF1, DOCK2, MYO1F	327	199	10944	2.01816	0.999565	0.223535	0.197049
GOTERM_MF_DIRECT	GO:0017111~ribonucleoside triphosphate phosphatase activity	3	0.485437	0.0363922	DDX3X, DHX9, D1PAS1	593	15	29110	9.81788	1	0.218136	0.189326
GOTERM_CC_DIRECT	GO:0005881~cytoplasmic microtubule	5	0.809061	0.0367001	DYNC1H1, TUBA1C, TUBA1B, TUBA1A, MAPRE1	596	63	29926	3.98503	1	0.129215	0.0988227
GOTERM_BP_DIRECT	GO:0034394~protein localization to cell surface	4	0.647249	0.0367125	FLNA, VCL, RAB11A, CD177	592	37	29775	5.43736	1	0.308141	0.289632
GOTERM_BP_DIRECT	GO:0019882~antigen processing and presentation	4	0.647249	0.0367125	RAB5B, PSAP, RAB6A, H2-D1	592	37	29775	5.43736	1	0.308141	0.289632
GOTERM_BP_DIRECT	GO:0030833~regulation of actin filament polymerization	4	0.647249	0.0367125	CYFIP2, ARPC3, COTL1, PFN1	592	37	29775	5.43736	1	0.308141	0.289632
UP_SEQ_FEATURE	DOMAIN:Band 7	3	0.485437	0.0367672	STOML2, ERLIN1, 1700071K01RIK	572	12	22194	9.70017	1	0.396788	0.37341
GOTERM_MF_DIRECT	GO:0005080~protein kinase C binding	5	0.809061	0.0374272	TOP2A, C1QBP, SRSF2, FLNA, YWHAG	593	62	29110	3.95882	1	0.22276	0.193338
GOTERM_BP_DIRECT	GO:0007409~axonogenesis	7	1.13269	0.0375216	SPTBN4, AFG3L2, ACTBL2, NEFL, MYH10, ACTB, ACTG1	592	124	29775	2.83927	1	0.309331	0.290751
UP_SEQ_FEATURE	CARBOHYD:O-linked (GlcNAc) threonine	4	0.647249	0.0377142	NEFL, NEFM, VIM, LMNB1	572	29	22194	5.35182	1	0.404669	0.380827
KEGG_PATHWAY	mmu05416:Viral myocarditis	10	1.61812	0.0378662	H2-Q9, H2-Q6, H2-Q7, ITGB2, H2-Q4, FYN, H2-D1, ACTB, EIF4G1, ACTG1	475	94	9789	2.19239	0.999991	0.144275	0.112161
UP_KW_CELLULAR_COMPONENT	KW-1000~Mitochondrion outer membrane	10	1.61812	0.0380409	CYB5B, HADHB, CYB5R3, UBB, ACSL1, UBC, VDAC3, VDAC2, VDAC1, BAK1	548	153	18521	2.20898	0.825399	0.137521	0.100849
GOTERM_MF_DIRECT	GO:0097110~scaffold protein binding	6	0.970874	0.0382361	LYN, HSP90AA1, PSAP, MYH9, FYN, VIM	593	91	29110	3.23666	1	0.22276	0.193338
GOTERM_BP_DIRECT	GO:0006469~negative regulation of protein kinase activity	5	0.809061	0.0383534	PTPRC, GSTP2, GSTP1, PPIA, PLEC	592	64	29775	3.92934	1	0.309331	0.290751
INTERPRO	IPR003960:ATPase_AAA_CS	4	0.647249	0.0386083	AFG3L2, VCP, PSMC6, PSMC2	600	28	22253	5.29833	1	0.406142	0.385436
UP_KW_BIOLOGICAL_PROCESS	KW-0011~Acute phase	4	0.647249	0.0386666	SERPINA1A, SERPINA1B, FN1, F2	355	24	11212	5.26385	0.986934	0.170133	0.1392
UP_SEQ_FEATURE	REPEAT:5	7	1.13269	0.0392098	RANBP2, LGALS3, HNRNPM, DNMT1, NEFH, EIF3A, RPL7	572	97	22194	2.80005	1	0.418312	0.393666
GOTERM_BP_DIRECT	GO:0030194~positive regulation of blood coagulation	3	0.485437	0.0392725	CD36, F2, S100A9	592	16	29775	9.43043	1	0.309331	0.290751
GOTERM_BP_DIRECT	GO:0097242~amyloid-beta clearance	3	0.485437	0.0392725	C3, ITGAM, ITGB2	592	16	29775	9.43043	1	0.309331	0.290751
GOTERM_BP_DIRECT	GO:2000767~positive regulation of cytoplasmic translation	3	0.485437	0.0392725	SYNCRIP, PKM, DHX9	592	16	29775	9.43043	1	0.309331	0.290751
GOTERM_BP_DIRECT	GO:0043508~negative regulation of JUN kinase activity	3	0.485437	0.0392725	GSTP2, GSTP1, PDCD4	592	16	29775	9.43043	1	0.309331	0.290751
GOTERM_BP_DIRECT	GO:0046039~GTP metabolic process	3	0.485437	0.0392725	AK3, GTPBP1, RAN	592	16	29775	9.43043	1	0.309331	0.290751
GOTERM_BP_DIRECT	GO:0051225~spindle assembly	4	0.647249	0.0392896	TUBB5, PPP2R1A, RPS3, MAPRE1	592	38	29775	5.29427	1	0.309331	0.290751
GOTERM_BP_DIRECT	GO:0033206~meiotic cytokinesis	2	0.323625	0.0393044	ACTR3, ACTR2	592	2	29775	50.2956	1	0.309331	0.290751
GOTERM_BP_DIRECT	GO:0019242~methylglyoxal biosynthetic process	2	0.323625	0.0393044	TPI1, ALDOA	592	2	29775	50.2956	1	0.309331	0.290751
GOTERM_BP_DIRECT	GO:0061614~miRNA transcription	2	0.323625	0.0393044	DDX17, DDX5	592	2	29775	50.2956	1	0.309331	0.290751
GOTERM_BP_DIRECT	GO:0045105~intermediate filament polymerization or depolymerization	2	0.323625	0.0393044	NEFL, NEFM	592	2	29775	50.2956	1	0.309331	0.290751
GOTERM_BP_DIRECT	GO:0006097~glyoxylate cycle	2	0.323625	0.0393044	IDH1, IDH2	592	2	29775	50.2956	1	0.309331	0.290751
GOTERM_BP_DIRECT	GO:1903935~response to sodium arsenite	2	0.323625	0.0393044	NEFL, NEFH	592	2	29775	50.2956	1	0.309331	0.290751
GOTERM_BP_DIRECT	GO:0046390~ribose phosphate biosynthetic process	2	0.323625	0.0393044	G6PDX, G6PD2	592	2	29775	50.2956	1	0.309331	0.290751
GOTERM_BP_DIRECT	GO:1902340~negative regulation of chromosome condensation	2	0.323625	0.0393044	H3F3B, H3F3A	592	2	29775	50.2956	1	0.309331	0.290751
GOTERM_BP_DIRECT	GO:0090230~regulation of centromere complex assembly	2	0.323625	0.0393044	H3F3B, H3F3A	592	2	29775	50.2956	1	0.309331	0.290751
GOTERM_BP_DIRECT	GO:0007174~epidermal growth factor catabolic process	2	0.323625	0.0393044	RAB7, SNX5	592	2	29775	50.2956	1	0.309331	0.290751
GOTERM_BP_DIRECT	GO:0034514~mitochondrial unfolded protein response	2	0.323625	0.0393044	ABCB10, HSPD1	592	2	29775	50.2956	1	0.309331	0.290751
GOTERM_BP_DIRECT	GO:0043101~purine-containing compound salvage	2	0.323625	0.0393044	PNP, PNP2	592	2	29775	50.2956	1	0.309331	0.290751
GOTERM_BP_DIRECT	GO:0019682~glyceraldehyde-3-phosphate metabolic process	2	0.323625	0.0393044	TPI1, TALDO1	592	2	29775	50.2956	1	0.309331	0.290751
GOTERM_BP_DIRECT	GO:0098754~detoxification	2	0.323625	0.0393044	GSTO2, GSTO1	592	2	29775	50.2956	1	0.309331	0.290751
GOTERM_BP_DIRECT	GO:0070650~actin filament bundle distribution	2	0.323625	0.0393044	MYH9, MYH10	592	2	29775	50.2956	1	0.309331	0.290751
GOTERM_BP_DIRECT	GO:0006738~nicotinamide riboside catabolic process	2	0.323625	0.0393044	PNP, PNP2	592	2	29775	50.2956	1	0.309331	0.290751
GOTERM_CC_DIRECT	GO:1902912~pyruvate kinase complex	2	0.323625	0.0393701	PKM, PKLR	596	2	29926	50.2114	1	0.135867	0.10391
GOTERM_CC_DIRECT	GO:0045251~electron transfer flavoprotein complex	2	0.323625	0.0393701	ETFA, ETFB	596	2	29926	50.2114	1	0.135867	0.10391
GOTERM_CC_DIRECT	GO:0071540~eukaryotic translation initiation factor 3 complex, eIF3e	2	0.323625	0.0393701	EIF3E, EIF3A	596	2	29926	50.2114	1	0.135867	0.10391
GOTERM_CC_DIRECT	GO:0044322~endoplasmic reticulum quality control compartment	3	0.485437	0.0393933	CANX, SEC61B, CALR	596	16	29926	9.41464	1	0.135867	0.10391
GOTERM_CC_DIRECT	GO:0009897~external side of plasma membrane	19	3.07443	0.039749	ITGAM, H2-Q8, H2-Q9, H2-Q6, ANXA5, H2-Q7, ITGA2B, FGG, ITGB2, H2-Q4, F2, LGALS3, PTPRC, RNPEP, CD36, P4HB, CALR, H2-D1, CD44	596	573	29926	1.66495	1	0.136398	0.104316
INTERPRO	IPR001107:Band_7	3	0.485437	0.0399334	STOML2, ERLIN1, 1700071K01RIK	600	12	22253	9.27208	1	0.417747	0.39645
UP_KW_CELLULAR_COMPONENT	KW-0493~Microtubule	15	2.42718	0.0400194	DYNC1H1, TUBA3B, TUBB4B, TUBA3A, TUBB4A, TUBA4A, TUBA1C, TUBB2B, TUBA1B, TUBB2A, TUBB5, TUBA1A, TUBB3, MAPRE1, TUBA8	548	281	18521	1.80413	0.840849	0.137521	0.100849
GOTERM_BP_DIRECT	GO:0007155~cell adhesion	17	2.75081	0.040146	ITGAM, ANXA2, ITGA2B, ITGB2, FN1, RPSA, PARVB, THBS2, MYH9, CD47, CD36, TLN2, TLN1, MYH10, CD44, VCL, CD177	592	496	29775	1.72384	1	0.315136	0.296207
GOTERM_MF_DIRECT	GO:0160123~structural constituent of nuclear lamina	2	0.323625	0.0402604	LMNA, LMNB1	593	2	29110	49.0894	1	0.22276	0.193338
GOTERM_MF_DIRECT	GO:0018549~methanethiol oxidase activity	2	0.323625	0.0402604	SELENBP1, SELENBP2	593	2	29110	49.0894	1	0.22276	0.193338
GOTERM_MF_DIRECT	GO:0004743~pyruvate kinase activity	2	0.323625	0.0402604	PKM, PKLR	593	2	29110	49.0894	1	0.22276	0.193338
GOTERM_MF_DIRECT	GO:0045174~glutathione dehydrogenase (ascorbate) activity	2	0.323625	0.0402604	GSTO2, GSTO1	593	2	29110	49.0894	1	0.22276	0.193338
GOTERM_MF_DIRECT	GO:0044594~17-beta-hydroxysteroid dehydrogenase (NAD+) activity	2	0.323625	0.0402604	HSD17B4, HSD17B10	593	2	29110	49.0894	1	0.22276	0.193338
GOTERM_MF_DIRECT	GO:0004450~isocitrate dehydrogenase (NADP+) activity	2	0.323625	0.0402604	IDH1, IDH2	593	2	29110	49.0894	1	0.22276	0.193338
GOTERM_MF_DIRECT	GO:0004108~citrate (Si)-synthase activity	2	0.323625	0.0402604	CS, CSL	593	2	29110	49.0894	1	0.22276	0.193338
GOTERM_MF_DIRECT	GO:0003977~UDP-N-acetylglucosamine diphosphorylase activity	2	0.323625	0.0402604	UAP1L1, UAP1	593	2	29110	49.0894	1	0.22276	0.193338
GOTERM_MF_DIRECT	GO:0004579~dolichyl-diphosphooligosaccharide-protein glycotransferase activity	2	0.323625	0.0402604	STT3A, STT3B	593	2	29110	49.0894	1	0.22276	0.193338
GOTERM_MF_DIRECT	GO:0140315~iron ion sequestering activity	2	0.323625	0.0402604	FTH1, LCN2	593	2	29110	49.0894	1	0.22276	0.193338
GOTERM_MF_DIRECT	GO:0050610~methylarsonate reductase activity	2	0.323625	0.0402604	GSTO2, GSTO1	593	2	29110	49.0894	1	0.22276	0.193338
GOTERM_MF_DIRECT	GO:0004618~phosphoglycerate kinase activity	2	0.323625	0.0402604	PGK1, PGK2	593	2	29110	49.0894	1	0.22276	0.193338
SMART	SM00027:EH	3	0.485437	0.040738	EHD1, EHD3, EHD4	327	11	10944	9.12761	0.999846	0.245592	0.216493
GOTERM_BP_DIRECT	GO:0021766~hippocampus development	6	0.970874	0.0409679	TUBA1A, ANXA3, HDAC1, OGDH, NEFL, RAN	592	95	29775	3.17656	1	0.320757	0.30149
GOTERM_MF_DIRECT	GO:0008179~adenylate cyclase binding	3	0.485437	0.0410416	CALM3, CALM1, CALM2	593	16	29110	9.20426	1	0.225841	0.196013
UP_SEQ_FEATURE	REGION:G5 motif	4	0.647249	0.0411283	EHD1, EHD3, EHD4, GNAI2	572	30	22194	5.17343	1	0.433822	0.408262
UP_SEQ_FEATURE	REGION:G2 motif	4	0.647249	0.0411283	EHD1, EHD3, EHD4, GNAI2	572	30	22194	5.17343	1	0.433822	0.408262
GOTERM_CC_DIRECT	GO:0005758~mitochondrial intermembrane space	6	0.970874	0.0412171	TRAP1, STOML2, GATM, IMMT, CPOX, PPOX	596	95	29926	3.17125	1	0.140721	0.107623
UP_KW_PTM	KW-0379~Hydroxylation	14	2.26537	0.041312	H3F3B, H3F3C, H3F3A, ENO1, ENO2, G6PD2, HSP90B1, GLUD1, PKM, PGK1, ETF1, CALR, ALDOA, H2-D1	544	184	13166	1.84147	0.679899	0.0999645	0.089254
GOTERM_CC_DIRECT	GO:0034451~centriolar satellite	7	1.13269	0.0416653	MPP1, RBM39, G6PDX, PACSIN2, KEAP1, G6PD2, RAB11A	596	127	29926	2.76756	1	0.141536	0.108246
GOTERM_BP_DIRECT	GO:0051881~regulation of mitochondrial membrane potential	4	0.647249	0.0419561	PRDX3, UBB, BAK1, SOD2	592	39	29775	5.15852	1	0.325966	0.306387
GOTERM_BP_DIRECT	GO:0006953~acute-phase response	4	0.647249	0.0419561	SERPINA1A, SERPINA1B, FN1, F2	592	39	29775	5.15852	1	0.325966	0.306387
GOTERM_BP_DIRECT	GO:0032465~regulation of cytokinesis	4	0.647249	0.0419561	CALM3, CALM1, CALM2, RAB11A	592	39	29775	5.15852	1	0.325966	0.306387
GOTERM_BP_DIRECT	GO:0009612~response to mechanical stimulus	5	0.809061	0.0422017	ACTA1, ITGAM, TUBA1A, ASNS, MPO	592	66	29775	3.81027	1	0.327036	0.307392
GOTERM_BP_DIRECT	GO:0043123~positive regulation of canonical NF-kappaB signal transduction	9	1.45631	0.0426815	DDX1, UBE2N, DHX15, FLNA, DDX21, ILK, CD36, MTDH, LTF	592	196	29775	2.30949	1	0.329911	0.310094
UP_SEQ_FEATURE	DOMAIN:KH 3	3	0.485437	0.0427256	HNRNPK, PCBP1, HDLBP	572	13	22194	8.95401	1	0.448139	0.421735
UP_KW_CELLULAR_COMPONENT	KW-0965~Cell junction	20	3.23625	0.0427844	YES1, WDR1, ACTN1, ILK, SLC3A2, PARVB, ACTN4, MTDH, RAP1B, HCK, RAP1A, HNRNPK, FLNA, CPNE3, LCP1, TLN2, TLN1, VCL, FERMT3, PLEC	548	419	18521	1.61324	0.860222	0.137521	0.100849
UP_KW_PTM	KW-0519~Myristate	14	2.26537	0.0428419	ARF3, LYN, ARF4, ARF1, ARF2, YES1, DDX46, RPS8, GNAI2, HCK, CYB5R3, FYN, RPL15, ARF5	544	185	13166	1.83152	0.693409	0.0999645	0.089254
GOTERM_BP_DIRECT	GO:0045176~apical protein localization	3	0.485437	0.0439355	ARF4, ACTB, ACTG1	592	17	29775	8.8757	1	0.335327	0.315185
GOTERM_BP_DIRECT	GO:0051560~mitochondrial calcium ion homeostasis	3	0.485437	0.0439355	AFG3L2, ANXA6, IMMT	592	17	29775	8.8757	1	0.335327	0.315185
GOTERM_BP_DIRECT	GO:0046632~alpha-beta T cell differentiation	3	0.485437	0.0439355	PNP, ANXA1, RPL22	592	17	29775	8.8757	1	0.335327	0.315185
GOTERM_BP_DIRECT	GO:0019430~removal of superoxide radicals	3	0.485437	0.0439355	PRDX1, SOD2, MPO	592	17	29775	8.8757	1	0.335327	0.315185
GOTERM_BP_DIRECT	GO:1901526~positive regulation of mitophagy	3	0.485437	0.0439355	IRGM1, SLC25A5, SLC25A4	592	17	29775	8.8757	1	0.335327	0.315185
GOTERM_CC_DIRECT	GO:0030117~membrane coat	3	0.485437	0.0440698	CLTC, AP2A1, AP2B1	596	17	29926	8.86084	1	0.148215	0.113354
GOTERM_CC_DIRECT	GO:0160112~axonemal B tubule inner sheath	3	0.485437	0.0440698	TUBA3B, TUBB4B, TUBA3A	596	17	29926	8.86084	1	0.148215	0.113354
GOTERM_BP_DIRECT	GO:0032868~response to insulin	6	0.970874	0.0441554	LYN, HADHA, SORT1, CAD, CAT, SRSF5	592	97	29775	3.11107	1	0.335689	0.315525
GOTERM_BP_DIRECT	GO:0006898~receptor-mediated endocytosis	5	0.809061	0.0442046	ITGAM, CLTC, ITGB2, CD36, CD44	592	67	29775	3.7534	1	0.335689	0.315525
GOTERM_CC_DIRECT	GO:0005901~caveola	6	0.970874	0.0444217	HCK, EHD3, PACSIN2, ATP1A2, ATP1A1, CD36	596	97	29926	3.10586	1	0.148659	0.113693
GOTERM_MF_DIRECT	GO:0004713~protein tyrosine kinase activity	6	0.970874	0.0446602	LYN, HCK, YES1, PKM, BTK, FYN	593	95	29110	3.10038	1	0.244417	0.212136
GOTERM_BP_DIRECT	GO:0006693~prostaglandin metabolic process	4	0.647249	0.0447111	CES2B, GSTM1, GSTP2, GSTP1	592	40	29775	5.02956	1	0.337002	0.316759
GOTERM_BP_DIRECT	GO:0030168~platelet activation	4	0.647249	0.0447111	FGG, F2, PPIA, PDIA6	592	40	29775	5.02956	1	0.337002	0.316759
GOTERM_BP_DIRECT	GO:0010667~negative regulation of cardiac muscle cell apoptotic process	4	0.647249	0.0447111	HSPA8, NPM1, ILK, SLC25A4	592	40	29775	5.02956	1	0.337002	0.316759
UP_KW_BIOLOGICAL_PROCESS	KW-0312~Gluconeogenesis	3	0.485437	0.04529	GPI1, TPI1, PCK2	355	11	11212	8.61357	0.993893	0.191612	0.156773
GOTERM_BP_DIRECT	GO:0065003~protein-containing complex assembly	7	1.13269	0.0454814	SPTBN4, NUP210, FGG, SNAP23, LONP1, IRGM1, PML	592	130	29775	2.70823	1	0.341957	0.321417
GOTERM_BP_DIRECT	GO:0007005~mitochondrion organization	8	1.2945	0.0458329	PRDX3, AFG3L2, STOML2, LONP1, SOD2, HSD17B10, PLEC, 1700071K01RIK	592	164	29775	2.45344	1	0.343747	0.323099
GOTERM_MF_DIRECT	GO:0004029~aldehyde dehydrogenase (NAD+) activity	3	0.485437	0.0459004	ALDH2, ALDH3B1, ALDH9A1	593	17	29110	8.66283	1	0.248504	0.215682
GOTERM_MF_DIRECT	GO:0036002~pre-mRNA binding	3	0.485437	0.0459004	PTBP1, DDX5, SRSF2	593	17	29110	8.66283	1	0.248504	0.215682
INTERPRO	IPR016039:Thiolase-like	3	0.485437	0.0463691	HADHB, SCP2, FASN	600	13	22253	8.55885	1	0.438986	0.416606
INTERPRO	IPR036013:Band_7/SPFH_dom_sf	3	0.485437	0.0463691	STOML2, ERLIN1, 1700071K01RIK	600	13	22253	8.55885	1	0.438986	0.416606
GOTERM_CC_DIRECT	GO:0001533~cornified envelope	5	0.809061	0.0464976	LGALS3, ANXA1, ANXA2, NCL, S100A9	596	68	29926	3.69202	1	0.154839	0.11842
INTERPRO	IPR011162:MHC_I/II-like_Ag-recog	6	0.970874	0.0468486	H2-Q8, H2-Q9, H2-Q6, H2-Q7, H2-Q4, H2-D1	600	73	22253	3.04836	1	0.438986	0.416606
GOTERM_CC_DIRECT	GO:0016323~basolateral plasma membrane	12	1.94175	0.0469197	HSP90AA1, ANXA1, ANXA2, SLC3A2, AP2A1, IQGAP1, ATP1A1, ATP12A, SLC29A1, HSPA1B, CD44, HSPA1A	596	310	29926	1.94367	1	0.155479	0.118909
GOTERM_MF_DIRECT	GO:0005154~epidermal growth factor receptor binding	4	0.647249	0.0474612	ARF4, YES1, SNX2, CD44	593	40	29110	4.90894	1	0.25558	0.221824
GOTERM_BP_DIRECT	GO:0043407~negative regulation of MAP kinase activity	4	0.647249	0.0475538	LYN, GSTP2, GSTP1, PTPN6	592	41	29775	4.90689	1	0.354025	0.33276
GOTERM_BP_DIRECT	GO:0006695~cholesterol biosynthetic process	4	0.647249	0.0475538	CYB5R3, G6PDX, LBR, G6PD2	592	41	29775	4.90689	1	0.354025	0.33276
GOTERM_BP_DIRECT	GO:0048026~positive regulation of mRNA splicing, via spliceosome	4	0.647249	0.0475538	HSPA8, NCL, EIF4A3, SRSF2	592	41	29775	4.90689	1	0.354025	0.33276
SMART	SM00244:PHB	3	0.485437	0.0479422	STOML2, ERLIN1, 1700071K01RIK	327	12	10944	8.36697	0.999969	0.280995	0.247701
KEGG_PATHWAY	mmu04217:Necroptosis	15	2.42718	0.0482111	HSP90AA1, CYBB, PYGM, PYGL, GLUD1, FTL1, FTH1, VDAC3, VDAC2, VDAC1, SLC25A31, SLC25A5, PPIA, SLC25A4, GM9234	475	177	9789	1.74648	1	0.180678	0.140461
UP_SEQ_FEATURE	REPEAT:15	4	0.647249	0.0484049	RANBP2, HNRNPM, NEFH, EIF3A	572	32	22194	4.85009	1	0.45593	0.429068
KEGG_PATHWAY	mmu05230:Central carbon metabolism in cancer	8	1.2945	0.0486211	HK3, LDHA, PDHA1, PKM, IDH1, IDH2, G6PDX, G6PD2	475	69	9789	2.38938	1	0.180678	0.140461
COG_ONTOLOGY	Lipid metabolism	7	1.13269	0.0487061	CES2B, ACADL, ACSL1, IVD, ECH1, ACADM, ACADS	65	88	2099	2.56871	0.649564	0.340943	0.340943
GOTERM_BP_DIRECT	GO:0071257~cellular response to electrical stimulus	3	0.485437	0.048792	CALR, ACTB, ACTG1	592	18	29775	8.3826	1	0.360585	0.338926
GOTERM_BP_DIRECT	GO:0010269~response to selenium ion	3	0.485437	0.048792	GPX1, RPLP0, SOD2	592	18	29775	8.3826	1	0.360585	0.338926
GOTERM_BP_DIRECT	GO:0030970~retrograde protein transport, ER to cytosol	3	0.485437	0.048792	VCP, SEC61B, HSP90B1	592	18	29775	8.3826	1	0.360585	0.338926
GOTERM_CC_DIRECT	GO:0042582~azurophil granule	3	0.485437	0.04894	SNAP23, ANXA11, MPO	596	18	29926	8.36857	1	0.160599	0.122825
GOTERM_CC_DIRECT	GO:0033290~eukaryotic 48S preinitiation complex	3	0.485437	0.04894	EIF3E, EIF3F, EIF3A	596	18	29926	8.36857	1	0.160599	0.122825
UP_SEQ_FEATURE	REPEAT:1-4	3	0.485437	0.0490149	SYNCRIP, CANX, CALR	572	14	22194	8.31444	1	0.45593	0.429068
UP_SEQ_FEATURE	REGION:Alpha-3	3	0.485437	0.0490149	H2-Q8, H2-Q7, H2-D1	572	14	22194	8.31444	1	0.45593	0.429068
UP_SEQ_FEATURE	TOPO_DOM:Nuclear	3	0.485437	0.0490149	SUN2, LBR, ZMPSTE24	572	14	22194	8.31444	1	0.45593	0.429068
UP_SEQ_FEATURE	DOMAIN:Dynamin-type G	3	0.485437	0.0490149	EHD1, EHD3, EHD4	572	14	22194	8.31444	1	0.45593	0.429068
UP_SEQ_FEATURE	REGION:RCL	3	0.485437	0.0490149	SERPINA1A, SERPINA1B, SERPINA1C	572	14	22194	8.31444	1	0.45593	0.429068
UP_KW_BIOLOGICAL_PROCESS	KW-0443~Lipid metabolism	32	5.17799	0.0492024	RAB7, MTMR3, GSTP2, GSTP1, TECR, HDLBP, HSD17B4, HSD17B11, HSD17B10, C3, CYB5R3, ACADL, SCP2, RDH11, ALDH3B1, ACADM, ACADS, LBR, GSTM4, GSTM2, GSTM1, GPX1, ACSL1, ECH1, ERLIN1, ACOT13, HADHB, HADHA, FASN, PLBD1, FAR1, BCAT2	355	722	11212	1.3998	0.996112	0.200454	0.164008
GOTERM_BP_DIRECT	GO:0007169~cell surface receptor protein tyrosine kinase signaling pathway	6	0.970874	0.0492076	LYN, HCK, YES1, DOK3, LCP2, FYN	592	100	29775	3.01774	1	0.362771	0.340981
GOTERM_MF_DIRECT	GO:0046872~metal ion binding	68	11.0032	0.0498678	ITGAM, ADPGK, ITGA2B, ITGB2, EPX, ATP12A, MPO, CNDP2, GMPPB, TUBA1C, TUBA1B, TUBB5, TUBA1A, TUBB3, UQCRFS1, CPNE3, ME2, CAD, FGG, NME2, CYBB, SDHC, SDHB, TUBA4A, TUBB2B, TUBB2A, NDUFS7, CAT, UQCRC1, BTK, UQCRC2, MCM2, MTMR3, DHX9, HDAC1, ATP1A4, ATP1A3, ATP1A2, ATP1A1, TUBA3B, TUBA3A, ZMPSTE24, GNAI2, MAT2A, POLD1, LMAN2, FYN, CYC1, BAK1, RPS27A, NDUFV1, PCK2, RANBP2, CYB5B, PDHA1, IDH1, IDH2, RP…	593	2697	29110	1.2377	1	0.267111	0.231832
INTERPRO	IPR029055:Ntn_hydrolases_N	4	0.647249	0.049958	PSMA6, ASNS, PSMA7, PSMA8	600	31	22253	4.78559	1	0.438986	0.416606
INTERPRO	IPR023313:UBQ-conjugating_AS	4	0.647249	0.049958	GM10145, UBE2N, UBE2K, UBE2L3	600	31	22253	4.78559	1	0.438986	0.416606
GOTERM_BP_DIRECT	GO:0000184~nuclear-transcribed mRNA catabolic process, nonsense-mediated decay	4	0.647249	0.0504832	EIF4A3, ETF1, EIF3E, GM5576	592	42	29775	4.79006	1	0.370373	0.348126
GOTERM_BP_DIRECT	GO:0042594~response to starvation	4	0.647249	0.0504832	HSPA8, CAD, ACADM, PCK2	592	42	29775	4.79006	1	0.370373	0.348126
UP_SEQ_FEATURE	DOMAIN:RasGAP protein C-terminal	2	0.323625	0.0507946	IQGAP1, IQGAP2	572	2	22194	38.8007	1	0.45593	0.429068
UP_SEQ_FEATURE	MOTIF:SVSE motif	2	0.323625	0.0507946	STT3A, STT3B	572	2	22194	38.8007	1	0.45593	0.429068
UP_SEQ_FEATURE	REGION:Interaction with PLN	2	0.323625	0.0507946	ATP2A2, ATP2A1	572	2	22194	38.8007	1	0.45593	0.429068
UP_SEQ_FEATURE	MOTIF:DXD motif 1	2	0.323625	0.0507946	STT3A, STT3B	572	2	22194	38.8007	1	0.45593	0.429068
UP_SEQ_FEATURE	REPEAT:Filamin 20	2	0.323625	0.0507946	FLNA, FLNB	572	2	22194	38.8007	1	0.45593	0.429068
UP_SEQ_FEATURE	DOMAIN:Ubiquitin-like 3	2	0.323625	0.0507946	UBB, UBC	572	2	22194	38.8007	1	0.45593	0.429068
UP_SEQ_FEATURE	DOMAIN:Nucleoporin Nup133/Nup155-like C-terminal	2	0.323625	0.0507946	NUP133, NUP155	572	2	22194	38.8007	1	0.45593	0.429068
UP_SEQ_FEATURE	DOMAIN:Translation elongation factor EF1B beta/delta subunit guanine nucleotide exchange	2	0.323625	0.0507946	EEF1B2, EEF1D	572	2	22194	38.8007	1	0.45593	0.429068
UP_SEQ_FEATURE	SITE:Interaction with ZMYND11	2	0.323625	0.0507946	H3F3B, H3F3A	572	2	22194	38.8007	1	0.45593	0.429068
UP_SEQ_FEATURE	DOMAIN:MCM OB	2	0.323625	0.0507946	MCM7, MCM4	572	2	22194	38.8007	1	0.45593	0.429068
UP_SEQ_FEATURE	SITE:Interacts with target acceptor peptide in protein substrate	2	0.323625	0.0507946	STT3A, STT3B	572	2	22194	38.8007	1	0.45593	0.429068
UP_SEQ_FEATURE	MOTIF:DK motif	2	0.323625	0.0507946	STT3A, STT3B	572	2	22194	38.8007	1	0.45593	0.429068
UP_SEQ_FEATURE	REGION:Interacts with target acceptor peptide in protein substrate	2	0.323625	0.0507946	STT3A, STT3B	572	2	22194	38.8007	1	0.45593	0.429068
UP_SEQ_FEATURE	REGION:Ran-GTP binding	2	0.323625	0.0507946	KPNB1, IPO5	572	2	22194	38.8007	1	0.45593	0.429068
UP_SEQ_FEATURE	DOMAIN:Pyruvate kinase barrel	2	0.323625	0.0507946	PKM, PKLR	572	2	22194	38.8007	1	0.45593	0.429068
UP_SEQ_FEATURE	DOMAIN:Ubiquitin-like 4	2	0.323625	0.0507946	UBB, UBC	572	2	22194	38.8007	1	0.45593	0.429068
UP_SEQ_FEATURE	DOMAIN:MCM N-terminal	2	0.323625	0.0507946	MCM7, MCM4	572	2	22194	38.8007	1	0.45593	0.429068
UP_SEQ_FEATURE	DOMAIN:Elongation factor 1 beta central acidic region eukaryote	2	0.323625	0.0507946	EEF1B2, EEF1D	572	2	22194	38.8007	1	0.45593	0.429068
UP_SEQ_FEATURE	MOTIF:WWDYG motif	2	0.323625	0.0507946	STT3A, STT3B	572	2	22194	38.8007	1	0.45593	0.429068
UP_SEQ_FEATURE	SITE:Lowers pKa of C-terminal Cys of first active site	2	0.323625	0.0507946	PDIA3, P4HB	572	2	22194	38.8007	1	0.45593	0.429068
UP_SEQ_FEATURE	MOTIF:DXD motif 2	2	0.323625	0.0507946	STT3A, STT3B	572	2	22194	38.8007	1	0.45593	0.429068
UP_SEQ_FEATURE	DOMAIN:Oligosaccharyl transferase STT3 N-terminal	2	0.323625	0.0507946	STT3A, STT3B	572	2	22194	38.8007	1	0.45593	0.429068
UP_SEQ_FEATURE	REGION:Required for interaction with STX17	2	0.323625	0.0507946	TMED9, TMED10	572	2	22194	38.8007	1	0.45593	0.429068
UP_SEQ_FEATURE	MUTAGEN:Q->A: Abolished serotonylation by TGM2. Reduced neurite length.	2	0.323625	0.0507946	H3F3B, H3F3A	572	2	22194	38.8007	1	0.45593	0.429068
GOTERM_MF_DIRECT	GO:0004303~estradiol 17-beta-dehydrogenase [NAD(P)+] activity	3	0.485437	0.0509581	HSD17B4, HSD17B11, HSD17B10	593	18	29110	8.18156	1	0.268664	0.23318
GOTERM_MF_DIRECT	GO:0046978~TAP1 binding	3	0.485437	0.0509581	H2-Q6, H2-Q7, H2-D1	593	18	29110	8.18156	1	0.268664	0.23318
GOTERM_MF_DIRECT	GO:0046979~TAP2 binding	3	0.485437	0.0509581	H2-Q6, H2-Q7, H2-D1	593	18	29110	8.18156	1	0.268664	0.23318
GOTERM_MF_DIRECT	GO:0140297~DNA-binding transcription factor binding	9	1.45631	0.0514896	NPM1, XPO1, EEF1D, CTBP1, HDAC1, RPS3, FLNA, YWHAZ, HCFC1	593	199	29110	2.22012	1	0.269706	0.234084
GOTERM_CC_DIRECT	GO:0005886~plasma membrane	137	22.1683	0.0516574	EIF4A1, RNH1, ITGA2B, ENO1, ATP12A, ENO2, ENO3, ACTB, ACTG1, LGALS1, CPNE1, PLS3, CPNE3, CD177, ACTN2, ACTN1, CYBB, ANXA11, RPSA, ACTN4, SDHB, PDIA6, EEF1A1, DOK3, BTK, VDAC1, TLN2, TLN1, D1PAS1, UBA52, VCL, H2-D1, ATP6V1A, SPTBN4, RAB5B, TMED10, COPB1, UAP1, IQGAP1, RAP1B, PRDX3, RAP1A, ALDH3B1, PACSIN2, ATP6V1C1, LYN, HSPA8, YES1, HSPA5, H13, HSPA2, PARVB, 1700071K01RIK, EHD1, ATP4A, EHD3, EIF5…	596	6013	29926	1.14402	1	0.168698	0.129019
GOTERM_MF_DIRECT	GO:0042605~peptide antigen binding	6	0.970874	0.0516914	H2-Q8, H2-Q9, H2-Q6, H2-Q7, H2-Q4, H2-D1	593	99	29110	2.97511	1	0.269706	0.234084
GOTERM_BP_DIRECT	GO:0007566~embryo implantation	5	0.809061	0.0527398	TRIM28, H3F3B, H3F3A, H2-Q7, MMP9	592	71	29775	3.54194	1	0.385994	0.362809
KEGG_PATHWAY	mmu05410:Hypertrophic cardiomyopathy	10	1.61812	0.0527442	ACTC1, TPM3, TPM2, TPM1, LMNA, ITGA2B, ATP2A2, ATP2A1, ACTB, ACTG1	475	100	9789	2.06084	1	0.19361	0.150514
INTERPRO	IPR054060:TLN1-like_RS	2	0.323625	0.0531121	TLN2, TLN1	600	2	22253	37.0883	1	0.438986	0.416606
INTERPRO	IPR049720:EF1B_bsu/dsu	2	0.323625	0.0531121	EEF1B2, EEF1D	600	2	22253	37.0883	1	0.438986	0.416606
INTERPRO	IPR001197:Ribosomal_uL16_euk_arch	2	0.323625	0.0531121	RPL10, RPL10L	600	2	22253	37.0883	1	0.438986	0.416606
INTERPRO	IPR003674:Oligo_trans_STT3	2	0.323625	0.0531121	STT3A, STT3B	600	2	22253	37.0883	1	0.438986	0.416606
INTERPRO	IPR018283:Ribosomal_eS8_CS	2	0.323625	0.0531121	RPS8, GM15501	600	2	22253	37.0883	1	0.438986	0.416606
INTERPRO	IPR018209:Pyrv_Knase_AS	2	0.323625	0.0531121	PKM, PKLR	600	2	22253	37.0883	1	0.438986	0.416606
INTERPRO	IPR054082:Talin_IBS2B	2	0.323625	0.0531121	TLN2, TLN1	600	2	22253	37.0883	1	0.438986	0.416606
INTERPRO	IPR001697:Pyr_Knase	2	0.323625	0.0531121	PKM, PKLR	600	2	22253	37.0883	1	0.438986	0.416606
INTERPRO	IPR004539:Transl_elong_EF1A_euk/arc	2	0.323625	0.0531121	EEF1A1, EEF1A2	600	2	22253	37.0883	1	0.438986	0.416606
INTERPRO	IPR015009:Vinculin-bd_dom	2	0.323625	0.0531121	TLN2, TLN1	600	2	22253	37.0883	1	0.438986	0.416606
INTERPRO	IPR014038:EF1B_bsu/dsu_GNE	2	0.323625	0.0531121	EEF1B2, EEF1D	600	2	22253	37.0883	1	0.438986	0.416606
INTERPRO	IPR010109:Citrate_synthase_euk	2	0.323625	0.0531121	CS, CSL	600	2	22253	37.0883	1	0.438986	0.416606
INTERPRO	IPR012722:Chap_CCT_zeta	2	0.323625	0.0531121	CCT6A, CCT6B	600	2	22253	37.0883	1	0.438986	0.416606
INTERPRO	IPR036219:eEF-1beta-like_sf	2	0.323625	0.0531121	EEF1B2, EEF1D	600	2	22253	37.0883	1	0.438986	0.416606
INTERPRO	IPR005442:GST_omega	2	0.323625	0.0531121	GSTO2, GSTO1	600	2	22253	37.0883	1	0.438986	0.416606
INTERPRO	IPR036476:Talin_cent_sf	2	0.323625	0.0531121	TLN2, TLN1	600	2	22253	37.0883	1	0.438986	0.416606
INTERPRO	IPR015793:Pyrv_Knase_brl	2	0.323625	0.0531121	PKM, PKLR	600	2	22253	37.0883	1	0.438986	0.416606
INTERPRO	IPR008826:Se-bd	2	0.323625	0.0531121	SELENBP1, SELENBP2	600	2	22253	37.0883	1	0.438986	0.416606
INTERPRO	IPR015824:Phosphoglycerate_kinase_N	2	0.323625	0.0531121	PGK1, PGK2	600	2	22253	37.0883	1	0.438986	0.416606
INTERPRO	IPR037438:Talin1/2-RS	2	0.323625	0.0531121	TLN2, TLN1	600	2	22253	37.0883	1	0.438986	0.416606
INTERPRO	IPR049108:Talin_R4	2	0.323625	0.0531121	TLN2, TLN1	600	2	22253	37.0883	1	0.438986	0.416606
INTERPRO	IPR007187:Nucleoporin_Nup133/Nup155_C	2	0.323625	0.0531121	NUP133, NUP155	600	2	22253	37.0883	1	0.438986	0.416606
INTERPRO	IPR004790:Isocitrate_DH_NADP	2	0.323625	0.0531121	IDH1, IDH2	600	2	22253	37.0883	1	0.438986	0.416606
INTERPRO	IPR018940:EF-1_beta_acid_region_euk	2	0.323625	0.0531121	EEF1B2, EEF1D	600	2	22253	37.0883	1	0.438986	0.416606
INTERPRO	IPR015911:Phosphoglycerate_kinase_CS	2	0.323625	0.0531121	PGK1, PGK2	600	2	22253	37.0883	1	0.438986	0.416606
INTERPRO	IPR019810:Citrate_synthase_AS	2	0.323625	0.0531121	CS, CSL	600	2	22253	37.0883	1	0.438986	0.416606
INTERPRO	IPR001326:Transl_elong_EF1B_B/D_CS	2	0.323625	0.0531121	EEF1B2, EEF1D	600	2	22253	37.0883	1	0.438986	0.416606
INTERPRO	IPR050983:GST_Omega/HSP26	2	0.323625	0.0531121	GSTO2, GSTO1	600	2	22253	37.0883	1	0.438986	0.416606
INTERPRO	IPR048307:STT3_N	2	0.323625	0.0531121	STT3A, STT3B	600	2	22253	37.0883	1	0.438986	0.416606
INTERPRO	IPR013037:Clathrin_b-adaptin_app_Ig-like	2	0.323625	0.0531121	AP1B1, AP2B1	600	2	22253	37.0883	1	0.438986	0.416606
INTERPRO	IPR018255:Ribosomal_uL16_CS_euk_arc	2	0.323625	0.0531121	RPL10, RPL10L	600	2	22253	37.0883	1	0.438986	0.416606
INTERPRO	IPR015806:Pyrv_Knase_insert_dom_sf	2	0.323625	0.0531121	PKM, PKLR	600	2	22253	37.0883	1	0.438986	0.416606
INTERPRO	IPR015795:Pyrv_Knase_C	2	0.323625	0.0531121	PKM, PKLR	600	2	22253	37.0883	1	0.438986	0.416606
INTERPRO	IPR044728:EIF4A_DEADc	2	0.323625	0.0531121	EIF4A2, EIF4A1	600	2	22253	37.0883	1	0.438986	0.416606
INTERPRO	IPR036043:Phosphoglycerate_kinase_sf	2	0.323625	0.0531121	PGK1, PGK2	600	2	22253	37.0883	1	0.438986	0.416606
INTERPRO	IPR039741:UDP-sugar_pyrophosphorylase	2	0.323625	0.0531121	UAP1L1, UAP1	600	2	22253	37.0883	1	0.438986	0.416606
INTERPRO	IPR001576:Phosphoglycerate_kinase	2	0.323625	0.0531121	PGK1, PGK2	600	2	22253	37.0883	1	0.438986	0.416606
INTERPRO	IPR036918:Pyrv_Knase_C_sf	2	0.323625	0.0531121	PKM, PKLR	600	2	22253	37.0883	1	0.438986	0.416606
INTERPRO	IPR042563:Ribosomal_protein_eS8_euk	2	0.323625	0.0531121	RPS8, GM15501	600	2	22253	37.0883	1	0.438986	0.416606
INTERPRO	IPR001047:Ribosomal_eS8	2	0.323625	0.0531121	RPS8, GM15501	600	2	22253	37.0883	1	0.438986	0.416606
INTERPRO	IPR015224:Talin_cent	2	0.323625	0.0531121	TLN2, TLN1	600	2	22253	37.0883	1	0.438986	0.416606
INTERPRO	IPR029061:THDP-binding	3	0.485437	0.0531539	PDHA1, OGDH, TKT	600	14	22253	7.9475	1	0.438986	0.416606
INTERPRO	IPR030381:G_DYNAMIN_dom	3	0.485437	0.0531539	EHD1, EHD3, EHD4	600	14	22253	7.9475	1	0.438986	0.416606
GOTERM_BP_DIRECT	GO:0070059~intrinsic apoptotic signaling pathway in response to endoplasmic reticulum stress	4	0.647249	0.0534982	ATP2A1, BAK1, UBE2K, PML	592	43	29775	4.67866	1	0.387439	0.364168
GOTERM_BP_DIRECT	GO:0050853~B cell receptor signaling pathway	4	0.647249	0.0534982	LYN, PTPRC, BTK, PTPN6	592	43	29775	4.67866	1	0.387439	0.364168
GOTERM_CC_DIRECT	GO:0044853~plasma membrane raft	4	0.647249	0.0537181	ITGAM, ITGB2, LCP2, CD177	596	43	29926	4.67083	1	0.173811	0.132929
GOTERM_BP_DIRECT	GO:0006801~superoxide metabolic process	3	0.485437	0.0538324	NCF2, CYBB, SOD2	592	19	29775	7.94141	1	0.387439	0.364168
GOTERM_BP_DIRECT	GO:0048268~clathrin coat assembly	3	0.485437	0.0538324	CLTC, AP1B1, AP2B1	592	19	29775	7.94141	1	0.387439	0.364168
GOTERM_BP_DIRECT	GO:0032469~endoplasmic reticulum calcium ion homeostasis	3	0.485437	0.0538324	ATP2A2, PML, TMCO1	592	19	29775	7.94141	1	0.387439	0.364168
GOTERM_BP_DIRECT	GO:0045945~positive regulation of transcription by RNA polymerase III	3	0.485437	0.0538324	MYBBP1A, DDX21, SF3B1	592	19	29775	7.94141	1	0.387439	0.364168
GOTERM_BP_DIRECT	GO:0006139~nucleobase-containing compound metabolic process	3	0.485437	0.0538324	PNP, PNP2, AK1	592	19	29775	7.94141	1	0.387439	0.364168
GOTERM_CC_DIRECT	GO:0005839~proteasome core complex	3	0.485437	0.0539945	PSMA6, PSMA7, PSMA8	596	19	29926	7.92812	1	0.173811	0.132929
GOTERM_CC_DIRECT	GO:0034399~nuclear periphery	3	0.485437	0.0539945	NUP93, NUP205, LMNB1	596	19	29926	7.92812	1	0.173811	0.132929
INTERPRO	IPR023795:Serpin_CS	5	0.809061	0.0540563	SERPINA1A, SERPINA1B, SERPINB1A, SERPINA1C, SERPINH1	600	53	22253	3.4989	1	0.442608	0.420042
INTERPRO	IPR009000:Transl_B-barrel_sf	4	0.647249	0.0540625	EEF1A1, EEF1A2, GTPBP1, TUFM	600	32	22253	4.63604	1	0.442608	0.420042
GOTERM_BP_DIRECT	GO:0098609~cell-cell adhesion	9	1.45631	0.0541523	CYFIP2, LGALS1, ITGAM, ITGB2, ITGA2B, MYH9, RPSA, TLN2, TLN1	592	206	29775	2.19738	1	0.388818	0.365464
KEGG_PATHWAY	mmu05166:Human T-cell leukemia virus 1 infection	19	3.07443	0.0543144	H2-Q9, H2-Q6, H2-Q7, ITGB2, H2-Q4, 1700009N14RIK, XPO1, CANX, VDAC3, VDAC2, VDAC1, SLC25A31, TLN2, CALR, TLN1, SLC25A5, SLC25A4, H2-D1, RAN	475	247	9789	1.58526	1	0.194683	0.151348
KEGG_PATHWAY	mmu04066:HIF-1 signaling pathway	11	1.77994	0.05433	HK3, ALDOART2, LDHA, PDHA1, PGK1, CYBB, PGK2, ENO1, ALDOA, ENO2, ENO3	475	116	9789	1.95425	1	0.194683	0.151348
UP_SEQ_FEATURE	DOMAIN:Tr-type G	3	0.485437	0.0556142	EEF1A1, EEF1A2, GTPBP1	572	15	22194	7.76014	1	0.496803	0.467532
GOTERM_BP_DIRECT	GO:0030163~protein catabolic process	7	1.13269	0.0560031	AFG3L2, PREP, LONP1, TPP2, FYN, UCHL3, MMP9	592	137	29775	2.56985	1	0.392183	0.368626
GOTERM_MF_DIRECT	GO:0008432~JUN kinase binding	3	0.485437	0.0562048	GSTP2, GSTP1, LMNB1	593	19	29110	7.75095	1	0.287301	0.249355
GOTERM_MF_DIRECT	GO:0101005~deubiquitinase activity	3	0.485437	0.0562048	USP14, UCHL3, OTUB1	593	19	29110	7.75095	1	0.287301	0.249355
GOTERM_MF_DIRECT	GO:0072542~protein phosphatase activator activity	3	0.485437	0.0562048	CALM3, CALM1, CALM2	593	19	29110	7.75095	1	0.287301	0.249355
GOTERM_MF_DIRECT	GO:0097159~organic cyclic compound binding	3	0.485437	0.0562048	GSTP2, GSTP1, PYGM	593	19	29110	7.75095	1	0.287301	0.249355
GOTERM_BP_DIRECT	GO:0007264~small GTPase-mediated signal transduction	6	0.970874	0.056452	RAP1B, RAP1A, YWHAQ, DOCK8, GDI2, DOCK2	592	104	29775	2.90167	1	0.392183	0.368626
GOTERM_BP_DIRECT	GO:0045109~intermediate filament organization	5	0.809061	0.0573197	KRT34, NEFL, VIM, INA, PLEC	592	73	29775	3.4449	1	0.392183	0.368626
GOTERM_CC_DIRECT	GO:0030139~endocytic vesicle	5	0.809061	0.0576071	EHD1, EHD3, RAB5B, EHD4, RAB5A	596	73	29926	3.43914	1	0.175673	0.134353
GOTERM_CC_DIRECT	GO:0000781~chromosome, telomeric region	7	1.13269	0.0579956	SUN2, H3F3B, POLD1, HNRNPA2B1, H3F3A, RBBP7, PML	596	138	29926	2.54696	1	0.175673	0.134353
GOTERM_MF_DIRECT	GO:0004867~serine-type endopeptidase inhibitor activity	7	1.13269	0.0580883	SERPINA1A, SERPINA1B, SERPINB1A, SERPINA1C, ANXA2, MUG2, SERPINH1	593	135	29110	2.54538	1	0.289414	0.251189
UP_SEQ_FEATURE	DOMAIN:SH2	7	1.13269	0.0581656	LYN, HCK, YES1, BTK, PTPN6, LCP2, FYN	572	107	22194	2.53836	1	0.51712	0.486653
KEGG_PATHWAY	mmu04218:Cellular senescence	15	2.42718	0.0582819	H2-Q9, H2-Q6, H2-Q7, H2-Q4, CALML3, VDAC3, VDAC2, CALM3, VDAC1, SLC25A31, CALM1, SLC25A5, CALM2, SLC25A4, H2-D1	475	182	9789	1.6985	1	0.206387	0.160447
GOTERM_BP_DIRECT	GO:0071071~regulation of phospholipid biosynthetic process	2	0.323625	0.0583744	SCP2, IDH1	592	3	29775	33.5304	1	0.392183	0.368626
GOTERM_BP_DIRECT	GO:0032470~positive regulation of endoplasmic reticulum calcium ion concentration	2	0.323625	0.0583744	ATP2A2, ATP2A1	592	3	29775	33.5304	1	0.392183	0.368626
GOTERM_BP_DIRECT	GO:0072749~cellular response to cytochalasin B	2	0.323625	0.0583744	ACTB, ACTG1	592	3	29775	33.5304	1	0.392183	0.368626
GOTERM_BP_DIRECT	GO:2000469~negative regulation of peroxidase activity	2	0.323625	0.0583744	GSTP2, GSTP1	592	3	29775	33.5304	1	0.392183	0.368626
GOTERM_BP_DIRECT	GO:0070455~positive regulation of heme biosynthetic process	2	0.323625	0.0583744	ABCB10, ABCB7	592	3	29775	33.5304	1	0.392183	0.368626
GOTERM_BP_DIRECT	GO:0006610~ribosomal protein import into nucleus	2	0.323625	0.0583744	KPNB1, IPO5	592	3	29775	33.5304	1	0.392183	0.368626
GOTERM_BP_DIRECT	GO:0090367~negative regulation of mRNA modification	2	0.323625	0.0583744	SYNCRIP, HNRNPC	592	3	29775	33.5304	1	0.392183	0.368626
GOTERM_BP_DIRECT	GO:2000429~negative regulation of neutrophil aggregation	2	0.323625	0.0583744	GSTP2, GSTP1	592	3	29775	33.5304	1	0.392183	0.368626
GOTERM_BP_DIRECT	GO:1903450~regulation of G1 to G0 transition	2	0.323625	0.0583744	MYBBP1A, RPL23	592	3	29775	33.5304	1	0.392183	0.368626
GOTERM_BP_DIRECT	GO:0033275~actin-myosin filament sliding	2	0.323625	0.0583744	ACTA1, ACTC1	592	3	29775	33.5304	1	0.392183	0.368626
GOTERM_BP_DIRECT	GO:0032506~cytokinetic process	2	0.323625	0.0583744	ANXA11, MYH9	592	3	29775	33.5304	1	0.392183	0.368626
GOTERM_BP_DIRECT	GO:0016344~meiotic chromosome movement towards spindle pole	2	0.323625	0.0583744	ACTR3, ACTR2	592	3	29775	33.5304	1	0.392183	0.368626
GOTERM_BP_DIRECT	GO:0002762~negative regulation of myeloid leukocyte differentiation	2	0.323625	0.0583744	LYN, NME2	592	3	29775	33.5304	1	0.392183	0.368626
GOTERM_BP_DIRECT	GO:0036098~male germ-line stem cell population maintenance	2	0.323625	0.0583744	TUBA3B, TUBA3A	592	3	29775	33.5304	1	0.392183	0.368626
GOTERM_BP_DIRECT	GO:0006561~proline biosynthetic process	2	0.323625	0.0583744	PYCR2, ALDH18A1	592	3	29775	33.5304	1	0.392183	0.368626
GOTERM_BP_DIRECT	GO:0140056~organelle localization by membrane tethering	2	0.323625	0.0583744	ATP2A2, CALM1	592	3	29775	33.5304	1	0.392183	0.368626
GOTERM_BP_DIRECT	GO:0090218~positive regulation of lipid kinase activity	2	0.323625	0.0583744	EEF1A2, F2	592	3	29775	33.5304	1	0.392183	0.368626
GOTERM_BP_DIRECT	GO:1901842~negative regulation of high voltage-gated calcium channel activity	2	0.323625	0.0583744	CALM3, CALM1	592	3	29775	33.5304	1	0.392183	0.368626
GOTERM_BP_DIRECT	GO:1903479~mitotic actomyosin contractile ring assembly actin filament organization	2	0.323625	0.0583744	IQGAP1, IQGAP2	592	3	29775	33.5304	1	0.392183	0.368626
GOTERM_BP_DIRECT	GO:0043686~co-translational protein modification	2	0.323625	0.0583744	STT3A, STT3B	592	3	29775	33.5304	1	0.392183	0.368626
GOTERM_BP_DIRECT	GO:0006907~pinocytosis	2	0.323625	0.0583744	EHD4, SNX5	592	3	29775	33.5304	1	0.392183	0.368626
GOTERM_BP_DIRECT	GO:0046185~aldehyde catabolic process	2	0.323625	0.0583744	ALDH2, ALDH3B1	592	3	29775	33.5304	1	0.392183	0.368626
GOTERM_BP_DIRECT	GO:0150064~vertebrate eye-specific patterning	2	0.323625	0.0583744	C3, ITGAM	592	3	29775	33.5304	1	0.392183	0.368626
GOTERM_BP_DIRECT	GO:0061692~cellular detoxification of hydrogen peroxide	2	0.323625	0.0583744	TXN1, CAT	592	3	29775	33.5304	1	0.392183	0.368626
GOTERM_BP_DIRECT	GO:0010734~negative regulation of protein glutathionylation	2	0.323625	0.0583744	G6PDX, G6PD2	592	3	29775	33.5304	1	0.392183	0.368626
GOTERM_BP_DIRECT	GO:0019254~carnitine metabolic process, CoA-linked	2	0.323625	0.0583744	ACADL, ACADM	592	3	29775	33.5304	1	0.392183	0.368626
GOTERM_CC_DIRECT	GO:0016507~mitochondrial fatty acid beta-oxidation multienzyme complex	2	0.323625	0.058471	HADHB, HADHA	596	3	29926	33.4743	1	0.175673	0.134353
GOTERM_CC_DIRECT	GO:0044611~nuclear pore inner ring	2	0.323625	0.058471	NUP205, NUP155	596	3	29926	33.4743	1	0.175673	0.134353
GOTERM_CC_DIRECT	GO:0005862~muscle thin filament tropomyosin	2	0.323625	0.058471	TPM2, TPM1	596	3	29926	33.4743	1	0.175673	0.134353
GOTERM_CC_DIRECT	GO:1903958~nitric-oxide synthase complex	2	0.323625	0.058471	CYB5B, CYB5R3	596	3	29926	33.4743	1	0.175673	0.134353
GOTERM_CC_DIRECT	GO:0061831~apical ectoplasmic specialization	2	0.323625	0.058471	ACTR3, ATP2A2	596	3	29926	33.4743	1	0.175673	0.134353
GOTERM_CC_DIRECT	GO:0061825~podosome core	2	0.323625	0.058471	ACTR3, ACTR2	596	3	29926	33.4743	1	0.175673	0.134353
GOTERM_CC_DIRECT	GO:0071682~endocytic vesicle lumen	2	0.323625	0.058471	FTL1, FTH1	596	3	29926	33.4743	1	0.175673	0.134353
GOTERM_CC_DIRECT	GO:0017133~mitochondrial electron transfer flavoprotein complex	2	0.323625	0.058471	ETFA, ETFB	596	3	29926	33.4743	1	0.175673	0.134353
GOTERM_CC_DIRECT	GO:0020018~ciliary pocket membrane	2	0.323625	0.058471	EHD1, EHD3	596	3	29926	33.4743	1	0.175673	0.134353
GOTERM_CC_DIRECT	GO:0099182~presynaptic intermediate filament cytoskeleton	2	0.323625	0.058471	NEFL, NEFM	596	3	29926	33.4743	1	0.175673	0.134353
GOTERM_CC_DIRECT	GO:0034688~integrin alphaM-beta2 complex	2	0.323625	0.058471	ITGAM, ITGB2	596	3	29926	33.4743	1	0.175673	0.134353
GOTERM_CC_DIRECT	GO:0160167~oxoadipate dehydrogenase complex	2	0.323625	0.058471	DLST, DLD	596	3	29926	33.4743	1	0.175673	0.134353
GOTERM_CC_DIRECT	GO:0045298~tubulin complex	2	0.323625	0.058471	TUBB5, TUBB4B	596	3	29926	33.4743	1	0.175673	0.134353
SMART	SM01182:EF-1_beta_acid	2	0.323625	0.0586913	EEF1B2, EEF1D	327	2	10944	33.4679	0.999997	0.325891	0.287279
SMART	SM00888:EF1_GNE	2	0.323625	0.0586913	EEF1B2, EEF1D	327	2	10944	33.4679	0.999997	0.325891	0.287279
UP_KW_MOLECULAR_FUNCTION	KW-0413~Isomerase	11	1.77994	0.0589194	TOP2A, PDIA3, GPI1, TPI1, ECH1, HSD17B4, P4HB, PPIA, PDIA6, HSPD1, GM9234	433	161	12247	1.93245	0.991232	0.229786	0.185596
GOTERM_BP_DIRECT	GO:0030595~leukocyte chemotaxis	3	0.485437	0.0590474	IL16, PPIA, S100A9	592	20	29775	7.54434	1	0.395827	0.372051
GOTERM_BP_DIRECT	GO:0045785~positive regulation of cell adhesion	5	0.809061	0.0596871	CD63, C1QBP, TPM1, SFN, P4HB	592	74	29775	3.39835	1	0.3981	0.374188
GOTERM_CC_DIRECT	GO:0036126~sperm flagellum	8	1.2945	0.0597555	HSP90AA1, TUBA1A, AK1, ATP1A1, TUBA3B, TUBB4B, TUBA3A, RAN	596	174	29926	2.30857	1	0.178738	0.136697
GOTERM_MF_DIRECT	GO:0008900~P-type potassium:proton transporter activity	2	0.323625	0.0597796	ATP4A, ATP12A	593	3	29110	32.7263	1	0.289414	0.251189
GOTERM_MF_DIRECT	GO:0046899~nucleoside triphosphate adenylate kinase activity	2	0.323625	0.0597796	AK1, AK3	593	3	29110	32.7263	1	0.289414	0.251189
GOTERM_MF_DIRECT	GO:0035851~Krueppel-associated box domain binding	2	0.323625	0.0597796	TRIM28, HDAC1	593	3	29110	32.7263	1	0.289414	0.251189
GOTERM_MF_DIRECT	GO:0031220~maltodextrin phosphorylase activity	2	0.323625	0.0597796	PYGM, PYGL	593	3	29110	32.7263	1	0.289414	0.251189
GOTERM_MF_DIRECT	GO:0047134~protein-disulfide reductase (NAD(P)H) activity	2	0.323625	0.0597796	TXN1, PGK1	593	3	29110	32.7263	1	0.289414	0.251189
GOTERM_MF_DIRECT	GO:1990583~phospholipase D activator activity	2	0.323625	0.0597796	ARF4, ARF1	593	3	29110	32.7263	1	0.289414	0.251189
GOTERM_MF_DIRECT	GO:0003994~aconitate hydratase activity	2	0.323625	0.0597796	ACO1, ACO2	593	3	29110	32.7263	1	0.289414	0.251189
GOTERM_MF_DIRECT	GO:0004345~glucose-6-phosphate dehydrogenase activity	2	0.323625	0.0597796	G6PDX, G6PD2	593	3	29110	32.7263	1	0.289414	0.251189
GOTERM_MF_DIRECT	GO:0008177~succinate dehydrogenase (quinone) activity	2	0.323625	0.0597796	SDHA, SDHB	593	3	29110	32.7263	1	0.289414	0.251189
GOTERM_MF_DIRECT	GO:0008184~glycogen phosphorylase activity	2	0.323625	0.0597796	PYGM, PYGL	593	3	29110	32.7263	1	0.289414	0.251189
GOTERM_BP_DIRECT	GO:0090307~mitotic spindle assembly	4	0.647249	0.0597807	CLTC, FLNA, KPNB1, RAB11A	592	45	29775	4.47072	1	0.3981	0.374188
GOTERM_BP_DIRECT	GO:0006605~protein targeting	4	0.647249	0.0597807	YWHAQ, YWHAZ, YWHAG, PML	592	45	29775	4.47072	1	0.3981	0.374188
INTERPRO	IPR045063:Dynamin_N	3	0.485437	0.0602646	EHD1, EHD3, EHD4	600	15	22253	7.41767	1	0.48913	0.464193
INTERPRO	IPR008989:Myosin_S1_N	3	0.485437	0.0602646	MYH9, MYH11, MYH10	600	15	22253	7.41767	1	0.48913	0.464193
GOTERM_BP_DIRECT	GO:0007623~circadian rhythm	6	0.970874	0.060292	NDUFA9, DDX5, MAT2A, HDAC1, DHX9, ATP1A3	592	106	29775	2.84692	1	0.400624	0.37656
KEGG_PATHWAY	mmu00640:Propanoate metabolism	5	0.809061	0.0607671	HADHA, LDHA, ACADS, DLD, HIBCH	475	31	9789	3.32394	1	0.212577	0.165259
GOTERM_CC_DIRECT	GO:0005912~adherens junction	8	1.2945	0.0612347	LYN, SNAP23, KEAP1, MYH9, TLN1, ACTB, VCL, ACTG1	596	175	29926	2.29538	1	0.182355	0.139464
KEGG_PATHWAY	mmu05414:Dilated cardiomyopathy	10	1.61812	0.0614425	ACTC1, TPM3, TPM2, TPM1, LMNA, ITGA2B, ATP2A2, ATP2A1, ACTB, ACTG1	475	103	9789	2.00082	1	0.212577	0.165259
GOTERM_MF_DIRECT	GO:0016208~AMP binding	3	0.485437	0.0616306	CYB5R3, PYGM, PYGL	593	20	29110	7.36341	1	0.296948	0.257728
UP_KW_BIOLOGICAL_PROCESS	KW-0570~Pentose shunt	2	0.323625	0.0621525	TALDO1, PGD	355	2	11212	31.5831	0.99914	0.235751	0.192887
UP_KW_BIOLOGICAL_PROCESS	KW-0329~Glyoxylate bypass	2	0.323625	0.0621525	IDH1, IDH2	355	2	11212	31.5831	0.99914	0.235751	0.192887
UP_SEQ_FEATURE	MOTIF:Nuclear localization signal	17	2.75081	0.0623413	NPM1, DNMT1, DDX25, API5, TALDO1, DSTN, PML, SND1, LMNB1, NPEPPS, POLD1, HNRNPA2B1, LMNA, CFL1, PDCD4, HNRNPC, TMPO	572	406	22194	1.62466	1	0.551617	0.519117
GOTERM_CC_DIRECT	GO:0016328~lateral plasma membrane	6	0.970874	0.0626259	ANXA1, PPP2R1A, MYH9, IQGAP1, ATP1A1, SLC29A1	596	107	29926	2.81559	1	0.18568	0.142007
KEGG_PATHWAY	mmu04210:Apoptosis	12	1.94175	0.0627191	TUBA1C, TUBA1B, TUBA1A, LMNA, BAK1, TUBA3B, TUBA3A, TUBA4A, ACTB, TUBA8, ACTG1, LMNB1	475	135	9789	1.83186	1	0.214528	0.166776
GOTERM_BP_DIRECT	GO:0001662~behavioral fear response	4	0.647249	0.0630458	VDAC3, ATP1A2, VDAC1, EIF4G1	592	46	29775	4.37353	1	0.418006	0.392898
GOTERM_CC_DIRECT	GO:0031410~cytoplasmic vesicle	13	2.10356	0.0635595	USP14, SORT1, SNAP23, ELAVL1, RAB11A, AP3M1, PRDX5, NGP, ESD, BTK, ANP32E, CORO7, RAB6A	596	366	29926	1.78347	1	0.187625	0.143495
GOTERM_BP_DIRECT	GO:0030048~actin filament-based movement	3	0.485437	0.0644283	ACTC1, MYH9, MYH10	592	21	29775	7.18509	1	0.426239	0.400637
KEGG_PATHWAY	mmu04922:Glucagon signaling pathway	10	1.61812	0.0645337	LDHA, PDHA1, PKM, CALML3, CALM3, PYGM, PYGL, CALM1, CALM2, PCK2	475	104	9789	1.98158	1	0.218255	0.169673
GOTERM_CC_DIRECT	GO:0032982~myosin filament	3	0.485437	0.0646195	MYH9, MYH11, MYH10	596	21	29926	7.17306	1	0.189103	0.144625
GOTERM_CC_DIRECT	GO:0016282~eukaryotic 43S preinitiation complex	3	0.485437	0.0646195	EIF3E, EIF3F, EIF3A	596	21	29926	7.17306	1	0.189103	0.144625
UP_SEQ_FEATURE	REPEAT:14	4	0.647249	0.0646901	RANBP2, HNRNPM, NEFH, EIF3A	572	36	22194	4.31119	1	0.568669	0.535164
SMART	SM00213:UBQ	5	0.809061	0.0647522	USP14, UBB, UBC, RPS27A, UBA52	327	51	10944	3.28117	0.999999	0.350326	0.308818
UP_SEQ_FEATURE	REGION:Linker 12	5	0.809061	0.0651822	KRT34, NEFL, NEFM, VIM, NEFH	572	59	22194	3.28819	1	0.568669	0.535164
UP_SEQ_FEATURE	REGION:Coil 2	5	0.809061	0.0651822	LMNA, KRT34, VIM, INA, LMNB1	572	59	22194	3.28819	1	0.568669	0.535164
COG_ONTOLOGY	Secondary metabolites biosynthesis, transport, and catabolism / General function prediction only	3	0.485437	0.0658061	RDH11, FASN, HSD17B4	65	14	2099	6.91978	0.76057	0.345482	0.345482
GOTERM_BP_DIRECT	GO:0001666~response to hypoxia	9	1.45631	0.0660795	ALAS2, PKLR, CAT, LONP1, HYOU1, PYGM, SOD2, PML, HSP90B1	592	215	29775	2.1054	1	0.436211	0.41001
KEGG_PATHWAY	mmu04918:Thyroid hormone synthesis	8	1.2945	0.066256	GPX1, HSPA5, CANX, ATP1A4, ATP1A3, ATP1A2, ATP1A1, HSP90B1	475	74	9789	2.22794	1	0.221589	0.172266
GOTERM_MF_DIRECT	GO:0008307~structural constituent of muscle	3	0.485437	0.0672262	MYL6, MYH11, PLEC	593	21	29110	7.01277	1	0.320838	0.278463
GOTERM_MF_DIRECT	GO:0019789~SUMO transferase activity	3	0.485437	0.0672262	RANBP2, TRIM28, PML	593	21	29110	7.01277	1	0.320838	0.278463
UP_SEQ_FEATURE	REPEAT:1	9	1.45631	0.0674678	RANBP2, LGALS3, HNRNPM, DNMT1, SFPQ, NCL, NEFH, VCL, RPL7	572	167	22194	2.09106	1	0.585871	0.551353
INTERPRO	IPR014751:XRCC4-like_C	3	0.485437	0.0676786	TPM3, TPM2, TPM1	600	16	22253	6.95406	1	0.528601	0.501652
GOTERM_MF_DIRECT	GO:0042393~histone binding	8	1.2945	0.0689503	NPM1, SET, NCL, ANP32E, NCAPD2, RBBP7, FH1, MCM2	593	176	29110	2.23134	1	0.327514	0.284258
KEGG_PATHWAY	mmu05204:Chemical carcinogenesis - DNA adducts	9	1.45631	0.0694668	GSTM4, GSTM2, GSTM1, GSTO2, GSTP2, GSTO1, GSTP1, GSTM7, GSTM5	475	90	9789	2.06084	1	0.229775	0.178629
UP_SEQ_FEATURE	DOMAIN:Importin N-terminal	3	0.485437	0.0696636	XPO1, KPNB1, IPO5	572	17	22194	6.84718	1	0.599364	0.564051
UP_SEQ_FEATURE	REGION:RNA-binding	3	0.485437	0.0696636	SRP68, PA2G4, LRPPRC	572	17	22194	6.84718	1	0.599364	0.564051
GOTERM_BP_DIRECT	GO:0090128~regulation of synapse maturation	3	0.485437	0.0699663	NEFL, VPS35, YWHAZ	592	22	29775	6.85849	1	0.457879	0.430376
GOTERM_BP_DIRECT	GO:0090201~negative regulation of release of cytochrome c from mitochondria	3	0.485437	0.0699663	GPX1, LMNA, BAK1	592	22	29775	6.85849	1	0.457879	0.430376
GOTERM_BP_DIRECT	GO:2000059~negative regulation of ubiquitin-dependent protein catabolic process	3	0.485437	0.0699663	USP14, RPL23, PML	592	22	29775	6.85849	1	0.457879	0.430376
GOTERM_BP_DIRECT	GO:0061136~regulation of proteasomal protein catabolic process	3	0.485437	0.0699663	USP14, GPX1, UBB	592	22	29775	6.85849	1	0.457879	0.430376
GOTERM_CC_DIRECT	GO:0031234~extrinsic component of cytoplasmic side of plasma membrane	3	0.485437	0.0701725	LYN, YES1, ATP2A2	596	22	29926	6.84701	1	0.204468	0.156376
UP_KW_BIOLOGICAL_PROCESS	KW-0226~DNA condensation	3	0.485437	0.0704463	NCAPG, NCAPD2, SMC4	355	14	11212	6.76781	0.999676	0.258303	0.211339
UP_KW_CELLULAR_COMPONENT	KW-0703~Sarcoplasmic reticulum	5	0.809061	0.0709374	CALU, ATP2A2, ATP2A1, CALR, HSP90B1	548	53	18521	3.18844	0.963523	0.21025	0.154183
BIOCARTA	m_ndkDynaminPathway:Endocytotic role of NDK, Phosphins and Dynamin	4	0.647249	0.0718706	NME2, CALM3, AP2A1, CALM1	100	13	1286	3.95692	0.999929	1	1
UP_SEQ_FEATURE	DOMAIN:EF-hand 4	5	0.809061	0.071872	CALU, CALML3, CALM3, CALM1, CALM2	572	61	22194	3.18039	1	0.612717	0.576617
UP_SEQ_FEATURE	DOMAIN:Serpin	5	0.809061	0.071872	SERPINA1A, SERPINA1B, SERPINB1A, SERPINA1C, SERPINH1	572	61	22194	3.18039	1	0.612717	0.576617
GOTERM_MF_DIRECT	GO:0004386~helicase activity	5	0.809061	0.0719544	EIF4A2, EIF4A1, DHX15, MCM3, MCM2	593	77	29110	3.18762	1	0.340179	0.29525
SMART	SM01244:IRS	3	0.485437	0.0719629	DOK3, TLN2, TLN1	327	15	10944	6.69358	1	0.379604	0.334627
INTERPRO	IPR015422:PyrdxlP-dep_Trfase_small	4	0.647249	0.0720122	ALAS2, OAT, SHMT2, PSAT1	600	36	22253	4.12093	1	0.528601	0.501652
GOTERM_BP_DIRECT	GO:0030218~erythrocyte differentiation	5	0.809061	0.0722868	HSPA9, LYN, RPS14, ALAS2, SLC25A5	592	79	29775	3.18327	1	0.472045	0.443691
GOTERM_BP_DIRECT	GO:0071260~cellular response to mechanical stimulus	6	0.970874	0.072679	MTPN, ARHGDIA, ATP1A2, BAK1, ATP1A1, PLEC	592	112	29775	2.69441	1	0.473586	0.445139
UP_KW_DOMAIN	KW-1134~Transmembrane beta strand	3	0.485437	0.073558	VDAC3, VDAC2, VDAC1	336	20	14882	6.64375	0.851934	0.262707	0.241691
KEGG_PATHWAY	mmu04213:Longevity regulating pathway - multiple species	7	1.13269	0.0737219	HSPA8, HSPA1L, HDAC1, CAT, SOD2, HSPA1B, HSPA1A	475	61	9789	2.3649	1	0.239316	0.186046
GOTERM_MF_DIRECT	GO:0001784~phosphotyrosine residue binding	4	0.647249	0.0739124	HCK, YES1, PTPN6, PFN1	593	48	29110	4.09078	1	0.347803	0.301866
INTERPRO	IPR000980:SH2	7	1.13269	0.0742047	LYN, HCK, YES1, BTK, PTPN6, LCP2, FYN	600	109	22253	2.38182	1	0.528601	0.501652
KEGG_PATHWAY	mmu04114:Oocyte meiosis	11	1.77994	0.0745611	YWHAQ, PPP2R1A, GM2423, RPS6KA2, CALML3, CALM3, CALM1, YWHAZ, CALM2, YWHAG, YWHAH	475	123	9789	1.84303	1	0.239316	0.186046
KEGG_PATHWAY	mmu05167:Kaposi sarcoma-associated herpesvirus infection	17	2.75081	0.0747365	LYN, H2-Q9, H2-Q6, H2-Q7, H2-Q4, CALML3, C3, HCK, UBB, UBC, CALM3, BAK1, RPS27A, CALM1, UBA52, CALM2, H2-D1	475	223	9789	1.57105	1	0.239316	0.186046
UP_KW_CELLULAR_COMPONENT	KW-0968~Cytoplasmic vesicle	30	4.85437	0.0747555	ATP6V1A, RAB7, COPA, TMED10, COPB1, CLTC, AP3M1, FTL1, FTH1, ESD, PACSIN2, RAB6A, ATP6V1C1, SNX5, RAB2A, ANXA1, AP1B1, IRGM1, RAB11A, ARCN1, EHD1, HCK, EHD3, LCN2, MYH9, COPG2, CALR, CORO7, DLD, RAB5A	548	739	18521	1.37202	0.969693	0.21025	0.154183
GOTERM_BP_DIRECT	GO:0032755~positive regulation of interleukin-6 production	6	0.970874	0.0748689	DHX9, NCL, BTK, IL16, CD36, HSPD1	592	113	29775	2.67056	1	0.477529	0.448845
GOTERM_BP_DIRECT	GO:0034097~response to cytokine	5	0.809061	0.074957	SERPINA1A, SERPINA1B, SERPINA1C, DDOST, PML	592	80	29775	3.14348	1	0.477529	0.448845
UP_SEQ_FEATURE	SITE:Lowers pKa of C-terminal Cys of second active site	2	0.323625	0.0752176	PDIA3, P4HB	572	3	22194	25.8671	1	0.613237	0.577106
UP_SEQ_FEATURE	REGION:Interaction with PPIB	2	0.323625	0.0752176	CANX, CALR	572	3	22194	25.8671	1	0.613237	0.577106
UP_SEQ_FEATURE	SITE:Involved in the association of subunits	2	0.323625	0.0752176	PYGM, PYGL	572	3	22194	25.8671	1	0.613237	0.577106
UP_SEQ_FEATURE	DOMAIN:Calponin-homology (CH) 4	2	0.323625	0.0752176	PLS3, LCP1	572	3	22194	25.8671	1	0.613237	0.577106
UP_SEQ_FEATURE	DOMAIN:Calponin-homology (CH) 3	2	0.323625	0.0752176	PLS3, LCP1	572	3	22194	25.8671	1	0.613237	0.577106
UP_SEQ_FEATURE	SITE:May be involved in allosteric control	2	0.323625	0.0752176	PYGM, PYGL	572	3	22194	25.8671	1	0.613237	0.577106
UP_SEQ_FEATURE	CROSSLNK:Isoglutamyl lysine isopeptide (Gln-Lys) (interchain with K-?)	2	0.323625	0.0752176	ANXA1, FN1	572	3	22194	25.8671	1	0.613237	0.577106
UP_SEQ_FEATURE	DOMAIN:Aconitase/3-isopropylmalate dehydratase large subunit alpha/beta/alpha	2	0.323625	0.0752176	ACO1, ACO2	572	3	22194	25.8671	1	0.613237	0.577106
UP_SEQ_FEATURE	DOMAIN:Glucose-6-phosphate dehydrogenase C-terminal	2	0.323625	0.0752176	G6PDX, G6PD2	572	3	22194	25.8671	1	0.613237	0.577106
UP_SEQ_FEATURE	DOMAIN:Glucose-6-phosphate dehydrogenase NAD-binding	2	0.323625	0.0752176	G6PDX, G6PD2	572	3	22194	25.8671	1	0.613237	0.577106
GOTERM_CC_DIRECT	GO:0031594~neuromuscular junction	6	0.970874	0.0752899	TUBA1A, PLS3, NEFL, MYH9, NEFM, MYH10	596	113	29926	2.66609	1	0.218261	0.166924
INTERPRO	IPR002404:IRS_PTB	3	0.485437	0.0753745	DOK3, TLN2, TLN1	600	17	22253	6.545	1	0.528601	0.501652
INTERPRO	IPR016160:Ald_DH_CS_CYS	3	0.485437	0.0753745	ALDH2, ALDH3B1, ALDH9A1	600	17	22253	6.545	1	0.528601	0.501652
INTERPRO	IPR020892:Cyclophilin-type_PPIase_CS	3	0.485437	0.0753745	RANBP2, PPIA, GM9234	600	17	22253	6.545	1	0.528601	0.501652
INTERPRO	IPR029510:Ald_DH_CS_GLU	3	0.485437	0.0753745	ALDH2, ALDH3B1, ALDH9A1	600	17	22253	6.545	1	0.528601	0.501652
INTERPRO	IPR001494:Importin-beta_N	3	0.485437	0.0753745	XPO1, KPNB1, IPO5	600	17	22253	6.545	1	0.528601	0.501652
GOTERM_BP_DIRECT	GO:0002026~regulation of the force of heart contraction	3	0.485437	0.0756533	ATP2A2, ATP1A2, ATP1A1	592	23	29775	6.5603	1	0.477529	0.448845
GOTERM_CC_DIRECT	GO:0034704~calcium channel complex	3	0.485437	0.0758746	CALM3, CALM1, CALM2	596	23	29926	6.54931	1	0.218261	0.166924
GOTERM_CC_DIRECT	GO:0031258~lamellipodium membrane	3	0.485437	0.0758746	DOCK8, CFL1, CD44	596	23	29926	6.54931	1	0.218261	0.166924
GOTERM_BP_DIRECT	GO:0090398~cellular senescence	4	0.647249	0.0769018	NPM1, LMNA, CALR, PML	592	50	29775	4.02365	1	0.477529	0.448845
GOTERM_BP_DIRECT	GO:0030010~establishment of cell polarity	4	0.647249	0.0769018	CFL1, LMNA, CORO7, TCIRG1	592	50	29775	4.02365	1	0.477529	0.448845
GOTERM_BP_DIRECT	GO:0001837~epithelial to mesenchymal transition	4	0.647249	0.0769018	DDX17, DDX5, TRIM28, FLNA	592	50	29775	4.02365	1	0.477529	0.448845
GOTERM_BP_DIRECT	GO:1902459~positive regulation of stem cell population maintenance	4	0.647249	0.0769018	HDAC1, RBBP7, ACTB, ACTG1	592	50	29775	4.02365	1	0.477529	0.448845
UP_KW_PTM	KW-0636~Prenylation	12	1.94175	0.0769837	RAP1B, RAB2A, RAB5B, RAB7, RAP1A, ALDH3B1, LMNA, RAB18, RAB6A, RAB5A, RAB11A, LMNB1	544	164	13166	1.77089	0.885012	0.165811	0.148046
GOTERM_BP_DIRECT	GO:0019240~citrulline biosynthetic process	2	0.323625	0.0770665	CAD, ALDH18A1	592	4	29775	25.1478	1	0.477529	0.448845
GOTERM_BP_DIRECT	GO:1905686~positive regulation of plasma membrane repair	2	0.323625	0.0770665	ANXA2, AHNAK	592	4	29775	25.1478	1	0.477529	0.448845
GOTERM_BP_DIRECT	GO:0051621~regulation of norepinephrine uptake	2	0.323625	0.0770665	ACTB, ACTG1	592	4	29775	25.1478	1	0.477529	0.448845
GOTERM_BP_DIRECT	GO:0009142~nucleoside triphosphate biosynthetic process	2

## Sheet: 5c
Symbol	mean_OE-TEAD1	mean_OE-Ctrl	p_value	sig
Fn1	143.235	199.99	0.114131
Tln1	93.2292	99.6316	0.755798
Lrp1	3955.6	3406.89	0.62913
Thbs1	220.77	491.831	0.00138532	down
Flna	156.33	182.54	0.68108
Tubb5	55.9932
Myh9	105.286	58.0346	0.0768078
Hsp90aa1
Tuba4a	207.243	218.884	0.758394
Pkm	59.8359	34.7564	0.101884
Tubb4b	367.458	180.968	0.111622
Actb	70.2403	90.6594	0.575488
Hba	194.707	181.015	0.881973
Tuba1a	19.1059	14.2778	0.434785
Tubb4a	109.281	16.227	0.00441893	up
Hspa8	76.7389	49.7151	0.172852
Col12a1	77.0332	52.1886	0.266607
Pgm1	24.6871	17.6541	0.715014
Tubb2a	182.061	465.52	0.11437
Eef2	28.6848	61.8024	0.305108
Gapdh	77.1239
Actn1	81.1061	101.987	0.688729
Comp	62.9921	53.8584	0.392187
Hspg2	182.319	76.8259	0.00149016	up
Gsn	23.9966	43.8623	0.0920014
Dync1h1	25.1909	17.956	0.303461
Hsp90ab1	328.77	212.145	0.0736114
F2	119.512	88.0601	0.244096
Ahcy	49.6781	31.3316	0.0378608	up
Hspa1a	5924.27	4834.86	0.390711
C3
Actn4		20.6537
Reln	114.597	78.9029	0.00190592
Eno1	37.9673	73.1868	0.314703
Ckm	31.8495	33.6578	0.920273
Cltc	68.0883	75.6298	0.419408
Aco1	82.6998	88.7581	0.562676
Thbs4	17.9684	13.0546	0.316384
Flnb	83.6195	66.3699	0.342406
Eef1a1	226.736
Eno3	156.189	29.0751	0.00857481	up
Itih2	5383.96	5624.83	0.719369
Fbln1	35.8256	64.5224	0.0451194	down
Tnc	7.69069	16.3819	0.0671872
Flnc	63.5502	260.622	0.119013
H4c1	31.3745	13.8931	0.0168112	up
Aldh1l1	49.7713	56.0828	0.304191
Cand1	44.2993
Actc1	19.3513	11.0984	0.16249
Uba1	92.5996	48.7345	0.246611
Psmb2	54.0043	79.6778	0.141713
Plg	193.171	189.513	0.935134
F5	32.8945
Ass1	235.243	170.522	0.20131
Serpinf1	27.6102	14.1208	0.0344848	up
Psma6	43.2832
Hspa1l	47.3359	23.3809	0.0452479	up
Psmb1	20.1875	37.9465	0.0796482
Acly	37.5307	31.704	0.661162
Lama2	70.7823	61.5585	0.562629
Pgk1	295.977	479.638	0.107912
Ftl2	89.7841	81.961	0.477518
Psma2	16.8393
Lamc1	68.0271	138.692	0.0843957
Col6a1	29.7445	41.4784	0.292329
Lamb1	162.126	572.953	0.0965798
H2bc3	40.0467	21.4795	0.0444256	up
Ptprf
Pygl	69.8866	46.6491	0.0429904
Psma7	559.486	361.658	0.0982008
Serpinc1	383.496	700.573	0.355134
Hgd	27.6517	13.4989	0.161392
Postn	314.39	252.318	0.748066
Actr3	20.0463	18.047	0.433793
Ptprd	57.6451	56.9578	0.961686
Tubb1	83.393	21.2321	0.0275643	up
Psma5	37.1604
Ugdh	34.678	12.4653	0.0673284
Kpnb1	27.6873	24.2706	0.767436
Psmd2	14.3678	30.5526	0.00508859	down
Sptan1	47.4287	56.2963	0.397012
Arf3	344.006
A2m
Hspd1	13.9702	5.28044	0.285811
Gfpt1	34.3469	22.806	0.0470895	up
Aldoa	31.0969	72.2158	0.0127363	down
Hmgb1
Pfn1	49.3671	35.4396	0.0292709
Igf2r	7.80958
Hspa5	1736.78	1002.62	0.164645
C4b	43.5576	31.6101	0.38949
Nptx1	24.764	34.4708	0.209158
Psmb7	59.279	47.5941	0.361666
Ywhaz	42530.7	48007.5	0.48703
Alb	23.5707	18.3992	0.199948
Ldhb	2083.99
Hbb-b1	35.0761	33.9506	0.873191
Fat4	85.7406	92.1922	0.786351
Col14a1	186.57	120.234	0.0730036
Itih3	35.7497	12.2822	0.3021
Psmd7	18.4431	20.599	0.601693
Pygm	60.2078	27.1269	0.105958
Bgn
Psma1	150.6	105.657	0.551334
Masp1	13.599
Eif4a2	21.7324	22.3777	0.868071
Pfkl	43.471	45.9104	0.868413
Col1a1	12.8097	4.9685	0.0296466	up
Efemp1	17.3865	21.0401	0.580899
Ppp2r1a
Thbs2		355.229
F13a1	209.932
Idh1		19.3922
H1-1	30.5368	27.3565	0.561438
Cat	25.5902
Hsp90b1	29.1622	15.0996	0.146958
Cndp2	12.3935
Xpnpep1	64.1936	113.124	0.0522301
Ptprs	30.4354	23.8476	0.56685
Aldh1a7	80.7553	35.4904	0.149382
Hp	44.2249	42.0219	0.798519
Vcl	14.1007
Uba52	17.4223	22.9551	0.151077
Ywhab	11.2931
Ext1	32.623	18.7766	0.0462841	up
Vim	10.9913	7.57729	0.248187
Atic	23.2446	22.2773	0.862815
Vldlr	17.7443	1.56917	0.00743079	up
Eif4a1
Actbl2	85.1534	66.1906	0.270401
Qsox1	51.1359	34.0446	0.402603
Olfml3	19.6024	15.096	0.304057
Aldh9a1	81.51	139.02	0.0400766	down
Gdi1	11.1341
Uso1	24.5683
Ehd1	3.22845	11.4806	0.0027073	down
Anxa1	9.23295
Pls3	22.0899	12.3431	0.0487372	up
Fscn1	36.1695	17.7063	0.0644491
Psmb3	19.8285	15.6244	0.623691
Psmc4	1259.67	1089.65	0.799619
Apob	6.97827	8.57723	0.701403
Fermt3	14.2829
Cct7	8.6789
Glg1	7.62549
Psmc3	20.9474	4.27081	0.0478448	up
Atp5f1b	93.7359	82.0218	0.805809
Rap1b		2.98128
Ppp2cb
Hbb-b2	126.118	78.6482	0.158471
Clec11a	58.657	54.6058	0.574681
Snap23	31.0791	16.2729	0.00180771	up
Ywhag	19.8273	8.80678	0.0288969	up
Ldha	23.1759
Nutf2	7.27448	7.47854	0.959531
Gdi2	11.8864
Xpo1
H3c2	8.56913	11.5034	0.505441
Ran		12.0995
Npm1	54.0955	42.5675	0.693019
Rgn
Ywhae	7.84289	6.32941	0.377713
Pdia6	12.329	13.1351	0.835103
Msn	9.43984	13.8214	0.160278
Flot2	11.385	6.37878	0.24738
Npepps
Serpind1	51.7724	29.7972	0.0843693
Chad	14.0933	18.1515	0.315007
Cct5
Fbn1	10.8873
Serpine1
Psmd13	10.5729	16.8225	0.106874
Atp6v1a	37.2753	31.1499	0.424141
Mtap	51.4441	1844.7	0.0126479	down
H2ac21	60.5966
H2ac20	12.1074
Cd90	10.7922	4.51295	0.00273465	up
Selenbp2	90.7299	55.9672	0.115021
Psma4	7.91816	10.692	0.738158
Ap2b1	14.6669	30.7308	0.0059844	down
Notch3	75.9264
Cpb2	17.6436	13.0795	0.388457
Shmt1
Psmc6		7.69885
Mpo		5.11482
Hspa4	14.1915	18.6773	0.212644
Ywhaq	18.7017
Tars1	26.8124
Colec10	26.5663	17.6219	0.167242
Wdr1	4.33504	10.4715	0.283047
Anxa2	15.1269	10.4522	0.464033
Psmc5	340.121	392.208	0.566914
F13b
Arpc2	52.2928
Adk	10.9855
Mthfd1	12.8376	28.0348	0.249615
Mapk1	21.4524
Ywhah	22.451	22.6111	0.963357
Coro1c	2.8702	24.7228	0.219686
H1-2	11.5502	10.5742	0.714347
Cse1l	5.22451	4.98924	0.849444
Ecpas	7.48169	6.36542	0.657791
Hnrnpk	5.3697
S100a9	10.6519
Ehd3	31.039	45.1675	0.100114
Col9a1	5.44935	6.08015	0.469112
Diaph1	69.4831	42.0684	0.357794
Krt6a
H3c1
Pltp	12.2838	20.6572	0.241003
Ilk	150.677	144.313	0.928409
C5	141.783	141.718	0.998778
Nid1	12.5824
Cct4	9.20909	12.9135	0.27936
Pgm2	123.601
Gstm5	9.44889	12.7534	0.675041
Aars1
Actr2	16.2543	16.9663	0.840001
Fbln5	14.6617	19.4678	0.471482
Flot1
Serpinh1	21.3232
C1ra
Thbs3	21.7785	11.7599	0.133954
Hspa9
Ralb	9.82842	14.7001	0.211185
Dars1
Cops3		18.4004
H2-K1	246.848	140.883	0.154865
Psmb6	21.5764	14.5355	0.484151
Cap1	16.7573	22.9174	0.136536
Cdc42	462.505	311.742	0.100329
Fgb	10.3676	26.2649	0.00153031	down
Col5a1	9.90714	8.75126	0.547507
Acsl4
Cct2
Ltbp4
P4hb
Cops4
Myl12b	23.4689
Me1	5.65729	13.1655	0.0342303	down
Dpysl3	9.53978	6.92154	0.368591
Ap1b1		5.59185
Tpi1	6.20772	31.611	0.0372737	down
Macroh2a1	5.77262
Psmd11	47.63
Fgg
Psma3	25.7479	17.0316	0.26455
Col1a2	12.9898
Rab11b
Igfals	11.9163	6.21425	0.0964133
Eif5a	10.0026	9.71659	0.93868
Itm2b	20.1113	28.6013	0.12401
Cilp
Rrm1	16.0177	20.57	0.403906
Map2k1	24.0329	29.9371	0.535558
Psmd12	5.05717	18.7786	0.338034
Krt10	13.796	20.2418	0.0735578
Ezr
Pa2g4	8.1589	16.2926	0.271272
Plcg2	6.3683
Sar1a	15.088	13.2566	0.659394
Tcp1	9.32788
Tagln2	14.1752	19.3577	0.102647
Dpysl2	3.41229	4.81101	0.0128366
Ipo7	17.0239	24.1245	0.152013
Fmod	21.5496
Sars1
Tg	2.97276
Lcp1
Sptbn1
Lpl
Prdx2
Gars1
Rcn1	18.6141
Arpc4
Mat1a		39.842
H3-3a	52.5297	51.3751	0.959938
Prg4	14.485
Gnb1	16.8217	30.6623	0.172286
Bhmt
Aldh16a1	17.3287
Iqgap1	20.8038
Uroc1	5.22397	9.37089	0.0266228	down
Ubr4	5.29522	7.33658	0.493147
Fermt2	7.68872	11.9504	0.131324
Rap2c	8.8046
Psmd1	454.393	737.909	0.119916
Fga	40.809	40.0337	0.831673
Cfl1	9.65062
Yars1	17.4075
Naca	18.3822	28.8353	0.368445
Paics	11.8367
Aldob	4.38573	10.261	0.0920146
Eif3e	11.0146	7.82516	0.35488
Ugp2	1.20155
Epx	31.0098	42.202	0.290878
Sec23a	8.82617
Gpd1
Galk1
Hnrnpl
Rack1	8.63031
Fasn
Gnb4
Masp2	5.21964
Psmd3	13.8103	14.8141	0.907149
Lypla2	5.33676	9.24451	0.00429147	down
Dnm1l	52.0635
Gfap		4.62452
Gcn1
Ssc5d
Fus
Aimp2
Hgfac
Cpn1
Cp	21.8182	12.135	0.220735
Mapre2
Wdr61
Gspt1	17.595	18.7724	0.693102
Hprt1		10.0298
Niban2	7.49943
Adsl		13.5833
Cops2	12.7631
Igf2	13.8769
Calr	23.131	24.0913	0.918358
Spp2
Ganab
Hnrnph1
Itgb3
Prdx6	43.4619
C8b	47.3936	584.762	0.0242638	down
H2az2
Svep1
Hnrnpa1
Pklr
Igfbp6
Capn1	7.50722	5.6829	0.119389
Ipo5
Rab10	16.043	25.5652	0.0439281	down
Hmcn1	10.2326	10.6176	0.815241
Ogn
Lypla1
H1-5	12.2158	19.9505	0.270455
Copb1	4.74206
Angptl1	70.9621
Fah		2.55419
Adh5
Lcat	64.9406
Ppia	196.328
Pzp	10.8363
Eppk1	24.5154	31.4548	0.403451
Arg1	131.742	169.571	0.261774
Apom	4.86756
Btf3	15.0061
Ckb	5.29466
Iars1
Nrp1
Ptges3
Hspb1
Sqstm1	36.1896	44.7781	0.319637
Col4a1
Krt79	16.9711
Kars1	5.48116
Pgam1
Rps23	22.9782
Spon1
Pfkm	16.4902	21.2409	0.0799422
Serpina11
Tgfbi	6.33599	8.56405	0.331151
Vps35
Rhoa
Cbr3	17.0491
Pdcd6ip
Phgdh	35.0536	44.1985	0.309067
C1qtnf3
Angptl3		7.81673
Glo1	5.65189
Ddx39b
Kif5b	7.18993	6.35709	0.658003
Cmbl
Rps3a
Rab1A
Neo1	1.60389
Papss2	23.5712
Comt
Rpl17		8.01383
Itgb1	32.8804
Lum	12.2008	10.8919	0.64432
Ppie	8.90892
NARS1
Tie1	706.015	425.004	0.313149
Cul5	7.00402	8.16961	0.629769
Clic4		11.9794
Pxdn		8.5041
Rpl15
Tkt	8.40095
Capza2
Fstl1
Gnpnat1
Bzw1	11.8922	17.1618	0.17829
Amy1	21.8782
Acan
Sult1d1	100.746
Rab7a	25.8
Ext2
Rpl14	3.14898
Atp1a1	18.234	24.0765	0.211864
Itih1
Aebp1
Adamts13	12.7704	11.4759	0.47035
Pls1
Gart
Hnrnpa2b1	34.5043	39.1203	0.838177
Efemp2
Hmgcs1
Ddx1	8.75187	15.0895	0.4536
Rnh1	7.66433
Vcp
Hnrnpf	16.1628
Cntn1
Ampd2
Arpc3
Slc2a3
Stip1
Pank4	11.9995
Akr1a1	15.6755
Psmc2
Gsta1
Rps2	17.982
Pcyox1l	23.8407
Krt42	11.0178
Rbp1	15.3453	21.8548	0.264341
Ptms		10.0909
Gphn	668.945	1018.71	0.0485271	down
Ecm1
Hadh	4.87955	7.72382	0.0124918	down
Ola1
Impdh2
Pcolce
Rps6ka3
G3bp1
Cdh5	24.6977	47.4494	0.00253215	down
Nap1l1	21.5757	39.8161	0.0455807	down
Myl6	14.5985
St13
Pbld1
Atp6v1b2
Pip4k2a	10.2186
Tkfc
Krt18
Amh	4.07516
Sms
Csad
Mmp2
Psmd5	1.62559
Nbeal2		13.3758
F10	12.0636
Plod1
App	2.87895
Ppp1r7
Lims1	15.1597
Lmnb1
Esd
Slc2a1	10.2904	9.3741	0.667324
Amdhd1
Aplp2
Itga2
Nfasc		19.2811
S100a8		6.14169
Ppp1cc
Stt3a
C1qtnf9
Tatdn1
Blvrb
Snrpa1
Rab1b
Fkbp4
Capns2	12.5875
Clic1
Psmc1
Fh	9.17949	17.6968	0.0469728	down
Eif5	9.84679	11.8603	0.506486
Nap1l4	12.7564	8.57482	0.272689
Rsu1
Pdia3
Anxa4	58.021
Tssk6	8.382
Alyref2	5.37036	9.18409	0.0841107
Cct6a
Heph	4.76088	11.2489	0.179178
Asns	5.33943
Abce1
B4galt1
Gps1
Rps5	403.921
Apoa1
Vwf
Prps2
Col2a1
Pfas
Ncl
Eftud2
Rpl7
Rps10	4.34271	5.49779	0.440377
Ipo4
Vars1	10.3783
Uap1
Dctn2	25.5984	23.7627	0.745748
Gale
Papss1
Dera	6.89486	5.98017	0.627098
P4ha1
Pak2	7.88669
Snx5
Alpl
Urah
Pbdc1
Anp32e	122.599	134.638	0.874049
Cpa1	5.23012	6.70934	0.16187
Tnpo1	5.71287
Eef1g	10.1951	7.91753	0.293328
Serpini2
Rbbp4
Rps15a
Psmb4
Ncam1
Krt1		1.63906
Hook3
Cul4b	9.20055	15.1676	0.254053
Rundc3a
Arcn1	15.7616	20.8428	0.143051
Itih4	5.01191	5.8937	0.318301
Vbp1
Sar1b	4.91766
Bmp1
Gmps
Col4a2
G6pdx	132.373	209.197	0.0207843	down
Pros1
Glrx3
Aldoc	76.7302
Pgd
Pabpc1
Cct3		8.11309
Septin7
Cul1	7.13927	10.8242	0.189864
Dnajc17	1.69305	2.56957	0.0274685	down
Arl1
S100a11
Lta4h
Pcmt1
Fth1
Ighm
Pebp1		7.32039
Taldo1
Kpna6	3369.49	490.756	0.0153478	up
Tmc5
Capns1
Lama5
Serping1
Isoc1
Cops5
Rbp4	30.8172	31.129	0.971797
Sult1a1
Ehd2
Rpl10l
Cenpe
Phb
Cluh
Fbln2
Vcan
Tpm2	4.63171
Stab2
Hectd1
Hnrnpu
Rpl12
Rab5b	13.0659
Crlf3	335.612
Apoe
Pex6
Anapc1
Lnpep	187.18	210.854	0.772172
Ubac2
Rpl3
Aspn
Ppp2r5a		2.72389
Gnaq
Usp7
Kpna3
Vdac1
Atp2a2	73.0066	209.552	0.13427
Rrn3
Rpsa
Lrrc8a	6.56502
Ap1g1
Spta1
Usp14		9.03459
Otub1		3.55176
Ctps1
Brd9
Luc7l2
Ube2q1
Hmgb3
Acss1
Akr1b1	3.82216
Usp15
Septin11	1646.56	1877.78	0.673909
Acsbg2
Amotl2	1.0419
Unc45a
Smg6
Il10rb	5.1268
Lgalsl	2.66928
Eif3f	8.73497	14.1939	0.0116828	down
Bcl2l14	1.85255	3.33661	0.233371
Grhpr
Galnt2	28.4186	39.4748	0.0437345
Jade2	43.1383	63.1001	0.140423
Rps4x
Tbc1d2b
Tnfaip8
Nadsyn1
Foxr1	22.5301
Dlk1		12.87
Thap4
Cbr1	142.542	148.234	0.813767
Sp6
Fbxo2
Ppp3ca
Calu
Epha2	10.3418	11.1578	0.562017
Ap2a1
Arhgap35
Ipo11
Mat2a
Cyp2j5
Tbc1d8b
Fam126b
Nop56		5.50893
Nucb1	#DIV/0!	#DIV/0!	#DIV/0!

## Sheet: 5d
Category	Term	Count	%	PValue	Genes	List Total	Pop Hits	Pop Total	Fold Enrichment	Bonferroni	Benjamini	FDR
GOTERM_BP_DIRECT	GO:0060351~cartilage development involved in endochondral bone morphogenesis	3	15.7895	1.6824e-05	COL1A1, EXT1, HSPG2	18	11	29775	451.136	0.00496757	0.00497991	0.00497991
UP_KW_PTM	KW-0379~Hydroxylation	5	26.3158	7.62114e-05	COL1A1, AHCY, COL6A2, H2BC3, H4C1	18	184	13166	19.8762	0.000914154	0.000990748	0.000990748
GOTERM_BP_DIRECT	GO:0001958~endochondral ossification	3	15.7895	0.000224544	COL1A1, EXT1, HSPG2	18	39	29775	127.244	0.0643114	0.0332325	0.0332325
GOTERM_MF_DIRECT	GO:0042802~identical protein binding	7	36.8421	0.00114715	COL1A1, AHCY, PSMC3, GFPT1, ENO3, CORO1A, YWHAG	19	2076	29110	5.16606	0.0729567	0.0757116	0.0745644
UP_KW_DOMAIN	KW-0677~Repeat	8	42.1053	0.00504539	COL1A1, COL6A2, GFPT1, KPNA6, PLS3, VLDLR, CORO1A, HSPG2	10	4583	14882	2.59777	0.0588925	0.0605447	0.0605447
INTERPRO	IPR013838:Beta-tubulin_BS	2	10.5263	0.00645376	TUBB1, TUBB4A	19	8	22253	292.803	0.543166	0.213605	0.213605
INTERPRO	IPR002453:Beta_tubulin	2	10.5263	0.00645376	TUBB1, TUBB4A	19	8	22253	292.803	0.543166	0.213605	0.213605
UP_SEQ_FEATURE	MOTIF:MREI motif	2	10.5263	0.00647087	TUBB1, TUBB4A	19	8	22194	292.026	0.641462	0.549999	0.549999
KEGG_PATHWAY	mmu04820:Cytoskeleton in muscle cells	4	21.0526	0.00698869	COL1A1, COL6A2, ENO3, HSPG2	18	232	9789	9.37644	0.361636	0.232908	0.232908
GOTERM_CC_DIRECT	GO:0045202~synapse	4	21.0526	0.0089712	EXT1, VLDLR, SNAP23, YWHAG	18	775	29926	8.58093	0.495853	0.311938	0.307833
GOTERM_CC_DIRECT	GO:0031012~extracellular matrix	3	15.7895	0.00945275	COL1A1, COL6A2, HSPG2	18	261	29926	19.1098	0.514136	0.311938	0.307833
GOTERM_MF_DIRECT	GO:0005509~calcium ion binding	4	21.0526	0.00978481	PLS3, VLDLR, TUBB4A, HSPG2	19	733	29110	8.36074	0.47742	0.322899	0.318006
KEGG_PATHWAY	mmu04512:ECM-receptor interaction	3	15.7895	0.0101728	COL1A1, CD90, HSPG2	18	89	9789	18.3315	0.480244	0.232908	0.232908
KEGG_PATHWAY	mmu05020:Prion disease	4	21.0526	0.0109175	HSPA1L, PSMC3, TUBB1, TUBB4A	18	273	9789	7.96825	0.504687	0.232908	0.232908
UP_SEQ_FEATURE	DOMAIN:LDL-receptor class A 4	2	10.5263	0.0121004	VLDLR, HSPG2	19	15	22194	155.747	0.853909	0.549999	0.549999
UP_SEQ_FEATURE	REGION:Triple-helical region	2	10.5263	0.0145039	COL1A1, COL6A2	19	18	22194	129.789	0.900579	0.549999	0.549999
INTERPRO	IPR037103:Tubulin/FtsZ-like_C	2	10.5263	0.0152635	TUBB1, TUBB4A	19	19	22253	123.285	0.844502	0.213605	0.213605
GOTERM_CC_DIRECT	GO:0062023~collagen-containing extracellular matrix	3	15.7895	0.0152932	COL1A1, COL6A2, HSPG2	18	336	29926	14.8442	0.690025	0.311938	0.307833
INTERPRO	IPR018316:Tubulin/FtsZ_2-layer-sand-dom	2	10.5263	0.0160607	TUBB1, TUBB4A	19	20	22253	117.121	0.859017	0.213605	0.213605
GOTERM_CC_DIRECT	GO:0005737~cytoplasm	9	47.3684	0.0164178	COL1A1, HSPA1L, PSMC3, TUBB1, KPNA6, PLS3, CORO1A, TUBB4A, YWHAG	18	6404	29926	2.33651	0.715808	0.311938	0.307833
GOTERM_BP_DIRECT	GO:0007017~microtubule-based process	2	10.5263	0.0164335	TUBB1, TUBB4A	18	29	29775	114.08	0.992589	1	1
INTERPRO	IPR023123:Tubulin_C	2	10.5263	0.0168573	TUBB1, TUBB4A	19	21	22253	111.544	0.872178	0.213605	0.213605
INTERPRO	IPR003008:Tubulin_FtsZ_GTPase	2	10.5263	0.0168573	TUBB1, TUBB4A	19	21	22253	111.544	0.872178	0.213605	0.213605
INTERPRO	IPR017975:Tubulin_CS	2	10.5263	0.0168573	TUBB1, TUBB4A	19	21	22253	111.544	0.872178	0.213605	0.213605
UP_SEQ_FEATURE	DOMAIN:LDL-receptor class A 3	2	10.5263	0.0169018	VLDLR, HSPG2	19	21	22194	111.248	0.932343	0.549999	0.549999
GOTERM_BP_DIRECT	GO:0044344~cellular response to fibroblast growth factor stimulus	2	10.5263	0.0175574	COL1A1, EXT1	18	31	29775	106.72	0.994716	1	1
INTERPRO	IPR000217:Tubulin	2	10.5263	0.0176533	TUBB1, TUBB4A	19	22	22253	106.474	0.884111	0.213605	0.213605
INTERPRO	IPR008280:Tub_FtsZ_C	2	10.5263	0.0176533	TUBB1, TUBB4A	19	22	22253	106.474	0.884111	0.213605	0.213605
INTERPRO	IPR036525:Tubulin/FtsZ_GTPase_sf	2	10.5263	0.0176533	TUBB1, TUBB4A	19	22	22253	106.474	0.884111	0.213605	0.213605
UP_SEQ_FEATURE	DOMAIN:LDL-receptor class A 1	2	10.5263	0.0200904	VLDLR, HSPG2	19	25	22194	93.4484	0.959506	0.549999	0.549999
UP_KW_CELLULAR_COMPONENT	KW-0272~Extracellular matrix	3	15.7895	0.0205448	COL1A1, COL6A2, HSPG2	17	259	18521	12.6194	0.282613	0.328716	0.328716
UP_SEQ_FEATURE	DOMAIN:LDL-receptor class A 2	2	10.5263	0.020886	VLDLR, HSPG2	19	26	22194	89.8543	0.964383	0.549999	0.549999
GOTERM_MF_DIRECT	GO:0046982~protein heterodimerization activity	3	15.7895	0.0234361	EXT1, H2BC3, H4C1	19	387	29110	11.8768	0.790952	0.463206	0.456187
GOTERM_BP_DIRECT	GO:0050870~positive regulation of T cell activation	2	10.5263	0.0248335	CORO1A, YWHAG	18	44	29775	75.1894	0.999415	1	1
SMART	SM00865:Tubulin_C	2	10.5263	0.0270815	TUBB1, TUBB4A	16	20	10944	68.4	0.584619	0.454679	0.454679
GOTERM_MF_DIRECT	GO:0030020~extracellular matrix structural constituent conferring tensile strength	2	10.5263	0.0280731	COL1A1, COL6A2	19	46	29110	66.6133	0.847307	0.463206	0.456187
SMART	SM00864:Tubulin	2	10.5263	0.0284174	TUBB1, TUBB4A	16	21	10944	65.1429	0.602487	0.454679	0.454679
GOTERM_CC_DIRECT	GO:0005829~cytosol	7	36.8421	0.0308659	AHCY, HSPA1L, H2BC3, KPNA6, PLS3, ENO3, YWHAG	18	4458	29926	2.61056	0.907706	0.423324	0.417753
INTERPRO	IPR023415:LDLR_class-A_CS	2	10.5263	0.0342293	VLDLR, HSPG2	19	43	22253	54.4749	0.985217	0.369475	0.369475
GOTERM_BP_DIRECT	GO:0030199~collagen fibril organization	2	10.5263	0.0359286	COL1A1, EXT1	18	64	29775	51.6927	0.99998	1	1
GOTERM_BP_DIRECT	GO:0006898~receptor-mediated endocytosis	2	10.5263	0.0375825	VLDLR, HSPG2	18	67	29775	49.3781	0.999988	1	1
GOTERM_BP_DIRECT	GO:0002062~chondrocyte differentiation	2	10.5263	0.0392338	EXT1, HSPG2	18	70	29775	47.2619	0.999993	1	1
KEGG_PATHWAY	mmu04145:Phagosome	3	15.7895	0.0393249	TUBB1, CORO1A, TUBB4A	18	183	9789	8.9153	0.923282	0.629198	0.629198
INTERPRO	IPR002172:LDrepeatLR_classA_rpt	2	10.5263	0.0396956	VLDLR, HSPG2	19	50	22253	46.8484	0.992562	0.369475	0.369475
INTERPRO	IPR036055:LDL_receptor-like_sf	2	10.5263	0.0396956	VLDLR, HSPG2	19	50	22253	46.8484	0.992562	0.369475	0.369475
GOTERM_BP_DIRECT	GO:0071300~cellular response to retinoic acid	2	10.5263	0.0397837	COL1A1, SERPINF1	18	71	29775	46.5962	0.999994	1	1
UP_KW_PTM	KW-0597~Phosphoprotein	15	78.9474	0.0431197	AHCY, H2BC3, SERPINF1, GFPT1, TUBB4A, ENO3, CORO1A, COL1A1, PSMC3, COL6A2, TUBB1, KPNA6, PLS3, H4C1, YWHAG	18	7845	13166	1.39856	0.410761	0.280278	0.280278
GOTERM_CC_DIRECT	GO:0005581~collagen trimer	2	10.5263	0.0450423	COL1A1, COL6A2	18	81	29926	41.0508	0.969884	0.423324	0.417753
GOTERM_MF_DIRECT	GO:0005200~structural constituent of cytoskeleton	2	10.5263	0.0459788	TUBB1, TUBB4A	19	76	29110	40.3186	0.955246	0.590049	0.581108
UP_KW_DOMAIN	KW-0176~Collagen	2	10.5263	0.0491024	COL1A1, COL6A2	10	83	14882	35.8602	0.453482	0.294615	0.294615
GOTERM_BP_DIRECT	GO:0071333~cellular response to glucose stimulus	2	10.5263	0.0501746	COL1A1, SERPINF1	18	90	29775	36.7593	1	1	1
GOTERM_CC_DIRECT	GO:0005576~extracellular region	4	21.0526	0.0517691	COL1A1, COL6A2, SERPINF1, HSPG2	18	1515	29926	4.38959	0.982402	0.423324	0.417753
GOTERM_MF_DIRECT	GO:0005201~extracellular matrix structural constituent	2	10.5263	0.0536408	COL1A1, HSPG2	19	89	29110	34.4293	0.973716	0.590049	0.581108
GOTERM_CC_DIRECT	GO:0042470~melanosome	2	10.5263	0.0542499	AHCY, SERPINF1	18	98	29926	33.9297	0.985579	0.423324	0.417753
GOTERM_CC_DIRECT	GO:0045171~intercellular bridge	2	10.5263	0.0569421	TUBB1, TUBB4A	18	103	29926	32.2826	0.988388	0.423324	0.417753
KEGG_PATHWAY	mmu05203:Viral carcinogenesis	3	15.7895	0.0583929	H2BC3, H4C1, YWHAG	18	228	9789	7.1557	0.978735	0.747429	0.747429
GOTERM_CC_DIRECT	GO:0005884~actin filament	2	10.5263	0.058554	PLS3, CORO1A	18	106	29926	31.369	0.989803	0.423324	0.417753
GOTERM_BP_DIRECT	GO:0007224~smoothened signaling pathway	2	10.5263	0.0593819	EXT1, HSPG2	18	107	29775	30.919	1	1	1
INTERPRO	IPR008160:Collagen	2	10.5263	0.0597445	COL1A1, COL6A2	19	76	22253	30.8213	0.999421	0.516363	0.516363
UP_SEQ_FEATURE	MOTIF:Cell attachment site	2	10.5263	0.0598988	COL1A1, COL6A2	19	76	22194	30.7396	0.999942	1	1
GOTERM_BP_DIRECT	GO:0000278~mitotic cell cycle	2	10.5263	0.0620739	TUBB1, TUBB4A	18	112	29775	29.5387	1	1	1
SMART	SM00192:LDLa	2	10.5263	0.0638471	VLDLR, HSPG2	16	48	10944	28.5	0.878913	0.681036	0.681036
UP_KW_CELLULAR_COMPONENT	KW-0963~Cytoplasm	9	47.3684	0.0653857	AHCY, PSMC3, TUBB1, KPNA6, PLS3, ENO3, CORO1A, TUBB4A, YWHAG	17	5424	18521	1.80775	0.661063	0.421424	0.421424
GOTERM_MF_DIRECT	GO:0030527~structural constituent of chromatin	2	10.5263	0.0658952	H2BC3, H4C1	19	110	29110	27.8565	0.98888	0.621298	0.611884
GOTERM_CC_DIRECT	GO:0005604~basement membrane	2	10.5263	0.0676389	SERPINF1, HSPG2	18	123	29926	27.0334	0.99512	0.423324	0.417753
GOTERM_BP_DIRECT	GO:0051402~neuron apoptotic process	2	10.5263	0.0706396	COL6A2, CORO1A	18	128	29775	25.8464	1	1	1
GOTERM_CC_DIRECT	GO:0072686~mitotic spindle	2	10.5263	0.0734734	TUBB1, TUBB4A	18	134	29926	24.8143	0.996972	0.423324	0.417753
UP_SEQ_FEATURE	CROSSLNK:Glycyl lysine isopeptide (Lys-Gly) (interchain with G-Cter in ubiquitin); alternate	2	10.5263	0.0773474	H2BC3, H4C1	19	99	22194	23.5981	0.999997	1	1
UP_KW_CELLULAR_COMPONENT	KW-0544~Nucleosome core	2	10.5263	0.0790169	H2BC3, H4C1	17	95	18521	22.9362	0.732067	0.421424	0.421424
KEGG_PATHWAY	mmu05012:Parkinson disease	3	15.7895	0.0805729	PSMC3, TUBB1, TUBB4A	18	274	9789	5.95438	0.995375	0.842991	0.842991
GOTERM_CC_DIRECT	GO:0000786~nucleosome	2	10.5263	0.0813741	H2BC3, H4C1	18	149	29926	22.3162	0.99842	0.423324	0.417753
GOTERM_CC_DIRECT	GO:0048471~perinuclear region of cytoplasm	3	15.7895	0.0845792	PSMC3, SERPINF1, VLDLR	18	861	29926	5.79288	0.998789	0.423324	0.417753
GOTERM_BP_DIRECT	GO:0000226~microtubule cytoskeleton organization	2	10.5263	0.0870267	TUBB1, TUBB4A	18	159	29775	20.8071	1	1	1
GOTERM_BP_DIRECT	GO:0001503~ossification	2	10.5263	0.0891212	COL1A1, EXT1	18	163	29775	20.2965	1	1	1
GOTERM_CC_DIRECT	GO:0031982~vesicle	2	10.5263	0.0912906	HSPA1L, YWHAG	18	168	29926	19.7923	0.999308	0.423324	0.417753
INTERPRO	IPR009072:Histone-fold	2	10.5263	0.0949874	H2BC3, H4C1	19	123	22253	19.0441	0.999994	0.73503	0.73503
INTERPRO	IPR001881:EGF-like_Ca-bd_dom	2	10.5263	0.0971941	VLDLR, HSPG2	19	126	22253	18.5906	0.999996	0.73503	0.73503
GOTERM_CC_DIRECT	GO:0032991~protein-containing complex	3	15.7895	0.0977104	COL6A2, H4C1, CORO1A	18	937	29926	5.32302	0.999596	0.423324	0.417753
GOTERM_MF_DIRECT	GO:0002020~protease binding	2	10.5263	0.0984062	COL1A1, HSPG2	19	167	29110	18.3486	0.998927	0.811851	0.79955
KEGG_PATHWAY	mmu05016:Huntington disease	3	15.7895	0.0984311	PSMC3, TUBB1, TUBB4A	18	308	9789	5.29708	0.998682	0.842991	0.842991

## Sheet: 5e
Symbol	mean_OE-TEAD1	mean_OE-Ctrl	p_value	sig
UBE2Q1		3.28706
HSPA2	1694.83	1614.34	0.296826
AGL	6.61485	10.2524	0.304571
AGK	17.8154	24.7562	0.129683
NCBP1	70.9016	73.2416	0.738998
HSPA5	3959.09	3740.44	0.353862
HSPA4	187.868	309.12	0.0844497
NELFB	5.47277	9.21799	0.0959701
HSPA9	1247.07	1270.08	0.873329
HSPA8	7735.5	8239.31	0.593387
AGA	10.9677	11.3104	0.820737
MKL1	12.8477	10.5886	0.348704
CS	221.568	335.405	0.0494338
ARFRP1	18.0486	14.2606	0.586831
SCFD2	1.37151	1.54663	0.559521
PMM2	27.249	23.1922	0.60123
PDCD11	0.786527	1.95493	0.481155
PMM1	10.4086	9.49677	0.432463
RNF11	11.3377	12.9226	0.1554
KIAA0907	3.58952	3.42705	0.903763
HIST1H4E	39341	33574.9	0.296755
CAMK1	11.9307	21.7123	0.108281
PPP4C	26.8861	32.2324	0.0415894
ZNF706	219.788	256.956	0.280928
RNF114	5.76117	7.04337	0.0206546
RAB11B	209.16	242.886	0.254431
ZC3H15	49.7044	38.9549	0.2332
UCHL3	82.7789	83.59	0.941464
DRAP1	90.0607	64.9979	0.492974
KDM2A	20.3936	12.6637	0.378188
TMEM57	13.7013	24.6186	0.198132
ABCD3	10.2362	6.22013	0.338456
ZSWIM8	0.462333	0.388401	0.127566
SIRPG	9.17791	8.93126	0.809414
DHX9	112.731	108.438	0.824165
DIMT1	36.1408	43.8033	0.57571
OSGEP	30.9812	23.4199	0.0453047
TCOF1	7.00777	7.96499	0.0938215
NSRP1		3.97221
PPP2R2A	55.2871	72.268	0.215286
EDEM3	11.5182	8.2495	0.760617
ITGA3	3.0637	3.02548	0.933811
OPA1	9.88593	10.511	0.806013
PIK3C3	1.60477	5.55154	0.0592681
GK	5.65737	11.6461	0.32214
TRAPPC9	1.36759	2.15003	0.315633
TRAPPC8	2.3671	1.73233	0.494481
SEC11A	17.3642	16.8459	0.717029
MYL12A	2515.01	3079.51	0.247026
TRAPPC3	290.401	296.319	0.911748
TRAPPC4	74.1309	51.305	0.710029
BAK1	45.8482	51.3104	0.00589536
MTMR10		4.46706
ANP32E	187.506	266.963	0.0676634
ACLY	188.51	171.618	0.67734
CTBP2	10.5615	12.138	0.190515
RAD54L2		0.455295
MTMR2	4.83271	4.81927	0.967286
TSG101	31.8458	38.5132	0.308972
MYO3B	0.647922	1.26129	0.118786
ATP2A2	99.0244	98.0546	0.963469
NOP2	68.7882	51.4881	0.158982
ITGA5	74.0847	49.0619	0.04194
ITGA6	2.61052	2.5524	0.950308
GTF3C3	3.3199	7.24914	0.240924
EDC3	18.9295	21.7755	0.427806
GTF3C1	11.0174	5.41374	0.139943
EDC4	14.3768	8.90905	0.18201
DENND4C	13.638	7.96974	0.741013
IQSEC1	5.50158	11.8507	0.275512
SWAP70	27.5992	23.7521	0.671997
IQSEC2	9.05727	10.775
FTL	6.15255	6.48694	0.641194
XPO1	106.881	102.423	0.804113
XPO5	4.9974	7.47578	0.0447838
CSDE1	66.7116	67.4592	0.952529
XPO7	5.59063	13.9173	0.0399119	down
XPO6		0.406485
PALM2	10.5759	10.5089	0.984158
MRPL28	10.5907	12.8891	0.211177
TBC1D10B	1.0666	0.925626	0.705885
GMDS	81.6447	61.3179	0.374811
TIPRL	13.6373	13.3663	0.976874
GTDC2		1.41771
PSMG2	23.7809	22.1428	0.354447
AGPAT3	3.35055	3.5179	0.608789
ABCB1	3.78172	5.23108	0.369756
XPOT	46.1976	36.3631	0.518347
PPIG		7.39099
EPS15L1	39.1967	22.5985	0.327864
ANAPC1	6.38323	15.1475	0.139261
GART	16.0417	13.437	0.595015
ANAPC2	16.6315	6.95509	0.366504
GARS	182.562	126.673	0.371375
ANAPC7	16.9143	17.1898	0.944592
ZEB2		2.00339
RPS6KA3	81.7141	92.2933	0.513506
RPS6KA4	15.721	21.2753	0.5283
C1orf52	25.7644	42.5093	0.265807
PSMD14	31.0283	25.5209	0.24707
PSMD11	366.396	294.263	0.14174
PSMD10	5.66368	23.7868	0.378407
ITGAV	21.0498	17.0348	0.12822
PSMD12	158.512	179.13	0.368256
TCIRG1	8.45848	10.1453	0.699641
GIT1	1.24676	2.51467	0.406404
GIT2	5.90802	2.87656	0.153954
SERBP1	18.2466	41.731	0.191934
RTFDC1	9.5727	10.9729	0.598201
SLC35D1	3.86093	4.07751	0.565111
GANAB	116	89.7401	0.410107
NUP133	1.28739	0.928857	0.440514
SMAD4	25.9925
VAPB	482.953	746.991	0.419515
VAPA	259.302	393.119	0.360361
PCBD2	14.5824	17.001	0.370148
NDUFAF2	4.89908	3.94082	0.857717
SEC16A	1.75494	1.50164	0.733907
CYFIP1	30.1367	34.2715	0.458362
EXOSC10	12.3855	12.3677	0.995718
ARF3	486.515	579.36	0.550888
C12orf23	36.1335	43.5481	0.222658
ARF6	30.8978	50.6851	0.0724217
ARF5	356.615	412.937	0.590483
ARF4	79.467	108.569	0.737032
AP3D1	10.6806	7.49751	0.327925
EIF4B	3.71678	4.57676	0.495503
ZC3H14	2.65986	2.22611	0.815646
KRT14		1.67291
NELFA	7.4222	7.305	0.916762
MRPL53	20.3671	12.5537	0.346776
TCEA1	195.005	222.581	0.546512
RGPD3		1.81978
PRKAR1A	78.5333	75.4984	0.925451
SH2B1	1.90445	1.9695	0.776221
MOB2	7.42936	6.80402	0.00338271
SAR1A	175.982	172.032	0.9383
SAR1B	73.9197	66.2083	0.405599
NOL6	0.902203	1.31956
SRPK1	40.5975	42.4149	0.8378
MOB4	36.139	30.795	0.0226256
RAB11FIP2	4.85999	4.15826	0.441317
NIPSNAP1	30.8151	27.1166	0.226038
RAB11FIP5	0.969118	1.14957	0.726094
CORO1C	174.932	182.451	0.782563
RIC8A	0.577851	2.49104
FAM20B	19.844	20.9855	0.69612
RLF		4.24233
DCAKD	50.4237	42.9672	0.269786
LEO1	9.19365	12.737	0.324957
CLPTM1	41.4221	31.9746	0.476313
ATP1A1	93.4896	88.277	0.721569
MYL6B	147.102	178.967	0.0693969
MGRN1	2.12773	2.02656	0.746901
CDC40	5.26329	4.51838	0.759708
CARKD	2.1598	1.80952	0.0456665
CDC42	182.694	187.372	0.925567
SPHK2	3.45496	3.44163	0.990651
IPO11	2.93275	2.87801	0.958968
CBLB	2.17656	14.0709	0.0022322	down
HMGB3	405.266	196.91	0.086086
EEF1A1	12176.7	12563.9	0.914284
HMGB1	1003.3	1110.67	0.559844
CHP1	41.7257	59.4939	0.159502
CPEB3	1.95499	3.47113	0.0453768
RAB2A	295.872	273.921	0.768572
TLK1		15.0377
CHAF1B	19.744	26.8236	0.475928
BIN1	41.3222	46.1647	0.582394
FRMD4A		0.562793
BCAR1	4.52228	2.58191	0.129112
EEA1	5.43664	6.46142	0.376086
UBTF	39.0296	86.2388	0.0232066	down
KIF4B	1.91108	3.12405
KIF4A	9.90284	8.6118	0.54645
CLIP2	0.928624	1.45804	0.426614
CLIP1	9.47649	6.96549	0.280727
FIP1L1	31.7798	40.8643	0.0287931
TIMM50	20.6227	20.542	0.986784
PIN4	46.0807	14.5796	0.364043
EIF1B	100.774	92.4807	0.653899
UXS1		5.61109
NUP93	41.0509	32.7257	0.380524
NOLC1	5.76322	8.55224	0.0625079
RSF1	5.12302	5.62084	0.944104
ATG4B	25.3016	24.4216	0.892091
ATG4A	3.68517	3.55476	0.959949
FXN	57.8061	33.2468	0.300667
VMA21	399.923	381.812	0.899629
DIEXF	4.95	4.29715	0.464705
VPS51	2.23464	1.86927	0.12697
WASF1		5.98889
RAB21	40.6323	15.5322	0.0909133
SNW1	25.7127	32.0713	0.433835
FBXO3		1.43227
PNP	22.0071	40.4389	0.22757
CALR	2290.7	1818.94	0.0102252
CALU	975.334	638.835	0.11561
FAR1	60.4318	49.2833	0.255218
ACTR1B	20.4829	15.1964	0.381086
ACTR1A	123.2	196.891	0.107336
PNN	32.2641	29.2532	0.698594
WDR70	7.80691	12.6535	0.165368
SPG11	3.53173	3.17885	0.0324734
WDR75	1.45539	1.47609	0.981441
EWSR1	96.3326	80.4895	0.666176
WDR77	9.22707	10.4069	0.14283
PCK2	80.3561	60.257	0.288467
RPN1	160.812	153.601	0.571213
RPN2	74.9556	55.1667	0.679859
AHCTF1	1.03008	1.41685	0.665387
RPL21	430.618	393.76	0.438033
PPP2R3A	0.664762	0.868831	0.44032
SPRED2	10.422	9.5834	0.267179
TMEM214	4.66356	10.5863	0.364738
BRK1	28.3142	46.2514	0.275541
PRPF8	82.7754	90.7394	0.690561
COX7C		188.657
PRPF3	22.0968	42.773	0.0126844
MLLT3		2.96676
PRPF4	31.8101	32.1261	0.969022
PRPF6	49.6983	92.7639	0.102608
PLEKHH2		0.521982
PCF11	0.677406	0.612704	0.50443
CNPY4	8.27907	8.00293	0.944831
NAALAD2	4.91124	4.67665	0.313197
CNPY2	310.249	70.8519	0.149022
CIRBP	4.25368	7.52323	0.104045
SYNJ1	0.58178	0.471615	0.114145
HDGF	150.751	124.736	0.481896
HMG20A	8.70037	5.29349	0.803752
PIP4K2B	14.1557	14.9442	0.586076
AAGAB	16.3849	16.7638	0.842073
MRPL35	7.08743	9.05886	0.780329
MRPL32	69.8069	39.7773
DPY30	160.106	76.4273	0.26247
ATG5	10.7325	6.36602	0.299624
UBE2R2	28.1624	96.1983	0.00191352	down
MRPL39	6.58805	7.96676	0.0841066
TBL2	5.9614	3.38098	0.209375
TBL3	2.22836	0.930639
SH3BGRL	25.7987	74.9549	0.26552
THOC2	5.4933	5.94792	0.885606
FKBP2	276.366	87.2916	0.0726776
THOC7	26.8515	14.7616	0.334328
RAB43	4.77412	12.2516	0.160576
SMDT1	57.4309	97.1219	0.543724
RAB27B	2.50493	2.51231	0.99044
RCOR2	2.43878	5.05273	0.468019
RFX1	8.36327	10.1517	0.622432
PGAM5	10.5378	13.9243	0.291573
TAF6L	5.62611	4.09801	0.144584
UQCRFS1	91.0457	100.064	0.673487
ABCE1	178.059	186.434	0.564479
XPNPEP1	29.4056	30.419	0.822975
PAK2	57.1248	78.9373	0.396758
KIF11	11.5075	20.5465	0.624464
NUP88	6.85994	8.05205	0.413402
FAM122A	1.59853	1.67766	0.623232
ADNP	1.69812	2.98925	0.193583
COPS2	82.3811	83.0756	0.96173
COPS3	67.8376	40.3078	0.175236
CBX8	12.7737	9.28386	0.249818
KHDRBS1	269.304	240.566	0.639878
NUP85	18.7496	14.1229	0.0864444
COPS4	79.8688	68.5345	0.117913
COPS5	30.9998	30.0365	0.842091
YTHDF3	68.7578	37.7884	0.114078
MTM1	2.43952	1.69405	0.15513
YTHDF1	32.5448	28.2708
MED1	0.276191	0.814661	0.0101908	down
MED6	2.52274	2.54502
MED4	33.5781	16.0959	0.00269545	up
MED8	2.07963	2.72126	0.250932
VPS29	153.226	118.917	0.0206786
SUB1	149.5	243.753	0.195333
INF2	13.8417	10.183	0.562171
TKT	150.971	119.858	0.201612
PLCH1		24.753
FECH	7.7001	8.52693	0.536571
TNS1	2.57771	3.02314	0.743037
PPP1R9B	3.10737	26.3031	0.189463
FDFT1		6.11463
IARS2	0.603638	0.647455	0.887063
NLN	10.4993	7.28766	0.618841
NUDT9	6.59675	14.7595	0.118947
TARS2	0.969162	0.957509	0.980259
DPYSL3	201.253	142.671	0.10874
DLD	40.7633	35.1749	0.256814
ARID2	1.08689	1.14884	0.886091
TK1	6.3703	5.15452	0.126171
PHLDB1	2.23925	4.10696	0.521662
EPS8L2	40.005	22.5044	0.114204
LARS	70.296	54.2654	0.331805
TCHH		98.7962
PPP5C	11.0387	5.88856	0.141764
MEF2C	12.863	6.70935
PFN1	1203.6	2211.14	0.000398976
PFN2	236.178	303.945	0.105023
MEF2D	50.6569	14.1437	0.163733
KDM3B	51.6246	1.66743	0.418057
PIGT	4.94802	4.00302	0.322851
TRIM3	1.88947	1.37698	0.367917
TRIM2	1.22863	1.49865	0.652476
DNAJB1	36.9072	34.5976	0.84819
PPP3R1	25.654	30.3107	0.633987
NUTF2	250.618	201.928	0.403005
NOP9	6.16866	6.15321	0.972988
NOC2L	7.06636	44.7991	0.237057
PRKAA1	15.0769	8.22771	0.0404494
KIAA1468	5.16823	9.76507	0.274823
AMPD3	0.693224	2.37177	0.0864764
AMPD2	24.9157	25.2473	0.971086
EIF2B4	5.61075	4.89657	0.481417
RPLP0	1566.46	1403.51	0.590963
TEX10	5.24323	2.95169	0.0968245
PRKAR2A	48.8256	50.632	0.86451
PRKAR2B	28.3984	44.0573	0.310688
MAGT1	2.09328	2.51168	0.352656
PPA1	43.9655	55.5077	0.493699
TXNIP	6.72645	5.74597	0.757573
MLF2	7.07021	14.888	0.304987
NUP62	158.862	176.673	0.615859
ALCAM	12.2045	13.2923	0.881308
RPS6KB1	7.46241	8.5966	0.538721
TPM2	1328.39	832.92	0.351845
TPM1	2987.11	2261.62	0.00544252
ETF1	292.691	240.83	0.0643158
STT3B	3.4581	4.46261	0.60305
FAM21C	6.82903	4.42585	0.45906
LETM1	8.38568	8.18827	0.922658
THYN1	2.31283	3.50819	0.174205
UTP18	5.91736	7.58999	0.0156314
ETFA	46.988	55.6582	0.234151
PHACTR4	1.40134	1.91322	0.323418
CLIC4	90.9385	109.868	0.516904
ETFB	900.411	938.636	0.558137
NUP107	7.70594	10.6994	0.612793
UGDH	579.084	693.074	0.255201
UBE2D2	157.432	215.034	0.0430946
SEPHS1	11.4741	45.8717	0.0301064	down
KIAA0020	13.3685	12.4968	0.156907
YKT6	79.912	83.8208	0.444251
ENY2	18.9557	36.3893	0.000838462
PCIF1	1.84927	2.68014	0.478425
RAB10	323.774	315.278	0.868472
RPS4X	2917.24	3784.66	0.0979177
UBE2D1	960.356	1525.95	0.25847
TJP2	0.886176	0.446175	0.0145071
API5	153.158	199.363	0.137178
TJP1	30.61	25.2441	0.262062
GBAS	20.8565	22.217	0.11106
GTF3C2	0.502555	9.18619
DLST	51.3054	70.7407	0.420874
CGNL1	4.36592	1.46522	0.0572516
TCP1	331.46	332.291	0.980287
SOWAHC	2.50132	2.48256	0.98153
ISY1	56.4347	58.3581	0.940454
SH3PXD2B		2.08017
SH3PXD2A	1.18491	2.68713	0.13729
XAB2	2.89671	1.57516	0.0228744
SVIL		1.23584
KTN1	13.2312	7.80317	0.0471253
TCEB3	2.48125	2.5445	0.506031
PRDX6	488.27	411.147	0.663718
TCEB1	317.354	391.907	0.2843
PRDX4	3678.19	4101.55	0.260836
PRDX3	73.3463	100.712	0.219876
PRDX1	11543.1	11855.5	0.475243
AGRN	0.783302	0.608516	0.618728
NFYB		68.4258
AP3S1	33.6241	44.6796	0.314345
POGZ	0.812163	1.85004	0.288856
RABL6	7.40031	8.6635	0.731789
SMARCA4	30.3287	28.6296	0.787989
SMARCA5	70.5991	78.0387	0.56799
RDH14	16.0192	4.13787	0.452958
TIPIN	9.18735	7.70715	0.409996
POR	148.331	139.178	0.680105
TOR1A	31.4584	23.8769	0.0606321
CARS	74.0246	97.3899	0.102076
CCT6A	318.296	333.076	0.844147
EPM2AIP1	2.97786	1.84411	0.400351
CDC5L	30.9691	27.9336	0.756009
SBDS	48.7301	121.906	0.149172
GMPPA	8.90825	5.59855	0.148018
RUFY3	8.82263	6.34913	0.633536
VCL	427.713	433.85	0.904419
VCP	1243.3	1343.53	0.442616
CD9	7.84775	1.45537	0.0212427	up
OLA1	90.088	102.124	0.680566
AP2A2	37.5999	124.387	0.0234292	down
CYTH1		3.108
VASP	17.8767	5.05499	0.128865
GMPPB	9.68778	9.76251	0.955754
PBX3	1.83925	2.27878	0.144645
XPO4	3.54624	3.24427	0.727241
SPAST	4.26739	3.40218	0.726111
NSUN2	22.5611	37.2646	0.00913576
NSUN4	2.36685	2.42899	0.933394
NSUN6	10.6696	7.99493	0.307197
TUBG1	94.7618	96.9134	0.948584
COL5A1	5.03527	1.81724	0.109022
DCAF7	12.6188	10.8684	0.61891
ARHGAP35	3.04689	3.11516	0.95244
DCAF5	0.442144	0.488608	0.658507
BCKDHA	4.94247	3.29611	0.000844716
TARS	72.0531	64.8013	0.57842
WIPF2	1.78788	4.2852
AQP1	36.6587	41.1394	0.222765
DCAF8	1.48105	1.37321	0.562253
TIMM44	17.1136	20.0114	0.751627
TUFM	137.708	140.584	0.931225
ZFX	10.444	9.79681	0.816978
ACADSB		2.21092
ZFR	13.7039	15.7373	0.710647
ARL2	40.16	41.1924	0.74423
CDR2L	5.13878	6.36556	0.574908
ERGIC1	87.9114	92.5242	0.810894
MAN2A1	3.88403	5.74649	0.316802
RBM4B	88.8922	86.1632	0.965951
SLK	12.1958	9.59744	0.498219
TXNDC5	222.496	185.426	0.0929526
POLR3K		5.92943
GPS1	44.8219	34.188	0.47713
EP300	2.80391	2.23893	0.167777
DCK	54.9172	63.2412	0.714691
SPG21	4.19863	4.26505	0.961762
CALM1	1225.39	770.979	0.00779843
PI4K2A	3.14885	3.44339	0.865625
DNMT1	2.49987	2.26499	0.892887
NDC1	14.9622	7.85466	0.348947
PLK1	3.242	4.76297	0.580511
CYP51A1	34.9145	23.5638	0.202383
CUL5	17.867	25.4626	0.249465
ATP6V0D1	16.3994	44.6637	0.176127
WDR61	17.338	21.4821	0.579855
SIRT3		0.400174
CUL1	35.049	35.1155	0.99065
CUL2	21.0585	19.6132	0.515211
CUL3	50.5373	59.5595	0.425587
TRIM28	155.543	137.634	0.33185
SLC25A3	101.26	117.877	0.333934
SLC25A1	20.257	19.9034	0.962565
PRMT1	36.0543	30.1032	0.0438041
PRMT6	3.60043	3.76357	0.839455
SLC25A5	1636.49	1901.26	0.213375
SLC25A4	800.767	878.519	0.555695
BRD8		0.952762
GNPAT	1.37004	0.575739	0.0389853	up
BRD4	19.065	24.1857	0.5728
C21orf33	37.7921	39.2238	0.238262
BRD2	51.9055	57.3762	0.534499
CARHSP1	207.138	241.5	0.350298
DNAJA2	63.204	69.7208	0.818441
RBM42	34.7684	39.6386	0.335887
DNAJA1	275.325	174.626	0.169297
NELFCD	21.1827	18.453	0.684617
PTPN12	2.45678	3.41638	0.286449
PTPN11	35.3178	39.1521	0.644518
FIBP		2.11643
PQBP1	34.7812	35.8282	0.889471
ARCN1	191.191	260.432	0.0818749
KAT7	2.84907	2.69181	0.925212
TTC17	1.88287	1.91398	0.211189
UTRN	7.58587	10.6053	0.060858
TTC13	2.65109	0.802679	0.58537
USE1	4.12139	3.57893
ISCU	32.5843	29.7565	0.613597
GAR1	44.7782	39.0533	0.432932
CDAN1	0.200725	0.58999
AES	10.9479	12.4407	0.481257
ACADS	48.0959	42.1088	0.0470512
SEH1L	17.1933	13.608	0.268944
GBA	5.51123	5.56303	0.932841
MMGT1	3.30975	2.25625	0.0746766
CNOT1	29.2957	26.8743	0.398021
RRAS2	22.6448	14.6303	0.0750058
GAPDH	1366.57	1268.07	0.859296
DNAJC21	5.33763	10.2748	0.172086
SESTD1	1.73721	1.75784	0.987262
NDRG1	37.5017	38.7384	0.92948
CMIP		0.369031
ACADL	45.5742	48.8574	0.412145
ARHGAP1	36.103	29.005	0.42746
SRSF5	377.112	308.652	0.499781
THEM6		2.34512
SRSF7	449.6	427.8	0.795358
SRSF6	204.249	139.939	0.0921462
ABCF3	6.68758	8.6844	0.557819
ABCF2	123.525	112.983	0.667006
PPM1A	32.1124	26.8523	0.404234
SRSF2	72.8796	70.8537	0.954261
USP47	10.3816	9.57086	0.707946
SRSF9	16.841	30.7139	0.511161
TRAPPC6B	7.24281	8.19738	0.195664
BCL10	13.0763	17.2976	0.100294
XDH	7.35447	7.85104	0.922347
DNAJB12	26.1022	14.1381	0.164744
DNAJB11	64.6104	61.395	0.746577
PPP6C		3.16146
ZYX	20.5501	12.1915	0.162399
DNAJB14	6.56889	5.90547	0.753041
ANXA11	42.6001	38.5383	0.74808
SMEK1	8.27728	4.89533	0.234239
BCR		2.20696
CHEK1	6.26557	6.14817	0.906884
CISD2	15.2127	31.6313	0.35767
CISD1		63.6012
CLNS1A	37.2004	124.986	0.32603
UMPS	24.9765	35.7659	0.0277735
FLJ44635	171.644	130.196	0.407375
PRKAB1	14.2168	11.8067	0.851623
KDM4A	2.10491	0.885487	0.110735
SMEK2		2.05075
GID8	44.3078	45.2431	0.962162
CDK11B	7.70355	3.4839	0.0796288
FAM222B	2.0619	3.22423
MRPL3	7.85537	9.76045	0.755648
TAF9B	36.0875	21.9787	0.040858
PTPN2	4.83352	6.45851	0.0797318
MRPL9	20.3258	13.6789	0.138922
GINS2	17.395	14.3887	0.611801
GINS3	24.8703	25.2724	0.729162
GINS1	8.65571	9.03676	0.944241
ASUN	3.91023	2.84663	0.351219
GINS4	4.01576	6.25649	0.00640572
BTF3	947.571	782.613	0.356534
DDR2	6.14802	4.30483	0.263914
ACAD9	10.5581	10.6572	0.903957
LRCH4		0.80708
EIF4EBP1	154.416	170.601	0.180643
LRCH2	5.18732	4.22413	0.517759
LRCH3	3.01976	2.76855	0.777793
NRF1	28.1531
BAG2	93.6212	50.4966	0.0759799
BAG3	28.2459	31.8571	0.738044
BAG6	38.1717	36.8981	0.896693
MYO1E	17.887	14.3408	0.595987
MYO1D	2.13752	2.66018	0.0136283
MYO1C	28.7063	41.3423	0.267107
MYO1B	23.0038	14.9332	0.304449
MSRB3	19.5546	20.6135	0.7584
CTDP1	3.9754	4.31932	0.74288
RPS7	584.657	776.202	0.280563
RPS6	1263.94	1354.54	0.292014
RPS5	13.5677	86.2751	0.128192
RPS3	1904.51	2181.65	0.175789
RPS2	729.105	623.07	0.525717
CHMP3	314.044	376.367	0.438451
VDAC2	630.701	670.255	0.762953
VDAC1	768.47	697.089	0.148571
CHMP6	49.6574	36.6484	0.22203
RPS9	1245.41	1191.45	0.911921
RPS8	2747.88	3110.65	0.616415
CTPS2	27.2201	11.1776	0.168392
CTPS1	59.1594	52.9396	0.305593
LGALSL	19.9371	20.2837	0.963716
RTTN		0.123247
GMFB	87.6544	105.53	0.676801
ANAPC4	3.27423	25.7038	0.272787
PSMA2	529.693	542.264	0.947037
PSMA3	215.549	186.416	0.190537
PSMA1	274.99	297.131	0.823451
PSMA6	121.341	183.552	0.229707
PSMA7	222.885	205.323	0.282653
PSMA4	71.9021	82.8812	0.0451941
PSMA5	764.562	747.029	0.836997
FAM160B1	8.55792	12.2918	0.136156
TMEM209		5.61125
PNPT1	5.8214	7.56467	0.62871
HMGCS1	29.418	13.431	0.320941
NEMF	2.92043	1.43056	0.119359
ZNF326	25.808	30.5408	0.683709
COL4A3BP	10.724	7.19885	0.203658
SRI	188.882	79.4092	0.0938563
SRM	144.873	195.084	0.123118
GALE	1.72496	4.35501	0.312718
SNRPB2	35.6098	45.566	0.134749
SF3B3	61.8663	75.869	0.12636
LGALS3	808.132	467.444	0.148216
LGALS1	35787.6	33786.4	0.796357
SPECC1	4.48097	3.90172	0.713031
[truncated: 3,897 more rows]

## Sheet: 5f
Category	Term	Count	%	PValue	Genes	List Total	Pop Hits	Pop Total	Fold Enrichment	Bonferroni	Benjamini	FDR
[truncated: 102 more rows]
