# Supplementary material for: TEAD1 Enhances Exosome Secretion and Promotes Exosome‐Mediated Tissue Regeneration
Source: Adv Sci (Weinh). 2026 Mar 12;13(25):e14104. doi: 10.1002/advs.202514104 (PMC13137834; doi:10.1002/advs.202514104)
Supplement: Supplementary file 7 — Supporting File 7: advs74490‐sup‐0007‐TableS6.xlsx. [file ADVS-13-e14104-s005.xlsx]

## Sheet: Description
Supplementary Table 6: Proteomic characteristics in the TEAD1-AAV and Ctrl-AAV groups in SCI mice. Related to Figure 7.
Sheet	Description
6a	A list of proteins in the TEAD1-AAV and Ctrl-AAV groups in SCI mice.
6b	Pathway enrichment analysis of upregulated proteins in TEAD1-AAV SCI mice.

## Sheet: 6a
Symbol	mean_Ctrl-AAV	mean_TEAD1-AAV	p_value	sig
Cd63	0.0001	143.225	0.00393609	up
Rbfox3（NeuN）	45.5451	45.696	0.994904
Nrxn1	98.4791	46.7794	0.0395214	down
Paip1	165.162	80.0084	0.12018
Hmbox1	12.8795	6.26641	0.159085
Tmem141	43.1609	17.4303	0.406235
Asb13	5.96423	0.0001	0.373901
Arpc2	572.412	818.891	0.0325185	up
Gm10015	320.89	170.891	0.0566327
Psmc6	909.526	536.22	0.00536215
Cfh	144.884	214.265	0.487709
Calr	4998.17	5237.95	0.72935
Ccdc22	33.7993	15.0644	0.187122
Chml	9.75013	5.2905	0.574448
Mmab	64.4693	70.95	0.866713
Atad3a	192.964	122.978	0.0629386
Yars	2946.7	2678.32	0.934674
Ndufaf2	526.949	481.976	0.794121
Art3	112.453	482.914	0.01056	up
Acap2	8.89787	368.376	0.351966
Cnn2	51.6808	39.9209	0.713903
Mid1ip1	0.0001	0.0001	1e-05
Abcb1a	59.1168	101.212	0.0788031
Tmem126a	55.0107	111.221	0.354248
Hsd17b10	2205.16	2223.39	0.979786
Lamp1	142.098	180.99	0.810851
Htra2	341.589	456.565	0.178778
Fau	451.647	494.248	0.776007
Hccs	56.5127	21.6837	0.114964
Slc25a41	5.20912	8.78611	0.273266
Kit	26.9355	28.0744	0.94651
Man1a2	2.26701	6.28188	0.56512
Ehbp1	0.604324	1.71009	0.389582
Tbck	4.67616	4.72139	0.993732
Mpped1	3.47094	6.21406	0.437321
Tollip	1399.44	1427.84	0.959506
Lrrc47	305.462	269.331	0.646737
Cpeb3	29.9737	16.4471	0.231201
Grm1	2.51175	0.60585	0.389991
Sec61b	121.634	171.629	0.272641
Dpy30	243.046	116.471	0.401234
Akap5	1.38848	0.0001	0.373901
Rabl6	119.971	17.5698	0.163864
Arglu1	117.86	28.3649	0.323654
Hspa12a	6115.72	4162.07	0.00109381
Hist1h2bn	1857.09	2458.04	0.346077
Alpl	16.156	24.0288	0.16953
Azgp1	82.6141	77.7135	0.945191
Sars	1480.52	1031.48	0.0444575
Ptbp2	219.645	222.67	0.920671
Crtac1	117.023	189.4	0.240118
Ublcp1	119.477	157.132	0.598351
Rps11	635.145	283.213	0.0474348	down
LOC635087	151.765	216.388	0.0959066
1110004F10Rik	140.924	0.0001	0.297754
Notch2	3.22696	4.1002	0.778368
Mtx2	2782.3	2386.67	0.577113
Itgav	250.01	249.041	0.987908
Gm12271	34.52	78.111	0.360664
Acat3	269.052	229.77	0.169216
Cndp2	2671.48	2558.63	0.758097
Dhrs11	44.4735	70.7635	0.487322
Vmn1r47	6.43472	0.0001	0.373901
Pik3r2	0.585874	0.0001	0.373901
Rab11fip5	66.4211	25.6722	0.161375
Arhgef40	2.67151	0.0001	0.158549
Sigmar1	358.316	397.877	0.651904
Cdk14	27.6243	11.8307	0.411451
Mapk4	11.6368	0.0710875	0.209604
App	215.48	156.18	0.284823
Josd2	221.393	230.558	0.939008
Jakmip2	2.16909	0.0001	0.335614
Katnal1	33.4023	92.4813	0.467884
Gbas	1145.76	1059.91	0.309193
Pcbp3	727.083	407.775	0.082729
Ubl3	53.3381	11.2463	0.339317
Dpp10	67.5753	25.6897	0.0930501
Ndrg3	1800.35	1714.82	0.700233
LOC631966	52.4279	59.4285	0.752163
Tubb3	75387.6	51718.4	0.0237653
Hnrnpl	1278.37	848.655	0.229202
Usp15	57.6621	99.2201	0.101904
Cuta	1300.65	2600.29	0.023169	up
Rgs7bp	12.9017	0.0001	0.373901
Thrap3	22.3318	8.3126	0.432394
Ppm1g	452.515	160.361	0.270115
Fam173a	18.5751	11.7887	0.106613
Chi3l3	2000.72	1303.85	0.669761
Tln2	405.884	319.602	0.155445
Cc2d1b	45.4599	75.197	0.297169
Fam222b	4.07304	0.0001	0.373901
Ttc27	0.0001	6.9534	0.243414
Tppp	9400.2	5716.41	0.0396027
Tkt	4958.87	5247.22	0.654875
Akr1a1	1706.96	2465.1	0.0972754
Rcc2	30.4225	486.198	0.128521
Mrps28	67.5458	154.586	0.316949
Cct8	1796.65	2165.78	0.511801
Acot7	5472.95	6202.56	0.341121
Hist1h4f	2243.52	4025.01	0.0292391	up
Akt1	56.3103	34.7609	0.387991
LOC101056444	18359.7	17717	0.579293
Pdyn	72.7381	112.723	0.542968
Gnb2l1	1589.03	2412.92	0.030065	up
Gstp1	11800.4	11995	0.870775
Sdhb	7539.67	5567.62	0.0368535
Mvd	36.0122	11.3919	0.313888
Cdk5	563.891	460.318	0.0133266
Sv2a	1668.93	1170.16	0.036093
Glmn	47.9717	0.0001	0.373901
Ces1c	1303.97	3589.84	0.0442133	up
Atp1b1	66547.9	52048.4	0.0725026
Psen2	119.837	0.0001	0.373901
Optn	1.30545	0.0001	0.373901
Mapk7	0.632	2.2229	0.392997
Mrpl14	94.6643	56.1772	0.0774376
Gal	4.32673	5.83391	0.845748
Pnmal2	11.9747	4.9005	0.244498
Bax	196.842	187.289	0.795581
Ubqln4	55.2241	68.4135	0.577854
Ubfd1	251.589	134.893	0.128412
Asap2	44.2906	46.2435	0.88879
Rufy1	39.4672	165.406	0.135268
Efemp1	22.0246	50.806	0.102642
Gm1966	0.0139046	0.0662535	0.481796
Cep41	3.37192	0.0001	0.373901
Ubqln2	483.384	472.493	0.936749
Ndrg1	5491.66	6627.37	0.225213
LOC634339	8.73904	0.0001	0.204794
Hnrpll	66.2799	56.4888	0.811855
Golga3	49.0456	9.18449	0.00714066	down
Uba52	10707.5	10249.8	0.750082
Gm6139	620.389	489.172	0.32024
Magohb	0.42305	117.533	0.100818
Pip4k2c	194.314	184.215	0.919134
Ahnak2	40.7206	0.0001	0.373901
Acsl6	2395.02	1792.35	0.158975
Agap1	24.2284	14.0775	0.580929
Nt5c	939.215	1522.92	0.406915
LOC640856	370.397	1100.01	0.034993	up
Map9	1.76671	0.0001	0.373901
Mlycd	28.0996	74.5005	0.413931
2610034B18Rik	260.726	36.9477	0.0965255
Mylk4	36.9838	26.6985	0.647961
Acot6	139.409	108.641	0.178257
Snrnp200	38.5537	83.0803	0.0811572
Hist1h2bl	1857.09	2458.04	0.346077
Arhgap22	3.57949	0.65018	0.465837
Fam162a	952.177	794.008	0.765797
Arl4c	7.80467	0.0001	0.373901
Ube2h	150.868	329.494	0.184912
Rap2b	548.605	530.234	0.897612
Fbxo22	43.7587	61.0873	0.238288
Itpa	1333.66	1494.41	0.433068
Farp1	115.98	25.2936	0.228963
Ctdsp1	47.1444	66.2406	0.416904
Atrn	3.92974	2.61625	0.66233
Tmod3	47.7912	55.5593	0.815652
Sin3a	1.287	0.0001	0.373901
Cntnap5a	16.4437	3.07035	0.296879
Cops6	722.21	660.88	0.705089
Cept1	66.4505	0.0001	0.119315
Srr	0.0001	0.0001	1e-05
Hpcal4	2880.99	2494.84	0.375507
Mri1	190.899	43.6242	0.484561
Mfsd6	4.1492	0.868706	0.0687754
Cdh9	2.09793	1.48495	0.57854
Vwa1	249.808	566.347	0.22882
Pja2	4.96328	0.0001	0.373901
Mrpl49	135.663	222.066	0.0943579
Tspan31	6.69764	0.794308	0.430831
Cmas	181.387	168.706	0.9229
Plcl2	9.55245	0.0001	0.116509
Stx2	95.0354	52.9621	0.273755
Sypl	65.019	293.128	0.0969399
Gm7866	5336.15	5090.55	0.731144
Mars	127.771	252.128	0.011007	up
Gm2904	51.9195	70.9527	0.642508
Asap1	42.5274	49.8731	0.427536
Basp1	3017.33	1893.4	0.225035
Wdfy2	16.2245	8.86888	0.282582
L2hgdh	90.1184	93.6401	0.936312
Zfyve9	0.332178	0.0001	0.373901
Rbm15	1.42489	1.27035	0.89425
Ece2	2.37097	0.0001	0.373901
Mapre1	487.028	452.12	0.690675
Oxa1l	32.0813	54.0675	0.0190467	up
Tpgs2	0.0001	6.5271	0.119834
Pdk1	43.7297	38.7152	0.785204
Pex14	85.6118	30.4277	0.0888096
Hist1h2be	1857.09	2458.04	0.346077
Hbb-b2	181118	345340	0.0700162
Atp6v0a1	3276.39	2855.92	0.367242
Pes1	52.6313	164.544	0.14961
Plxna1	22.815	40.1913	0.412051
Pcdhga9	0.0738691	0.0492349	0.794841
Mrpl13	101.23	149.109	0.0394825	up
Eef1a2	5769.5	4783.57	0.337822
Osgep	35.3258	27.102	0.707111
Unc13c	6.60752	5.25339	0.700718
Gm5576	29.4091	46.8887	0.428569
Kif26b	0.567423	1.35417	0.620446
Vac14	111.016	63.2542	0.178775
Hmox2	1130.84	1309.97	0.476312
Map2k4	185.121	162.45	0.635102
4930506M07Rik	19.8691	23.4412	0.908401
Rtfdc1	0.0001	0.0001	1e-05
Als2	0.960007	17.46	0.0753252
LOC100862223	232.295	276.852	0.242176
Stk3	31.3604	14.9123	0.0655173
Nup98	6.07291	13.683	0.483372
Rab6a	466.261	418.56	0.789735
Vsnl1	26130.4	25326.5	0.855468
Apoa1	14378.7	20454.5	0.501116
Dnajc24	18.6791	0.0001	0.123026
Pcbp1	940.969	832.581	0.795586
Stac2	40.2758	26.4094	0.166027
Gm7698	232.295	276.852	0.242176
Gspt2	45.9446	29.6826	0.00893658
Map1lc3a	6014.69	4085.02	0.563317
Cyp2j6	1.10546	127.87	0.377632
Psap	2720.57	3325.68	0.183377
Hist2h3c1	979.821	1057.79	0.711661
0610010F05Rik	35.6697	0.0001	0.120646
Pycrl	394.317	364.547	0.842194
Phka2	1.22242	0.612295	0.678472
Ganab	504.428	464.048	0.685622
Raf1	7.32161	9.67026	0.697541
AI314180	73.168	92.7842	0.338454
Tpbg	45.2482	31.7563	0.324957
Tceb1	957.627	756.652	0.0631307
Pithd1	365.402	375.083	0.941943
Cops5	241.024	173.099	0.5411
Spon1	17.7388	15.4439	0.841968
Cul9	0.0846634	0.273224	0.545613
Txnrd2	305.979	256.836	0.810225
Dtd1	2625.53	1571.41	0.0139817
Acot2	326.482	274.245	0.428442
Ppat	25.3089	32.0237	0.587799
Mrpl39	851.591	459.687	0.5274
Lynx1	1916.18	2055.42	0.903476
Cdh2	255.758	212.394	0.257458
Rapgef2	24.4475	15.6365	0.693452
Lum	603.944	2131.65	0.0452605	up
Gm16381	31.9132	44.3678	0.657553
Th	11.8628	0.0001	0.0373231	down
Pycr1	50.608	70.4062	0.291652
Dguok	60.6512	47.1944	0.760448
Eif4e	649.615	827.169	0.02563	up
Swap70	15.7562	0.0001	0.224542
Vps29	717.603	645.085	0.239843
Cpsf6	80.0356	51.1807	0.607385
Dnm2	1434.97	1420.49	0.868618
Pdcd5	526.492	138.497	0.187004
Rbm31y	70.5222	58.3422	0.714701
Brap	0.618162	0.0001	0.373901
Hmgcs2	90.4564	111.638	0.599601
Cd2bp2	51.7278	25.9936	0.465675
LOC100045148	0.143059	0.0001	0.373901
Inpp4a	247.88	195.478	0.332123
Rpl10l	315.582	193.715	0.433465
Ano10	19.8151	29.0297	0.23638
Gm3362	510.624	384.373	0.268977
Gm8587	0.0001	0.0001	1e-05
Ufsp2	87.2799	74.9077	0.746768
Gm10166	376.732	328.445	0.335404
Itih4	426.959	697.189	0.450615
Gnat3	14.2009	15.9266	0.849389
Opcml	1478.62	1512.96	0.90668
Scn5a	0.128003	0.0607379	0.366372
Gga1	69.3186	64.333	0.871342
Nrip2	84.8197	2.1732	0.3263
Gm13213	25.1827	4.5053	0.36855
Ntng1	0.0001	3.25297	0.373901
Uhrf1bp1	1.1879	0.602971	0.463467
Rpusd3	2.0158	0.431655	0.485056
Atg9a	5.94122	0.0001	0.271674
Gm8213	148.397	74.4947	0.31634
Ndufb6	666.789	1155.99	0.0379337	up
Tmem19	6.79075	16.223	0.427623
Nipal3	0.0001	11.9854	0.373901
Myo1c	88.5169	289.161	0.0105813	up
Efhd2	3067.47	2322.55	0.0728504
Tmem9b	64.5406	21.9304	0.310794
Dip2c	67.4897	20.1088	0.00734644	down
Pabpc4	129.458	94.4495	0.0655344
Eif3j1	89.4104	8.22811	0.186206
Zdhhc13	3.55642	0.0001	0.373901
Gm6155	31.1778	30.0034	0.913433
Gnb1	5452.3	5492.61	0.962986
Cdc42bpb	26.4617	9.25418	0.408657
Golga7	422.823	235.751	0.0368997
Capn2	1222.19	1097.63	0.347242
Eif2s3y	36.7871	27.7659	0.592144
Ngly1	26.8149	19.1091	0.616717
Rasal1	1.78233	2.60293	0.280079
Habp4	54.4727	0.349707	0.319809
Trf	7999.69	16020	0.126919
Abca7	3.28958	1.11201	0.261243
Slc7a10	49.1794	23.4554	0.114811
Hist1h2ak	6759.92	8954.52	0.481917
Cyld	19.0456	19.7467	0.914908
LOC100861898	2.2003	0.0001	0.373901
Mios	14.1975	8.58733	0.229749
Psph	247.86	216.107	0.773102
Ppp1r9b	29.3622	22.8618	0.753484
Acot9	591.517	459.267	0.443793
Csnk1g1	18.1021	5.30477	0.50494
Atg7	119.913	131.562	0.625452
Gm8841	620.389	489.172	0.32024
Gm3837	526.492	138.497	0.187004
Jph3	2.42478	11.7792	0.075068
LOC101056658	1514.1	1937.01	0.235209
Tspan2	2730.17	1161.54	0.165346
Pdgfra	26.7002	74.9292	0.458436
Nhlrc2	47.0139	56.3551	0.671705
Cib1	3.92082	19.2662	0.274781
Hist1h1a	2300.63	1960.8	0.465015
Stambp	38.0089	36.7648	0.962528
Ddx3x	234.437	156.097	0.217168
LOC675521	41.3454	26.551	0.521108
Nop16	5.11089	0.0001	0.373901
Tufm	4602.78	3836.22	0.186596
Coro2b	189.425	171.734	0.331004
Agtpbp1	3.74365	3.24046	0.84287
U2af2	3.6112	8.01314	0.47039
Fkbp1b	1810.27	1123.64	0.0480535
Zyg11b	17.1133	24.0749	0.443589
Acot5	34.6798	29.7775	0.785687
Stk32c	1.50379	0.0001	0.373901
Alg1	3.64222	9.83432	0.573911
Pgk2	3228.41	3699.97	0.340694
Dab2	3.76733	14.6461	0.0306872	up
Ccm2	1.67907	0.0001	0.373901
Paxbp1	2.55548	0.0001	0.373901
Slc9a6	53.0561	37.6069	0.298031
Flt3	30.036	26.1947	0.806822
Gtpbp8	0.0001	0.0001	1e-05
Atp9a	51.8386	48.119	0.662891
Cd9	28851.6	93135.3	0.00190114	up
Rabepk	100.451	114.486	0.826537
Gna14	84.0613	49.3544	0.312899
Mrpl2	43.3695	22.3186	0.48531
Gnat1	14.9872	16.8082	0.849408
Slc39a10	16.1011	13.9657	0.872889
Glo1	14216.3	14235.3	0.993994
Cgn	1.27316	6.72519	0.470313
Gad2	485.047	411.788	0.403642
Ndufa7	3084.76	2271.94	0.461144
Dnajc16	30.682	0.948354	0.38744
Etfb	6711.08	6548.1	0.530832
Cpne1	220.828	264.565	0.587093
H1f0	4354.06	3118.31	0.02117
Gpm6b	3420.54	2393.09	0.327999
Plxnb3	5.4862	0.378976	0.315435
Rpl35a	41.5659	2.85729	0.163318
Atp6v1a	7793.17	6977.37	0.16984
Pak2	377.701	269.001	0.00564637
Cdc42ep4	36.3109	2.74256	0.408778
Gm4943	344.6	356.372	0.93704
Lgi1	978.421	603.782	0.150592
Dock3	3.12734	3.14876	0.992103
Selenbp1	411.327	521.616	0.238803
Rab30	25.1414	0.0001	0.373901
Dcn	1181.45	1549.26	0.711076
Aaas	0.943366	0.0001	0.159873
Gm8290	197.995	194.102	0.95515
Npepps	3888.38	3853.41	0.846148
Pkn1	7.01126	3.92404	0.622859
Scoc	317.088	70.5237	0.0499839	down
LOC101055829	984.574	410.249	0.00256524	down
Pdzd11	17.8006	24.411	0.69628
Actl6b	9.02044	9.56438	0.963794
Lamtor1	126.748	102.077	0.584392
Skp1a	22083.5	22455.8	0.95443
Ppp6c	103.177	747.566	0.298954
Kctd16	30.0337	78.5802	0.3155
Tnxb	20.656	46.8616	0.0350127	up
Ube2d3	1286.76	1310.7	0.945495
Gm7671	232.295	276.852	0.242176
Scn2b	86.0568	60.0327	0.727551
Pcdh19	13.8519	6.72906	0.545614
Pex11b	66.7893	19.6596	0.0372697	down
Mblac2	217.702	160.009	0.291058
Katna1	2.32946	3.67463	0.607307
Pdcl	1.85435	0.0001	0.373901
Hsd17b11	155.237	235.22	0.199446
Serpinh1	132.35	235.373	0.24907
Ate1	6.82634	8.97047	0.71961
Exoc2	89.9733	102.259	0.652038
Dgka	3.11361	7.84507	0.406218
Gm3552	216.914	119.768	0.48216
Actr2	1688.5	1639.64	0.83212
Gm8842	446.792	348.053	0.379989
Dynll1	1498.81	1475.58	0.979315
Mical1	5.13675	11.7626	0.411337
Akap8l	0.0001	41.8368	0.373901
Comp	42.5152	441.085	0.0767295
Pmm2	41.0365	178.068	0.110579
Rnps1	591.795	356.88	0.096144
Trappc10	23.336	8.49055	0.0319557	down
Maob	568.287	448.412	0.38678
Gm12657	822.913	881.484	0.740782
Mcm6	0.516684	0.0001	0.373901
Usp9y	15.0987	11.597	0.213203
Pgm5	238.569	325.141	0.549548
Dctn1	1040.12	929.712	0.392421
Mtfp1	832.911	772.613	0.81069
S100a13	1742.35	8520.75	0.131963
Fam107b	14.1035	5.48818	0.36129
Dmwd	16.5428	4.03692	0.0420931	down
Rab12	83.3342	132.219	0.10618
Neo1	20.2963	4.14393	0.0354008	down
Scd1	13.8157	5.86253	0.221638
Kcnk10	9.04087	0.0001	0.373901
Grin2a	1.27576	0.115894	0.0291478	down
Impact	306.608	117.511	0.195334
Edaradd	4.79723	0.0001	0.373901
Cbs	70.9971	71.4654	0.971475
Mavs	25.5208	41.0492	0.126741
Pphln1	65.9056	0.0001	0.373901
Ip6k1	8.45692	5.31888	0.567303
Hspa5	5757.11	6858.7	0.350666
Reep3	36.865	25.4654	0.73532
Gan	20.3765	20.3248	0.996657
Scamp5	2387.1	2020.77	0.574153
Hist1h4i	2243.52	4025.01	0.0292391	up
Grpel1	377.638	440.42	0.679831
Uchl3	1348.97	1137.68	0.378269
Pacsin3	258.708	347.467	0.409159
Acan	444.465	422.976	0.702307
Arfgap3	3.16685	1.32	0.198056
Gypc	16.0659	22.317	0.831317
Zfr	183.627	13.7938	0.399717
Gpr123	31.1259	0.0001	0.241363
Acss2	258.216	204.558	0.186146
Pgam2	10734.3	18297	0.0185745	up
Scfd2	53.978	112.182	0.521739
Rpa3	20.4883	17.6216	0.797676
Dlg1	1587.02	1369.5	0.724569
Dctn6	774.13	405.603	0.0139192
Akr1e1	359.31	319.128	0.757902
Add1	1426.01	943.202	0.180117
Gm3873	1019.63	462.011	0.0228702	down
Utp20	0.576648	3.44184	0.457736
Nol9	113.956	0.0001	0.00499705	down
Shroom2	34.7936	25.2614	0.592565
Gm5528	28.5922	23.5524	0.349403
Eif2a	39.6513	53.6782	0.652024
Cyp46a1	34.0729	65.8624	0.324366
Snd1	402.576	314.295	0.551735
Endog	88.7458	94.6332	0.920159
Ccz1	97.9981	67.7424	0.0662207
Eogt	0.535134	1.26751	0.622673
Synj2	26.1696	0.314454	0.287506
Hspa12b	833.31	494.697	0.042444
Tceal6	139.628	39.5287	0.469687
Limch1	86.4802	33.3799	0.224915
Uba3	440.246	334.199	0.260627
Serinc1	11.5548	4.91934	0.599501
Capn1	365.989	442.994	0.276326
Cog8	14.2035	19.1148	0.480733
Slc4a2	5.23543	0.0001	0.373901
Csnk2b	540.758	420.396	0.578816
Slc25a23	61.8006	78.072	0.514628
Puf60	115.566	174.198	0.446333
Taf15	169.286	268.75	0.121044
Grcc10	129.038	47.3664	0.0419246	down
Sdhc	593.009	489.42	0.597865
Rtn4	3326.65	1191.81	0.229741
Itgam	42.0418	38.8608	0.872069
Opalin	594.23	30.5962	0.318255
Atox1	10297.9	16689	0.00192957	up
COX1	18.6121	17.7612	0.9752
Ebf3	7.27689	3.62967	0.655147
Gatad2b	0.286051	0.0001	0.373901
Rabggta	273.249	175.921	0.0250313
Bche	2.71023	7.627	0.365496
Fbxo7	25.8417	23.2762	0.763123
Eif2b4	108.692	49.0333	0.474004
Cnpy4	29.521	144.792	0.0689648
Sort1	192.862	127.585	0.450746
Rps2	620.389	489.172	0.32024
Synpo2	0.17996	0.0001	0.373901
St3gal3	6.40407	0.0001	0.144485
Gm8556	439.29	255.217	0.0898977
Rab23	213.37	78.4271	0.210813
Kars	128.842	137.05	0.757123
Cartpt	20.7926	60.4365	0.283966
Timm9	991.591	1644.16	0.386169
Ppp1r13b	11.9679	0.677118	0.353928
Wdfy3	5.40606	12.8264	0.075664
Tspan7	259.985	153.973	0.121575
Ubap2	5.16601	0.0001	0.0113091	down
Larp7	3.06768	0.0001	0.31873
Nrn1	235.57	297.996	0.706882
Cap2	320.984	155.782	0.0485198	down
Lgals3	638.871	1176.04	0.139109
Coq3	63.9511	135.193	0.45931
Gm6158	31.1765	20.1749	0.468826
Ube2a	165.726	111.751	0.228919
Zcchc13	3.54258	2.49848	0.782859
E330009J07Rik	15.3443	8.60987	0.597152
Snw1	33.2389	60.2341	0.42004
Cd82	2960.8	2492.22	0.519027
Get4	53.9687	67.6505	0.751243
Ccdc115	4.00385	0.0001	0.373901
Coq9	235.184	589.618	0.0585412
Mrps35	75.017	45.1612	0.301172
Rsu1	165.717	225.699	0.394546
Dnajb14	52.1675	18.1209	0.0643011
Rltpr	37.2102	49.1385	0.716357
Anln	588.615	397.801	0.0956292
Hcn3	8.05892	5.52797	0.389063
LOC637553	976.293	917.506	0.733095
Eri3	79.0443	155.396	0.00634779	up
Gm20026	113.157	22.6406	0.317244
Ptprf	28.1273	13.492	0.037015	down
Setdb1	736.069	364.162	0.181589
Tia1	8.01233	9.0919	0.914866
Ciapin1	261.177	98.0963	0.175751
Mug1	57.8491	125.914	0.179203
LOC101056348	2560.49	2376.06	0.756967
Rap1gds1	2069.75	1977.88	0.165029
LOC100505283	9.82417	1.30326	0.2011
Camta2	0.0001	0.0001	1e-05
Pip5k1b	5.40681	5.7008	0.942618
Adhfe1	54.3776	43.8161	0.653087
Ppp4r4	5.25701	7.73875	0.780811
Gskip	103.849	59.7577	0.693593
Car1	1607.89	3200.35	0.13903
Nutf2	968.035	976.087	0.987904
Stub1	105.785	207.148	0.0745857
Rap1gap2	50.1435	36.3608	0.658729
Lrrc7	0.218592	0.316929	0.81093
Pds5b	1.90127	7.5344	0.181367
Fmnl3	59.4541	12.591	0.00517721	down
Diap1	21.3354	53.3233	0.0785784
Mthfd1	936.613	902.714	0.751956
Sgtb	279.75	65.841	0.0848494
Ppp2r5b	55.5628	145.398	0.184528
Gpsm1	38.0847	1.06009	0.176606
Coasy	162.174	188.118	0.543645
Slc8a2	25.6836	11.7359	0.108137
Crip2	2554.02	644.082	0.00957207	down
Thnsl1	214.137	259.89	0.663073
LOC101055690	726.282	589.607	0.377512
Dpp4	7.61022	21.236	0.369211
Fam73b	68.345	5.77282	0.0593395
Gm15483	489.37	282.35	0.0327857
Acta2	27341.2	24607.9	0.411504
Nudcd2	65.8619	53.6715	0.778713
Tmem201	19.1234	12.187	0.301554
Rac2	2320.39	2864.29	0.599677
Ptcd3	51.0245	81.3105	0.171612
Ehd3	1569.17	1961.96	0.424124
Taok2	1.67036	0.366097	0.313376
Atp11c	12.1607	28.7177	0.36524
Lama1	8.46318	57.8346	0.00110136	up
Hbb-b1	229706	416362	0.118191
Icam1	16.8116	74.1308	0.0255245	up
March5	152.94	206.626	0.425189
Pcdhgc5	0.0738691	0.0492349	0.794841
Surf1	133.208	214.564	0.567584
Gns	126.757	450.095	0.0863844
Dcun1d3	37.3601	54.4127	0.447698
Dhcr7	219.422	311.9	0.266005
Aldh5a1	4133.39	3210.74	0.040093
Rpl32	148.544	147.028	0.991859
Atp5b	62760.5	61708.2	0.814991
Ndufa10	6277.03	6214.72	0.953897
Tnip1	18.0079	148.614	0.432206
Ipo5	851.998	231.505	0.118837
Prkcq	1.67682	2.22603	0.719088
Prrc2c	4.25293	0.0001	0.373901
Slc27a1	208.916	153.909	0.420556
Uba2	153.673	128.785	0.717131
Palm3	29.9869	0.0001	0.373901
Acot1	390.51	344.678	0.60064
Map4k3	0.293929	15.5319	0.382177
Luzp1	65.3207	252.118	0.0198537	up
Srp9	470.717	293.366	0.527467
Kif1b	33.1327	12.3177	0.0735503
Ccdc93	68.8806	64.5301	0.878029
Pdap1	1525.85	372.55	0.112798
Rpap1	0.022329	0.0001	0.373901
Arnt2	3.6101	1.42048	0.360392
Mpp6	533.29	547.384	0.919941
Ckap5	305.546	213.632	0.162876
Fxr1	17.5268	16.0396	0.899203
Btf3	210.256	87.2503	0.241499
Ywhah	3747.53	2829.58	0.088372
Ddx19b	88.9523	39.194	0.41599
Tuba4a	32560.5	20501.5	0.0853785
Tm9sf2	139.341	160.585	0.754759
Supv3l1	11.9056	20.8421	0.303451
Lman2	458.097	484.315	0.80586
Cntn2	1413.68	1037.86	0.109581
Wasf3	25.0098	11.054	0.549748
Clstn1	89.8516	33.3243	0.168342
Nt5c3b	222.578	219.209	0.979046
Palm	667.589	293.169	0.343823
Hsdl1	75.9974	76.5957	0.991259
Asl	167.013	363.588	0.039286	up
Shc3	7.4453	20.5089	0.307418
H2afj	6759.92	8954.52	0.481917
Flnb	191.781	447.04	0.0391633	up
Fahd1	156.483	209.634	0.581649
Sephs1	90.6017	48.7004	0.549782
Fam115c	0.286051	0.0001	0.373901
Smim20	469.041	128.936	0.327754
Pin1rt1	0.0001	40.0276	0.373901
Cul5	114.345	140.009	0.511582
Gm8618	47.6724	36.98	0.57976
Tprgl	307.603	244.298	0.0906237
Irf3	10.9397	10.3539	0.963607
Oat	500.935	728.106	0.138708
Lpcat2	44.5707	18.5723	0.0912417
Exoc1	221.984	205.508	0.869572
Vrk1	13.4845	18.9918	0.621233
Banf1	248.473	775.452	0.338775
Smarcd3	2.77924	2.06289	0.789131
Txlna	2.46686	1.81321	0.720552
Gm10294	418.322	367.905	0.387179
Vat1l	1094.37	1330.13	0.492131
Cab39l	303.052	313.677	0.918174
Slc4a8	116.426	73.1784	0.0470859
Rab39b	67.1982	35.0764	0.213808
Smndc1	13.7822	25.2772	0.471258
Gm8909	12.0088	21.2633	0.217371
Phgdh	5551.81	4944.89	0.115405
Shank2	1.13017	0.932198	0.899026
Pts	345.743	407.321	0.703512
Psmd10	0.0001	64.9459	0.373901
Slc6a9	1518.69	1339.56	0.215458
Ptges3	895.705	1113.62	0.340108
LOC100047429	11116.9	10174.8	0.38631
Slc25a11	2538.52	2828.22	0.52661
B2m	309.162	391.873	0.183105
Gmps	840.93	2021.58	0.411743
Vipas39	147.398	55.1484	0.2172
Tmbim6	12.1452	0.0001	0.373901
Mettl7a1	167.527	247.015	0.443433
Ncoa7	29.5728	27.6923	0.923107
Pgs1	151.457	115.666	0.539625
Ndufaf7	23.6379	32.515	0.684048
Slc39a7	13.3609	5.87504	0.44177
Fbxo42	3.37332	8.2139	0.464371
Triap1	25.7219	20.3448	0.877713
Spg7	34.3016	31.973	0.852246
Tanc2	15.287	53.3487	0.438213
Kcnq2	6.06109	0.122241	0.382727
Ppa1	3189.32	3946.49	0.334609
Ppp1r2	440.837	29.1077	0.379344
LOC631040	2242.79	1163.7	0.151602
Clns1a	310.714	168.651	0.395225
Ppp1ca	648.215	675.042	0.82811
Inpp1	1433.75	1488.78	0.824577
Gbe1	267.332	279.26	0.652899
Epha4	1.33901	1.2269	0.94746
Serpinb6b	1.73515	4.98022	0.302457
Vldlr	0.675832	0.490952	0.772507
Exoc5	8.67342	21.307	0.300964
Vat1	8384.15	8214.02	0.907051
Mat1a	80.7358	1127.64	0.123988
Actr3b	225.467	374.868	0.0394538	up
Arhgap23	11.764	37.322	0.157767
Nagk	181.413	178.515	0.956851
Ppa2	677.052	537.057	0.28058
Stk11	5.78895	36.5329	0.0315598	up
Ankrd46	76.3075	36.8991	0.496451
Fgfr1	61.2641	12.8414	0.140881
Afg3l1	226.299	197.058	0.925019
Ablim1	32.4384	0.781925	0.294335
Pcm1	11.3986	0.853793	0.140495
Sec24a	8.09647	8.33941	0.96769
Hnrpdl	378.456	379.046	0.991425
Mrpl18	53.9527	45.6281	0.839383
Ptprt	0.129221	0.148987	0.924935
Gm5642	232.295	276.852	0.242176
Fam177a	975.401	439.78	0.0942761
Actr3	3410.91	3831.37	0.532116
Rab5c	1726.54	1344.63	0.563753
Ints7	65.8311	0.0001	0.11226
Bcs1l	15.1825	19.6776	0.715811
Drg2	108.265	112.109	0.95091
Tmem258	628.637	866.887	0.123461
Mrps17	215.255	119.116	0.182834
Tanc1	144.476	124.698	0.91984
Syn2	3650.37	3265.32	0.436143
Bai2	0.987661	0.147694	0.282492
Gdi2	3566.89	4418.02	0.0852019
Pnpla8	53.7191	68.5971	0.345604
Yars2	18.7233	21.3118	0.802827
Gabpb1	0.0001	0.0001	1e-05
Fahd2a	655.868	573.229	0.54321
Eif3e	181.271	177.627	0.910076
Abhd3	82.2036	72.8434	0.836009
Mkrn2	204.334	129.092	0.322056
Cntf	178.358	373.641	0.283067
Csde1	175.472	146.19	0.545891
Nes	44.9411	74.2685	0.345339
Gja1	1554.18	879.04	0.448104
Fam175b	7.9293	22.7882	0.118749
Eps15	159.546	134.695	0.393228
Mlc1	119.306	8.21116	0.109593
Camsap1	12.3303	1.73333	0.371307
Vps26a	466.763	477.375	0.899418
Sepp1	6.66922	32.6484	0.0663613
Dmxl2	236.127	164.963	0.0569486
Pld3	102.594	78.3749	0.692809
Map3k12	7.80467	0.0001	0.373901
Gykl1	43.6055	36.0345	0.70024
Tmod2	1289.92	230.029	0.0651287
Stx16	148.029	164.276	0.741353
Ralgapb	3.62662	31.1285	0.0750802
Prpsap1	173.073	141.784	0.426189
Cpne2	142.225	269.964	0.0470297	up
Folh1	257.251	390.309	0.151021
Steap3	55.0142	63.1132	0.444432
Ctnnb1	860.738	976.612	0.60014
Isyna1	124.889	176.814	0.4585
Ola1	1117.54	909.006	0.440929
Stx1b	17364.7	19533.1	0.0376829
Crip1	297.285	268.699	0.729374
Cnp	120054	105710	0.41277
Gfpt1	17.3062	54.0656	0.31325
Serpinf1	19.7686	58.9992	0.18689
Cpsf7	9.8769	9.95888	0.980131
Ppp2ca	3775.88	3521.48	0.582775
Nt5c2	179.194	193.411	0.759926
Hsph1	802.128	322.369	0.102988
Ppp1r11	279.602	393.487	0.430708
Aifm3	23.0877	34.8314	0.26533
Cast	133.718	2.57947	0.355079
Nudc	563.257	521.258	0.438544
Hcfc1	3.34262	3.52443	0.942662
Lasp1	1897.24	491.377	0.108765
Scamp2	12.3943	0.0001	0.373901
Cul1	130.095	166.871	0.299412
Rab8a	313.284	277.204	0.448296
LOC101056029	532.792	440.109	0.440477
Gabrg2	30.9011	13.1074	0.179949
LOC100862468	89.794	113.702	0.582194
Glrx5	787.933	1066.72	0.265821
Rbm4	65.4181	165.943	0.145431
Qrsl1	8.77504	16.3836	0.269689
Manf	617.104	541.019	0.702933
Kcna6	282.34	42.6245	0.385937
Myo6	392.269	464.981	0.562896
Top3b	0.0001	3.42429	0.117671
Dnlz	26.604	17.7663	0.722576
Scly	16.6779	15.2277	0.890623
Dgkz	2.83224	3.31085	0.891064
Rhoa	12318.2	8540.66	0.100828
Tacc2	1.78055	1.41502	0.880097
Ntrk2	90.4257	67.5383	0.675284
Hebp1	251.208	174.208	0.340924
Tbrg4	16.9852	21.956	0.654915
Ppp1r3f	0.0001	0.0001	1e-05
Smarcc2	42.6054	39.1876	0.74421
Birc6	1022.18	1.28813	0.369252
Yipf5	47.0679	54.3547	0.77761
Krt6a	35.6158	21.8935	0.133186
Trim32	29.6411	43.6435	0.272889
Stmn3	81.7408	79.4163	0.978309
5033411D12Rik	15.455	21.3951	0.505806
2410015M20Rik	1718.95	1460.7	0.564581
Bpgm	1051.21	918.971	0.76868
Wnk4	24.0629	22.5218	0.92351
Pdia4	692.229	726.97	0.747386
Zfp259	69.5271	19.6509	0.0123246	down
Cacna2d1	354.859	395.421	0.515039
Lmcd1	14.9025	90.7814	0.00743701	up
Pgam1	14270.3	10147.8	0.0650296
Csnk1d	45.3167	43.4889	0.936166
Tpm1	15723.3	11642.3	0.232456
Dock11	9.54743	5.41997	0.020039
Dnaja2	313.605	429.07	0.0635059
Fam195b	103.757	0.0001	0.373901
Ppm1e	158.85	108.612	0.411711
Ubl4a	308.405	162.533	0.0450409
Rps6ka3	1102.97	345.856	0.237527
Lrp1b	0.0277426	0.137956	0.476928
Bzw2	14.5852	13.5815	0.733386
Got1	27770.5	24937.7	0.26976
Camk2b	1706.99	1181.11	0.174953
Trmt1l	2.13572	0.0001	0.373901
Zufsp	4.65191	0.0001	0.129539
Sumo2	1868.81	2050.6	0.727274
Lonp2	6.34317	30.6472	0.363468
Slc6a11	2621.91	1637.9	0.344013
H2afv	8170.24	11028.6	0.391511
Fth1	10756.4	16983.8	0.0189362	up
Gm6253	2.21414	0.0001	0.373901
Cend1	4089.62	2587.19	0.0675902
Ankrd13a	46.7587	52.371	0.761028
Prps1l3	218.497	257.56	0.528964
Gm7810	234.678	71.2884	0.000849581	down
Trim36	24.9697	12.3577	0.25888
Ptpn9	145.591	16.6826	0.400555
Reck	0.801448	3.68678	0.121668
Snx14	4.52969	1.34587	0.537378
Mgrn1	1.63857	4.30906	0.324357
Nudt4	67.8703	65.3244	0.93944
Dcun1d4	5.64748	4.04299	0.487383
Chmp2b	27.0256	0.0001	0.373901
Uqcc	121.682	126.374	0.927149
Tuba1b	48675.4	49170.9	0.907861
Cttn	871.571	149.774	0.321263
Vdac1	33482.2	34820.2	0.738578
Sec11a	68.1839	168.464	0.593965
Negr1	904.863	557.806	0.314385
Gm9234	60308.5	63856.8	0.627371
Sardh	61.2767	257.121	0.0157201	up
Klhl7	0.193798	0.0001	0.373901
Ptprs	36.9858	21.415	0.13103
Exosc4	8.16907	40.2858	0.0331783	up
Ckap4	210.821	188.089	0.826234
Tmod1	74.1726	80.4816	0.904329
Trap1	3790.71	2937.02	0.303874
Reps2	12.9196	10.061	0.261142
Ttc37	6.63561	3.50544	0.274156
Psma2	672.757	687.692	0.946184
Nfia	9.39459	19.1273	0.0715334
Kalrn	0.548972	2.08495	0.515536
Tsc22d1	418.77	44.0889	0.280482
Cct7	2039.83	1791.04	0.477307
Plin3	499.035	93.0041	0.172284
Sirt5	75.5198	15.7165	0.297203
Lactb2	20.9553	23.4106	0.76983
Enpp6	1839.37	1634.19	0.477334
Gm8526	6.5518	0.0001	0.204882
Ubxn7	35.6886	7.3468	0.0352796	down
Rasa3	139.693	118.254	0.609973
Tmcc1	19.6204	16.9413	0.762081
Mpo	478.247	58.3829	0.341904
Fam13a	0.0001	0.0001	1e-05
Faah	9.35086	19.0141	0.0593735
Krt28	0.938836	1.28253	0.456632
Slc6a2	49.5276	0.0001	0.24769
Mtmr2	81.541	107.64	0.345979
Atp1b2	24618.2	24531.5	0.979857
Cdk11b	30.0284	0.0001	0.373901
Ruvbl2	182.464	183.648	0.980536
ATP8	21045.8	9131.39	0.0678097
Fkbp1a	20034.2	19854.4	0.923349
Cstb	1166.21	1143.13	0.94595
Dctn4	383.185	767.081	0.025506	up
Gpt	586.88	561.902	0.916097
Gm6415	1740.76	937.51	0.188102
Hsbp1	131.424	0.0001	0.151267
Mapk8	49.1627	71.4702	0.447425
Idh3a	21050.8	20253.1	0.784969
Snrpn	12.9513	19.3681	0.07118
Hmgcl	17.6618	64.9216	0.323007
Snx15	7.16813	0.0001	0.373901
Cdipt	472.953	400.279	0.337291
Eif3b	151.959	265.718	0.0583937
Gfer	193.754	155.2	0.52534
Ndufaf6	2.22798	212.375	0.123469
Rbfox1	30.5408	20.1955	0.478478
Rhot2	81.8206	39.58	0.256892
Ndufb3	1450.45	1576.8	0.308658
Tox2	1.69752	1.75909	0.976505
Slc22a5	17.9341	0.0001	0.373901
Rftn2	54.6336	10.2173	0.0198879	down
Il6st	4.84236	0.463312	0.289834
Kank4	47.2682	117.625	0.202091
Gm10029	15.78	2.85729	0.465517
Nt5c1a	41.3888	23.7197	0.148926
Ltf	425.575	224.653	0.579247
Gm14059	370.388	406.417	0.616335
Clasp2	216.411	115.91	0.301113
LOC101056061	129.017	190.516	0.512919
Slc2a3	580.307	421.772	0.205199
Ank2	909.549	635.97	0.376665
Araf	114.669	66.7033	0.363325
Sfxn1	702.185	812.97	0.352921
Trappc6b	211.768	238.099	0.894723
Tox3	2.09421	2.17134	0.976134
Gorasp1	10.982	7.65828	0.782639
Thtpa	137.377	122.286	0.759677
Tubb4a	103273	59515.1	0.0823685
Mrps36	1389.09	928.341	0.249846
Hist1h2bk	1856.86	2458.04	0.345974
Sar1b	41.7347	231.854	0.00313496	up
Kcmf1	4.55737	1.54994	0.565988
Asphd1	28.6049	24.0703	0.837967
Endou	563.795	13.2811	0.00275056	down
Acadm	911.073	1226.42	0.0593652
LOC101055913	56.1062	37.7903	0.638714
Gga3	44.4993	18.3222	0.387126
1700052N19Rik	152.818	91.6338	0.183263
Hist1h2bq	1624.75	2150.79	0.34597
Clu	596.342	336.376	0.247268
Idh1	3673.03	3833.8	0.508972
Plxna2	8.21316	8.41794	0.963486
Fkbpl	1.39309	0.0001	0.373901
Enpp5	34.8206	18.5359	0.201499
Nop58	99.664	75.9301	0.215013
Fert2	1.48073	1.14545	0.86656
Lgalsl	572.882	360.692	0.152056
LOC100862258	3859.45	3383.25	0.217815
LOC101055956	180.571	188.559	0.885143
Sh3glb1	172.26	90.5046	0.293523
LOC100045968	21.8365	79.9745	0.322258
Atp2b4	323.218	234.691	0.350157
Gm5414	108.412	6.54329	0.000337457	down
Cacna2d3	35.701	72.168	0.0218186	up
Clvs1	147.333	129.782	0.486014
Rnf141	45.9921	54.3203	0.766458
LOC100042025	40021.6	25909.5	0.0355991
Abi1	279.768	219.891	0.252489
Speg	18.5379	33.2369	0.468274
Scn2a1	5.53393	0.519608	0.372416
Farp2	1.03967	0.483675	0.481208
Rictor	0.0001	0.262884	0.204036
Actr1b	734.511	466.031	0.513033
Ppfibp2	3.86839	3.97794	0.969238
Ssbp1	226.795	167.24	0.0956214
Tfip11	9.4157	0.0001	0.199112
P2ry1	8.82407	16.4882	0.477595
Camsap2	3.4182	0.998384	0.124234
Psma6	735.227	854.775	0.61477
F13a1	72.1852	136.665	0.205594
Snrnp40	3.81473	11.5276	0.559813
Arxes1	9.18002	25.8563	0.245895
Serpini1	14.4216	7.42777	0.409876
Rpl11	1074.08	1056.92	0.975943
Ehd2	230.235	450.784	0.137363
Rab31	222.759	331.92	0.584218
Pcdhga6	0.922597	0.0492349	0.397988
Yif1b	18.9673	0.0001	0.373901
Lyst	0.753111	0.0331601	0.194553
Lrp4	0.0692565	0.0001	0.373901
Atp6v1b1	1130.01	1259.01	0.65969
Ndrg2	11818.1	9080.61	0.0012705
Ahcyl2	3838.76	3120.65	0.223128
Top1	39.7841	38.8823	0.909263
Atp6v1c1	1408.73	1447.37	0.78602
LOC101056577	3603.58	2256.27	0.0355883
Cadm4	3520.38	4660.06	0.0166025	up
Vcpip1	95.3431	48.8251	0.272213
Tmsb15b2	81.0312	0.0001	0.132016
Hist1h2bm	1856.27	2457.79	0.345719
Clptm1	142.983	192.135	0.180547
Myo1f	2.54012	1.67725	0.731541
Dpyd	9.0291	0.0001	0.168719
Ube3c	55.5061	53.0852	0.862779
LOC100862012	8955.51	8563.27	0.730309
Micall2	3.65329	5.88381	0.659998
Stxbp3a	275.611	368.222	0.207749
Sh2b1	5.56037	0.584717	0.158095
Pfas	91.9446	329.583	0.0112313	up
Ethe1	1087.67	1675.09	0.21885
Alkbh6	21.4691	15.5872	0.523307
Fry	17.6567	10.9932	0.525608
Slc4a4	1559.37	795.349	0.159324
Tyw5	9.22652	0.0001	0.181422
Atp6ap2	64.599	168.777	0.144788
Rbbp4	670.281	954.431	0.0897641
Fstl1	7.52656	16.8027	0.145439
Celf2	58.6002	58.4154	0.997508
Amph	2015.5	1844.4	0.68749
Aldh6a1	2710.02	2094.58	0.179393
5031439G07Rik	9.64597	5.5136	0.126142
Stk25	41.2628	48.495	0.418261
Akr1c13	74.4921	59.4537	0.639738
Arhgdia	19057.9	17267.4	0.360643
Nkiras2	0.0001	0.0001	1e-05
Itpk1	10.3418	3.9106	0.199557
Soat1	1.30083	0.0001	0.373901
Fsd1l	82.3843	145.827	0.113774
Prpf8	37.879	98.8885	0.0107264	up
Hk2	428.359	521.193	0.586575
Amot	1.40693	0.0001	0.373901
Nup54	7.16197	11.6268	0.377994
Thada	0.0001	0.0001	1e-05
Hip1r	79.251	28.1357	0.00452265	down
Acin1	161.309	102.776	0.205352
Irgm1	23.3734	113.108	0.0833045
Rrbp1	4151.44	4128.39	0.993523
Dazap1	64.2978	122.621	0.440495
Trmt112	473.891	251.293	0.201064
Fam24a	11.2042	0.0001	0.373901
Cnnm2	25.9481	44.2126	0.150378
Ttbk1	26.348	1.82572	0.330701
Kbtbd3	3.38941	10.6489	0.096877
Abcf1	26.4387	0.0001	0.165932
Tarsl2	135.858	44.2878	0.218267
Lyplal1	94.6794	21.9189	0.486976
LOC100861987	70.5222	58.3422	0.714701
Tubb1	22603.2	15223.3	0.000344493
Lmbrd2	13.3565	5.67092	0.497968
Clcn6	23.048	10.3001	0.0248952	down
Fgb	3404.68	3944.49	0.832526
Vcan	1379.44	1408.16	0.944514
Vps33a	56.489	31.7907	0.265991
Ybx1	137.33	46.3155	0.213478
Calu	670.93	1230.08	0.0705971
Pgp	703.963	824.943	0.178482
Adcyap1r1	125.033	140.151	0.605137
Crmp1	5837.34	4406.46	0.0315396
Carhsp1	1106.13	892.707	0.310702
Adar	128.851	91.9713	0.133528
Bai3	1.36541	0.0001	0.373901
Fam126a	0.0001	15.8518	0.373901
Gpc4	0.0001	0.0001	1e-05
Sowahb	2.50012	0.0001	0.373901
Samd14	4.65423	0.0001	0.373901
Snrpd3	240.041	364.428	0.198998
Eif3i	142.437	103.991	0.268044
Tsc22d2	71.0119	2.46001	0.14323
LOC100045999	1275.96	1400.79	0.707793
Agpat1	63.8622	25.7915	0.609862
Lgals3bp	22.6212	61.4153	0.0669313
Gpcpd1	102.745	113.651	0.799561
Hspa1a	2173.96	2377.1	0.619795
Nav1	0.0001	0.0001	1e-05
Rpl10a	2462.25	1483.96	0.230681
Isca2	577.505	1022.27	0.127436
Fam213b	444.166	341.573	0.375154
Bin2	745.684	813.116	0.817778
Ubc	8030.66	7687.34	0.750077
Fam171b	2.1634	0.0001	0.373901
Ces1d	178.772	480.736	0.0940267
Them6	419.992	300.596	0.310429
Sec62	60.1627	18.4449	0.0289411	down
Cct2	2380.81	3138.05	0.711195
Cox7a1	60.5672	44.1473	0.542147
Gnal	102.661	90.1201	0.377026
Myl12a	3163.26	2368.19	0.347151
Wdsub1	11.1732	6.13366	0.239495
Ndufb11	511.62	283.85	0.452146
Matn4	6.69503	0.322392	0.000587692	down
Vmn1r48	6.96978	0.0001	0.373901
Degs1	14.722	121.873	0.0578167
Pacs1	61.2204	139.306	0.262563
Tpm4	1956.84	2829.8	0.131538
Ccdc90b	17.462	10.6522	0.286945
Gstm1	29552.6	30231.3	0.66886
Sbspon	499.324	2195.99	0.010875	up
Pcdh10	5.17784	0.0001	0.126525
5730455P16Rik	8.68612	18.0164	0.137464
LOC101056668	5.16853	10.3668	0.354346
Prpf6	10.5234	5.29248	0.564147
Nckipsd	484.047	401.528	0.409737
Gm5218	10.6053	1.75549	0.290657
Ccdc127	22.325	43.1604	0.292755
Comtd1	34.1096	24.8312	0.521144
Ubap2l	67.7926	11.7574	0.364425
Cadps2	151.851	110.723	0.0537598
Acaa1a	173.55	217.194	0.304964
Afg3l2	497.125	479.191	0.949907
Rit1	1.97732	1.11455	0.59507
Gbp6	0.0001	0.0001	1e-05
Gm8994	44.4338	72.0777	0.353309
Hdac5	0.0001	487.82	0.373901
H3f3a	987.491	1057.79	0.740744
Chd4	14.3716	5.90176	0.0712938
Atg16l1	7.17327	46.3293	0.172343
Gm11703	38.1258	31.4015	0.34911
Gnat2	14.2009	15.9266	0.849389
Mrps22	108.862	66.4485	0.0646065
Ncf4	0.724253	0.0001	0.373901
Drosha	0.133834	0.0001	0.373901
LOC100048119	895.705	1113.62	0.340108
B9d1	1.76623	0.0001	0.176925
Acbd5	51.5412	53.4139	0.909667
Fam69b	0.0001	1.34946	0.373901
Farsa	451.358	568.119	0.58998
Arpc3	583.751	716.397	0.173213
Rbm8a	230.751	367.732	0.472242
Psme1	597.73	1316.34	0.10808
Rasal2	38.1843	11.7915	0.168313
Tpt1	22159.5	24289	0.188157
Aldh1a3	4.61733	9.24829	0.515586
Capza1	1157.83	965.025	0.218391
Ldlr	14.0629	0.0001	0.117067
Fmnl2	200.264	128.812	0.256495
Tfe3	1.41154	0.0001	0.373901
Nsf	8977.78	5951.83	0.0855116
LOC674595	4.40912	1.33381	0.325532
Cpd	6.1994	5.16014	0.706086
Gabbr2	7.71458	6.77021	0.845224
Urod	380.775	539.513	0.0100069	up
Snx1	684.846	410.517	0.0535067
Isca1	288.567	295.181	0.94485
Gfpt2	1.33361	2.99323	0.259649
Scrn3	593.301	794.188	0.00212768	up
Rtn3	3404.91	2955.5	0.539774
Pde10a	4.10732	5.7321	0.803227
Tmppe	2.91319	0.799293	0.407698
Strc	0.973336	1.88792	0.537176
Rangap1	102.838	136.593	0.42148
Mpc1	721.067	558.751	0.834848
LOC100045901	353.871	287.172	0.336418
Pmch	123.725	0.0001	0.127049
Cdc5l	2.77687	1.4915	0.583508
Tbc1d24	88.5675	87.6943	0.986884
Lman2l	115.646	97.3608	0.794586
Actg2	27312.6	24604.9	0.413967
Aldh7a1	2500.72	4114.56	0.0949464
LOC434624	202.023	436.517	0.0585654
Serpinb1b	818.019	941.988	0.632418
Cand2	54.3461	62.9764	0.324201
Plcd1	188.065	285.426	0.31611
H2-Q4	19.7031	30.2523	0.508675
Hdlbp	249.631	251.294	0.992932
Prpf40a	17.5517	22.2996	0.620535
Cntnap2	451.93	411.795	0.568965
Dcun1d5	22.4119	15.2682	0.417588
Gabrb2	4.61556	2.48207	0.612788
Timm17b	8.25493	0.0001	0.373901
BC017158	116.612	22.1186	0.0730132
Ech1	680.784	530.371	0.161835
Map2k3	5.00018	0.0001	0.373901
Acad11	1.09327	1.20742	0.947486
Man1a	5.50296	0.0001	0.373901
Gm4070	0.0139046	0.142579	0.153161
Rnf114	24.3941	29.1194	0.825317
Smurf2	2.46322	0.0001	0.373901
Spryd4	22.6252	29.6291	0.778036
Ripk2	2.18646	0.0001	0.373901
Ankrd34a	3.02135	0.0001	0.373901
Cwc22	1.33312	0.0001	0.373901
Api5	274.668	179.111	0.190104
H2-Ke6	321.478	154.577	0.0423916	down
Wdr26	21.5042	18.0856	0.709308
Dip2a	68.6365	48.2833	0.178638
N6amt1	137.309	122.931	0.821148
Mrps30	37.0124	35.085	0.907621
Zw10	10.0856	26.909	0.151492
Dpysl3	7461.68	7111.97	0.837029
Hist1h2bb	1856.27	2457.79	0.345719
Cyth1	106.926	83.3004	0.625341
Prph	6745.02	7143.02	0.819957
Mrpl37	28.9871	25.3586	0.629916
Lsm14b	1.02408	0.0001	0.373901
Sec24b	132.153	265.213	0.353647
Gm4604	1203.51	1361.36	0.482332
Pdxdc1	112.154	127.503	0.742852
Garnl3	1.80271	5.57429	0.540744
Pcnxl2	0.429043	0.0001	0.373901
Sec23ip	75.2777	78.3029	0.848458
Uqcrfs1	12451.1	11916.8	0.695997
Supt5	15.4273	7.75913	0.187043
Dchs1	43.2199	0.0772846	0.355016
Usp14	1089.32	967.834	0.428429
Abcd3	70.6903	75.9909	0.844176
Twf2	131.129	43.1129	0.106006
Myo1b	23.6806	42.9089	0.273742
Hist1h2ap	6759.92	8954.52	0.481917
Synj1	1070.66	928.682	0.431129
Dync1i1	622.917	539.6	0.597808
Atp5d	4463.03	3665.2	0.636738
Pygl	689.223	736.86	0.741305
Rabggtb	91.4144	46.0388	0.169143
Haghl	89.1365	108.678	0.238471
Ppm1h	396.745	361.114	0.608231
Scaf11	0.129221	0.0001	0.373901
Slc25a24	6.58994	15.0602	0.150987
Mthfd2l	42.6561	42.9545	0.991627
Pofut1	6.15796	7.40747	0.903052
Arhgap32	4.22687	3.12834	0.696101
Ilk	471.477	495.086	0.942621
Tbc1d2	0.0001	0.0001	1e-05
Slc8a3	35.5068	18.3381	0.404787
D10Jhu81e	2148.19	1990.84	0.3381
Pebp1	57360.4	65113.2	0.517405
Blvra	1003.16	1517.68	0.00982681	up
Gngt1	30.3327	54.6405	0.485719
Sfxn5	1397.21	1146.23	0.610407
Atp11a	3.01674	66.3254	0.130663
Ank	8.34543	8.28477	0.9918
Tnnt3	1799.17	3035.33	0.329712
Pls1	559.419	413.987	0.160469
Sun1	7.31731	11.8953	0.618287
LOC636901	344.1	395.81	0.579252
Dpp3	158.643	188.324	0.294513
Trip11	15.8445	0.0001	0.373901
Asz1	11.3703	0.0001	0.373901
Hist1h3a	979.821	1057.79	0.711661
Pigt	28.7581	2.04634	0.349651
Gstk1	257.33	358.689	0.368725
Trp53bp2	2.62821	2.10361	0.605125
Mrpl27	0.0001	0.0001	1e-05
Hnrnpd	3177.22	2677.09	0.0942589
Gvin1	0.0139046	0.142579	0.153161
Gm9835	250.894	507.415	0.123979
Gtpbp1	14.0718	19.2984	0.541187
Cnpy3	36.8485	25.1382	0.466169
Cmip	14.1717	17.4969	0.642426
H2-K1	18.5965	92.0852	0.001045	up
Rpl9	662.935	463.333	0.136592
Lyz1	33.7798	63.8765	0.340237
Nova1	336.794	270.088	0.194396
Fech	1719.2	679.697	0.05905
C1qa	37.9782	73.3732	0.579255
Mapk1	1386.79	1450.81	0.741262
Kcne1l	0.0001	0.0001	1e-05
Rps27	315.769	193.834	0.404602
Col6a2	244.328	720.271	0.029703	up
Prpf38a	19.5233	4.1202	0.0957944
Gm7711	232.295	276.852	0.242176
Pde4b	215.18	59.0989	0.00561369	down
Trip12	5.16929	2.38799	0.0700161
Acsm5	7.16273	12.2508	0.566002
Mapk9	338.049	292.807	0.482269
Gm4889	22.597	4.5053	0.321909
Timm13	3080.86	2625.63	0.10221
Slc32a1	967.444	404.073	0.335624
Unc13b	3.49222	0.500655	0.00266069	down
Pcdhga12	0.0830944	0.054698	0.789191
Dync1li2	388.186	316.659	0.412704
R3hdm2	0.0001	0.0001	1e-05
Ankrd29	190.149	280.412	0.124528
Hist1h2bc	1857.09	2458.04	0.346077
Hn1l	291.335	1.0763	0.278768
Psmd6	1866.84	733.219	2.67015e-05	down
4833439L19Rik	19.733	0.0001	0.373901
Wdr7	256.593	259.305	0.950961
Adck4	0.355241	1.82108	0.21978
Sf3a1	58.4003	32.2879	0.0378642
AY358078	9.87528	0.0001	0.286757
Fam184a	5.29327	0.264779	0.367288
Tnfrsf21	2.16347	0.85498	0.603797
Aif1	45.5606	242.582	0.00581944	up
Sos1	31.7527	31.3716	0.973538
Erh	513.612	348.862	0.466561
H13	23.5126	12.8124	0.18208
Rnf214	70.0712	22.691	0.299387
Bclaf1	40.6563	1.05906	0.117499
Necab2	698.508	833.512	0.819544
Sugt1	823.33	298.341	0.00559701	down
Ubl5	31.9132	44.3678	0.657553
Zdhhc3	6.07485	7.88369	0.736648
Trove2	40.5558	33.7107	0.224406
Glg1	94.1552	229.416	0.225557
Sipa1l2	8.73064	2.7553	0.175811
Kcng3	30.706	48.3607	0.253131
Nup93	35.4743	60.8127	0.326802
Nup85	5.58219	7.80276	0.479602
Fam65a	11.0267	15.8194	0.666329
Mark2	18.5481	5.76189	0.402442
Ankrd17	1.68142	0.496468	0.351276
Lrfn2	163.612	229.696	0.825868
Btbd11	14.131	8.40853	0.147962
2310035C23Rik	62.6364	42.1708	0.0863565
Gmfb	2222.83	3602.38	0.163392
Kcnip1	25.8044	5.67844	0.370984
Pam	105.937	90.3611	0.621137
Myo18a	325.107	328.043	0.977409
Lypla1	723.171	359.393	0.238436
Ctsl	555.789	430.551	0.478761
Ube2e2	20.5225	41.3022	0.147415
Wnk3	11.0004	10.4296	0.947394
Snrpc	46.2097	406.939	0.114758
Hnrnpu	827.762	515.71	0.30046
Rps6kb1	0.0001	0.0001	1e-05
Clic5	24.1112	22.7132	0.961503
Pnkp	113.595	71.9655	0.666378
Khdrbs2	38.2794	23.827	0.147877
Chat	212.723	280.004	0.609285
Smg1	0.809231	0.726148	0.900596
Fus	2168.78	1878.99	0.46504
Map4k4	10.3766	9.90609	0.95189
Col6a3	502.605	1245.27	0.102398
Pygm	5137.58	3940.92	0.0227275
Srsf1	2126.32	2180.74	0.878429
Rab11a	672.936	619.732	0.789299
1110007C09Rik	15.1507	17.1442	0.878225
Jup	423.072	386.269	0.845592
2610301G19Rik	52.7262	119.639	0.270624
Ndufb5	6821.96	6086.91	0.652302
Kpnb1	442.926	477.383	0.54823
Pcdhga1	0.0877071	0.0601612	0.808178
1190005I06Rik	5.87197	0.0001	0.373901
Dpp6	198.437	188.348	0.887574
Smcr7l	15.1585	3.81294	0.327823
Stx5a	5.13856	0.0001	0.373901
Eef1g	1461.06	1090.25	0.385309
Lama2	571.031	1612.42	0.0183155	up
Map7d1	71.8524	0.458222	0.135841
Clip2	421.661	188.019	0.200121
Ahnak	763.973	945.197	0.626892
Tmx3	345.292	166.012	0.0454897	down
Golt1b	137.488	144.539	0.800806
Prdx4	879.337	1193.68	0.212235
Rab15	2387.68	932.077	0.0189722	down
Serpinb1c	22.3058	38.2963	0.00535824	up
Mtpn	7242.44	8374.46	0.108659
Dynlrb1	5346.04	2917.06	0.167759
LOC100505014	17.9972	7.37503	0.274973
Sema4d	102.576	2.92894	0.00298716	down
Sncb	7600.39	392.831	0.269318
Dync1i2	307.679	198.333	0.436728
Slc27a4	115.832	71.9247	0.183748
Rac1	4727.35	4876.8	0.877734
Plcb4	89.5051	64.4401	0.0885768
Daam1	30.6836	15.509	0.0825944
Pde2a	14.6916	25.4064	0.0764696
Clic1	437.491	783.191	0.131434
Gm8894	2581.43	2613.71	0.953978
Krt222	245.916	162.552	0.330137
Ttn	62.1333	63.0728	0.980236
Arfip2	237.835	140.722	0.425003
Ntrk3	20.5702	12.9919	0.67677
Pten	77.4458	108.444	0.564553
Npepl1	47.8719	63.2104	0.68245
Ttbk2	6.09252	2.97374	0.369482
Col1a1	1975.21	2307.32	0.8345
Krt36	22.7024	1.14852	0.362982
Sars2	42.7536	4.73536	0.395208
Ap2a2	1267.9	1149.47	0.366273
Ndufa8	4554.13	4917.67	0.65457
Ptplb	34.0092	32.0468	0.968516
Vapa	2226.57	1452.55	0.00235263
Prkab1	16.7993	4.91689	0.534484
Dlgap1	27.7596	17.3354	0.609475
Gm15466	117.384	53.2588	0.119536
Exoc3	58.5149	29.426	0.106032
Keap1	0.0001	0.0001	1e-05
Srsf11	53.9023	37.963	0.573847
Slc25a13	315.509	357.087	0.550269
Slc1a5	12.1268	25.2374	0.265341
Ralgapa1	5.84807	2.3514	0.0343401	down
Rab10	7365.27	3466.49	0.48486
Syt6	8.99268	9.45148	0.957892
Calcrl	60.245	41.6473	0.425168
Gm8210	44.2738	7.6669	0.332415
Dag1	330.481	988.884	0.0404767	up
Tprn	1.29622	0.0001	0.373901
S100b	56179.4	52545.7	0.752152
Pdk2	602.491	551.477	0.414872
AI464131	38.3312	34.3872	0.942627
3110043O21Rik	24.6111	42.6438	0.589371
Coro2a	23.5747	28.4952	0.710758
Ldhb	26781.4	25471.4	0.597873
Cd59a	203.732	832.331	0.00645782	up
Tenm1	0.0692565	0.0001	0.373901
Cotl1	4332.71	5098.06	0.662114
LOC101056352	195.599	414.554	0.317007
Ptrf	848.001	958.437	0.738473
Gm5908	695.309	298.706	0.116903
Uqcrh	8668.73	5460.45	0.235594
Ascc3	0.834336	2.2026	0.220798
Me3	105.367	261.436	0.00600725	up
Tra2a	27.5875	38.2609	0.234625
Eif5b	27.5542	12.2525	0.41423
LOC101056611	41.8538	39.493	0.830698
Ctsb	1765.51	1388.63	0.023492
Cbx5	326.873	288.211	0.683181
Sec23a	225.4	187.882	0.522859
2610301B20Rik	147.866	31.5846	0.218655
Hist1h4b	2243.52	4025.01	0.0292391	up
Slc20a1	5.77972	0.0001	0.373901
Kcnc2	84.627	17.4006	0.396592
Gria2	72.0456	99.9263	0.313321
Hax1	13.5428	6.65736	0.671867
Gm10913	19.0911	3.16163	0.290484
Cbx1	681.635	916.982	0.282127
Cpt1a	92.4082	174.802	0.00243144	up
Syngap1	42.1763	19.8564	0.0305519	down
Ltn1	6.16148	2.29454	0.239373
Prkra	55.4112	23.8169	0.43449
Rasgrf1	58.9396	31.3296	0.325086
Arhgef12	62.8999	13.856	0.143621
S1pr5	20.3795	21.9342	0.922884
Rps13	556.911	329.184	0.00561593
Dnm3	2048.37	1863.21	0.517855
Snap25	16867.3	10170	0.050404
Pgm2	4499.58	3893.02	0.180575
Tmem109	173.492	164.241	0.929371
Arpc1a	445.568	449.833	0.9765
Rab33b	124.215	12.0643	0.310328
Myh9	801.08	1049.07	0.25309
Clasp1	156.187	124.657	0.18844
Osbpl7	2.454	1.88554	0.842213
Hist1h2br	1624.75	2150.79	0.34597
Tagln2	2360.24	3895.71	0.0767356
Mpp3	7.93899	12.8261	0.613753
Sarm1	122.472	114.692	0.840174
Lbr	68.1983	45.4018	0.557345
Tcn2	0.825731	2.01086	0.614578
Agpat9	0.525909	10.2169	0.397135
Mrps9	32.687	36.5811	0.64847
Sdf2l1	47.5099	19.6071	0.568996
Klk6	6.67919	2.0706	0.545865
Kank2	2.0527	0.0001	0.373901
Ppig	172.37	20.046	0.275578
Ppfia4	141.07	27.7539	0.350524
Nedd4	241.509	210.415	0.381421
Lman1	61.3436	155.164	0.0446942	up
Cep250	2.29639	1.82486	0.796927
Tmsb15l	54.0174	0.0001	0.132035
Kif3b	277.946	155.379	0.677415
LOC101055925	1335.57	1349.26	0.973857
Epn2	162.493	48.547	0.0858567
Fdps	636.701	406.593	0.0980196
Peg3	13.5795	0.295322	0.35213
Sgpl1	33.3	77.6215	0.0652738
Cnnm1	54.0893	105.412	0.0528748
Zadh2	451.813	407.634	0.738665
A2m	26.9204	28.4624	0.940135
Avl9	27.3859	10.8724	0.286886
Urm1	226.278	275.196	0.393849
Cacul1	3.15973	0.0001	0.373901
Slc9a3r1	940.546	357.166	0.00550704	down
Syf2	35.785	0.0001	0.373901
Gm15032	4.89409	0.0001	0.373901
Ppp1r9a	64.6944	27.4774	0.461821
Ctbp2	109.455	26.3811	0.0290935	down
Ptrhd1	131.016	145.18	0.894311
Sh3bp5l	5.50757	2.18239	0.586847
Mtch1	341.426	242.8	0.149007
Pcdh1	43.4124	26.0482	0.437557
Lrrc16a	11.1098	3.24335	0.465588
Rps21	2860.06	2794.2	0.918832
Scrib	19.6743	17.2192	0.780778
LOC100045191	4803.81	4149.45	0.364578
Fez1	32.8751	0.0001	0.330346
Man2c1	67.5828	105.065	0.310548
Cdkl5	3.52875	0.0001	0.373901
Cacnb4	500.034	898.238	0.122779
Aldoc	35223.4	25700.1	0.0600982
LOC100862595	41.5659	2.85729	0.163318
Dbt	141.736	112.139	0.499066
Scg3	1502.77	3193.06	0.472567
Nptn	10540.6	8785.63	0.366219
Prpsap2	296.922	357.162	0.518126
Efr3a	32.3442	8.35857	0.0115752	down
Ikbkap	36.2146	32.784	0.806408
Srcin1	186.203	115.731	0.201417
Hecw1	3.14731	4.26678	0.817725
Rras2	101.654	63.8211	0.530832
Xpo1	153.577	219.281	0.578738
Chrm2	3.59505	0.0001	0.261922
Fmo1	1.97407	13.3819	0.0372687	up
Mesdc2	175.215	42.1453	0.103005
Zc3h7b	4.56707	0.0001	0.300453
Ogfr	34.3542	19.6304	0.276168
LOC101056094	20.0109	18.021	0.891154
Dnajc10	8.89368	13.164	0.466274
Ppp1cb	1148.6	977.002	0.113172
Ide	66.2784	105.581	0.182528
Pot1b	13.1185	0.0001	0.373901
C030006K11Rik	86.8707	185.187	0.102633
Uba1	3466.7	3218.01	0.122007
Fasn	1248.05	1367.48	0.12519
Lztfl1	108.305	29.6134	0.411279
LOC100046048	5.04014	5.3243	0.940586
Sncg	4061.18	1127.9	0.339784
Eif4a1	1357.59	2266.3	0.0709021
Nudt9	123.351	198.832	0.25782
Fam151b	3.98276	7.78189	0.206038
Dap3	94.2418	86.4452	0.812015
Ctnnd1	120.475	134.612	0.735158
Dut	215.745	139.449	0.664602
Dpp8	24.9172	26.0055	0.907357
Prex1	12.7327	8.91357	0.711945
Prkaa2	8.81211	2.66648	0.256391
Ppp6r2	53.2784	17.3671	0.237823
Bcan	2449.65	1800.05	0.0472794
Csnk2a2	352.227	347.401	0.920565
Tmem55a	8.59344	0.0001	0.373901
Scamp3	250.426	0.0001	0.192681
Kif1c	42.1698	3.66439	0.2399
Fhl2	80.8053	3.53472	0.020756	down
Tmem163	553.083	212.983	0.361496
Wbp2	594.093	520.784	0.686029
Cnbp	375.141	165.535	0.271349
Eif2s3x	46.887	32.0536	0.368508
Pcdhgb2	0.0877071	0.9288	0.418219
Specc1l	16.289	3.83817	0.260978
Sept8	1965.01	2195.63	0.399599
Spag7	49.487	56.1917	0.740573
Slc6a6	108.914	0.0001	0.373901
Stam2	49.7065	46.6711	0.901367
Atp5o	11116.9	10174.8	0.38631
Ccnyl1	2.966	0.0001	0.373901
Gm5445	8.73013	1.15564	0.201208
Hist2h4	2243.52	4025.01	0.0292391	up
Acsf2	1491.72	1380.57	0.5385
Rnf157	0.387529	0.0001	0.373901
Lrriq1	5.42496	3.43623	0.772254
Map3k4	4.41639	5.41504	0.756157
Lysmd1	1.06538	0.0001	0.373901
Nefl	116985	97827.8	0.329927
Setd7	778.502	389.151	0.0662674
Dzank1	49.9112	11.6801	0.0962213
Hepacam	1399.41	475.99	0.299993
Ppp2r2a	366.324	407.587	0.354037
Dhrs4	368.613	355.284	0.811245
Lars	317.615	237.31	0.630346
Dnajb1	296.527	192.928	0.0110291
Mgst3	232.783	196.266	0.842241
Pgap1	1.78439	3.07987	0.636583
Kcna5	55.5547	27.406	0.0311396	down
Gamt	348.844	212.999	0.110338
Entpd3	86.3814	80.5111	0.9041
Rpl12	2200.01	2078.6	0.905261
LOC101056470	89.0216	76.5596	0.610484
Rab5b	1215.29	735.792	0.00536603
Tpgs1	11.1119	0.0001	0.373901
Tesc	1181.45	510.119	0.365367
Ppp2r1b	792.388	604.531	0.256132
LOC101055936	1.75749	0.0001	0.373901
Sar1a	244.237	574.384	0.152731
Plekha5	1.95337	2.36625	0.880394
Dtymk	124.038	61.8964	0.0623021
Hist1h1b	1725.82	1915.54	0.677362
LOC100862431	7.39503	18.3037	0.462263
Acpp	9.43416	21.1925	0.392319
Tcea1	214.585	156.4	0.298522
Ubr2	0.0001	2.67787	0.223597
Scarb2	237.323	274.841	0.74711
Arfgef1	10.7489	6.58104	0.427176
Krt19	13.4356	21.0235	0.250698
Oxsr1	616.155	2633.72	0.110255
Ghitm	39.2771	64.7284	0.393321
Aifm1	505.106	659.595	0.0816136
Srgap2	49.4823	31.3611	0.171371
Ntmt1	268.322	49.7826	0.180667
Ctps2	32.4519	7.26649	0.0415001	down
Mkl2	0.608937	0.0001	0.373901
Atp5a1	111379	104238	0.566966
Uqcrc2	3360.07	3161.74	0.0944281
Vwf	1.47511	13.0867	0.119373
Gng2	1595.31	1953.75	0.763902
Fam160b1	32.9733	18.4494	0.227301
Gm6462	1626.06	898.426	0.187252
Nebl	629.674	111.689	0.16305
Rad23b	478.505	224.829	0.238596
Tecr	1755.18	648.653	0.514889
Abat	18075.1	15521	0.00826419
Slc7a11	0.480823	0.0001	0.373901
Magee1	0.0001	5.70316	0.373901
Gm9840	58.3697	59.4464	0.950199
Atad1	54.4587	45.1657	0.696356
Actr1a	4044.9	3254.99	0.344972
Dgkb	29.5998	24.2511	0.336004
1700037H04Rik	108.075	7.26958	0.154674
Golgb1	3.3767	6.04621	0.421554
Coq7	465.187	305.621	0.120899
Tns3	118.157	154.859	0.697876
Rbm10	55.5054	138.567	0.0519848
Rgs3	5.55591	2.81822	0.568161
Elovl4	58.1096	40.7269	0.650449
Gm15118	66.6737	36.533	0.262876
Hsd17b4	279.958	367.79	0.105429
Drg1	47.9061	35.3421	0.353436
Atp5j2	58334.9	58794.3	0.971782
Rabl5	127.724	246.696	0.687463
Cdkl4	5.77972	0.0001	0.373901
Emilin2	15.414	16.5397	0.801937
Rpl13	1511.7	1160.85	0.0656446
Eps8	3.48723	0.0001	0.373901
Calb2	17758	19453	0.340034
Atp12a	2146.79	2117.66	0.952853
Clcc1	30.1068	1.8785	0.346577
Actb	50211.6	55319.7	0.422322
Npl	13.5332	74.744	0.275225
Gm6749	667.357	705.172	0.793157
Srm	643.332	503.516	0.341937
Ppme1	866.31	917.451	0.774356
Usp8	78.5757	33.122	0.277873
Mnf1	61.7832	410.145	0.0094242	up
Nucb1	461.35	670.598	0.0164825	up
Arhgef11	32.4994	31.2776	0.880861
Dnajb4	123.985	365.861	0.105873
Rps9	1636.4	1844.9	0.657831
Plcb3	21.6663	55.6798	0.130386
Naalad2	1.6752	64.3148	0.0941561
Gstp2	4264.86	5341.8	0.15428
Apc	2.55086	0.0001	0.373901
LOC639931	38.4982	16.8482	0.104823
Hist1h4j	2243.52	4025.01	0.0292391	up
Ndc1	6.22516	5.61824	0.901136
Papss2	34.8948	118.685	0.191124
Arl3	721.781	327.543	0.215206
Sh3bgrl	1121.6	1570.55	0.457298
Smpd3	15.5451	3.58519	0.378168
Thoc3	22.3095	50.6159	0.234154
Tor1a	0.917874	5.9293	0.450555
Nasp	5.43838	11.5551	0.486739
Necab1	16.611	4.83799	0.382051
Ubxn4	9.88959	0.0001	0.373901
Slc17a8	62.4001	49.3106	0.302493
Commd1	149.581	175.777	0.760454
Actn2	654.055	646.421	0.980559
Sbf1	142.462	142.36	0.998728
Pnoc	9.23018	6.46515	0.769018
Opa3	272.452	313.968	0.73707
Aldh18a1	199.514	184.334	0.431736
Dlg3	107.94	162.213	0.303614
Acyp1	3381.63	3077.96	0.591767
Tnrc6b	2.2741	0.0001	0.373901
Ube2d1	1044.65	1152.73	0.709388
Tomm34	765.241	442.666	0.225522
Tmed4	355.906	320.33	0.551358
1700080E11Rik	9.767	11.6112	0.832752
Slc17a1	86.6619	68.4826	0.302587
Txndc5	142.552	607.19	0.0848435
Psmd13	167.994	180.721	0.824224
Etf1	244.462	342.41	0.109973
Grip1	4.00922	1.79892	0.183096
Snx12	1663.06	1162.66	0.384142
Wbp4	5.97345	0.0001	0.373901
Bet1l	116.802	117.227	0.998074
Rtn2	34.5757	1.58303	0.209388
Rps6ka2	150.354	146.064	0.883162
Mgea5	96.888	30.3505	0.262553
Ostf1	405.084	587.626	0.243766
Hist3h2a	6759.92	8954.52	0.481917
Nup107	8.74104	8.79188	0.996925
Gpld1	88.4895	73.5793	0.768052
Krt85	5884.82	3720.76	0.515567
Uggt1	65.5764	98.7802	0.446736
Atxn2	19.2635	15.0322	0.778227
Idh3b	4887.86	4226.99	0.304966
Csdc2	153.006	0.0001	0.373901
LOC100862604	537.384	308.559	0.0872256
Tpd52	1148.79	1269.91	0.628127
Rae1	179.41	714.548	0.139621
Tpm2	4645.68	3233.87	0.43362
Pde11a	0.641446	1.14733	0.694442
Pqbp1	5.36045	0.0001	0.158457
Gstm4	1505.93	1800.57	0.452692
Clta	4318.93	3086.17	0.185387
Lnp	76.4564	66.9788	0.761988
Itfg2	18.835	13.7109	0.0904857
Akr1b7	28.6675	19.345	0.471924
D17H6S53E	11.3149	0.0001	0.373901
Bloc1s2	8.7874	0.0001	0.139054
Cnksr2	2.54797	5.57449	0.608322
Rps24	97.8789	66.2824	0.302643
Hist1h2ba	193.599	317.348	0.684907
Hap1	86.8554	25.8818	0.0668514
Vps52	175.094	104.993	0.366097
Nbea	42.1494	42.7815	0.937542
Bola2	1021.65	564.205	0.216981
Epb4.1	418.084	435.294	0.937455
Pitpnm1	42.2808	40.8136	0.896796
Nceh1	496.277	109.476	0.406105
Tubb4b	91352	51516.4	0.0947688
Ass1	1111.03	1144.05	0.825871
Thop1	363.412	504.203	0.110927
Anapc1	5.61041	3.11559	0.588067
Tsta3	185.53	221.512	0.664375
Rock1	57.3413	81.1217	0.534341
Mb21d2	9.26642	5.0434	0.415328
Gm11686	13.5705	2.50218	0.46744
Atp1a4	4429.39	3466.45	0.186881
Lrrfip2	60.9305	34.635	0.323284
Iba57	74.5846	86.7985	0.792579
Eif4a3	65.6804	91.9329	0.363082
Hnrnpa3	4154.87	4689.02	0.596446
Ercc4	1.42999	0.0001	0.373901
Kcnip4	195.027	19.2146	0.369652
Vps33b	40.4512	62.9458	0.404457
Tbc1d22b	2.97377	0.803148	0.30033
Naa15	91.8966	113.631	0.156825
Map4k2	4.19316	2.29789	0.6568
Ciao1	28.9488	31.0116	0.831519
LOC100862587	38.8795	7.6669	0.352213
Elane	235.077	7.55429	0.179813
Dmxl1	5.67928	6.56691	0.885581
Eea1	354.501	330.56	0.728286
Ppap2b	134.338	55.9861	0.255389
Armc8	19.0065	16.6449	0.859432
Ccdc92	148.228	29.3996	0.372366
Bre	86.373	115.526	0.499538
Fermt2	224.312	284.772	0.147899
LOC101056592	1788.1	1701.36	0.744043
Abcb1b	13.4527	42.3835	0.0519203
Plxna3	2.25328	4.18884	0.138266
H2-Q9	15.2256	23.2594	0.320268
Timm44	765.137	965.916	0.616666
Nt5e	32.4568	86.352	0.0132834	up
Fbp2	4.0592	9.29833	0.632815
Bckdhb	119.295	57.49	0.00698318	down
Tmem120a	3.07671	0.0001	0.373901
Ppp2r5e	160.43	170.112	0.84189
Cap1	1264.58	1221.52	0.882804
Tle4	3.26012	0.240445	0.191059
Tor1aip2	105.777	57.7689	0.536099
Mptx1	10.0653	6.82068	0.657678
Dip2b	86.0235	36.8651	0.141176
Soga2	33.4607	0.375125	0.163695
Gipc1	73.1425	7.88159	0.272759
Alg5	17.7363	29.3392	0.621399
Pabpc2	246.518	168.779	0.0278119
Crocc	22.2845	11.9183	0.489694
Atp6v1e1	8139.04	8679.82	0.400797
Csf1r	0.0001	0.0656243	0.373901
Dnaja3	141.22	82.9383	0.480291
Setd3	35.8447	28.8255	0.772494
Nhp2l1	89.794	113.702	0.582194
Eef2	2024.89	2164.4	0.460932
Itm2c	433.076	1368.05	0.113778
Tuba3a	14651.2	11072.5	0.131764
Fubp1	376.123	287.874	0.189781
Fam49a	399.453	272.623	0.239043
Bola3	16.1397	0.0001	0.373901
Ube2i	153.676	291.211	0.0149411	up
Gab1	116.836	10.2115	0.365681
Ccs	319.412	130.447	0.253324
Trim28	181.633	153.002	0.632282
Dars	1486.31	4347.22	0.04418	up
Cd109	19.8627	25.6924	0.718587
U2af1l4	13.6509	11.3987	0.813273
Mtss1l	18.5937	0.0001	0.373901
Otub1	3882.21	4344.32	0.597731
6430548M08Rik	570.018	176.406	0.0691562
Bcar1	16.5831	40.8238	0.192638
Klc4	47.8645	42.8269	0.84092
Hdgf	440.489	536.951	0.317847
Hnrnpul2	378.135	335.426	0.545585
Mark1	22.9767	12.615	0.431797
Mms19	32.6407	51.0417	0.392292
Ythdc2	1.54794	8.52364	0.311194
LOC630855	1537.47	1494.65	0.960687
Chmp1b	226.161	149.402	0.639315
Hist1h4m	2243.52	4025.01	0.0292391	up
Dohh	38.2021	32.4361	0.887488
Abi2	196.39	177.119	0.651097
Fbln1	2.9884	18.4108	0.0276812	up
Lyz2	905.543	2125.67	0.131115
Pdcd6	1549.69	2106.05	0.0527177
Rpl7	1768.15	1099.46	0.0717759
Naca	1977.63	1003.8	0.353975
Ttc3	11.7645	21.9433	0.465847
Rab14	1580.99	1324.15	0.47244
Mylpf	6210.59	300.449	0.103734
Pdhb	12298.4	10136.1	0.238228
Pde1c	42.5074	2.95737	0.0704618
Scn4b	45.3292	100.341	0.611099
Ly6h	991.276	512.735	0.0333611
Tbc1d17	158.322	45.0763	0.319533
Nucks1	54.9235	23.2101	0.316444
1700071K01Rik	1424.82	1357.31	0.427048
Vma21	607.095	87.3556	0.0576682
Iqsec3	57.8601	44.8387	0.398678
Lsmd1	25.3012	11.8467	0.53388
Ranbp2	9.20262	14.7832	0.152865
Brsk1	256.676	74.8136	0.155106
Atxn2l	33.4504	2.09791	0.181518
Eef1d	1491.16	976.406	0.31419
Rtn4ip1	62.9685	328.057	0.0585619
Apip	11.8484	0.0001	0.130577
Nsdhl	133.028	52.6059	0.408247
Nmral1	837.138	852.589	0.946661
Snx32	32.2217	78.4125	0.614801
A730017C20Rik	4.49279	0.0001	0.373901
Gna12	1325.91	1390.44	0.865884
Ubac2	1.35619	66.0889	0.122126
Rpl3	628.253	511.942	0.266008
Hba-x	18430.9	34368	0.336301
Ifit3	23.438	35.2507	0.228581
Epha5	0.230699	1.37815	0.190551
Ikbkb	0.327565	0.0001	0.373901
Acaa2	1916.63	2062.04	0.667205
Cyct	480.916	124.205	0.192347
Gm5566	1290.21	1270.94	0.859236
Lap3	2452.77	1796.98	0.00394931
Cog5	1.90002	3.43974	0.599584
Bscl2	444.277	9.28277	0.0252763	down
Pik3r4	17.8098	14.3036	0.745859
Idh2	2925.49	3248.06	0.590861
Smg9	11.6297	0.0001	0.116127
Pcca	699.259	541.6	0.405097
Slc12a5	1160.13	970.48	0.190358
Uros	59.4778	49.4601	0.510012
Gm5506	32812.1	28540.9	0.0187487
Sept10	5.62873	191.616	0.125207
Coro1c	899.245	774.404	0.309215
Selrc1	90.6787	49.0413	0.388218
Pdxk	3035.61	2725.69	0.615908
Hist2h2ab	4422.48	6098.62	0.0330652	up
2810459M11Rik	9.11928	0.0001	0.373901
Mrpl24	17.4845	19.932	0.873795
Kcna1	638.149	631.775	0.951771
Pik3cb	1.87392	7.65051	0.479096
Kcnab2	1683.45	1327.54	0.250675
Tubb6	31918.9	21348.8	0.016987
Nfu1	392.089	507.393	0.311043
Fis1	55.3324	40.9973	0.815697
Prpf40b	0.302834	0.502675	0.750532
LOC100503822	792.513	554.027	0.0667784
Crbn	11.7484	16.148	0.50744
Psma1	1859.13	1903.71	0.867634
Fam169a	17.4884	12.4143	0.391487
Fkbp3	2099.24	2019.25	0.731182
Dyrk1a	3.42763	1.45618	0.43587
Dlg2	373.769	287.023	0.32811
Cct3	1787.06	2280.29	0.13515
Tinagl1	385.63	670.998	0.193808
Baiap3	1.04147	4.87897	0.00604817	up
Tstd3	330.358	169.165	0.510696
Vdac2	12844.6	12578.1	0.895536
Stom	39.0128	51.4798	0.472046
Clvs2	114.294	105.471	0.627646
Flt4	20.8932	18.2172	0.806482
Ppp1r3g	1.55914	0.0001	0.373901
Ndufs8	1741.37	1695.1	0.914959
Arvcf	18.2991	9.84773	0.437402
Tagln3	10469.5	12010.3	0.141197
Coro1b	305.11	232.401	0.0472681
Wasf2	20.7662	12.4414	0.720554
Rpl26	2317.06	1129.36	0.029208	down
Dctn3	239.919	215.343	0.837306
Ddost	645.936	749.561	0.434408
Msto1	27.1986	15.218	0.108913
Ssr4	423.391	428.1	0.972374
Cln8	15.4488	0.0001	0.143602
Mapre3	1152.72	472.898	0.413407
Bdh1	5310.05	4602.32	0.436434
Dock5	17.7465	31.8372	0.183017
Ddx39	389.451	399.505	0.912843
Reep6	11.1904	10.3953	0.952867
Camp	867.312	262.803	0.310107
LOC100861784	172.656	110.506	0.206058
Tfeb	0.203023	0.0001	0.373901
Nup205	1.91981	0.84303	0.222128
Stard5	87.624	107.2	0.619302
Strap	1134.77	1215.44	0.725451
Ccdc9	14.8113	0.0001	0.373901
Aagab	2.48629	0.0001	0.373901
Acly	3801.43	3956.66	0.683638
Col12a1	313.297	237.77	0.819561
Rab37	27.408	28.1721	0.968973
Arhgap17	14.4341	52.3136	0.0442709	up
Tmem167	11.0797	30.558	0.370208
Gm10224	61.1093	76.1755	0.493615
Mrpl38	8.96642	14.1845	0.531415
Hspa14	13.9154	0.0001	0.253959
Pcnp	61.9452	0.0001	0.115247
Fhod1	0.691965	0.0001	0.373901
Tom1	250.701	188.41	0.521471
Sorl1	6.84175	17.7921	0.0126192	up
Tbc1d10a	89.4722	64.7119	0.833563
Ehd1	800.333	1040.55	0.550195
Rasa1	19.0395	18.6618	0.978988
LOC100504872	148.544	147.028	0.991859
Pus7	0.0001	2.20078	0.373901
D630045J12Rik	0.198411	0.0001	0.373901
Slc12a6	60.4586	58.256	0.859991
Ugt8a	26.7686	10.0065	0.428371
Scamp4	177.725	113.006	0.352816
Stat1	114.404	194.189	0.117066
Lrriq3	1.93277	0.0001	0.373901
Pvrl1	27.9163	1.8052	0.252051
Psmd9	444.204	399.578	0.492005
Ppef1	0.0001	0.0001	1e-05
Lsm14a	6.46617	0.0001	0.249697
Madd	85.778	44.9508	0.194687
LOC101055953	72.4548	242.71	0.267588
Alg13	1.19936	4.23792	0.280809
Slc17a7	94.2158	65.2644	0.0361517
Cacna1b	3.14128	15.6328	0.399518
Opa1	990.203	842.596	0.265822
Nit1	271.09	198.131	0.49949
Isg15	172.257	114.881	0.386722
Gm15682	11.225	1.48653	0.201232
Apoc3	296.875	38.1366	0.0888738
Xrcc5	2.24287	3.51874	0.591416
Nme1	10152.7	9455.36	0.769508
Mt1	1755.6	885.984	0.00504141
Iqsec1	234.18	280.153	0.753101
Ppp1r14a	2069.8	1667.08	0.439998
Cmpk1	3148.48	2017.71	0.284881
Dock9	37.7137	47.8863	0.0808991
Naa30	10.2976	0.0001	0.152483
Syne1	58.7578	77.1369	0.42523
Shroom4	4.22469	2.57584	0.563009
Kdsr	21.6885	52.0649	0.550319
Aox1	2.22758	0.592532	0.280667
9130011E15Rik	3.70571	27.3048	0.0747473
Acbd6	114.016	84.5998	0.597042
Dnajc15	178.385	300.74	0.267524
Rab33a	9.25027	8.99406	0.950453
Pi4ka	121.956	137.831	0.74427
Tbc1d5	18.656	4.7962	0.406239
Mobp	8190.94	7853.33	0.812961
Dlst	4240.92	3867.8	0.279288
Pitpnc1	119.566	126.92	0.881045
Scd3	13.8157	5.86253	0.221638
Tex264	14.7421	0.0001	0.373901
Mpped2	3.71791	37.1693	0.307299
Serpina3k	3800.63	17393.8	0.00592199	up
Nanp	0.636768	0.409802	0.779275
Dgkg	4.05459	10.7802	0.410627
Tpi1	37684.4	35988.4	0.647714
Sec16a	6.05239	3.27157	0.560658
Gm5858	244.97	92.8469	0.0301386	down
Amfr	33.742	10.3487	0.370725
Adck3	68.1804	37.1105	0.321042
Atp9b	0.718387	0.295322	0.42446
Disp2	58.1195	4.36272	0.408548
Oscp1	62.4689	42.9151	0.420346
Atp2b3	741.552	676.188	0.780243
Ddx3y	207.363	141.245	0.172932
Ppp2r2c	78.3157	50.5928	0.284871
4930433I11Rik	1.64217	0.0001	0.373901
Slc3a2	2396.33	1986.56	0.467894
Pfn2	25277.9	18292.3	0.0144031
Agrn	191.06	351.914	0.274944
Poldip2	3.09585	14.6773	0.0123321	up
Pfkl	760.406	727.866	0.759345
Tmem11	45.006	44.5306	0.985369
Scn3a	12.9306	0.685023	0.239383
Syap1	41.7261	0.0001	0.373901
Lamb2	649.23	1890.68	0.0106908	up
Rmdn3	139.309	95.3893	0.382058
Prmt3	11.7657	3.51286	0.223252
Lamtor3	67.3763	72.8702	0.890009
Faim	15.2867	21.1935	0.577833
Elp3	40.1502	67.1686	0.399377
Nrxn2	23.0217	54.1131	0.0680719
Lrg1	1590.79	3139.9	0.16701
Tmem66	672.259	742.098	0.376962
Inpp5j	92.6491	28.6209	0.224239
Rhog	2030.91	1098.09	0.0556397
Cpq	112.594	121.362	0.930834
Ddx21	25.6934	29.9051	0.672889
Sacm1l	284.4	258.509	0.664341
Serpinb1a	3384.95	2500.59	0.0526511
Spast	55.4367	0.0001	0.173681
Rpl7a	1076.81	476.371	0.00273037	down
Tmprss5	33.8235	16.9138	0.476022
Ywhab	8268.1	5339.45	0.00725447
Mettl16	0.78883	0.0001	0.373901
Gbp9	0.0001	11.2377	0.18461
Fam172a	15.7651	7.90467	0.311624
Slc39a12	114.045	104.373	0.753992
Aldoart2	5908.98	7541.88	0.0225101	up
Thumpd3	3.31656	0.0001	0.373901
Hspb2	35.7126	157.479	0.0338403	up
Pank4	30.0638	34.2877	0.772449
Cabp1	36.8286	62.3906	0.405465
Krt7	6966.28	4417.48	0.508135
Rragb	1.72059	0.0001	0.373901
Mipep	25.267	15.6857	0.369623
Tars2	14.1915	32.1252	0.27506
Mrps34	419.604	170.578	0.0664888
Ago1	18.9416	63.4485	0.158024
Map7d2	423.277	19.8058	0.342638
Kif3c	105.021	0.0001	0.373901
Gm6625	117.384	53.2588	0.119536
Dcps	244.782	259.937	0.716894
Atp1b3	3879.62	3967.52	0.786556
LOC101056089	24.3141	0.0001	0.00896814	down
Paqr8	0.0001	0.0001	1e-05
Kctd8	39.8069	8.12097	0.238406
Fam188a	26.72	37.4238	0.145384
Snrpd2	246.357	294.146	0.543644
Mpp1	438.718	566.426	0.567581
Kpna4	150.237	136.432	0.705533
Ces1f	11.822	0.0001	0.163162
Calm2	19665.4	21971.9	0.448961
Ilf2	272.249	123.84	0.31033
Hist1h4a	2243.52	4025.01	0.0292391	up
Gm10257	816.52	881.484	0.711695
Gca	92.143	89.9572	0.964743
Nup35	5.06015	0.0001	0.373901
Guk1	939.14	1023.33	0.638315
Clstn3	5.29148	3.28299	0.669628
Calml3	9806.64	12863.2	0.37089
Anxa3	813.266	660.774	0.67436
Abce1	112.942	49.1823	0.0961087
Mptx2	8.5194	5.76812	0.65696
Ctnna2	210.189	347.85	0.00659039	up
Atp5f1	2981.11	2765.72	0.76339
Prkar2b	675.986	464.823	0.295721
Sf3b4	70.514	58.6431	0.708262
Gmfg	326.52	680.774	0.123806
Pcdhgb7	0.0692565	0.770369	0.415907
Mars2	12.1629	11.1084	0.888739
Eif5a2	1803.71	1587.4	0.675134
Pxn	10.6534	240.227	0.378006
Mrps23	66.0455	66.7953	0.906092
Acad8	610.135	493.809	0.0589033
Ranbp3	22.4268	0.0001	0.373901
Csl	3452.93	2831.49	0.0786218
Fbxl17	0.0001	96.2483	0.373901
Cerk	5.08446	12.787	0.149801
Dnajb6	333.203	1019.37	0.0633053
Armcx2	20.6048	16.4787	0.860114
Fabp5	41919.8	46036.7	0.438987
Lmnb2	696.408	912.2	0.180136
Hist1h4k	2243.52	4025.01	0.0292391	up
Cplx1	9893.08	545.683	0.209667
Ptprm	0.133834	0.0001	0.373901
Slc2a1	2121.52	2783.68	0.113771
Hdac3	5.0473	5.77487	0.925979
LOC101056486	2.5647	0.0001	0.373901
Sdha	3086.74	2468.47	0.0279439
[truncated: 7,056 more rows]

## Sheet: 6b
Category	Term	Count	%	PValue	Genes	List Total	Pop Hits	Pop Total	Fold Enrichment	Bonferroni	Benjamini	FDR
GOTERM_CC_DIRECT	GO:0005615~extracellular space	64	27.3504	6.89263e-22	COL14A1, H2-K1, SERPINA6, SERPINA7, ICAM1, SERPINA1A, SERPINA1B, SERPINA1C, BPIFA2, DAG1, CTSH, GUSB, MBL2, POSTN, MANBA, MYOC, GPX3, ARG1, ADIPOQ, AMY2A5, KRT8, APOA4, SERPINA1E, COL4A1, COL6A2, IGFALS, FBP1, FBN2, LAMA5, CD63, APCS, COL15A1, TNXB, LAMA1, RETNLG, FBLN1, NID2, FBLN5, VTN, CLEC3B, CD59A, OLFML3, CREG1, MUG2, CHAD, APOD, AGA, PROM1, S100G, CKM, LUM, F12, SERPINA3K, SERPINA3M, SERPI…	233	2055	30060	4.01792	2.38485e-19	1.86528e-19	1.68198e-19
GOTERM_CC_DIRECT	GO:0005576~extracellular region	61	26.0684	1.38939e-21	TXN1, PGLYRP2, COL14A1, LAMC1, IFI30, SERPINA6, SERPINA7, ACRBP, SERPINA1A, SERPINA1B, SERPINA1C, FTL1, BPIFA2, DAG1, MBL2, SBSPON, POSTN, MYOC, GPX3, ADIPOQ, APOA4, SERPINA1E, HSPG2, NPC1, COL4A1, COL6A2, IGFALS, FBN2, LAMA5, CD63, APCS, COL15A1, ITIH2, TNXB, LAMA2, LAMA1, RETNLG, FBLN1, NID1, ITIH1, NID2, LTBP1, FBLN5, VTN, CLEC3B, OLFML3, CREG1, MUG2, CHAD, APOD, LAMB2, LUM, F12, SERPINA3K, SE…	233	1887	30060	4.17053	4.80729e-19	1.86528e-19	1.68198e-19
GOTERM_CC_DIRECT	GO:0062023~collagen-containing extracellular matrix	30	12.8205	1.61729e-21	FBN2, LAMA5, COL15A1, TNXB, ITIH2, LAMA2, LAMA1, COL14A1, FBLN1, LAMC1, NID1, ITIH1, NID2, LTBP1, FBLN5, SERPINA1A, LMAN1, VTN, S100G, POSTN, MYOC, LAMB2, LUM, ITGA1, SERPINA3K, HSPG2, SORL1, COL4A1, COL6A2, MGP	233	347	30060	11.1539	5.59583e-19	1.86528e-19	1.68198e-19
GOTERM_MF_DIRECT	GO:0005201~extracellular matrix structural constituent	16	6.83761	1.10411e-15	FBN2, LAMA5, POSTN, TNXB, LAMA2, LAMA1, LAMB2, ADIPOQ, FBLN1, LAMC1, NID1, HSPG2, LTBP1, NID2, VTN, COL4A1	229	96	29205	21.2555	5.79536e-13	5.76344e-13	5.47637e-13
UP_KW_CELLULAR_COMPONENT	KW-0964~Secreted	60	25.641	3.07085e-14	TXN1, PGLYRP2, COL14A1, LAMC1, IFI30, SERPINA6, SERPINA7, ACRBP, SERPINA1A, SERPINA1B, SERPINA1C, BPIFA2, DAG1, MBL2, SBSPON, POSTN, MYOC, GPX3, ADIPOQ, AMY2A5, APOA4, SERPINA1E, HSPG2, COL4A1, COL6A2, IGFALS, FBN2, LAMA5, CD63, APCS, COL15A1, ITIH2, TNXB, LAMA2, LAMA1, RETNLG, FBLN1, NID1, ITIH1, NID2, LTBP1, FBLN5, VTN, CLEC3B, OLFML3, CREG1, MUG2, CHAD, APOD, LAMB2, LUM, F12, SERPINA3K, SERPIN…	213	1783	18500	2.92275	1.13787e-12	1.13622e-12	1.0748e-12
UP_KW_CELLULAR_COMPONENT	KW-0272~Extracellular matrix	22	9.40171	2.24319e-12	FBN2, SBSPON, LAMA5, POSTN, COL15A1, TNXB, LAMA2, MYOC, LAMA1, LAMB2, COL14A1, LUM, FBLN1, LAMC1, NID1, HSPG2, LTBP1, NID2, FBLN5, COL4A1, COL6A2, CHAD	213	258	18500	7.40619	8.29986e-11	4.1499e-11	3.92559e-11
GOTERM_BP_DIRECT	GO:2001046~positive regulation of integrin-mediated signaling pathway	8	3.4188	8.65709e-12	CD63, DAB2, LAMA2, LAMA1, LAMB2, LAMC1, NID1, LIMS2	230	15	29878	69.2823	1.28731e-08	1.28731e-08	1.26307e-08
GOTERM_CC_DIRECT	GO:0005604~basement membrane	14	5.98291	9.33271e-12	LAMA5, COL15A1, LAMA2, LAMA1, LAMB2, FBLN1, LAMC1, NID1, HSPG2, NID2, VTN, COL4A1, ALB, DAG1	233	119	30060	15.178	3.22913e-09	8.07279e-10	7.27951e-10
UP_SEQ_FEATURE	CARBOHYD:N-linked (GlcNAc...) asparagine	80	34.188	1.66656e-11	TENM2, PGLYRP2, ITGB5, COL14A1, H2-K1, LAMC1, IFI30, SERPINA6, SERPINA7, ICAM1, SERPINA1A, SERPINA1B, SERPINA1C, MRC1, DAG1, CTSH, GUSB, CTSE, SCN1B, MBL2, SBSPON, POSTN, MANBA, MYOC, UGT1A1, MME, ITGA1, CACNA2D3, SERPINA1E, HSPG2, UGT1A6A, BCAM, NPC1, COL4A1, COL6A2, IGFALS, FBN2, LAMA5, CD63, APCS, COL15A1, TMEM63A, ITIH2, LAMA2, TMEM63B, LAMA1, FBLN1, NID1, ITIH1, NID2, LTBP1, FBLN5, UGT1A7C, …	225	3734	22187	2.11267	1.58656e-08	1.58656e-08	1.51824e-08
GOTERM_MF_DIRECT	GO:0042802~identical protein binding	47	20.0855	7.10403e-11	PBLD1, SH3GL3, APCS, TENM2, SHMT1, MVP, H2-K1, FBLN1, PBLD2, SULT1A1, SERPINA1A, LMAN1, SERPINA1B, VTN, NT5E, SERPINA1C, FTL1, LMNA, DVL1, HMOX1, ASL, FLNB, GBP2, CTSE, ACADS, MBL2, ARG1, GPX3, ADIPOQ, TAP2, APOA4, SERPINA1E, KCTD7, BST2, PTPRE, UCK2, BHMT, DAO, HOOK2, CTH, ALB, NAPEPLD, FAS, THRSP, ALDOB, FBP1, PVALB	229	2053	29205	2.91965	3.70831e-08	1.85415e-08	1.7618e-08
GOTERM_CC_DIRECT	GO:0005783~endoplasmic reticulum	42	17.9487	7.89126e-11	UGT1A10, TENM2, SAR1B, GOSR2, H2-K1, UGT1A7C, SERPINA1A, LMAN1, SERPINA1B, VTN, SERPINA1C, SRP72, UGT1A5, HMOX1, APOD, AGA, UGT1A2, UGT1A9, PROM1, GUSB, PTPN1, SPRYD3, UGT1A1, MYOC, TMEM30B, ADIPOQ, TAP2, TAP1, FMO1, SERPINA1E, UGT1A6A, SORL1, UGT1A6B, KLHL41, DPY19L1, RCN1, CES1B, CES1C, NPC1, ALB, SLC27A2, CDS2	233	1702	30060	3.18363	2.73038e-08	5.46075e-09	4.92415e-09
GOTERM_MF_DIRECT	GO:0005509~calcium ion binding	27	11.5385	1.49485e-10	FBN2, APCS, TENM2, DYSF, FBLN1, NID1, NID2, AIF1, LTBP1, FBLN5, CLEC3B, DAG1, MBL2, S100G, TNNC1, F12, TNNC2, AMY2A5, HSPG2, AIF1L, BAIAP3, RCN1, CPS1, MGP, CALM4, MYL9, PVALB	229	732	29205	4.70408	7.80311e-08	2.60104e-08	2.47148e-08
GOTERM_CC_DIRECT	GO:0031012~extracellular matrix	18	7.69231	2.14291e-10	FBN2, LAMA5, POSTN, TNXB, LAMA1, LUM, FBLN1, ITIH1, NID1, HSPG2, LTBP1, NID2, VTN, CLEC3B, COL6A2, MGP, CHAD, IGFALS	233	299	30060	7.76666	7.41447e-08	1.23575e-08	1.11431e-08
KEGG_PATHWAY	mmu04820:Cytoskeleton in muscle cells	22	9.40171	2.25713e-10	FBN2, ITGB5, LAMA2, CKM, LAMA1, TNNC1, ITGA1, TNNC2, FHL1, FBLN1, LDB3, NID1, HSPG2, NID2, PDLIM3, MYOT, COL4A1, COL6A2, LMNA, DAG1, PDLIM5, MYL9	163	232	9718	5.65359	5.86853e-08	5.86853e-08	5.32682e-08
GOTERM_MF_DIRECT	GO:0005178~integrin binding	14	5.98291	5.28601e-10	LAMA5, TNXB, ITGB5, LAMB2, ITGA1, FBLN1, LAMC1, HSPG2, FBLN5, ICAM1, VTN, DAB2, CD9, LGALS8	229	162	29205	11.0213	2.7593e-07	6.23987e-08	5.92907e-08
GOTERM_MF_DIRECT	GO:0042803~protein homodimerization activity	28	11.9658	5.97688e-10	TXN1, UGT1A10, TENM2, SHMT1, H2-K1, FBLN5, UGT1A7C, IMPA2, UGT1A5, HMOX1, UGT1A2, UGT1A9, GBP2, UGT1A1, MME, CAV2, TNNC1, ADIPOQ, TAP2, TAP1, APOA4, UGT1A6A, UGT1A6B, BST2, CES1B, CES1C, ACOX1, THRSP	229	841	29205	4.24604	3.11993e-07	6.23987e-08	5.92907e-08
GOTERM_BP_DIRECT	GO:0010951~negative regulation of endopeptidase activity	11	4.70085	8.57316e-10	SERPINA1A, VTN, SERPINA1B, SERPINA1C, SERPINA3K, SERPINA3M, SERPINA3N, SERPINA1E, SERPINA6, SERPINA7, STFA1	230	83	29878	17.2162	1.27483e-06	6.37415e-07	6.25412e-07
INTERPRO	IPR035595:UDP_glycos_trans_CS	8	3.4188	1.89225e-09	UGT1A10, UGT1A1, UGT1A5, UGT1A2, UGT1A9, UGT1A6A, UGT1A6B, UGT1A7C	233	22	22137	34.5486	1.45135e-06	1.0339e-06	9.97501e-07
GOTERM_CC_DIRECT	GO:0005737~cytoplasm	100	42.735	1.99445e-09	DMGDH, TXN1, PBLD1, SH3GL3, IFIT1, DCAF7, PBLD2, MYLK, STK11, DAG1, LGALS8, KRT8, KLHL41, KCTD7, PPIH, MYL9, PVALB, SHMT1, ARHGAP17, PIK3R1, UBR1, IQGAP2, SULT1A1, COMMD8, ALDH3B1, DVL1, APOD, CRADD, CAV2, STFA1, AIF1L, BST2, PTPRE, UCK2, DAB2, DAO, UCK1, HOOK2, CPS1, CDC16, ALB, NAPEPLD, ANP32B, FHL1, HSPB7, DYSF, HSPB2, LDB3, MTR, CSAD, PFAS, TRO, FTL1, METTL13, SUMO1, IMPA2, PRX, KIF13B, LMCD1…	233	7472	30060	1.72662	6.90078e-07	9.85827e-08	8.88953e-08
KEGG_PATHWAY	mmu04512:ECM-receptor interaction	14	5.98291	2.22696e-09	LAMA5, TNXB, ITGB5, LAMA2, LAMA1, LAMB2, ITGA1, LAMC1, HSPG2, VTN, COL4A1, COL6A2, CHAD, DAG1	163	89	9718	9.37837	5.79008e-07	2.89504e-07	2.62781e-07
INTERPRO	IPR002213:UDP_glucos_trans	8	3.4188	2.69595e-09	UGT1A10, UGT1A1, UGT1A5, UGT1A2, UGT1A9, UGT1A6A, UGT1A6B, UGT1A7C	233	23	22137	33.0465	2.06779e-06	1.0339e-06	9.97501e-07
UP_SEQ_FEATURE	GO:0014012~peripheral nervous system axon regeneration	7	2.99145	2.78e-09	SERPINA1A, SERPINA1B, SERPINA1C, SERPINA3K, SERPINA3M, SERPINA3N, SERPINA1E	225	14	22187	49.3044	2.64655e-06	1.32328e-06	1.26629e-06
GOTERM_MF_DIRECT	GO:0015020~glucuronosyltransferase activity	8	3.4188	2.81635e-09	UGT1A10, UGT1A1, UGT1A5, UGT1A2, UGT1A9, UGT1A6A, UGT1A6B, UGT1A7C	229	30	29205	34.0087	1.47013e-06	2.45022e-07	2.32818e-07
GOTERM_CC_DIRECT	GO:0098637~protein complex involved in cell-matrix adhesion	6	2.5641	3.22257e-09	VTN, LAMA2, LAMA1, LAMB2, LAMC1, NID1	233	9	30060	86.0086	1.11501e-06	1.39376e-07	1.2568e-07
KEGG_PATHWAY	mmu00860:Porphyrin metabolism	11	4.70085	3.82166e-09	UGT1A10, FTL1, UGT1A1, UGT1A5, HMOX1, UGT1A2, UGT1A9, GUSB, UGT1A6A, UGT1A6B, UGT1A7C	163	47	9718	13.9535	9.9363e-07	3.3121e-07	3.00637e-07
GOTERM_BP_DIRECT	GO:0052695~cellular glucuronidation	7	2.99145	4.73922e-09	UGT1A1, UGT1A5, UGT1A2, UGT1A9, UGT1A6A, UGT1A6B, UGT1A7C	230	19	29878	47.8595	7.04719e-06	2.34907e-06	2.30484e-06
UP_KW_DOMAIN	KW-0732~Signal	95	40.5983	5.29874e-09	UGT1A10, PGLYRP2, ITGB5, COL14A1, FHL1, H2-K1, LAMC1, IFI30, SERPINA6, SERPINA7, ACRBP, ICAM1, LY6C1, SERPINA1A, SERPINA1B, SERPINA1C, BPIFA2, MPZ, MRC1, DAG1, CTSH, GUSB, CTSE, SCN1B, MBL2, SBSPON, POSTN, MANBA, MYOC, UGT1A1, GPX3, ITGA1, ADIPOQ, CACNA2D3, AMY2A5, TAP2, APOA4, SERPINA1E, HSPG2, UGT1A6A, UGT1A6B, BCAM, RCN1, NPC1, COL4A1, COL6A2, IGFALS, FBN2, LAMA5, APCS, COL15A1, ITIH2, TNXB, L…	178	4753	14793	1.66109	1.32468e-07	1.32469e-07	1.32469e-07
GOTERM_MF_DIRECT	GO:0004867~serine-type endopeptidase inhibitor activity	12	5.12821	9.87875e-09	SERPINA1A, SERPINA1B, SERPINA1C, ITIH2, MUG2, SERPINA3K, SERPINA3M, SERPINA3N, SERPINA1E, SERPINA6, ITIH1, SERPINA7	229	135	29205	11.3362	5.15669e-06	7.36673e-07	6.9998e-07
UP_KW_CELLULAR_COMPONENT	KW-0084~Basement membrane	9	3.84615	1.46248e-08	LAMA5, LAMA2, LAMA1, COL4A1, LAMB2, LAMC1, NID1, NID2, HSPG2	213	40	18500	19.5423	5.41116e-07	1.80372e-07	1.70622e-07
SMART	SM00181:EGF	15	6.41026	2.26025e-08	FBN2, LAMA5, TENM2, TNXB, LAMA2, LAMA1, LAMB2, F12, FBLN1, LAMC1, NID1, HSPG2, LTBP1, NID2, FBLN5	128	182	10943	7.04606	2.82531e-06	2.82531e-06	2.68969e-06
UP_SEQ_FEATURE	DOMAIN:Laminin EGF-like 8	6	2.5641	2.42601e-08	LAMA5, LAMA2, LAMA1, LAMB2, LAMC1, HSPG2	225	10	22187	59.1653	2.30953e-05	5.77389e-06	5.52523e-06
UP_SEQ_FEATURE	DOMAIN:Laminin EGF-like 10	6	2.5641	2.42601e-08	LAMA5, LAMA2, LAMA1, LAMB2, LAMC1, HSPG2	225	10	22187	59.1653	2.30953e-05	5.77389e-06	5.52523e-06
KEGG_PATHWAY	mmu00053:Ascorbate and aldarate metabolism	9	3.84615	2.8565e-08	UGT1A10, UGT1A1, UGT1A5, UGT1A2, UGT1A9, GUSB, UGT1A6A, UGT1A6B, UGT1A7C	163	31	9718	17.3089	7.42687e-06	1.85672e-06	1.68533e-06
GOTERM_MF_DIRECT	GO:0019899~enzyme binding	19	8.11966	3.15995e-08	TXN1, PTPN1, UGT1A10, UGT1A1, LDB3, UGT1A6A, UGT1A6B, UGT1A7C, MYLK, SUMO1, EHHADH, DVL1, ALB, UGT1A5, HMOX1, UGT1A2, UGT1A9, GBP2, SLC27A2	229	465	29205	5.21102	1.64948e-05	2.06187e-06	1.95917e-06
UP_SEQ_FEATURE	DOMAIN:Laminin EGF-like 7	6	2.5641	4.41112e-08	LAMA5, LAMA2, LAMA1, LAMB2, LAMC1, HSPG2	225	11	22187	53.7867	4.1993e-05	8.39878e-06	8.03706e-06
GOTERM_BP_DIRECT	GO:0110011~regulation of basement membrane organization	5	2.13675	4.98228e-08	LAMA2, LAMA1, LAMB2, LAMC1, NID1	230	6	29878	108.254	7.40838e-05	1.63457e-05	1.60379e-05
KEGG_PATHWAY	mmu00983:Drug metabolism - other enzymes	13	5.55556	5.06492e-08	UGT1A10, UGT1A1, UGT1A6A, UGT1A6B, UGT1A7C, UCK2, CES1B, UCK1, CES1C, UGT1A5, UGT1A2, UGT1A9, GUSB	163	95	9718	8.15848	1.31687e-05	2.63376e-06	2.39064e-06
GOTERM_BP_DIRECT	GO:0010466~negative regulation of peptidase activity	11	4.70085	5.4962e-08	SERPINA1A, SERPINA1B, SERPINA1C, ITIH2, MUG2, SERPINA3K, SERPINA3M, SERPINA3N, SERPINA1E, ITIH1, STFA1	230	127	29878	11.2516	8.17251e-05	1.63457e-05	1.60379e-05
GOTERM_BP_DIRECT	GO:0007155~cell adhesion	21	8.97436	6.76543e-08	LAMA5, POSTN, COL15A1, TENM2, TNXB, ITGB5, LAMA2, LAMA1, LAMB2, COL14A1, ITGA1, LAMC1, NID1, NID2, FBLN5, ICAM1, VTN, BCAM, COL6A2, CD9, IGFALS	230	614	29878	4.44298	0.000100597	1.6767e-05	1.64513e-05
UP_SEQ_FEATURE	DOMAIN:Laminin EGF-like 6	6	2.5641	7.49978e-08	LAMA5, LAMA2, LAMA1, LAMB2, LAMC1, HSPG2	225	12	22187	49.3044	7.13954e-05	1.18997e-05	1.13872e-05
KEGG_PATHWAY	mmu00040:Pentose and glucuronate interconversions	9	3.84615	1.0208e-07	UGT1A10, UGT1A1, UGT1A5, UGT1A2, UGT1A9, GUSB, UGT1A6A, UGT1A6B, UGT1A7C	163	36	9718	14.9049	2.65405e-05	4.42348e-06	4.01516e-06
UP_SEQ_FEATURE	DOMAIN:Laminin EGF-like 12	5	2.13675	1.49346e-07	LAMA5, LAMA2, LAMA1, LAMB2, LAMC1	225	6	22187	82.1741	0.000142168	2.03111e-05	1.94364e-05
GOTERM_BP_DIRECT	GO:0043434~response to peptide hormone	9	3.84615	1.55761e-07	SERPINA1A, SERPINA1B, SERPINA1C, DAG1, SERPINA3K, SERPINA3M, ALDOB, SERPINA3N, SERPINA1E	230	78	29878	14.989	0.00023159	3.30882e-05	3.24651e-05
KEGG_PATHWAY	mmu04510:Focal adhesion	17	7.26496	2.32958e-07	LAMA5, TNXB, ITGB5, LAMA2, LAMA1, CAV2, LAMB2, ITGA1, LAMC1, PIK3R1, MYLK, VTN, COL4A1, COL6A2, CHAD, FLNB, MYL9	163	202	9718	5.01749	6.05672e-05	8.65272e-06	7.85401e-06
INTERPRO	IPR000742:EGF-like_dom	15	6.41026	3.39098e-07	FBN2, LAMA5, TENM2, TNXB, LAMA2, LAMA1, LAMB2, F12, FBLN1, LAMC1, NID1, HSPG2, LTBP1, NID2, FBLN5	233	245	22137	5.81685	0.000260055	4.73745e-05	4.57068e-05
UP_SEQ_FEATURE	DOMAIN:Laminin EGF-like 13	5	2.13675	3.45712e-07	LAMA5, LAMA2, LAMA1, LAMB2, LAMC1	225	7	22187	70.4349	0.000329063	4.11397e-05	3.93679e-05
INTERPRO	IPR042185:Serpin_sf_2	9	3.84615	4.3906e-07	SERPINA1A, SERPINA1B, SERPINA1C, SERPINA3K, SERPINA3M, SERPINA3N, SERPINA1E, SERPINA6, SERPINA7	233	66	22137	12.9557	0.000336702	4.73745e-05	4.57068e-05
INTERPRO	IPR023796:Serpin_dom	9	3.84615	4.94127e-07	SERPINA1A, SERPINA1B, SERPINA1C, SERPINA3K, SERPINA3M, SERPINA3N, SERPINA1E, SERPINA6, SERPINA7	233	67	22137	12.7623	0.000378924	4.73745e-05	4.57068e-05
INTERPRO	IPR000215:Serpin_fam	9	3.84615	4.94127e-07	SERPINA1A, SERPINA1B, SERPINA1C, SERPINA3K, SERPINA3M, SERPINA3N, SERPINA1E, SERPINA6, SERPINA7	233	67	22137	12.7623	0.000378924	4.73745e-05	4.57068e-05
INTERPRO	IPR036186:Serpin_sf	9	3.84615	4.94127e-07	SERPINA1A, SERPINA1B, SERPINA1C, SERPINA3K, SERPINA3M, SERPINA3N, SERPINA1E, SERPINA6, SERPINA7	233	67	22137	12.7623	0.000378924	4.73745e-05	4.57068e-05
INTERPRO	IPR042178:Serpin_sf_1	9	3.84615	4.94127e-07	SERPINA1A, SERPINA1B, SERPINA1C, SERPINA3K, SERPINA3M, SERPINA3N, SERPINA1E, SERPINA6, SERPINA7	233	67	22137	12.7623	0.000378924	4.73745e-05	4.57068e-05
GOTERM_MF_DIRECT	GO:0004866~endopeptidase inhibitor activity	7	2.99145	5.57585e-07	SERPINA1A, SERPINA1B, SERPINA1C, MUG2, SERPINA1E, GBP2, STFA1	229	39	29205	22.8905	0.000291017	3.23399e-05	3.07291e-05
UP_KW_MOLECULAR_FUNCTION	KW-0722~Serine protease inhibitor	10	4.2735	6.14972e-07	SERPINA1A, SERPINA1B, SERPINA1C, ITIH2, MUG2, SERPINA3K, SERPINA3M, SERPINA3N, SERPINA1E, ITIH1	144	85	12229	9.99101	3.44378e-05	3.44384e-05	3.25935e-05
GOTERM_BP_DIRECT	GO:0007411~axon guidance	12	5.12821	6.78602e-07	LAMA5, TENM2, LAMA2, MYOT, LAMA1, LAMB2, DVL1, DAG1, LAMC1, IGFALS, HSPG2, SCN1B	230	208	29878	7.49448	0.00100857	0.000126135	0.00012376
UP_SEQ_FEATURE	DOMAIN:Laminin EGF-like 11	5	2.13675	6.85943e-07	LAMA2, LAMA1, LAMB2, LAMC1, HSPG2	225	8	22187	61.6306	0.000652804	7.25575e-05	6.94326e-05
GOTERM_MF_DIRECT	GO:0030414~peptidase inhibitor activity	10	4.2735	6.86457e-07	SERPINA1A, SERPINA1B, SERPINA1C, ITIH2, MUG2, SERPINA3K, SERPINA3M, SERPINA3N, SERPINA1E, ITIH1	229	126	29205	10.1216	0.000358267	3.58331e-05	3.40483e-05
UP_KW_BIOLOGICAL_PROCESS	KW-0130~Cell adhesion	20	8.54701	7.00185e-07	LAMA5, POSTN, COL15A1, TENM2, ITGB5, LAMA2, LAMA1, LAMB2, COL14A1, ITGA1, LAMC1, NID1, NID2, FBLN5, ICAM1, VTN, BCAM, COL6A2, CD9, IGFALS	121	479	11227	3.87412	5.25125e-05	5.25139e-05	5.11135e-05
INTERPRO	IPR000034:Laminin_IV	5	2.13675	7.96224e-07	LAMA5, LAMA2, LAMA1, LAMC1, HSPG2	233	8	22137	59.3804	0.000610517	6.7856e-05	6.54673e-05
SMART	SM00093:SERPIN	9	3.84615	9.69204e-07	SERPINA1A, SERPINA1B, SERPINA1C, SERPINA3K, SERPINA3M, SERPINA3N, SERPINA1E, SERPINA6, SERPINA7	128	67	10943	11.484	0.000121143	4.8685e-05	4.63481e-05
UP_SEQ_FEATURE	MOTIF:Cell attachment site	9	3.84615	9.95743e-07	VTN, LAMA5, COL14A1, LAMA1, COL6A2, NID1, NID2, FBLN5, ICAM1	225	76	22187	11.6774	0.000947498	9.47947e-05	9.07122e-05
UP_KW_LIGAND	KW-0106~Calcium	32	13.6752	1.07337e-06	FBN2, APCS, TMEM63A, ITGB5, TMEM63B, DYSF, FBLN1, NID1, NID2, AIF1, LTBP1, FBLN5, MYLK, MRC1, MBL2, S100G, MYOC, TNNC1, ITGA1, TNNC2, CACNA2D3, AMY2A5, HSPG2, AIF1L, BAIAP3, GALNS, RCN1, ALB, MGP, CALM4, MYL9, PVALB	96	906	6741	2.48013	3.11273e-05	3.11277e-05	3.11277e-05
UP_KW_PTM	KW-0325~Glycoprotein	92	39.3162	1.1272e-06	TENM2, PGLYRP2, ITGB5, COL14A1, H2-K1, LAMC1, IFI30, SERPINA6, SERPINA7, ICAM1, LY6C1, SERPINA1A, SERPINA1B, SERPINA1C, MPZ, MRC1, DAG1, CTSH, GUSB, CTSE, SCN1B, MBL2, SBSPON, POSTN, MANBA, MYOC, UGT1A1, MME, ITGA1, ADIPOQ, CACNA2D3, KRT8, SERPINA1E, HSPG2, UGT1A6A, BCAM, RCN1, NPC1, COL4A1, COL6A2, IGFALS, FBN2, LAMA5, CD63, APCS, COL15A1, TMEM63A, ITIH2, TNXB, LAMA2, TMEM63B, LAMA1, FBLN1, NID1…	190	4100	13016	1.53719	2.59253e-05	2.70529e-05	2.47985e-05
SMART	SM00281:LamB	5	2.13675	1.16844e-06	LAMA5, LAMA2, LAMA1, LAMC1, HSPG2	128	8	10943	53.4326	0.000146044	4.8685e-05	4.63481e-05
UP_SEQ_FEATURE	DOMAIN:Laminin EGF-like 9	5	2.13675	1.22491e-06	LAMA5, LAMA2, LAMA1, LAMB2, LAMC1	225	9	22187	54.7827	0.00116544	0.000106011	0.000101445
GOTERM_BP_DIRECT	GO:0045785~positive regulation of cell adhesion	8	3.4188	1.2428e-06	CD63, DAB2, LAMA2, LAMA1, LAMB2, DYSF, LAMC1, NID1	230	71	29878	14.6371	0.00184634	0.000205339	0.000201472
INTERPRO	IPR023795:Serpin_CS	8	3.4188	1.29761e-06	SERPINA1A, SERPINA1B, SERPINA1C, SERPINA3K, SERPINA3M, SERPINA3N, SERPINA1E, SERPINA6	233	53	22137	14.3409	0.000994771	9.95266e-05	9.6023e-05
UP_SEQ_FEATURE	DOMAIN:Laminin EGF-like 3	6	2.5641	1.37444e-06	LAMA5, LAMA2, LAMA1, LAMB2, LAMC1, HSPG2	225	20	22187	29.5827	0.00130761	0.000109039	0.000104343
UP_KW_MOLECULAR_FUNCTION	KW-0646~Protease inhibitor	11	4.70085	1.96723e-06	SERPINA1A, SERPINA1B, SERPINA1C, ITIH2, MUG2, SERPINA3K, SERPINA3M, SERPINA3N, SERPINA1E, ITIH1, STFA1	144	125	12229	7.47328	0.000110159	5.50825e-05	5.21317e-05
GOTERM_MF_DIRECT	GO:0005504~fatty acid binding	7	2.99145	2.52804e-06	UGT1A10, FABP3, FABP4, ACOX1, ALB, UGT1A9, UGT1A7C	229	50	29205	17.8546	0.00131877	0.000115691	0.000109929
GOTERM_BP_DIRECT	GO:0009888~tissue development	7	2.99145	2.56324e-06	LAMA5, POSTN, LAMA2, LAMA1, LAMB2, LAMC1, HSPG2	230	51	29878	17.83	0.00380428	0.000381153	0.000373976
GOTERM_MF_DIRECT	GO:0005515~protein binding	73	31.1966	2.65957e-06	TXN1, SH3GL3, TENM2, ITGB5, FHL1, H2-K1, DYSF, LDB3, LAMC1, IFIT1, ACRBP, MYLK, SERPINA1A, SERPINA1B, STK11, FTL1, SUMO1, MPZ, PRX, MRC1, KIF13B, DAG1, AP1S2, LMCD1, SCN1B, GPX1, MYOC, ITGA1, ADIPOQ, KRT8, TAP2, HSPG2, NPC1, IGFALS, SMTNL1, FBN2, LAMA5, CD63, COL15A1, LAMA2, LAMA1, SAR1B, FBLN1, PIK3R1, UBR1, NID1, ITIH1, NID2, AIF1, FBLN5, CLEC3B, PDLIM3, EXOSC4, LMNA, DVL1, HMOX1, ASL, FLNB, PD…	229	5504	29205	1.69148	0.00138733	0.000115691	0.000109929
KEGG_PATHWAY	mmu00982:Drug metabolism - cytochrome P450	10	4.2735	2.75872e-06	UGT1A10, UGT1A1, ALDH3B1, UGT1A5, FMO1, UGT1A2, UGT1A9, UGT1A6A, UGT1A6B, UGT1A7C	163	72	9718	8.2805	0.000717011	8.96584e-05	8.13822e-05
GOTERM_CC_DIRECT	GO:0005829~cytosol	63	26.9231	2.98249e-06	DMGDH, TXN1, FHL1, MTR, IFI30, DUSP15, IFIT1, DCAF7, STK11, METTL13, PRX, KIF13B, CTSH, LGALS8, GPX1, ARG1, BHMT2, APOA4, KLHL41, KCTD7, ACOX1, EHHADH, PPIH, ALDOB, FBP1, PVALB, SAR1B, GOSR2, MVP, SHMT1, HAAO, ARHGAP17, PIK3R1, UBR1, AIF1, SULT1A1, COMMD8, NT5E, PDLIM3, EXOSC4, PSMB3, ALDH3B1, DVL1, HMOX1, ASL, FLNB, GBP2, PDLIM5, CAR3, PTPN1, GM17748, STFA1, BAIAP3, BHMT, FABP3, KRT18, DAO, MYO1…	233	4529	30060	1.79461	0.00103141	0.00011466	0.000103393
GOTERM_BP_DIRECT	GO:0051149~positive regulation of muscle cell differentiation	5	2.13675	3.16811e-06	LAMA2, LAMA1, LAMB2, LAMC1, NID1	230	14	29878	46.3944	0.0046999	0.00042827	0.000420206
GOTERM_BP_DIRECT	GO:0046687~response to chromate	4	1.7094	4.39384e-06	SERPINA1A, SERPINA1B, SERPINA1C, SERPINA1E	230	5	29878	103.923	0.00651235	0.000502587	0.000493124
GOTERM_BP_DIRECT	GO:0033986~response to methanol	4	1.7094	4.39384e-06	SERPINA1A, SERPINA1B, SERPINA1C, SERPINA1E	230	5	29878	103.923	0.00651235	0.000502587	0.000493124
UP_SEQ_FEATURE	DOMAIN:Laminin EGF-like 4	5	2.13675	4.69872e-06	LAMA5, LAMA2, LAMA1, LAMB2, LAMC1	225	12	22187	41.087	0.0044632	0.000344091	0.000329272
UP_KW_MOLECULAR_FUNCTION	KW-0514~Muscle protein	8	3.4188	5.29763e-06	TAGLN, MYOT, MB, TNNC1, TNNC2, MYL9, PVALB, SMTNL1	144	59	12229	11.5151	0.000296624	9.88892e-05	9.35915e-05
UP_SEQ_FEATURE	DOMAIN:Laminin EGF-like 2	6	2.5641	5.5504e-06	LAMA5, LAMA2, LAMA1, LAMB2, LAMC1, HSPG2	225	26	22187	22.7559	0.00527006	0.000377427	0.000361172
GOTERM_MF_DIRECT	GO:0002020~protease binding	10	4.2735	6.42055e-06	SERPINA1A, SERPINA1B, SERPINA1C, CRADD, MUG2, FAS, SERPINA1E, HSPG2, STFA1, MBL2	229	165	29205	7.72926	0.00334593	0.00025781	0.000244969
GOTERM_CC_DIRECT	GO:0009986~cell surface	21	8.97436	6.71055e-06	CD63, ITGB5, CAV2, ITGA1, ADIPOQ, H2-K1, APOA4, IQGAP2, SORL1, NID2, LY6C1, ICAM1, BST2, NT5E, BCAM, CD59A, MRC1, DAG1, CD9, FAS, PROM1	233	821	30060	3.29996	0.00231916	0.000232185	0.000209369
GOTERM_CC_DIRECT	GO:0043231~intracellular membrane-bounded organelle	24	10.2564	9.11831e-06	CD63, TNXB, TMEM63A, GM17748, SERPINA1E, IFI30, UGT1A6A, UGT1A6B, BST2, SERPINA1A, VTN, SERPINA1B, DAB2, SERPINA1C, EXOSC4, HOOK2, AP1S2, DAG1, CTSH, PPIH, UGT1A2, CTSE, GUSB, SLC27A2	233	1061	30060	2.91829	0.00314998	0.000286812	0.000258628
UP_SEQ_FEATURE	DOMAIN:Laminin EGF-like 5; second part	4	1.7094	1.00036e-05	LAMA2, LAMA1, LAMC1, HSPG2	225	5	22187	78.8871	0.00947827	0.000595214	0.00056958
UP_SEQ_FEATURE	DOMAIN:Laminin EGF-like 5; first part	4	1.7094	1.00036e-05	LAMA2, LAMA1, LAMC1, HSPG2	225	5	22187	78.8871	0.00947827	0.000595214	0.00056958
GOTERM_BP_DIRECT	GO:0007160~cell-matrix adhesion	8	3.4188	1.01424e-05	CD63, VTN, BCAM, TNXB, ITGB5, ITGA1, NID1, NID2	230	97	29878	10.7138	0.0149687	0.00107727	0.00105699
UP_SEQ_FEATURE	DOMAIN:Laminin N-terminal	5	2.13675	1.26519e-05	LAMA5, LAMA2, LAMA1, LAMB2, LAMC1	225	15	22187	32.8696	0.0119725	0.000708508	0.000677995
GOTERM_BP_DIRECT	GO:0030198~extracellular matrix organization	10	4.2735	1.28531e-05	VTN, POSTN, COL15A1, TNXB, COL4A1, FBLN1, ITIH1, NID1, HSPG2, FBLN5	230	183	29878	7.0986	0.0189312	0.00127417	0.00125018
UP_SEQ_FEATURE	SITE:Reactive bond	7	2.99145	1.3682e-05	SERPINA1A, SERPINA1B, SERPINA1C, SERPINA3K, SERPINA3M, SERPINA3N, SERPINA1E	225	52	22187	13.2743	0.0129409	0.000723625	0.00069246
INTERPRO	IPR008211:Laminin_N	5	2.13675	1.46544e-05	LAMA5, LAMA2, LAMA1, LAMB2, LAMC1	233	15	22137	31.6695	0.0111771	0.00102181	0.00098584
UP_SEQ_FEATURE	DOMAIN:EGF-like 5; calcium-binding	6	2.5641	1.89061e-05	FBN2, FBLN1, NID1, LTBP1, NID2, FBLN5	225	33	22187	17.9289	0.0178378	0.000947295	0.000906497
GOTERM_CC_DIRECT	GO:0042383~sarcolemma	9	3.84615	1.98152e-05	CD59A, LAMA2, MYOT, CAV2, COL6A2, DAG1, KRT8, DYSF, FAS	233	147	30060	7.89875	0.00683266	0.000571337	0.000515194
SMART	SM00136:LamNT	5	2.13675	2.13909e-05	LAMA5, LAMA2, LAMA1, LAMB2, LAMC1	128	15	10943	28.4974	0.00267032	0.000566971	0.000539757
SMART	SM00327:VWA	8	3.4188	2.26789e-05	VWA8, ITIH2, ITGB5, COL14A1, COL6A2, ITGA1, CACNA2D3, ITIH1	128	74	10943	9.2424	0.00283087	0.000566971	0.000539757
INTERPRO	IPR002035:VWF_A	8	3.4188	2.28297e-05	VWA8, ITIH2, ITGB5, COL14A1, COL6A2, ITGA1, CACNA2D3, ITIH1	233	81	22137	9.38356	0.0173582	0.0014592	0.00140783
UP_KW_DOMAIN	KW-0424~Laminin EGF-like domain	6	2.5641	2.59122e-05	LAMA5, LAMA2, LAMA1, LAMB2, LAMC1, HSPG2	178	30	14793	16.6213	0.000647605	0.000323903	0.000323903
UP_SEQ_FEATURE	DOMAIN:Laminin IV type A	4	1.7094	3.4492e-05	LAMA5, LAMA2, LAMC1, HSPG2	225	7	22187	56.3479	0.0323036	0.00154656	0.00147996
UP_SEQ_FEATURE	DOMAIN:Serpin	7	2.99145	3.45994e-05	SERPINA1A, SERPINA1B, SERPINA1C, SERPINA3K, SERPINA3N, SERPINA6, SERPINA7	225	61	22187	11.3158	0.0324026	0.00154656	0.00147996
GOTERM_BP_DIRECT	GO:0034097~response to cytokine	7	2.99145	3.55478e-05	SERPINA1A, SERPINA1B, SERPINA1C, SERPINA3K, SERPINA3M, SERPINA3N, SERPINA1E	230	80	29878	11.3666	0.0514877	0.00330372	0.00324152
UP_SEQ_FEATURE	DOMAIN:VWFA	8	3.4188	3.57399e-05	VWA8, ITIH2, ITGB5, COL14A1, COL6A2, ITGA1, CACNA2D3, ITIH1	225	90	22187	8.76523	0.0334527	0.00154656	0.00147996
KEGG_PATHWAY	mmu00980:Metabolism of xenobiotics by cytochrome P450	9	3.84615	3.61438e-05	UGT1A10, UGT1A1, ALDH3B1, UGT1A5, UGT1A2, UGT1A9, UGT1A6A, UGT1A6B, UGT1A7C	163	76	9718	7.06022	0.00935354	0.00104415	0.000947771
GOTERM_CC_DIRECT	GO:0032991~protein-containing complex	21	8.97436	4.76128e-05	CD63, PTPN1, APCS, CAV2, ADIPOQ, PIK3R1, UGT1A6A, LTBP1, UGT1A6B, DCAF7, AIF1L, STK11, BHMT, KRT18, CPS1, COL6A2, MGP, ALB, CD9, PVALB, MBL2	233	942	30060	2.87608	0.0163394	0.00126723	0.00114271
UP_SEQ_FEATURE	DISULFID:Interchain	10	4.2735	4.98425e-05	BST2, LMAN1, LAMA5, LAMA2, LAMA1, LAMB2, ADIPOQ, LAMC1, CTSE, MBL2	225	166	22187	5.94029	0.0463431	0.00206305	0.0019742
UP_SEQ_FEATURE	REGION:Domain II and I	4	1.7094	5.47756e-05	LAMA5, LAMA2, LAMA1, LAMC1	225	8	22187	49.3044	0.0508114	0.00217276	0.00207919
SMART	SM00180:EGF_Lam	6	2.5641	5.49676e-05	LAMA5, LAMA2, LAMA1, LAMB2, LAMC1, HSPG2	128	36	10943	14.2487	0.00684758	0.00114516	0.00109019
INTERPRO	IPR001881:EGF-like_Ca-bd_dom	9	3.84615	5.60366e-05	FBN2, TENM2, F12, FBLN1, NID1, LTBP1, NID2, HSPG2, FBLN5	233	126	22137	6.78633	0.0420707	0.00330616	0.00318977
GOTERM_MF_DIRECT	GO:0046872~metal ion binding	52	22.2222	6.09178e-05	PGLYRP2, ITGB5, ACSM1, FHL1, DYSF, MTR, LDB3, PFAS, MYLK, STK11, MB, IMPA2, PMPCA, ME3, LMCD1, POSTN, MYOC, MME, ARG1, BHMT2, TNNC1, ITGA1, TNNC2, CACNA2D3, TAP2, TAP1, HSPG2, RCN1, FBP1, MYL9, PVALB, APCS, SAR1B, HAAO, UBR1, AIF1, LMAN1, NT5E, PDLIM3, HMOX1, PDLIM5, CAR3, S100G, PEX10, BAIAP3, AIF1L, GALNS, CPS1, ALB, NAPEPLD, CALM4, LIMS2	229	3789	29205	1.75025	0.0312998	0.00227136	0.00215823
INTERPRO	IPR002049:LE_dom	6	2.5641	6.67128e-05	LAMA5, LAMA2, LAMA1, LAMB2, LAMC1, HSPG2	233	41	22137	13.9037	0.0498833	0.00365491	0.00352625
GOTERM_CC_DIRECT	GO:0070062~extracellular exosome	9	3.84615	9.73791e-05	CD63, BHMT, MYOC, MB, BPIFA2, SNAP23, CD9, PROM1, ICAM1	233	184	30060	6.31041	0.0331335	0.00240666	0.00217016
SMART	SM00179:EGF_CA	9	3.84615	0.000105445	FBN2, TENM2, F12, FBLN1, NID1, LTBP1, NID2, HSPG2, FBLN5	128	126	10943	6.10658	0.0130948	0.00188294	0.00179256
UP_SEQ_FEATURE	DOMAIN:Laminin EGF-like 1	5	2.13675	0.000108313	LAMA5, LAMA2, LAMA1, LAMB2, LAMC1	225	25	22187	19.7218	0.0979812	0.00412457	0.00394694
GOTERM_MF_DIRECT	GO:0044877~protein-containing complex binding	17	7.26496	0.00010977	CD63, H2-K1, TAP2, KRT8, TAP1, FBLN1, UGT1A6A, UGT1A6B, ICAM1, PEX26, STK11, BHMT, CPS1, DAG1, CTSH, FAS, PVALB	229	687	29205	3.15583	0.0556924	0.00382001	0.00362974
INTERPRO	IPR036465:vWFA_dom_sf	8	3.4188	0.000120843	VWA8, ITIH2, ITGB5, COL14A1, COL6A2, ITGA1, CACNA2D3, ITIH1	233	105	22137	7.23875	0.0885257	0.00599567	0.00578461
KEGG_PATHWAY	mmu05204:Chemical carcinogenesis - DNA adducts	9	3.84615	0.000121992	SULT1A1, UGT1A10, UGT1A1, UGT1A5, UGT1A2, UGT1A9, UGT1A6A, UGT1A6B, UGT1A7C	163	90	9718	5.96196	0.0312221	0.00317179	0.00287901
INTERPRO	IPR026823:cEGF	5	2.13675	0.000125073	FBN2, FBLN1, NID1, LTBP1, FBLN5	233	25	22137	19.0017	0.0914784	0.00599567	0.00578461
KEGG_PATHWAY	mmu01100:Metabolic pathways	47	20.0855	0.000161484	DMGDH, UGT1A10, SHMT1, ACSM1, HAAO, MTR, CSAD, PFAS, UGT1A7C, NT5E, IMPA2, ALDH3B1, UGT1A5, HMOX1, ASL, ME3, UGT1A2, UGT1A9, GUSB, ACADS, GGT5, CAR3, GPX1, UGT1A1, CKM, ARG1, GPX3, BHMT2, AMY2A5, FMO1, UGT1A6A, UGT1A6B, GANC, ETNPPL, GALNS, UCK2, BHMT, DAO, UCK1, CPS1, ACOX1, CTH, EHHADH, SARDH, ALDOB, FBP1, CDS2	163	1642	9718	1.70653	0.04112	0.0038169	0.00346457
GOTERM_BP_DIRECT	GO:0042632~cholesterol homeostasis	7	2.99145	0.00017106	CES1B, FABP3, FABP4, CES1C, NPC1, ACOX1, APOA4	230	106	29878	8.57859	0.224609	0.0149627	0.014681
GOTERM_CC_DIRECT	GO:0030018~Z disc	8	3.4188	0.000186971	STK11, PDLIM3, MYOT, KRT8, LDB3, FLNB, PDLIM5, MYL9	233	152	30060	6.79015	0.0626495	0.00404424	0.00364683
GOTERM_CC_DIRECT	GO:0001725~stress fiber	7	2.99145	0.000187017	PDLIM3, DCTN4, LDB3, FLNB, PDLIM5, MYL9, MYLK	233	107	30060	8.44009	0.0626644	0.00404424	0.00364683
GOTERM_BP_DIRECT	GO:0006629~lipid metabolic process	17	7.26496	0.000213263	TNXB, GPX1, UGT1A1, ACSM1, SULT1A1, NPC1, ACOX1, EHHADH, ALDH3B1, CTH, NAPEPLD, APOD, THRSP, UGT1A9, ACADS, SLC27A2, CDS2	230	742	29878	2.97625	0.271783	0.0176179	0.0172861
UP_SEQ_FEATURE	DOMAIN:EGF-like 1	8	3.4188	0.000220474	FBN2, TENM2, ITGB5, F12, FBLN1, NID1, LTBP1, NID2	225	120	22187	6.57393	0.189347	0.00807275	0.00772508
KEGG_PATHWAY	mmu01240:Biosynthesis of cofactors	11	4.70085	0.000220868	UGT1A10, UGT1A1, HAAO, SHMT1, UGT1A5, UGT1A2, UGT1A9, GUSB, UGT1A6A, UGT1A6B, UGT1A7C	163	152	9718	4.31458	0.0558139	0.00478547	0.00434373
UP_KW_DOMAIN	KW-0245~EGF-like domain	12	5.12821	0.000228139	FBN2, TENM2, TNXB, ITGB5, F12, FBLN1, NID1, SORL1, LTBP1, NID2, HSPG2, FBLN5	178	252	14793	3.95746	0.00568788	0.00190116	0.00190116
GOTERM_MF_DIRECT	GO:0003779~actin binding	12	5.12821	0.000269202	PDLIM3, MYO1C, MYOT, TNNC2, DAG1, LDB3, FLNB, GBP2, PDLIM5, AIF1, AIF1L, MYLK	229	390	29205	3.92408	0.131113	0.00831242	0.00789839
GOTERM_MF_DIRECT	GO:0005518~collagen binding	6	2.5641	0.000270711	VTN, TNXB, LUM, COL6A2, ITGA1, NID1	229	73	29205	10.4821	0.131797	0.00831242	0.00789839
GOTERM_CC_DIRECT	GO:0005794~Golgi apparatus	25	10.6838	0.00027174	TENM2, SAR1B, GOSR2, H2-K1, DYSF, SERPINA1A, LMAN1, SERPINA1B, SERPINA1C, AP1S2, GBP2, ABCC4, POSTN, MYOC, TMEM30B, CAV2, AP3B1, SERPINA1E, SORL1, BAIAP3, BST2, HOOK2, NPC1, ALB, NAPEPLD	233	1416	30060	2.27777	0.0897489	0.00523636	0.00472181
GOTERM_CC_DIRECT	GO:0005789~endoplasmic reticulum membrane	21	8.97436	0.000272412	UGT1A10, UGT1A1, SAR1B, GOSR2, TAP2, TAP1, FMO1, UGT1A6A, SORL1, KLHL41, UGT1A6B, UGT1A7C, LMAN1, DPY19L1, UGT1A5, HMOX1, IGFALS, UGT1A2, UGT1A9, SLC27A2, CDS2	233	1074	30060	2.5226	0.0899606	0.00523636	0.00472181
KEGG_PATHWAY	mmu04976:Bile secretion	9	3.84615	0.00027247	UGT1A10, ABCC4, UGT1A1, UGT1A5, UGT1A2, UGT1A9, UGT1A6A, UGT1A6B, UGT1A7C	163	101	9718	5.31264	0.0684	0.00544939	0.00494637
UP_SEQ_FEATURE	DOMAIN:EF-hand 1	9	3.84615	0.000280821	S100G, RCN1, TNNC1, TNNC2, CALM4, MYL9, AIF1, PVALB, AIF1L	225	165	22187	5.37867	0.234617	0.00899656	0.0086091
GOTERM_MF_DIRECT	GO:0008194~UDP-glycosyltransferase activity	4	1.7094	0.000294508	UGT1A1, UGT1A2, UGT1A9, UGT1A7C	229	17	29205	30.0077	0.142519	0.00854073	0.00811533
UP_SEQ_FEATURE	DOMAIN:Laminin EGF-like 17	3	1.28205	0.000302405	LAMA5, LAMA2, LAMA1	225	3	22187	98.6089	0.250189	0.00899656	0.0086091
UP_SEQ_FEATURE	DOMAIN:Laminin IV type A 1	3	1.28205	0.000302405	LAMA2, LAMA1, HSPG2	225	3	22187	98.6089	0.250189	0.00899656	0.0086091
UP_SEQ_FEATURE	DOMAIN:Laminin EGF-like 15	3	1.28205	0.000302405	LAMA5, LAMA2, LAMA1	225	3	22187	98.6089	0.250189	0.00899656	0.0086091
UP_SEQ_FEATURE	DOMAIN:Hcy-binding	3	1.28205	0.000302405	BHMT, BHMT2, MTR	225	3	22187	98.6089	0.250189	0.00899656	0.0086091
UP_SEQ_FEATURE	DOMAIN:Laminin IV type A 2	3	1.28205	0.000302405	LAMA2, LAMA1, HSPG2	225	3	22187	98.6089	0.250189	0.00899656	0.0086091
GOTERM_CC_DIRECT	GO:0031941~filamentous actin	5	2.13675	0.000307407	PDLIM3, MYO1C, LDB3, PDLIM5, SMTNL1	233	42	30060	15.3587	0.100916	0.00552951	0.00498615
GOTERM_CC_DIRECT	GO:0005925~focal adhesion	9	3.84615	0.000319625	ITGB5, CAV2, DCTN4, ITGA1, DAG1, FLNB, IGFALS, LIMS2, AIF1L	233	219	30060	5.3019	0.10471	0.00552951	0.00498615
INTERPRO	IPR003726:HCY_dom	3	1.28205	0.000325825	BHMT, BHMT2, MTR	233	3	22137	95.0086	0.221159	0.0138838	0.013395
INTERPRO	IPR036589:HCY_dom_sf	3	1.28205	0.000325825	BHMT, BHMT2, MTR	233	3	22137	95.0086	0.221159	0.0138838	0.013395
UP_SEQ_FEATURE	DOMAIN:EGF-like 2	7	2.99145	0.000342772	FBN2, TENM2, ITGB5, F12, NID1, LTBP1, NID2	225	92	22187	7.50285	0.278465	0.00988845	0.00946258
GOTERM_CC_DIRECT	GO:0005608~laminin-3 complex	3	1.28205	0.000352247	LAMA1, LAMB2, LAMC1	233	4	30060	96.7597	0.114762	0.00580368	0.00523338
GOTERM_BP_DIRECT	GO:0007528~neuromuscular junction development	5	2.13675	0.000391418	COL4A1, LAMB2, DVL1, LAMC1, HSPG2	230	45	29878	14.4338	0.441306	0.0306336	0.0300568
GOTERM_CC_DIRECT	GO:0048471~perinuclear region of cytoplasm	18	7.69231	0.000396314	CAV2, MVP, ADIPOQ, LDB3, PIK3R1, AIF1, SORL1, LTBP1, DAB2, KRT18, NPC1, LMNA, HMOX1, FAS, APOD, ASL, ALDOB, GBP2	233	858	30060	2.70656	0.128162	0.00623294	0.00562045
KEGG_PATHWAY	mmu04142:Lysosome	10	4.2735	0.000414427	GALNS, CD63, MANBA, NPC1, AP1S2, CTSH, AP3B1, AGA, GUSB, CTSE	163	135	9718	4.41627	0.102169	0.00769649	0.00698605
INTERPRO	IPR013320:ConA-like_dom_sf	10	4.2735	0.000415151	LMAN1, LAMA5, APCS, COL15A1, SPRYD3, LAMA2, COL14A1, LAMA1, LGALS8, HSPG2	233	212	22137	4.48154	0.272752	0.016759	0.016169
GOTERM_CC_DIRECT	GO:0005581~collagen trimer	6	2.5641	0.00041711	COL15A1, COL14A1, COL4A1, COL6A2, ADIPOQ, MBL2	233	81	30060	9.55651	0.134415	0.00627478	0.00565818
KEGG_PATHWAY	mmu00260:Glycine, serine and threonine metabolism	6	2.5641	0.000496918	DMGDH, BHMT, DAO, SHMT1, CTH, SARDH	163	40	9718	8.94294	0.121229	0.00861325	0.00781818
UP_SEQ_FEATURE	DOMAIN:EGF-like 3; calcium-binding	5	2.13675	0.000514345	FBLN1, NID1, LTBP1, NID2, FBLN5	225	37	22187	13.3255	0.38724	0.0144016	0.0137814
GOTERM_BP_DIRECT	GO:0030308~negative regulation of cell growth	7	2.99145	0.00053488	TRO, BST2, STK11, DAB2, CTH, FHL1, FBP1	230	131	29878	6.94145	0.548681	0.0397684	0.0390195
UP_SEQ_FEATURE	DOMAIN:LIM zinc-binding	6	2.5641	0.000543397	PDLIM3, FHL1, LDB3, PDLIM5, LMCD1, LIMS2	225	66	22187	8.96444	0.403964	0.0147804	0.0141438
UP_SEQ_FEATURE	PROPEP:Removed in mature form	11	4.70085	0.000653825	BST2, STK11, NT5E, CD59A, ALDH3B1, GBP2, IFI30, SORL1, ACRBP, ART3, LY6C1	225	284	22187	3.81936	0.463477	0.01729	0.0165454
INTERPRO	IPR049883:NOTCH1_EGF-like	6	2.5641	0.000689409	FBN2, FBLN1, NID1, LTBP1, NID2, FBLN5	233	67	22137	8.50823	0.410782	0.0264388	0.0255081
GOTERM_MF_DIRECT	GO:0030170~pyridoxal phosphate binding	5	2.13675	0.000784991	SHMT1, CTH, ALB, CSAD, ETNPPL	229	53	29205	12.0314	0.336301	0.0209193	0.0198773
GOTERM_BP_DIRECT	GO:0071404~cellular response to low-density lipoprotein particle stimulus	4	1.7094	0.000798527	CES1B, CES1C, NPC1, CD9	230	24	29878	21.6507	0.695134	0.0539732	0.0529569
GOTERM_BP_DIRECT	GO:0010288~response to lead ion	4	1.7094	0.000798527	SERPINA1A, SERPINA1B, SERPINA1C, SERPINA1E	230	24	29878	21.6507	0.695134	0.0539732	0.0529569
GOTERM_MF_DIRECT	GO:0030246~carbohydrate binding	9	3.84615	0.000801505	LMAN1, APCS, CLEC3B, MRC1, LGALS8, GUSB, ITIH1, GANC, MBL2	229	249	29205	4.60962	0.342002	0.0209193	0.0198773
GOTERM_BP_DIRECT	GO:0030155~regulation of cell adhesion	5	2.13675	0.000843968	VTN, LAMA5, TNXB, LAMA2, LAMA1	230	55	29878	11.8095	0.71507	0.0545644	0.053537
UP_SEQ_FEATURE	DOMAIN:Laminin G-like 3	4	1.7094	0.0008731	LAMA5, LAMA2, LAMA1, HSPG2	225	19	22187	20.7598	0.564628	0.0224646	0.0214971
GOTERM_CC_DIRECT	GO:0005777~peroxisome	7	2.99145	0.000911858	VWA8, DAO, ACOX1, EHHADH, PEX10, SLC27A2, PEX26	233	144	30060	6.27146	0.270683	0.0131459	0.0118541
KEGG_PATHWAY	mmu05165:Human papillomavirus infection	16	6.83761	0.000950225	LAMA5, TNXB, ITGB5, LAMA2, LAMA1, LAMB2, ITGA1, H2-K1, LAMC1, PIK3R1, VTN, COL4A1, COL6A2, CHAD, DVL1, FAS	163	359	9718	2.65714	0.218997	0.0145947	0.0132475
KEGG_PATHWAY	mmu04610:Complement and coagulation cascades	8	3.4188	0.000954267	SERPINA1A, VTN, SERPINA1B, SERPINA1C, CD59A, F12, SERPINA1E, MBL2	163	94	9718	5.07401	0.219818	0.0145947	0.0132475
GOTERM_MF_DIRECT	GO:0016491~oxidoreductase activity	14	5.98291	0.000985317	DMGDH, GPX1, GPX3, HAAO, FMO1, IFI30, DAO, ACOX1, EHHADH, ALDH3B1, SARDH, HMOX1, ME3, ACADS	229	603	29205	2.96096	0.402254	0.0244922	0.0232723
UP_KW_CELLULAR_COMPONENT	KW-0256~Endoplasmic reticulum	29	12.3932	0.00102667	UGT1A10, TENM2, SAR1B, GOSR2, UGT1A7C, LMAN1, SRP72, UGT1A5, HMOX1, UGT1A2, UGT1A9, PROM1, GUSB, PTPN1, UGT1A1, MYOC, TAP2, TAP1, FMO1, UGT1A6A, SORL1, UGT1A6B, KLHL41, DPY19L1, RCN1, CES1C, IGFALS, SLC27A2, CDS2	213	1308	18500	1.92567	0.037293	0.00949665	0.00898332
GOTERM_BP_DIRECT	GO:0006631~fatty acid metabolic process	8	3.4188	0.00104142	GGT5, TNXB, FABP4, ACOX1, EHHADH, ACSM1, ACADS, SLC27A2	230	204	29878	5.09429	0.787626	0.0645249	0.0633099
GOTERM_MF_DIRECT	GO:0046982~protein heterodimerization activity	11	4.70085	0.00105236	UGT1A10, TENM2, UGT1A1, CAV2, UGT1A5, PIK3R1, UGT1A2, UGT1A9, UGT1A6A, UGT1A6B, UGT1A7C	229	390	29205	3.59708	0.422831	0.0249695	0.0237259
INTERPRO	IPR009254:Laminin_aI	3	1.28205	0.00107111	LAMA5, LAMA2, LAMA1	233	5	22137	57.0052	0.560439	0.0361426	0.0348703
INTERPRO	IPR010307:Laminin_dom_II	3	1.28205	0.00107111	LAMA5, LAMA2, LAMA1	233	5	22137	57.0052	0.560439	0.0361426	0.0348703
INTERPRO	IPR001781:Znf_LIM	6	2.5641	0.00108381	PDLIM3, FHL1, LDB3, PDLIM5, LMCD1, LIMS2	233	74	22137	7.7034	0.564705	0.0361426	0.0348703
GOTERM_MF_DIRECT	GO:0005496~steroid binding	5	2.13675	0.0011033	UGT1A10, UGT1A1, SERPINA6, UGT1A9, UGT1A7C	229	58	29205	10.9942	0.437994	0.0250402	0.023793
GOTERM_CC_DIRECT	GO:0043256~laminin complex	3	1.28205	0.00121413	LAMA1, LAMB2, LAMC1	233	7	30060	55.2912	0.343178	0.0168035	0.0151523
KEGG_PATHWAY	mmu00140:Steroid hormone biosynthesis	8	3.4188	0.0012202	UGT1A10, UGT1A1, UGT1A5, UGT1A2, UGT1A9, UGT1A6A, UGT1A6B, UGT1A7C	163	98	9718	4.86691	0.271993	0.0176251	0.0159982
INTERPRO	IPR008160:Collagen	6	2.5641	0.00122217	COL15A1, COL14A1, COL4A1, COL6A2, ADIPOQ, MBL2	233	76	22137	7.50068	0.608581	0.038364	0.0370135
INTERPRO	IPR001791:Laminin_G	5	2.13675	0.00125045	LAMA5, COL15A1, LAMA2, LAMA1, HSPG2	233	45	22137	10.5565	0.616992	0.038364	0.0370135
SMART	SM00282:LamG	5	2.13675	0.0012569	LAMA5, COL15A1, LAMA2, LAMA1, HSPG2	128	41	10943	10.4259	0.145476	0.0196391	0.0186964
GOTERM_CC_DIRECT	GO:0015629~actin cytoskeleton	9	3.84615	0.00131017	TAGLN, PDLIM3, MYO1C, TMEM63B, HSPB7, GBP2, PDLIM5, AIF1L, MYLK	233	272	30060	4.26881	0.364674	0.0174354	0.0157221
UP_SEQ_FEATURE	DOMAIN:Laminin EGF-like	4	1.7094	0.00135697	LAMA2, LAMB2, LAMC1, HSPG2	225	22	22187	17.9289	0.725474	0.0339956	0.0325315
GOTERM_BP_DIRECT	GO:0006897~endocytosis	8	3.4188	0.00137235	SH3GL3, DAB2, MYO1C, NPC1, CAV2, CREG1, MRC1, SORL1	230	214	29878	4.85624	0.870243	0.0816276	0.0800906
KEGG_PATHWAY	mmu05410:Hypertrophic cardiomyopathy	8	3.4188	0.0013733	ITGB5, LAMA2, LAMA1, TNNC1, ITGA1, LMNA, DAG1, CACNA2D3	163	100	9718	4.76957	0.300439	0.0187925	0.0170578
GOTERM_BP_DIRECT	GO:0015031~protein transport	14	5.98291	0.00146197	CD63, SAR1B, GOSR2, TAP2, TAP1, PEX10, AP3B1, PIK3R1, PEX26, LMAN1, DAB2, HOOK2, AP1S2, DAG1	230	642	29878	2.83281	0.886452	0.0836132	0.0820388
UP_KW_DOMAIN	KW-0440~LIM domain	6	2.5641	0.00149678	PDLIM3, FHL1, LDB3, PDLIM5, LMCD1, LIMS2	178	70	14793	7.12343	0.0367551	0.00935489	0.00935489
GOTERM_MF_DIRECT	GO:0005080~protein kinase C binding	5	2.13675	0.00150268	UGT1A10, LDB3, UGT1A9, PDLIM5, UGT1A7C	229	63	29205	10.1216	0.543876	0.0326834	0.0310555
KEGG_PATHWAY	mmu00830:Retinol metabolism	8	3.4188	0.00154102	UGT1A10, UGT1A1, UGT1A5, UGT1A2, UGT1A9, UGT1A6A, UGT1A6B, UGT1A7C	163	102	9718	4.67605	0.330333	0.0200333	0.0181841
UP_SEQ_FEATURE	DOMAIN:LIM zinc-binding 2	5	2.13675	0.00161912	FHL1, LDB3, PDLIM5, LMCD1, LIMS2	225	50	22187	9.86089	0.786186	0.038535	0.0368754
UP_SEQ_FEATURE	DOMAIN:LIM zinc-binding 1	5	2.13675	0.00161912	FHL1, LDB3, PDLIM5, LMCD1, LIMS2	225	50	22187	9.86089	0.786186	0.038535	0.0368754
KEGG_PATHWAY	mmu05414:Dilated cardiomyopathy	8	3.4188	0.00163066	ITGB5, LAMA2, LAMA1, TNNC1, ITGA1, LMNA, DAG1, CACNA2D3	163	103	9718	4.63065	0.345784	0.0201892	0.0183255
SMART	SM00132:LIM	6	2.5641	0.00165311	PDLIM3, FHL1, LDB3, PDLIM5, LMCD1, LIMS2	128	74	10943	6.9318	0.186825	0.0229598	0.0218578
UP_SEQ_FEATURE	DOMAIN:ABC transmembrane type-1	4	1.7094	0.00175713	ABCC4, TAP2, TAP1, ABCB8	225	24	22187	16.4348	0.812554	0.0407998	0.0390427
GOTERM_MF_DIRECT	GO:0016829~lyase activity	7	2.99145	0.00176641	CAR3, EHHADH, CTH, ASL, ALDOB, CSAD, ETNPPL	229	162	29205	5.51067	0.602628	0.0368826	0.0350456
GOTERM_CC_DIRECT	GO:0005739~mitochondrion	28	11.9658	0.00179714	DMGDH, TXN1, POLDIP2, SHMT1, ACSM1, HSPB7, ABCB8, MRPL15, STK11, METTL13, ME3, PMPCA, SLC25A42, ACADS, GPX1, MYOC, TAP1, AP3B1, COQ10A, ETNPPL, MRPL22, VWA8, CPS1, ACOX1, EHHADH, SARDH, GRSF1, SLC27A2	233	1911	30060	1.8903	0.463328	0.02303	0.0207669
KEGG_PATHWAY	mmu00410:beta-Alanine metabolism	5	2.13675	0.00185954	ACOX1, EHHADH, ALDH3B1, CSAD, ACADS	163	32	9718	9.31557	0.383645	0.0219764	0.0199478
KEGG_PATHWAY	mmu01230:Biosynthesis of amino acids	7	2.99145	0.00199358	CPS1, ARG1, SHMT1, CTH, MTR, ASL, ALDOB	163	79	9718	5.28275	0.404794	0.0225361	0.0204559
GOTERM_BP_DIRECT	GO:0050667~homocysteine metabolic process	3	1.28205	0.00203224	CPS1, CTH, MTR	230	9	29878	43.3014	0.951443	0.111924	0.109816
KEGG_PATHWAY	mmu05146:Amoebiasis	8	3.4188	0.00214146	LAMA5, LAMA2, LAMA1, ARG1, COL4A1, LAMB2, LAMC1, PIK3R1	163	108	9718	4.41627	0.427291	0.0231992	0.0210577
GOTERM_CC_DIRECT	GO:0005911~cell-cell junction	8	3.4188	0.0021529	TENM2, POLDIP2, LAMA1, DAG1, KRT8, PIK3R1, LIMS2, MYLK	233	230	30060	4.4874	0.5256	0.0266037	0.0239894
UP_SEQ_FEATURE	DOMAIN:LIM zinc-binding 3	4	1.7094	0.00222393	FHL1, LDB3, PDLIM5, LIMS2	225	26	22187	15.1706	0.879913	0.050409	0.048238
GOTERM_MF_DIRECT	GO:0005102~signaling receptor binding	11	4.70085	0.00223868	LAMA5, TENM2, MYO1C, LAMA2, LAMA1, ITGA1, ADIPOQ, H2-K1, PIK3R1, GUSB, MBL2	229	432	29205	3.24736	0.689603	0.0449459	0.0427072
GOTERM_BP_DIRECT	GO:0098609~cell-cell adhesion	8	3.4188	0.00227926	TENM2, TNXB, ITGB5, ITGA1, HSPG2, STFA1, LIMS2, ICAM1	230	234	29878	4.44117	0.966397	0.121045	0.118766
UP_KW_BIOLOGICAL_PROCESS	KW-0835~Urea cycle	3	1.28205	0.00229727	CPS1, ARG1, ASL	121	7	11227	39.7651	0.158436	0.0861477	0.0838504
GOTERM_MF_DIRECT	GO:0005537~D-mannose binding	4	1.7094	0.00235038	LMAN1, MANBA, MRC1, MBL2	229	34	29205	15.0039	0.707222	0.0454406	0.0431773
INTERPRO	IPR036640:ABC1_TM_sf	4	1.7094	0.00247238	ABCC4, TAP2, TAP1, ABCB8	233	26	22137	14.6167	0.850232	0.0707731	0.0682818
GOTERM_CC_DIRECT	GO:0043083~synaptic cleft	4	1.7094	0.00247527	LAMA5, LAMA2, LAMB2, LAMC1	233	35	30060	14.7443	0.575781	0.0295325	0.0266305
GOTERM_BP_DIRECT	GO:0070863~positive regulation of protein exit from endoplasmic reticulum	3	1.28205	0.00252749	TMEM30B, SAR1B, SORL1	230	10	29878	38.9713	0.976789	0.129599	0.127159
INTERPRO	IPR002048:EF_hand_dom	9	3.84615	0.00257541	S100G, RCN1, TNNC1, TNNC2, CALM4, MYL9, AIF1, PVALB, AIF1L	233	224	22137	3.81731	0.861639	0.0707731	0.0682818
INTERPRO	IPR000152:EGF-type_Asp/Asn_hydroxyl_site	6	2.5641	0.00258363	FBN2, FBLN1, NID1, LTBP1, NID2, FBLN5	233	90	22137	6.33391	0.862511	0.0707731	0.0682818
GOTERM_MF_DIRECT	GO:0003824~catalytic activity	9	3.84615	0.00258632	PBLD1, METTL13, CKM, CPS1, EHHADH, ASL, FBP1, GANC, PBLD2	229	300	29205	3.82598	0.741229	0.0482165	0.0458149
UP_SEQ_FEATURE	DOMAIN:Laminin G-like 5	3	1.28205	0.00272978	LAMA5, LAMA2, LAMA1	225	8	22187	36.9783	0.925897	0.0571386	0.0546778
UP_SEQ_FEATURE	DOMAIN:FAD dependent oxidoreductase	3	1.28205	0.00272978	DMGDH, DAO, SARDH	225	8	22187	36.9783	0.925897	0.0571386	0.0546778
INTERPRO	IPR011527:ABC1_TM_dom	4	1.7094	0.0027601	ABCC4, TAP2, TAP1, ABCB8	233	27	22137	14.0753	0.879959	0.0721057	0.0695674
UP_SEQ_FEATURE	DOMAIN:Laminin G-like 2	4	1.7094	0.0027609	LAMA5, LAMA2, LAMA1, HSPG2	225	28	22187	14.087	0.928066	0.0571386	0.0546778
UP_SEQ_FEATURE	DOMAIN:Laminin G-like 1	4	1.7094	0.0027609	LAMA5, LAMA2, LAMA1, HSPG2	225	28	22187	14.087	0.928066	0.0571386	0.0546778
GOTERM_CC_DIRECT	GO:0045121~membrane raft	8	3.4188	0.00278843	BST2, MYO1C, NPC1, MME, CAV2, DAG1, FAS, ICAM1	233	241	30060	4.28259	0.619453	0.0321599	0.0289997
INTERPRO	IPR009030:Growth_fac_rcpt_cys_sf	7	2.99145	0.0028203	FBN2, LAMA2, FBLN1, NID1, LTBP1, NID2, FBLN5	233	133	22137	5.00045	0.885391	0.0721057	0.0695674
UP_KW_PTM	KW-1015~Disulfide bond	68	29.0598	0.00297754	TXN1, TENM2, PGLYRP2, ITGB5, COL14A1, H2-K1, LAMC1, IFI30, ICAM1, LY6C1, MYLK, BPIFA2, MPZ, MRC1, DAG1, CTSH, CTSE, SCN1B, MBL2, SBSPON, POSTN, MANBA, MYOC, MME, ITGA1, ADIPOQ, CACNA2D3, AMY2A5, HSPG2, BCAM, NPC1, COL4A1, FBN2, LAMA5, APCS, COL15A1, TNXB, LAMA2, LAMA1, RETNLG, FBLN1, NID1, NID2, LTBP1, ART3, FBLN5, LMAN1, VTN, NT5E, CLEC3B, CD59A, OLFML3, MUG2, CHAD, APOD, AGA, SIAE, LAMB2, LUM, …	190	3412	13016	1.36529	0.0662865	0.0357305	0.032753
KEGG_PATHWAY	mmu05412:Arrhythmogenic right ventricular cardiomyopathy	7	2.99145	0.00306552	ITGB5, LAMA2, LAMA1, ITGA1, LMNA, DAG1, CACNA2D3	163	86	9718	4.85276	0.549888	0.0318814	0.0289385
GOTERM_BP_DIRECT	GO:0000050~urea cycle	3	1.28205	0.00307358	CPS1, ARG1, ASL	230	11	29878	35.4285	0.989719	0.152347	0.149478
GOTERM_MF_DIRECT	GO:0050660~flavin adenine dinucleotide binding	5	2.13675	0.0031363	DMGDH, ACOX1, SARDH, FMO1, ACADS	229	77	29205	8.28135	0.805966	0.0564534	0.0536415
UP_KW_DOMAIN	KW-0176~Collagen	6	2.5641	0.00317065	COL15A1, COL14A1, COL4A1, COL6A2, ADIPOQ, MBL2	178	83	14793	6.00772	0.0763224	0.0158533	0.0158533
GOTERM_BP_DIRECT	GO:0006953~acute-phase response	4	1.7094	0.00331351	SERPINA1A, SERPINA1B, UGT1A1, SERPINA3N	230	39	29878	13.3235	0.992812	0.158941	0.155949
BIOCARTA	m_agrPathway:Agrin in Postsynaptic Differentiation	5	2.13675	0.00332131	LAMA2, LAMA1, ITGA1, DVL1, DAG1	25	35	1286	7.34857	0.275812	0.322167	0.322167
GOTERM_CC_DIRECT	GO:0005759~mitochondrial matrix	8	3.4188	0.00334422	DMGDH, PTPN1, POLDIP2, ACSM1, SARDH, PMPCA, ME3, ACADS	233	249	30060	4.14499	0.686213	0.0373258	0.033658
INTERPRO	IPR018097:EGF_Ca-bd_CS	6	2.5641	0.00357197	FBN2, FBLN1, NID1, LTBP1, NID2, FBLN5	233	97	22137	5.87682	0.935727	0.0883775	0.0852665
KEGG_PATHWAY	mmu03320:PPAR signaling pathway	7	2.99145	0.00363754	FABP3, FABP4, ACOX1, EHHADH, ADIPOQ, ME3, SLC27A2	163	89	9718	4.68918	0.612285	0.0363754	0.0330177
GOTERM_BP_DIRECT	GO:0009086~methionine biosynthetic process	3	1.28205	0.00366971	BHMT, BHMT2, MTR	230	12	29878	32.4761	0.995776	0.165785	0.162664
GOTERM_BP_DIRECT	GO:0016477~cell migration	9	3.84615	0.00367916	CD63, VTN, LAMA5, ITGB5, LAMB2, LAMC1, PIK3R1, SORL1, HSPG2	230	324	29878	3.60845	0.995835	0.165785	0.162664
GOTERM_BP_DIRECT	GO:0033627~cell adhesion mediated by integrin	4	1.7094	0.00382182	VTN, ITGB5, ITGA1, ICAM1	230	41	29878	12.6736	0.996634	0.167148	0.164001
GOTERM_CC_DIRECT	GO:0005764~lysosome	11	4.70085	0.00398813	GALNS, CD63, MANBA, TMEM63A, NPC1, CREG1, CTSH, AGA, IFI30, GUSB, SIAE	233	474	30060	2.99397	0.749088	0.0431217	0.0388843
GOTERM_BP_DIRECT	GO:0016242~negative regulation of macroautophagy	3	1.28205	0.0043151	NPC1, POLDIP2, HMOX1	230	13	29878	29.9779	0.998388	0.180717	0.177314
GOTERM_BP_DIRECT	GO:0050873~brown fat cell differentiation	4	1.7094	0.00437512	FABP3, FABP4, MB, ADIPOQ	230	43	29878	12.0841	0.998526	0.180717	0.177314
INTERPRO	IPR006076:FAD-dep_OxRdtase	3	1.28205	0.00465602	DMGDH, DAO, SARDH	233	10	22137	28.5026	0.972111	0.111599	0.10767
KEGG_PATHWAY	mmu05222:Small cell lung cancer	7	2.99145	0.0047622	LAMA5, LAMA2, LAMA1, COL4A1, LAMB2, LAMC1, PIK3R1	163	94	9718	4.43976	0.710943	0.0458582	0.0416252
UP_SEQ_FEATURE	DOMAIN:Laminin G	4	1.7094	0.00482407	LAMA5, COL15A1, LAMA2, HSPG2	225	34	22187	11.601	0.989985	0.097713	0.0935048
PIR_SUPERFAMILY	PIRSF002773:ABC_prm/ATPase_B	3	1.28205	0.00507346	TAP2, TAP1, ABCB8	48	5	2019	25.2375	0.192351	0.213085	0.213085
GOTERM_CC_DIRECT	GO:0001527~microfibril	3	1.28205	0.0050771	FBN2, TNXB, LTBP1	233	14	30060	27.6456	0.828153	0.0531923	0.0479653
UP_SEQ_FEATURE	DOMAIN:EGF-like	8	3.4188	0.00518526	FBN2, TENM2, FBLN1, SORL1, LTBP1, NID2, HSPG2, FBLN5	225	207	22187	3.81097	0.992911	0.101757	0.0973745
GOTERM_MF_DIRECT	GO:0005542~folic acid binding	3	1.28205	0.00519085	DMGDH, SARDH, MTR	229	14	29205	27.3284	0.933906	0.0903207	0.085822
GOTERM_CC_DIRECT	GO:0005769~early endosome	9	3.84615	0.00522698	SH3GL3, PTPN1, MME, H2-K1, NAPEPLD, DYSF, AP1S2, AP3B1, SORL1	233	341	30060	3.40503	0.836882	0.0531923	0.0479653
UP_SEQ_FEATURE	DOMAIN:EGF-like 4; calcium-binding	4	1.7094	0.00523749	FBN2, FBLN1, LTBP1, FBLN5	225	35	22187	11.2696	0.993257	0.101757	0.0973745
GOTERM_BP_DIRECT	GO:0048662~negative regulation of smooth muscle cell proliferation	4	1.7094	0.00529188	HMOX1, APOD, PIK3R1, AIF1	230	46	29878	11.296	0.999625	0.212676	0.208672
UP_KW_DOMAIN	KW-0677~Repeat	72	30.7692	0.0056276	TENM2, ITGB5, COL14A1, FHL1, DYSF, MTR, LDB3, LAMC1, IFIT1, DCAF7, ICAM1, MYLK, PRX, MRC1, SLC25A42, LGALS8, LMCD1, MBL2, POSTN, TNNC1, ITGA1, TNNC2, ADIPOQ, APOA4, HSPG2, KLHL41, BCAM, RCN1, COL4A1, MYOT, COL6A2, IGFALS, MYL9, PVALB, FBN2, LAMA5, COL15A1, TNXB, LAMA2, LAMA1, MVP, FBLN1, PIK3R1, NID1, IQGAP2, NID2, LTBP1, AIF1, FBLN5, VTN, CHAD, CSTF1, FLNB, PDLIM5, CNNM3, S100G, LAMB2, LUM, F12,…	178	4573	14793	1.30848	0.131587	0.0234483	0.0234483
GOTERM_BP_DIRECT	GO:0035999~tetrahydrofolate interconversion	3	1.28205	0.00575051	DMGDH, SHMT1, SARDH	230	15	29878	25.9809	0.999811	0.219256	0.215128
GOTERM_BP_DIRECT	GO:0060445~branching involved in salivary gland morphogenesis	3	1.28205	0.00575051	LAMA5, LAMA1, DAG1	230	15	29878	25.9809	0.999811	0.219256	0.215128
GOTERM_CC_DIRECT	GO:0042824~MHC class I peptide loading complex	3	1.28205	0.00582853	H2-K1, TAP2, TAP1	233	15	30060	25.8026	0.867685	0.0576191	0.0519571
GOTERM_MF_DIRECT	GO:0030020~extracellular matrix structural constituent conferring tensile strength	4	1.7094	0.00591278	COL15A1, COL14A1, COL4A1, COL6A2	229	47	29205	10.8539	0.954754	0.0982766	0.0933816
GOTERM_MF_DIRECT	GO:0005516~calmodulin binding	7	2.99145	0.00602462	MYO1C, CTH, FAS, PIK3R1, IQGAP2, MYLK, SMTNL1	229	208	29205	4.29197	0.957334	0.0982766	0.0933816
GOTERM_MF_DIRECT	GO:0140359~ABC-type transporter activity	4	1.7094	0.00627112	ABCC4, TAP2, TAP1, ABCB8	229	48	29205	10.6277	0.962516	0.0991977	0.0942568
GOTERM_BP_DIRECT	GO:0008152~metabolic process	7	2.99145	0.00654098	MANBA, METTL13, CPS1, EHHADH, GUSB, FBP1, GANC	230	216	29878	4.20986	0.999942	0.243161	0.238582
INTERPRO	IPR039421:Type_1_exporter	3	1.28205	0.00673522	TAP2, TAP1, ABCB8	233	12	22137	23.7521	0.994391	0.156543	0.151032
GOTERM_MF_DIRECT	GO:0051371~muscle alpha-actinin binding	3	1.28205	0.00677517	PDLIM3, LDB3, PDLIM5	229	16	29205	23.9124	0.971237	0.104019	0.0988378
GOTERM_BP_DIRECT	GO:0009617~response to bacterium	8	3.4188	0.00677938	CAR3, FABP4, CES1C, ADIPOQ, THRSP, SERPINA3N, IFIT1, GBP2	230	286	29878	3.63369	0.99996	0.245877	0.241247
SMART	SM00054:EFh	7	2.99145	0.00725366	S100G, RCN1, TNNC1, TNNC2, CALM4, MYL9, PVALB	128	147	10943	4.07106	0.597481	0.0906708	0.0863186
INTERPRO	IPR011042:6-blade_b-propeller_TolB-like	4	1.7094	0.0073158	TENM2, NID1, SORL1, NID2	233	38	22137	10.0009	0.996418	0.165036	0.159226
UP_SEQ_FEATURE	REPEAT:LDL-receptor class B 2	3	1.28205	0.00735569	NID1, SORL1, NID2	225	13	22187	22.7559	0.999114	0.132125	0.126435
UP_SEQ_FEATURE	REPEAT:LDL-receptor class B 1	3	1.28205	0.00735569	NID1, SORL1, NID2	225	13	22187	22.7559	0.999114	0.132125	0.126435
UP_SEQ_FEATURE	REPEAT:LDL-receptor class B 4	3	1.28205	0.00735569	NID1, SORL1, NID2	225	13	22187	22.7559	0.999114	0.132125	0.126435
UP_SEQ_FEATURE	REPEAT:LDL-receptor class B 3	3	1.28205	0.00735569	NID1, SORL1, NID2	225	13	22187	22.7559	0.999114	0.132125	0.126435
GOTERM_BP_DIRECT	GO:0009887~animal organ morphogenesis	6	2.5641	0.00736564	LAMA5, LAMA2, LAMA1, LAMB2, LAMC1, HSPG2	230	157	29878	4.9645	0.999983	0.254991	0.250189
GOTERM_BP_DIRECT	GO:0061061~muscle structure development	3	1.28205	0.00737363	PDLIM3, LDB3, PDLIM5	230	17	29878	22.9243	0.999983	0.254991	0.250189
GOTERM_MF_DIRECT	GO:0008289~lipid binding	9	3.84615	0.00739302	SH3GL3, FABP3, FABP4, BPIFA2, ALB, DYSF, APOA4, APOD, SERPINA6	229	358	29205	3.20613	0.979214	0.10763	0.102269
GOTERM_MF_DIRECT	GO:0004857~enzyme inhibitor activity	4	1.7094	0.00742273	UGT1A10, UGT1A1, UGT1A9, UGT1A7C	229	51	29205	10.0026	0.979537	0.10763	0.102269
UP_SEQ_FEATURE	DOMAIN:EF-hand 2	7	2.99145	0.00750642	S100G, RCN1, TNNC1, TNNC2, CALM4, MYL9, PVALB	225	169	22187	4.08439	0.999233	0.132335	0.126636
GOTERM_MF_DIRECT	GO:0042805~actinin binding	3	1.28205	0.00763926	PDLIM3, PROM1, PDLIM5	229	17	29205	22.5058	0.981739	0.107776	0.102407
INTERPRO	IPR011992:EF-hand-dom_pair	9	3.84615	0.00765753	S100G, RCN1, TNNC1, TNNC2, CALM4, MYL9, AIF1, PVALB, AIF1L	233	269	22137	3.17873	0.997249	0.167809	0.161902
UP_KW_PTM	KW-0654~Proteoglycan	6	2.5641	0.00787071	COL15A1, ITIH2, LUM, ITIH1, NID2, HSPG2	190	85	13016	4.83567	0.166184	0.0629657	0.0577185
KEGG_PATHWAY	mmu04151:PI3K-Akt signaling pathway	14	5.98291	0.00830944	LAMA5, TNXB, ITGB5, LAMA2, LAMA1, LAMB2, ITGA1, LAMC1, PIK3R1, VTN, STK11, COL4A1, COL6A2, CHAD	163	367	9718	2.27432	0.885763	0.0771591	0.0700367
UP_SEQ_FEATURE	TRANSIT:Mitochondrion	13	5.55556	0.00840676	DMGDH, POLDIP2, ACSM1, ABCB8, MRPL15, MRPL22, VWA8, CPS1, SARDH, PMPCA, ME3, GRSF1, ACADS	225	535	22187	2.3961	0.999677	0.142381	0.136249
UP_SEQ_FEATURE	DOMAIN:EGF-like 9; calcium-binding	3	1.28205	0.0085249	FBN2, FBLN1, LTBP1	225	14	22187	21.1305	0.999711	0.142381	0.136249
UP_SEQ_FEATURE	DOMAIN:Laminin G-like 4	3	1.28205	0.0085249	LAMA5, LAMA2, LAMA1	225	14	22187	21.1305	0.999711	0.142381	0.136249
GOTERM_MF_DIRECT	GO:0046979~TAP2 binding	3	1.28205	0.00855025	H2-K1, TAP2, TAP1	229	18	29205	21.2555	0.988694	0.114442	0.108742
GOTERM_MF_DIRECT	GO:0046978~TAP1 binding	3	1.28205	0.00855025	H2-K1, TAP2, TAP1	229	18	29205	21.2555	0.988694	0.114442	0.108742
GOTERM_BP_DIRECT	GO:0030855~epithelial cell differentiation	5	2.13675	0.0087921	CD63, TAGLN, CES1B, CES1C, COL4A1	230	105	29878	6.18592	0.999998	0.295396	0.289834
GOTERM_CC_DIRECT	GO:0005771~multivesicular body	4	1.7094	0.008863	BST2, CD63, SORL1, MBL2	233	55	30060	9.38275	0.954053	0.0851833	0.0768127
GOTERM_BP_DIRECT	GO:0097191~extrinsic apoptotic signaling pathway	4	1.7094	0.00913801	DAB2, KRT18, KRT8, FAS	230	56	29878	9.27888	0.999999	0.295396	0.289834
GOTERM_BP_DIRECT	GO:0006635~fatty acid beta-oxidation	4	1.7094	0.00913801	ACOX1, EHHADH, ADIPOQ, SLC27A2	230	56	29878	9.27888	0.999999	0.295396	0.289834
GOTERM_MF_DIRECT	GO:0005324~long-chain fatty acid transmembrane transporter activity	3	1.28205	0.00950735	FABP3, FABP4, SLC27A2	229	19	29205	20.1368	0.993171	0.124071	0.117891
INTERPRO	IPR015421:PyrdxlP-dep_Trfase_major	4	1.7094	0.00965572	SHMT1, CTH, CSAD, ETNPPL	233	42	22137	9.04844	0.999414	0.20572	0.198479
UP_KW_BIOLOGICAL_PROCESS	KW-0443~Lipid metabolism	16	6.83761	0.00979284	GPX1, UGT1A1, ACSM1, UGT1A7C, SULT1A1, NPC1, ACOX1, EHHADH, ALDH3B1, CTH, NAPEPLD, THRSP, UGT1A9, ACADS, SLC27A2, CDS2	121	721	11227	2.05903	0.52197	0.244821	0.238292
GOTERM_BP_DIRECT	GO:0001889~liver development	5	2.13675	0.00999394	NPC1, UGT1A1, ASL, UGT1A9, UGT1A7C	230	109	29878	5.95892	1	0.307936	0.302137
GOTERM_BP_DIRECT	GO:0043691~reverse cholesterol transport	3	1.28205	0.0101472	CES1B, CES1C, APOA4	230	20	29878	19.4857	1	0.307936	0.302137
GOTERM_BP_DIRECT	GO:0001953~negative regulation of cell-matrix adhesion	3	1.28205	0.0101472	POSTN, MYOC, PIK3R1	230	20	29878	19.4857	1	0.307936	0.302137
GOTERM_MF_DIRECT	GO:0008270~zinc ion binding	14	5.98291	0.0102459	CAR3, PTPN1, PGLYRP2, MME, SHMT1, BHMT2, PEX10, MTR, UBR1, BHMT, NT5E, ALB, NAPEPLD, LMCD1	229	797	29205	2.24022	0.995374	0.130448	0.123951
GOTERM_CC_DIRECT	GO:0033268~node of Ranvier	3	1.28205	0.010283	MYOC, DAG1, SCN1B	233	20	30060	19.3519	0.972022	0.0961602	0.086711
INTERPRO	IPR015424:PyrdxlP-dep_Trfase	4	1.7094	0.0103009	SHMT1, CTH, CSAD, ETNPPL	233	43	22137	8.83801	0.999644	0.211854	0.204396
INTERPRO	IPR000033:LDLR_classB_rpt	3	1.28205	0.010496	NID1, SORL1, NID2	233	15	22137	19.0017	0.999694	0.211854	0.204396
GOTERM_BP_DIRECT	GO:0034446~substrate adhesion-dependent cell spreading	4	1.7094	0.0105389	LAMA5, LAMA2, LAMB2, LAMC1	230	59	29878	8.80707	1	0.313428	0.307526
GOTERM_MF_DIRECT	GO:0051015~actin filament binding	7	2.99145	0.0108295	TAGLN, MYO1C, TNNC1, FLNB, IQGAP2, AIF1, AIF1L	229	236	29205	3.78275	0.9966	0.134595	0.127891
UP_KW_CELLULAR_COMPONENT	KW-0576~Peroxisome	6	2.5641	0.0108385	DAO, ACOX1, EHHADH, PEX10, SLC27A2, PEX26	213	116	18500	4.49247	0.331832	0.0802053	0.0758698
INTERPRO	IPR001715:CH_dom	5	2.13675	0.0108723	TAGLN, HOOK2, FLNB, IQGAP2, SMTNL1	233	82	22137	5.79321	0.999772	0.213823	0.206296
GOTERM_BP_DIRECT	GO:0097284~hepatocyte apoptotic process	3	1.28205	0.0111591	KRT18, KRT8, FAS	230	21	29878	18.5578	1	0.319525	0.313509
GOTERM_BP_DIRECT	GO:0030036~actin cytoskeleton organization	7	2.99145	0.0111737	PTPN1, PDLIM3, TNXB, LDB3, FLNB, PDLIM5, SMTNL1	230	242	29878	3.75756	1	0.319525	0.313509
UP_SEQ_FEATURE	DOMAIN:ABC transporter	4	1.7094	0.0112021	ABCC4, TAP2, TAP1, ABCB8	225	46	22187	8.57469	0.999978	0.183869	0.17595
GOTERM_CC_DIRECT	GO:0005778~peroxisomal membrane	4	1.7094	0.0112405	ACOX1, PEX10, SLC27A2, PEX26	233	60	30060	8.60086	0.979984	0.102348	0.0922905
INTERPRO	IPR018247:EF_Hand_1_Ca_BS	7	2.99145	0.0112891	S100G, RCN1, TNNC1, TNNC2, CALM4, MYL9, PVALB	233	178	22137	3.73629	0.999835	0.216468	0.208847
GOTERM_MF_DIRECT	GO:0004175~endopeptidase activity	5	2.13675	0.0116598	MME, CPS1, PSMB3, CTSH, PMPCA	229	112	29205	5.69343	0.997806	0.141545	0.134495
GOTERM_CC_DIRECT	GO:0016020~membrane	85	36.3248	0.0116735	SH3GL3, TENM2, PGLYRP2, ITGB5, H2-K1, DYSF, MTR, DUSP15, ICAM1, LY6C1, PEX26, STK11, SUMO1, MPZ, PRX, MRC1, DAG1, AP1S2, PMPCA, SLC25A42, SCN1B, ABCC4, MYOC, UGT1A1, MME, ITGA1, CACNA2D3, TAP2, TAP1, AP3B1, KLHL41, KCTD7, BCAM, NPC1, COL4A1, MYOT, COL6A2, FBP1, SLC27A2, CD63, TMEM63A, TMEM63B, LAMA1, SAR1B, GOSR2, ARHGAP17, ABCB8, PIK3R1, NID2, AIF1, ART3, UGT1A7C, LMAN1, NT5E, CD59A, ALDH3B1, DV…	233	8760	30060	1.25184	0.982799	0.103565	0.0933883
INTERPRO	IPR036872:CH_dom_sf	5	2.13675	0.0118023	TAGLN, HOOK2, FLNB, IQGAP2, SMTNL1	233	84	22137	5.65527	0.999889	0.220789	0.213017
GOTERM_BP_DIRECT	GO:0006869~lipid transport	6	2.5641	0.0119624	ABCC4, NPC1, TMEM30B, APOA4, APOD, SLC27A2	230	177	29878	4.40354	1	0.330211	0.323993
GOTERM_BP_DIRECT	GO:0051384~response to glucocorticoid	4	1.7094	0.0120575	SULT1A1, ADIPOQ, FAS, PIK3R1	230	62	29878	8.38093	1	0.330211	0.323993
GOTERM_BP_DIRECT	GO:0001913~T cell mediated cytotoxicity	3	1.28205	0.0122136	H2-K1, TAP2, CTSH	230	22	29878	17.7142	1	0.330211	0.323993
SMART	SM00135:LY	3	1.28205	0.0127115	NID1, SORL1, NID2	128	15	10943	17.0984	0.797927	0.144449	0.137515
GOTERM_BP_DIRECT	GO:0043066~negative regulation of apoptotic process	12	5.12821	0.0129922	DAB2, KRT18, CD59A, MPZ, CTH, HSPB2, FAS, CTSH, PIK3R1, ANP32B, AIF1, LIMS2	230	657	29878	2.37268	1	0.344991	0.338494
GOTERM_BP_DIRECT	GO:0014823~response to activity	4	1.7094	0.0136953	SULT1A1, STK11, ADIPOQ, SMTNL1	230	65	29878	7.99411	1	0.347943	0.341391
UP_KW_BIOLOGICAL_PROCESS	KW-0813~Transport	33	14.1026	0.0137503	TXN1, CD63, TMEM63A, TMEM63B, SAR1B, GOSR2, ABCB8, PIK3R1, SERPINA6, PEX26, LMAN1, MB, AP1S2, APOD, SLC25A42, CNNM3, SCN1B, ABCC4, TMEM30B, CACNA2D3, TAP2, TAP1, PEX10, APOA4, AP3B1, SORL1, BAIAP3, DAB2, FABP3, FABP4, HOOK2, NPC1, SLC27A2	121	2046	11227	1.49653	0.645989	0.257818	0.250942
INTERPRO	IPR017871:ABC_transporter-like_CS	4	1.7094	0.0138969	ABCC4, TAP2, TAP1, ABCB8	233	48	22137	7.91738	0.999978	0.253784	0.24485
GOTERM_BP_DIRECT	GO:0031175~neuron projection development	6	2.5641	0.0139326	TNXB, MYOC, LAMA1, LAMB2, LAMC1, SCN1B	230	184	29878	4.23601	1	0.347943	0.341391
UP_SEQ_FEATURE	DOMAIN:EF-hand 3	5	2.13675	0.0141586	RCN1, TNNC1, TNNC2, CALM4, MYL9	225	92	22187	5.35918	0.999999	0.228457	0.218618
GOTERM_BP_DIRECT	GO:0014044~Schwann cell development	3	1.28205	0.0144473	LAMB2, DAG1, LAMC1	230	24	29878	16.238	1	0.347943	0.341391
GOTERM_CC_DIRECT	GO:0031594~neuromuscular junction	5	2.13675	0.0145551	LAMA5, POSTN, LAMA2, LAMB2, LAMC1	233	121	30060	5.33111	0.993737	0.125901	0.113529
KEGG_PATHWAY	mmu04146:Peroxisome	6	2.5641	0.0149405	DAO, ACOX1, EHHADH, PEX10, SLC27A2, PEX26	163	87	9718	4.1117	0.980036	0.133949	0.121585
GOTERM_BP_DIRECT	GO:0071346~cellular response to type II interferon	5	2.13675	0.0150207	MYO1C, MRC1, FLNB, GBP2, AIF1	230	123	29878	5.28066	1	0.347943	0.341391
UP_SEQ_FEATURE	DOMAIN:EF-hand	7	2.99145	0.0151564	S100G, TNNC1, TNNC2, CALM4, MYL9, AIF1, PVALB	225	197	22187	3.50387	1	0.240482	0.230125
GOTERM_BP_DIRECT	GO:0006579~amino-acid betaine catabolic process	2	0.854701	0.0152705	DMGDH, BHMT	230	2	29878	129.904	1	0.347943	0.341391
GOTERM_BP_DIRECT	GO:0072274~metanephric glomerular basement membrane development	2	0.854701	0.0152705	LAMB2, LAMC1	230	2	29878	129.904	1	0.347943	0.341391
GOTERM_BP_DIRECT	GO:0046967~cytosol to endoplasmic reticulum transport	2	0.854701	0.0152705	TAP2, TAP1	230	2	29878	129.904	1	0.347943	0.341391
GOTERM_BP_DIRECT	GO:0018880~4-chlorobiphenyl metabolic process	2	0.854701	0.0152705	UGT1A6A, UGT1A6B	230	2	29878	129.904	1	0.347943	0.341391
GOTERM_MF_DIRECT	GO:0046980~tapasin binding	2	0.854701	0.0155531	TAP2, TAP1	229	2	29205	127.533	0.99972	0.180416	0.17143
GOTERM_MF_DIRECT	GO:0015433~ABC-type peptide antigen transporter activity	2	0.854701	0.0155531	TAP2, TAP1	229	2	29205	127.533	0.99972	0.180416	0.17143
GOTERM_BP_DIRECT	GO:0071711~basement membrane organization	3	1.28205	0.0156251	CAV2, COL4A1, DAG1	230	25	29878	15.5885	1	0.347943	0.341391
GOTERM_BP_DIRECT	GO:0071397~cellular response to cholesterol	3	1.28205	0.0156251	CES1B, CES1C, DAG1	230	25	29878	15.5885	1	0.347943	0.341391
GOTERM_BP_DIRECT	GO:0030334~regulation of cell migration	5	2.13675	0.0158476	LAMA5, TNXB, LAMA2, LAMA1, LMNA	230	125	29878	5.19617	1	0.347943	0.341391
UP_KW_MOLECULAR_FUNCTION	KW-0560~Oxidoreductase	15	6.41026	0.0159833	DMGDH, GPX1, GPX3, HAAO, FMO1, IFI30, DAO, MB, ACOX1, EHHADH, ALDH3B1, SARDH, HMOX1, ME3, ACADS	144	632	12229	2.01559	0.594363	0.188529	0.17843
GOTERM_BP_DIRECT	GO:0006898~receptor-mediated endocytosis	4	1.7094	0.0160664	DAB2, MRC1, SORL1, HSPG2	230	69	29878	7.53069	1	0.347943	0.341391
GOTERM_BP_DIRECT	GO:0005975~carbohydrate metabolic process	6	2.5641	0.0161453	MANBA, AMY2A5, GUSB, SIAE, FBP1, GANC	230	191	29878	4.08076	1	0.347943	0.341391
GOTERM_CC_DIRECT	GO:0043025~neuronal cell body	12	5.12821	0.0161768	TXN1, MME, ARG1, DVL1, FAS, APOD, FLNB, ASL, SORL1, LTBP1, HSPG2, PVALB	233	674	30060	2.29697	0.996458	0.136516	0.123102
KEGG_PATHWAY	mmu01200:Carbon metabolism	7	2.99145	0.0161954	CPS1, ACOX1, SHMT1, ME3, ALDOB, ACADS, FBP1	163	122	9718	3.4208	0.985668	0.14036	0.127404
GOTERM_MF_DIRECT	GO:0005543~phospholipid binding	5	2.13675	0.0163922	MYO1C, CPS1, DYSF, APOA4, BAIAP3	229	124	29205	5.14245	0.999821	0.186016	0.176751
UP_SEQ_FEATURE	CARBOHYD:O-linked (GalNAc...) threonine	4	1.7094	0.0164225	F12, ADIPOQ, ITIH1, NID1	225	53	22187	7.44218	1	0.256299	0.245261
UP_KW_MOLECULAR_FUNCTION	KW-0456~Lyase	7	2.99145	0.016833	CAR3, EHHADH, CTH, ASL, ALDOB, CSAD, ETNPPL	144	175	12229	3.39694	0.613518	0.188529	0.17843
GOTERM_MF_DIRECT	GO:0016787~hydrolase activity	22	9.40171	0.0168772	GGT5, PTPN1, MANBA, PGLYRP2, MME, ARG1, F12, DUSP15, GANC, GALNS, PTPRE, NT5E, CES1C, IMPA2, NAPEPLD, CTSH, AGA, GBP2, CTSE, GUSB, SIAE, FBP1	229	1628	29205	1.72342	0.999862	0.187444	0.178108
GOTERM_MF_DIRECT	GO:0019825~oxygen binding	3	1.28205	0.0174349	MB, HAAO, ALB	229	26	29205	14.7153	0.999897	0.189605	0.180161
UP_KW_CELLULAR_COMPONENT	KW-0458~Lysosome	11	4.70085	0.0175232	GALNS, CD63, MANBA, TMEM63A, NPC1, SAR1B, CTSH, AGA, IFI30, GUSB, SIAE	213	401	18500	2.38254	0.480093	0.10806	0.102218
GOTERM_CC_DIRECT	GO:0034451~centriolar satellite	5	2.13675	0.0175373	TMEM63A, KRT18, DYSF, TAP1, ALDOB	233	128	30060	5.03957	0.997805	0.144474	0.130277
GOTERM_BP_DIRECT	GO:0008652~amino acid biosynthetic process	3	1.28205	0.0180993	CTH, MTR, ASL	230	27	29878	14.4338	1	0.384481	0.377241
INTERPRO	IPR003439:ABC_transporter-like_ATP-bd	4	1.7094	0.0181201	ABCC4, TAP2, TAP1, ABCB8	233	53	22137	7.17046	0.999999	0.313583	0.302544
GOTERM_MF_DIRECT	GO:0043236~laminin binding	3	1.28205	0.018734	BCAM, DAG1, NID1	229	27	29205	14.1703	0.999948	0.197023	0.18721
UP_SEQ_FEATURE	DOMAIN:EGF-like 8; calcium-binding	3	1.28205	0.0187831	FBN2, FBLN1, LTBP1	225	21	22187	14.087	1	0.273231	0.261464
GOTERM_BP_DIRECT	GO:0030335~positive regulation of cell migration	7	2.99145	0.0188349	DAB2, MYO1C, MYOC, CTSH, PIK3R1, AIF1, MYLK	230	272	29878	3.34313	1	0.394472	0.387044
GOTERM_MF_DIRECT	GO:0008092~cytoskeletal protein binding	4	1.7094	0.0188719	PDLIM3, FABP3, LDB3, ALDOB	229	72	29205	7.08515	0.999952	0.197023	0.18721
INTERPRO	IPR017853:Glycoside_hydrolase_SF	4	1.7094	0.0199872	MANBA, AMY2A5, GUSB, GANC	233	55	22137	6.90972	1	0.313583	0.302544
GOTERM_MF_DIRECT	GO:0004553~hydrolase activity, hydrolyzing O-glycosyl compounds	3	1.28205	0.0200727	MANBA, GUSB, GANC	229	28	29205	13.6642	0.999975	0.20545	0.195217
UP_SEQ_FEATURE	DOMAIN:EF-hand 2; degenerate	2	0.854701	0.0200905	AIF1, AIF1L	225	2	22187	98.6089	1	0.273231	0.261464
UP_SEQ_FEATURE	DOMAIN:Laminin EGF-like 16	2	0.854701	0.0200905	LAMA2, LAMA1	225	2	22187	98.6089	1	0.273231	0.261464
UP_SEQ_FEATURE	DOMAIN:Glycoside hydrolase family 2 catalytic	2	0.854701	0.0200905	MANBA, GUSB	225	2	22187	98.6089	1	0.273231	0.261464
UP_SEQ_FEATURE	REGION:Part of the peptide-binding site	2	0.854701	0.0200905	TAP2, TAP1	225	2	22187	98.6089	1	0.273231	0.261464
UP_SEQ_FEATURE	DOMAIN:Laminin EGF-like 14; second part	2	0.854701	0.0200905	LAMA2, LAMA1	225	2	22187	98.6089	1	0.273231	0.261464
UP_SEQ_FEATURE	DOMAIN:Glycosyl hydrolases family 2 sugar binding	2	0.854701	0.0200905	MANBA, GUSB	225	2	22187	98.6089	1	0.273231	0.261464
UP_SEQ_FEATURE	SITE:Inter-subunit salt bridge with TAPBP	2	0.854701	0.0200905	TAP2, TAP1	225	2	22187	98.6089	1	0.273231	0.261464
UP_SEQ_FEATURE	DOMAIN:Laminin EGF-like 14; first part	2	0.854701	0.0200905	LAMA2, LAMA1	225	2	22187	98.6089	1	0.273231	0.261464
UP_SEQ_FEATURE	DOMAIN:EGF-like 6; calcium-binding	3	1.28205	0.0205257	FBLN1, LTBP1, FBLN5	225	22	22187	13.4467	1	0.275218	0.263365
GOTERM_BP_DIRECT	GO:0010043~response to zinc ion	3	1.28205	0.0207271	CPS1, HAAO, ALDOB	230	29	29878	13.4384	1	0.428073	0.420013
KEGG_PATHWAY	mmu05205:Proteoglycans in cancer	9	3.84615	0.0207784	CD63, VTN, ITGB5, CAV2, LUM, HSPB2, FAS, PIK3R1, HSPG2	163	204	9718	2.63028	0.995743	0.17427	0.158184
INTERPRO	IPR006103:Glyco_hydro_2_cat	2	0.854701	0.020851	MANBA, GUSB	233	2	22137	95.0086	1	0.313583	0.302544
INTERPRO	IPR003719:Phenazine_PhzF-like	2	0.854701	0.020851	PBLD1, PBLD2	233	2	22137	95.0086	1	0.313583	0.302544
INTERPRO	IPR017226:Betaine-hCys_S-MeTrfase_BHMT	2	0.854701	0.020851	BHMT, BHMT2	233	2	22137	95.0086	1	0.313583	0.302544
INTERPRO	IPR006104:Glyco_hydro_2_N	2	0.854701	0.020851	MANBA, GUSB	233	2	22137	95.0086	1	0.313583	0.302544
INTERPRO	IPR013305:ABC_Tap-like	2	0.854701	0.020851	TAP2, TAP1	233	2	22137	95.0086	1	0.313583	0.302544
INTERPRO	IPR036156:Beta-gal/glucu_dom_sf	2	0.854701	0.020851	MANBA, GUSB	233	2	22137	95.0086	1	0.313583	0.302544
INTERPRO	IPR042433:AIF1/AIF1L	2	0.854701	0.020851	AIF1, AIF1L	233	2	22137	95.0086	1	0.313583	0.302544
GOTERM_BP_DIRECT	GO:0006006~glucose metabolic process	4	1.7094	0.0214583	ADIPOQ, APOD, PIK3R1, GANC	230	77	29878	6.74828	1	0.429507	0.42142
UP_SEQ_FEATURE	DOMAIN:EGF-like 4	4	1.7094	0.0218126	TENM2, ITGB5, NID1, NID2	225	59	22187	6.68535	1	0.288411	0.27599
GOTERM_BP_DIRECT	GO:0007159~leukocyte cell-cell adhesion	3	1.28205	0.0220971	NT5E, APOA4, ICAM1	230	30	29878	12.9904	1	0.429507	0.42142
GOTERM_BP_DIRECT	GO:0042744~hydrogen peroxide catabolic process	3	1.28205	0.0220971	GPX1, GPX3, APOA4	230	30	29878	12.9904	1	0.429507	0.42142
GOTERM_BP_DIRECT	GO:0072249~metanephric podocyte development	2	0.854701	0.0228185	LAMB2, LAMC1	230	3	29878	86.6029	1	0.429507	0.42142
GOTERM_BP_DIRECT	GO:0071267~L-methionine salvage	2	0.854701	0.0228185	BHMT, BHMT2	230	3	29878	86.6029	1	0.429507	0.42142
GOTERM_BP_DIRECT	GO:0032365~intracellular lipid transport	2	0.854701	0.0228185	FABP3, NPC1	230	3	29878	86.6029	1	0.429507	0.42142
GOTERM_BP_DIRECT	GO:0044211~CTP salvage	2	0.854701	0.0228185	UCK2, UCK1	230	3	29878	86.6029	1	0.429507	0.42142
GOTERM_CC_DIRECT	GO:0042825~TAP complex	2	0.854701	0.0229762	TAP2, TAP1	233	3	30060	86.0086	0.999679	0.176662	0.159302
GOTERM_CC_DIRECT	GO:0005606~laminin-1 complex	2	0.854701	0.0229762	LAMA1, LAMC1	233	3	30060	86.0086	0.999679	0.176662	0.159302
GOTERM_CC_DIRECT	GO:0043259~laminin-10 complex	2	0.854701	0.0229762	LAMA5, LAMC1	233	3	30060	86.0086	0.999679	0.176662	0.159302
GOTERM_MF_DIRECT	GO:1904680~peptide transmembrane transporter activity	2	0.854701	0.0232391	TAP2, TAP1	229	3	29205	85.0218	0.999995	0.220659	0.209668
GOTERM_MF_DIRECT	GO:0004849~uridine kinase activity	2	0.854701	0.0232391	UCK2, UCK1	229	3	29205	85.0218	0.999995	0.220659	0.209668
GOTERM_MF_DIRECT	GO:0015440~ABC-type peptide transporter activity	2	0.854701	0.0232391	TAP2, ABCB8	229	3	29205	85.0218	0.999995	0.220659	0.209668
GOTERM_MF_DIRECT	GO:0016874~ligase activity	5	2.13675	0.0232495	CPS1, ACSM1, UBR1, SLC27A2, PFAS	229	138	29205	4.62075	0.999995	0.220659	0.209668
GOTERM_BP_DIRECT	GO:0008210~estrogen metabolic process	3	1.28205	0.0235034	SULT1A1, UGT1A1, UGT1A7C	230	31	29878	12.5714	1	0.43687	0.428644
UP_SEQ_FEATURE	DOMAIN:EF-hand 4	4	1.7094	0.0237987	RCN1, TNNC1, TNNC2, CALM4	225	61	22187	6.46616	1	0.310361	0.296994
GOTERM_CC_DIRECT	GO:0016460~myosin II complex	3	1.28205	0.0238089	TNNC1, TNNC2, MYL9	233	31	30060	12.4851	0.999761	0.179085	0.161487
UP_SEQ_FEATURE	CARBOHYD:O-linked (GalNAc...) serine	3	1.28205	0.0242036	F12, CHAD, NID1	225	24	22187	12.3261	1	0.311376	0.297966
GOTERM_CC_DIRECT	GO:0016607~nuclear speck	9	3.84615	0.0247355	FIBP, SUMO1, GM17748, PRX, LMNA, TAP2, PPIH, PRPF8, BCAS2	233	452	30060	2.56884	0.999828	0.182096	0.164202
GOTERM_BP_DIRECT	GO:1902042~negative regulation of extrinsic apoptotic signaling pathway via death domain receptors	3	1.28205	0.0249456	GPX1, HMOX1, ICAM1	230	32	29878	12.1785	1	0.451621	0.443117
GOTERM_BP_DIRECT	GO:0001938~positive regulation of endothelial cell proliferation	4	1.7094	0.0252705	ARG1, CAV2, DYSF, HSPG2	230	82	29878	6.3368	1	0.451621	0.443117
GOTERM_BP_DIRECT	GO:0006979~response to oxidative stress	5	2.13675	0.0257001	CAR3, GPX1, GPX3, ALDH3B1, HMOX1	230	145	29878	4.47946	1	0.451621	0.443117
GOTERM_BP_DIRECT	GO:0070373~negative regulation of ERK1 and ERK2 cascade	4	1.7094	0.0260738	PTPN1, DAB2, ADIPOQ, FBLN1	230	83	29878	6.26045	1	0.451621	0.443117
GOTERM_BP_DIRECT	GO:0010875~positive regulation of cholesterol efflux	3	1.28205	0.026423	CES1B, CES1C, ADIPOQ	230	33	29878	11.8095	1	0.451621	0.443117
GOTERM_BP_DIRECT	GO:0043403~skeletal muscle tissue regeneration	3	1.28205	0.026423	GPX1, DAG1, DYSF	230	33	29878	11.8095	1	0.451621	0.443117
GOTERM_BP_DIRECT	GO:0006906~vesicle fusion	3	1.28205	0.026423	CAV2, GOSR2, DYSF	230	33	29878	11.8095	1	0.451621	0.443117
UP_KW_BIOLOGICAL_PROCESS	KW-0011~Acute phase	3	1.28205	0.0268249	SERPINA1A, SERPINA1B, SERPINA3N	121	24	11227	11.5981	0.869886	0.375475	0.365463
GOTERM_BP_DIRECT	GO:0048661~positive regulation of smooth muscle cell proliferation	4	1.7094	0.0277212	ABCC4, HMOX1, PIK3R1, AIF1	230	85	29878	6.11315	1	0.462097	0.453396
GOTERM_BP_DIRECT	GO:0071385~cellular response to glucocorticoid stimulus	3	1.28205	0.027935	UGT1A1, UGT1A6A, UGT1A6B	230	34	29878	11.4621	1	0.462097	0.453396
GOTERM_BP_DIRECT	GO:0002376~immune system process	10	4.2735	0.0279682	BST2, PGLYRP2, ARG1, H2-K1, TAP2, TAP1, IFIT1, GBP2, IFI30, MBL2	230	555	29878	2.34062	1	0.462097	0.453396
UP_SEQ_FEATURE	DOMAIN:EGF-like 7; calcium-binding	3	1.28205	0.0281286	FBN2, FBLN1, LTBP1	225	26	22187	11.3779	1	0.34392	0.329108
UP_KW_LIGAND	KW-0274~FAD	6	2.5641	0.0293652	DMGDH, DAO, ACOX1, SARDH, FMO1, ACADS	96	123	6741	3.4253	0.578673	0.329215	0.329215
UP_SEQ_FEATURE	DOMAIN:Laminin EGF-like 5; truncated	2	0.854701	0.0299846	LAMB2, LAMC1	225	3	22187	65.7393	1	0.34392	0.329108
UP_SEQ_FEATURE	DOMAIN:FAD dependent oxidoreductase central	2	0.854701	0.0299846	DMGDH, SARDH	225	3	22187	65.7393	1	0.34392	0.329108
UP_SEQ_FEATURE	DOMAIN:Phosphoribulokinase/uridine kinase	2	0.854701	0.0299846	UCK2, UCK1	225	3	22187	65.7393	1	0.34392	0.329108
UP_SEQ_FEATURE	DOMAIN:Laminin IV type B	2	0.854701	0.0299846	LAMB2, LAMC1	225	3	22187	65.7393	1	0.34392	0.329108
UP_SEQ_FEATURE	REGION:Necessary for interaction with PNN	2	0.854701	0.0299846	KRT18, KRT8	225	3	22187	65.7393	1	0.34392	0.329108
UP_SEQ_FEATURE	DOMAIN:Glycine cleavage T-protein C-terminal barrel	2	0.854701	0.0299846	DMGDH, SARDH	225	3	22187	65.7393	1	0.34392	0.329108
UP_SEQ_FEATURE	DOMAIN:CSC1/OSCA1-like N-terminal transmembrane	2	0.854701	0.0299846	TMEM63A, TMEM63B	225	3	22187	65.7393	1	0.34392	0.329108
UP_SEQ_FEATURE	CARBOHYD:O-linked (Glc) serine	2	0.854701	0.0299846	FBN2, LTBP1	225	3	22187	65.7393	1	0.34392	0.329108
UP_KW_BIOLOGICAL_PROCESS	KW-0653~Protein transport	13	5.55556	0.030038	CD63, SAR1B, GOSR2, TAP2, TAP1, PEX10, AP3B1, PIK3R1, PEX26, LMAN1, DAB2, HOOK2, AP1S2	121	611	11227	1.97415	0.898468	0.375475	0.365463
BIOCARTA	m_ctlPathway:CTL mediated immune response against target cells	3	1.28205	0.0302322	H2-K1, FAS, ICAM1	25	15	1286	10.288	0.949094	1	1
GOTERM_BP_DIRECT	GO:0048677~axon extension involved in regeneration	2	0.854701	0.0303088	LAMB2, LAMC1	230	4	29878	64.9522	1	0.47946	0.470432
GOTERM_BP_DIRECT	GO:0035583~sequestering of TGFbeta in extracellular matrix	2	0.854701	0.0303088	FBN2, LTBP1	230	4	29878	64.9522	1	0.47946	0.470432
GOTERM_BP_DIRECT	GO:0002485~antigen processing and presentation of endogenous peptide antigen via MHC class I via ER pathway, TAP-dependent	2	0.854701	0.0303088	H2-K1, TAP2	230	4	29878	64.9522	1	0.47946	0.470432
GOTERM_BP_DIRECT	GO:0042412~taurine biosynthetic process	2	0.854701	0.0303088	FMO1, CSAD	230	4	29878	64.9522	1	0.47946	0.470432
UP_KW_PTM	KW-0301~Gamma-carboxyglutamic acid	3	1.28205	0.0304996	POSTN, ITIH2, MGP	190	19	13016	10.8166	0.509539	0.182997	0.167748
GOTERM_CC_DIRECT	GO:0098552~side of membrane	5	2.13675	0.0305708	BST2, NT5E, CD59A, ART3, LY6C1	233	152	30060	4.24384	0.999978	0.220365	0.19871
GOTERM_MF_DIRECT	GO:0150043~structural constituent of synapse-associated extracellular matrix	2	0.854701	0.0308653	LAMB2, LAMC1	229	4	29205	63.7664	1	0.282661	0.268582
GOTERM_MF_DIRECT	GO:0043771~cytidine kinase activity	2	0.854701	0.0308653	UCK2, UCK1	229	4	29205	63.7664	1	0.282661	0.268582
INTERPRO	IPR003864:CSC1/OSCA1-like_7TM	2	0.854701	0.0311136	TMEM63A, TMEM63B	233	3	22137	63.3391	1	0.384906	0.371356
INTERPRO	IPR032503:FAO_M	2	0.854701	0.0311136	DMGDH, SARDH	233	3	22137	63.3391	1	0.384906	0.371356
INTERPRO	IPR006643:Zasp-like_motif	2	0.854701	0.0311136	PDLIM3, LDB3	233	3	22137	63.3391	1	0.384906	0.371356
INTERPRO	IPR045122:Csc1-like	2	0.854701	0.0311136	TMEM63A, TMEM63B	233	3	22137	63.3391	1	0.384906	0.371356
INTERPRO	IPR000764:Uridine_kinase-like	2	0.854701	0.0311136	UCK2, UCK1	233	3	22137	63.3391	1	0.384906	0.371356
INTERPRO	IPR032880:Csc1/OSCA1-like_N	2	0.854701	0.0311136	TMEM63A, TMEM63B	233	3	22137	63.3391	1	0.384906	0.371356
INTERPRO	IPR049025:AIF-1_EF_pair	2	0.854701	0.0311136	AIF1, AIF1L	233	3	22137	63.3391	1	0.384906	0.371356
INTERPRO	IPR028896:GCST/YgfZ/DmdA	2	0.854701	0.0311136	DMGDH, SARDH	233	3	22137	63.3391	1	0.384906	0.371356
INTERPRO	IPR027815:CSC1/OSCA1-like_cyt	2	0.854701	0.0311136	TMEM63A, TMEM63B	233	3	22137	63.3391	1	0.384906	0.371356
INTERPRO	IPR006083:PRK/URK	2	0.854701	0.0311136	UCK2, UCK1	233	3	22137	63.3391	1	0.384906	0.371356
INTERPRO	IPR013015:Laminin_IV_B	2	0.854701	0.0311136	LAMB2, LAMC1	233	3	22137	63.3391	1	0.384906	0.371356
UP_KW_MOLECULAR_FUNCTION	KW-0112~Calmodulin-binding	6	2.5641	0.0312127	MYO1C, CTH, FAS, IQGAP2, MYLK, SMTNL1	144	150	12229	3.39694	0.830647	0.291318	0.275712
UP_SEQ_FEATURE	LIPID:GPI-anchor amidated serine	4	1.7094	0.0314947	BST2, NT5E, CD59A, ART3	225	68	22187	5.80052	1	0.356939	0.341567
GOTERM_CC_DIRECT	GO:0005903~brush border	4	1.7094	0.0317325	MYO1C, MME, FLNB, PROM1	233	89	30060	5.79833	0.999986	0.22407	0.202052
UP_KW_DOMAIN	KW-0809~Transit peptide	13	5.55556	0.0332549	DMGDH, POLDIP2, ACSM1, ABCB8, MRPL15, MRPL22, VWA8, CPS1, SARDH, PMPCA, ME3, GRSF1, ACADS	178	551	14793	1.96078	0.570662	0.118767	0.118767
UP_KW_LIGAND	KW-0285~Flavoprotein	6	2.5641	0.0340568	DMGDH, DAO, ACOX1, SARDH, FMO1, ACADS	96	128	6741	3.2915	0.633903	0.329215	0.329215
SMART	SM00735:ZM	2	0.854701	0.0344174	PDLIM3, LDB3	128	3	10943	56.9948	0.987449	0.358514	0.341306
GOTERM_CC_DIRECT	GO:0005902~microvillus	4	1.7094	0.0345116	MYO1C, KIF13B, PROM1, IQGAP2	233	92	30060	5.60926	0.999995	0.23882	0.215352
GOTERM_MF_DIRECT	GO:0008198~ferrous iron binding	3	1.28205	0.0354846	FTL1, NT5E, HAAO	229	38	29205	10.0684	1	0.319361	0.303454
GOTERM_BP_DIRECT	GO:0009410~response to xenobiotic stimulus	7	2.99145	0.035555	GPX1, NPC1, CPS1, HSPG2, SERPINA7, PFAS, SMTNL1	230	316	29878	2.87763	1	0.556529	0.54605
UP_KW_BIOLOGICAL_PROCESS	KW-0028~Amino-acid biosynthesis	3	1.28205	0.0357391	CTH, MTR, ASL	121	28	11227	9.94126	0.934748	0.382919	0.372707
KEGG_PATHWAY	mmu05207:Chemical carcinogenesis - receptor activation	9	3.84615	0.0360986	UGT1A10, UGT1A1, UGT1A5, PIK3R1, UGT1A2, UGT1A9, UGT1A6A, UGT1A6B, UGT1A7C	163	227	9718	2.36377	0.999929	0.293301	0.266227
UP_SEQ_FEATURE	ACT_SITE:Proton donor	7	2.99145	0.036644	MANBA, MME, AMY2A5, ME3, ASL, GUSB, GANC	225	242	22187	2.85232	1	0.410413	0.392737
KEGG_PATHWAY	mmu05418:Fluid shear stress and atherosclerosis	7	2.99145	0.037261	TXN1, SUMO1, CAV2, HMOX1, PIK3R1, CALM4, ICAM1	163	148	9718	2.81985	0.999948	0.293572	0.266473
GOTERM_MF_DIRECT	GO:0048306~calcium-dependent protein binding	4	1.7094	0.0374835	S100G, TNNC1, MGP, MBL2	229	94	29205	5.42693	1	0.323575	0.307458
GOTERM_BP_DIRECT	GO:0048525~negative regulation of viral process	2	0.854701	0.037742	APCS, MBL2	230	5	29878	51.9617	1	0.566893	0.556219
GOTERM_BP_DIRECT	GO:0038020~insulin receptor recycling	2	0.854701	0.037742	PTPN1, SORL1	230	5	29878	51.9617	1	0.566893	0.556219
GOTERM_BP_DIRECT	GO:0019885~antigen processing and presentation of endogenous peptide antigen via MHC class I	2	0.854701	0.037742	TAP2, TAP1	230	5	29878	51.9617	1	0.566893	0.556219
GOTERM_BP_DIRECT	GO:0098942~retrograde trans-synaptic signaling by trans-synaptic protein complex	2	0.854701	0.037742	TENM2, DAG1	230	5	29878	51.9617	1	0.566893	0.556219
GOTERM_CC_DIRECT	GO:0005610~laminin-5 complex	2	0.854701	0.0380009	LAMA5, HSPG2	233	5	30060	51.6052	0.999998	0.252852	0.228005
GOTERM_CC_DIRECT	GO:0071953~elastic fiber	2	0.854701	0.0380009	FBLN1, FBLN5	233	5	30060	51.6052	0.999998	0.252852	0.228005
GOTERM_MF_DIRECT	GO:0023029~MHC class Ib protein binding	2	0.854701	0.0384323	TAP2, TAP1	229	5	29205	51.0131	1	0.323575	0.307458
GOTERM_MF_DIRECT	GO:1990760~osmolarity-sensing monoatomic cation channel activity	2	0.854701	0.0384323	TMEM63A, TMEM63B	229	5	29205	51.0131	1	0.323575	0.307458
GOTERM_MF_DIRECT	GO:0050262~ribosylnicotinamide kinase activity	2	0.854701	0.0384323	UCK2, UCK1	229	5	29205	51.0131	1	0.323575	0.307458
GOTERM_BP_DIRECT	GO:0050808~synapse organization	4	1.7094	0.0387373	LAMB2, DVL1, LAMC1, HSPG2	230	97	29878	5.35688	1	0.576024	0.565178
UP_SEQ_FEATURE	DOMAIN:Aminomethyltransferase folate-binding	2	0.854701	0.0397792	DMGDH, SARDH	225	4	22187	49.3044	1	0.430338	0.411805
UP_SEQ_FEATURE	REGION:Domain alpha	2	0.854701	0.0397792	LAMB2, LAMC1	225	4	22187	49.3044	1	0.430338	0.411805
UP_SEQ_FEATURE	DOMAIN:Nidogen G2 beta-barrel	2	0.854701	0.0397792	NID1, NID2	225	4	22187	49.3044	1	0.430338	0.411805
GOTERM_CC_DIRECT	GO:0009897~external side of plasma membrane	10	4.2735	0.0400001	NT5E, KRT18, CD59A, ITGA1, H2-K1, DAG1, FAS, CD9, ICAM1, LY6C1	233	588	30060	2.1941	0.999999	0.261133	0.235472
SMART	SM00033:CH	4	1.7094	0.0411636	TAGLN, FLNB, IQGAP2, SMTNL1	128	66	10943	5.18134	0.994775	0.395804	0.376805
INTERPRO	IPR006605:G2_nidogen/fibulin_G2F	2	0.854701	0.0412691	NID1, NID2	233	4	22137	47.5043	1	0.470022	0.453477
INTERPRO	IPR009017:GFP	2	0.854701	0.0412691	NID1, NID2	233	4	22137	47.5043	1	0.470022	0.453477
INTERPRO	IPR029043:GcvT/YgfZ_C	2	0.854701	0.0412691	DMGDH, SARDH	233	4	22137	47.5043	1	0.470022	0.453477
INTERPRO	IPR006222:GCV_T_N	2	0.854701	0.0412691	DMGDH, SARDH	233	4	22137	47.5043	1	0.470022	0.453477
INTERPRO	IPR013977:GCV_T_C	2	0.854701	0.0412691	DMGDH, SARDH	233	4	22137	47.5043	1	0.470022	0.453477
UP_SEQ_FEATURE	SITE:Stutter	3	1.28205	0.0412748	KRT18, LMNA, KRT8	225	32	22187	9.24458	1	0.441501	0.422487
INTERPRO	IPR029055:Ntn_hydrolases_N	3	1.28205	0.0416708	GGT5, PSMB3, AGA	233	31	22137	9.19438	1	0.470022	0.453477
GOTERM_BP_DIRECT	GO:0007179~transforming growth factor beta receptor signaling pathway	4	1.7094	0.0417906	DAB2, ITGB5, CAV2, LTBP1	230	100	29878	5.19617	1	0.615274	0.603688
GOTERM_BP_DIRECT	GO:1900026~positive regulation of substrate adhesion-dependent cell spreading	3	1.28205	0.0430002	DAB2, MYOC, LIMS2	230	43	29878	9.06309	1	0.62079	0.6091
GOTERM_BP_DIRECT	GO:1904262~negative regulation of TORC1 signaling	3	1.28205	0.0430002	STK11, NPC1, SAR1B	230	43	29878	9.06309	1	0.62079	0.6091
UP_SEQ_FEATURE	DOMAIN:Calponin-homology (CH)	4	1.7094	0.0430696	TAGLN, HOOK2, IQGAP2, SMTNL1	225	77	22187	5.12254	1	0.455581	0.43596
GOTERM_MF_DIRECT	GO:0004601~peroxidase activity	3	1.28205	0.0444439	GPX1, MB, GPX3	229	43	29205	8.89763	1	0.362495	0.34444
GOTERM_MF_DIRECT	GO:0042288~MHC class I protein binding	3	1.28205	0.0444439	H2-K1, TAP2, TAP1	229	43	29205	8.89763	1	0.362495	0.34444
GOTERM_BP_DIRECT	GO:0016236~macroautophagy	3	1.28205	0.0448255	POSTN, NPC1, HMOX1	230	44	29878	8.85711	1	0.627021	0.615214
GOTERM_BP_DIRECT	GO:0061304~retinal blood vessel morphogenesis	2	0.854701	0.0451185	LAMA1, COL4A1	230	6	29878	43.3014	1	0.627021	0.615214
GOTERM_BP_DIRECT	GO:0030207~chondroitin sulfate catabolic process	2	0.854701	0.0451185	GALNS, GUSB	230	6	29878	43.3014	1	0.627021	0.615214
GOTERM_BP_DIRECT	GO:0044206~UMP salvage	2	0.854701	0.0451185	UCK2, UCK1	230	6	29878	43.3014	1	0.627021	0.615214
UP_KW_PTM	KW-0873~Pyrrolidone carboxylic acid	4	1.7094	0.0455971	LAMA1, LUM, AMY2A5, APOD	190	55	13016	4.9822	0.658154	0.207613	0.190312
SMART	SM00682:G2F	2	0.854701	0.0456266	NID1, NID2	128	4	10943	42.7461	0.997084	0.40738	0.387826
GOTERM_MF_DIRECT	GO:0043208~glycosphingolipid binding	2	0.854701	0.0459404	LAMA1, LAMC1	229	6	29205	42.5109	1	0.368937	0.350561
PIR_SUPERFAMILY	PIRSF037505:Betaine_HMT	2	0.854701	0.0460271	BHMT, BHMT2	48	2	2019	42.0625	0.861798	0.644379	0.644379
PIR_SUPERFAMILY	PIRSF016184:PhzC_PhzF	2	0.854701	0.0460271	PBLD1, PBLD2	48	2	2019	42.0625	0.861798	0.644379	0.644379
UP_KW_MOLECULAR_FUNCTION	KW-0328~Glycosyltransferase	7	2.99145	0.0461089	DPY19L1, UGT1A1, UGT1A2, UGT1A9, UGT1A6A, UGT1A7C, ART3	144	222	12229	2.67777	0.92889	0.368871	0.34911
GOTERM_BP_DIRECT	GO:0006605~protein targeting	3	1.28205	0.0466791	AP3B1, GBP2, SORL1	230	45	29878	8.66029	1	0.642702	0.6306
KEGG_PATHWAY	mmu00220:Arginine biosynthesis	3	1.28205	0.0471473	CPS1, ARG1, ASL	163	21	9718	8.51709	0.999996	0.360538	0.327258
GOTERM_BP_DIRECT	GO:0006805~xenobiotic metabolic process	4	1.7094	0.0482483	SULT1A1, FMO1, UGT1A6A, UGT1A6B	230	106	29878	4.90205	1	0.656447	0.644086
GOTERM_BP_DIRECT	GO:0045995~regulation of embryonic development	3	1.28205	0.0485603	LAMA5, LAMA2, LAMA1	230	46	29878	8.47202	1	0.656447	0.644086
GOTERM_CC_DIRECT	GO:0098793~presynapse	7	2.99145	0.0492954	SH3GL3, MME, DVL1, NAPEPLD, AP1S2, PDLIM5, BAIAP3	233	340	30060	2.65615	1	0.315856	0.284818
UP_SEQ_FEATURE	TOPO_DOM:Peroxisomal matrix	2	0.854701	0.0494753	PEX10, PEX26	225	5	22187	39.4436	1	0.501069	0.47949
UP_SEQ_FEATURE	DOMAIN:NIDO	2	0.854701	0.0494753	NID1, NID2	225	5	22187	39.4436	1	0.501069	0.47949
UP_SEQ_FEATURE	REGION:Domain II	2	0.854701	0.0494753	LAMB2, LAMC1	225	5	22187	39.4436	1	0.501069	0.47949
UP_SEQ_FEATURE	REGION:Domain I	2	0.854701	0.0494753	LAMB2, LAMC1	225	5	22187	39.4436	1	0.501069	0.47949
GOTERM_BP_DIRECT	GO:0042542~response to hydrogen peroxide	3	1.28205	0.0504687	GPX1, MB, HMOX1	230	47	29878	8.29177	1	0.670563	0.657936
GOTERM_BP_DIRECT	GO:0001934~positive regulation of protein phosphorylation	6	2.5641	0.0505064	DAB2, DVL1, ADIPOQ, FAS, PIK3R1, AIF1	230	260	29878	2.99779	1	0.670563	0.657936
GOTERM_CC_DIRECT	GO:0032420~stereocilium	3	1.28205	0.0510967	MYO1C, PROM1, PVALB	233	47	30060	8.23486	1	0.321445	0.289857
KEGG_PATHWAY	mmu00430:Taurine and hypotaurine metabolism	3	1.28205	0.0513072	GGT5, FMO1, CSAD	163	22	9718	8.12995	0.999999	0.381139	0.345957
INTERPRO	IPR003886:NIDO_dom	2	0.854701	0.0513186	NID1, NID2	233	5	22137	38.0034	1	0.552841	0.53338
INTERPRO	IPR010600:ITI_HC_C	2	0.854701	0.0513186	ITIH2, ITIH1	233	5	22137	38.0034	1	0.552841	0.53338
INTERPRO	IPR031847:PDLI1-4/Zasp-like_mid	2	0.854701	0.0513186	PDLIM3, LDB3	233	5	22137	38.0034	1	0.552841	0.53338
GOTERM_BP_DIRECT	GO:0007229~integrin-mediated signaling pathway	4	1.7094	0.0516498	LAMA5, ITGB5, ITGA1, LIMS2	230	109	29878	4.76713	1	0.672209	0.659552
INTERPRO	IPR013032:EGF-like_CS	3	1.28205	0.0518964	FBN2, LTBP1, HSPG2	233	35	22137	8.14359	1	0.552841	0.53338
UP_KW_PTM	KW-0379~Hydroxylation	7	2.99145	0.0519033	COL15A1, COL14A1, COL4A1, COL6A2, ADIPOQ, LTBP1, MBL2	190	184	13016	2.60618	0.706498	0.207613	0.190312
UP_KW_LIGAND	KW-0663~Pyridoxal phosphate	4	1.7094	0.0521418	SHMT1, CTH, CSAD, ETNPPL	96	60	6741	4.68125	0.78838	0.378028	0.378028
GOTERM_BP_DIRECT	GO:0014012~peripheral nervous system axon regeneration	2	0.854701	0.0524387	APOA4, APOD	230	7	29878	37.1155	1	0.672209	0.659552
GOTERM_BP_DIRECT	GO:0006525~arginine metabolic process	2	0.854701	0.0524387	ARG1, ASL	230	7	29878	37.1155	1	0.672209	0.659552
GOTERM_BP_DIRECT	GO:0010815~bradykinin catabolic process	2	0.854701	0.0524387	MME, CTSH	230	7	29878	37.1155	1	0.672209	0.659552
GOTERM_CC_DIRECT	GO:0071944~cell periphery	4	1.7094	0.0525283	KRT18, ADIPOQ, KRT8, NID1	233	109	30060	4.73442	1	0.32455	0.292657
GOTERM_MF_DIRECT	GO:0043237~laminin-1 binding	2	0.854701	0.0533902	DAG1, NID1	229	7	29205	36.4379	1	0.415965	0.395247
GOTERM_MF_DIRECT	GO:0036041~long-chain fatty acid binding	2	0.854701	0.0533902	FABP3, FABP4	229	7	29205	36.4379	1	0.415965	0.395247
INTERPRO	IPR015422:PyrdxlP-dep_Trfase_small	3	1.28205	0.0545793	SHMT1, CTH, ETNPPL	233	36	22137	7.91738	1	0.573457	0.55327
GOTERM_CC_DIRECT	GO:0042645~mitochondrial nucleoid	3	1.28205	0.0550377	POLDIP2, CPS1, GRSF1	233	49	30060	7.89875	1	0.334088	0.301259
GOTERM_BP_DIRECT	GO:0050731~positive regulation of peptidyl-tyrosine phosphorylation	4	1.7094	0.0551644	VTN, CAV2, ADIPOQ, ICAM1	230	112	29878	4.63944	1	0.701107	0.687905
KEGG_PATHWAY	mmu02010:ABC transporters	4	1.7094	0.0555167	ABCC4, TAP2, TAP1, ABCB8	163	52	9718	4.58613	1	0.400954	0.363943
UP_KW_BIOLOGICAL_PROCESS	KW-0346~Stress response	4	1.7094	0.0557267	SUMO1, HSPB7, HSPB2, PIK3R1	121	81	11227	4.58198	0.986438	0.522437	0.508506
GOTERM_BP_DIRECT	GO:0031122~cytoplasmic microtubule organization	3	1.28205	0.0563518	HOOK2, DVL1, KIF13B	230	50	29878	7.79426	1	0.710128	0.696756
SMART	SM00539:NIDO	2	0.854701	0.0567067	NID1, NID2	128	5	10943	34.1969	0.999323	0.472556	0.449873
GOTERM_MF_DIRECT	GO:0008201~heparin binding	5	2.13675	0.0567544	VTN, POSTN, CLEC3B, TNXB, IGFALS	229	184	29205	3.46556	1	0.435674	0.413973
UP_SEQ_FEATURE	DOMAIN:TB 3	2	0.854701	0.059074	FBN2, LTBP1	225	6	22187	32.8696	1	0.568065	0.5436
UP_SEQ_FEATURE	DOMAIN:TB 4	2	0.854701	0.059074	FBN2, LTBP1	225	6	22187	32.8696	1	0.568065	0.5436
UP_SEQ_FEATURE	DOMAIN:TB 1	2	0.854701	0.059074	FBN2, LTBP1	225	6	22187	32.8696	1	0.568065	0.5436
UP_SEQ_FEATURE	DOMAIN:EGF-like 18; calcium-binding	2	0.854701	0.059074	FBN2, LTBP1	225	6	22187	32.8696	1	0.568065	0.5436
UP_SEQ_FEATURE	DOMAIN:TB 2	2	0.854701	0.059074	FBN2, LTBP1	225	6	22187	32.8696	1	0.568065	0.5436
GOTERM_BP_DIRECT	GO:0015833~peptide transport	2	0.854701	0.059703	TAP2, TAP1	230	8	29878	32.4761	1	0.727691	0.713989
GOTERM_BP_DIRECT	GO:0060055~angiogenesis involved in wound healing	2	0.854701	0.059703	GPX1, DAG1	230	8	29878	32.4761	1	0.727691	0.713989
GOTERM_BP_DIRECT	GO:0070831~basement membrane assembly	2	0.854701	0.059703	LAMB2, LAMC1	230	8	29878	32.4761	1	0.727691	0.713989
GOTERM_BP_DIRECT	GO:0046653~tetrahydrofolate metabolic process	2	0.854701	0.059703	SHMT1, MTR	230	8	29878	32.4761	1	0.727691	0.713989
GOTERM_CC_DIRECT	GO:0005861~troponin complex	2	0.854701	0.0601076	TNNC1, TNNC2	233	8	30060	32.2532	1	0.348246	0.314025
GOTERM_CC_DIRECT	GO:0030868~smooth endoplasmic reticulum membrane	2	0.854701	0.0601076	NAPEPLD, ALDOB	233	8	30060	32.2532	1	0.348246	0.314025
GOTERM_CC_DIRECT	GO:0005743~mitochondrial inner membrane	9	3.84615	0.0603894	MYOC, CPS1, TAP1, PMPCA, ABCB8, MRPL15, SLC25A42, UGT1A6A, MRPL22	233	543	30060	2.13833	1	0.348246	0.314025
GOTERM_BP_DIRECT	GO:0034504~protein localization to nucleus	3	1.28205	0.0604003	STK11, DVL1, LMNA	230	52	29878	7.49448	1	0.730205	0.716455
GOTERM_MF_DIRECT	GO:0072341~modified amino acid binding	2	0.854701	0.060782	CPS1, ALB	229	8	29205	31.8832	1	0.459829	0.436926
UP_SEQ_FEATURE	DOMAIN:Ig-like C2-type 2	5	2.13675	0.0608604	BCAM, MYOT, HSPG2, MYLK, ICAM1	225	146	22187	3.37702	1	0.573534	0.548834
INTERPRO	IPR027266:TrmE/GcvT_dom1	2	0.854701	0.0612632	DMGDH, SARDH	233	6	22137	31.6695	1	0.634985	0.612632
UP_SEQ_FEATURE	ACT_SITE:Nucleophile	8	3.4188	0.0615527	GALNS, TXN1, GGT5, MANBA, AMY2A5, AGA, PFAS, GANC	225	345	22187	2.28658	1	0.573534	0.548834
UP_SEQ_FEATURE	DOMAIN:EGF-like 6	3	1.28205	0.0616152	FBN2, TENM2, NID1	225	40	22187	7.39567	1	0.573534	0.548834
UP_SEQ_FEATURE	DOMAIN:Ig-like C2-type 1	5	2.13675	0.0620526	BCAM, MYOT, HSPG2, MYLK, ICAM1	225	147	22187	3.35404	1	0.573534	0.548834
GOTERM_MF_DIRECT	GO:0015485~cholesterol binding	3	1.28205	0.0623781	NPC1, APOD, PROM1	229	52	29205	7.35766	1	0.465163	0.441993
KEGG_PATHWAY	mmu00270:Cysteine and methionine metabolism	4	1.7094	0.0636029	BHMT, BHMT2, CTH, MTR	163	55	9718	4.33597	1	0.446939	0.405684
GOTERM_BP_DIRECT	GO:0045429~positive regulation of nitric oxide biosynthetic process	3	1.28205	0.0645453	ASL, AIF1, ICAM1	230	54	29878	7.21691	1	0.753771	0.739578
GOTERM_BP_DIRECT	GO:2001235~positive regulation of apoptotic signaling pathway	3	1.28205	0.0645453	CRADD, FAS, CTSH	230	54	29878	7.21691	1	0.753771	0.739578
GOTERM_CC_DIRECT	GO:0005938~cell cortex	5	2.13675	0.065237	MYO1C, DCTN4, FLNB, IQGAP2, MYL9	233	195	30060	3.30802	1	0.370033	0.333671
GOTERM_MF_DIRECT	GO:0019903~protein phosphatase binding	4	1.7094	0.0653088	MVP, ITGA1, AP3B1, PIK3R1	229	118	29205	4.32314	1	0.480158	0.456242
UP_SEQ_FEATURE	DOMAIN:PDZ	5	2.13675	0.0658188	PDLIM3, PRX, DVL1, LDB3, PDLIM5	225	150	22187	3.28696	1	0.602496	0.576548
GOTERM_BP_DIRECT	GO:0016311~dephosphorylation	4	1.7094	0.0663691	PTPRE, PTPN1, DUSP15, FBP1	230	121	29878	4.29436	1	0.753771	0.739578
INTERPRO	IPR016187:CTDL_fold	5	2.13675	0.0665073	CLEC3B, COL15A1, COL4A1, MRC1, MBL2	233	145	22137	3.27616	1	0.680148	0.656206
GOTERM_BP_DIRECT	GO:0006000~fructose metabolic process	2	0.854701	0.0669118	ALDOB, FBP1	230	9	29878	28.8676	1	0.753771	0.739578
GOTERM_BP_DIRECT	GO:0010642~negative regulation of platelet-derived growth factor receptor signaling pathway	2	0.854701	0.0669118	ADIPOQ, APOD	230	9	29878	28.8676	1	0.753771	0.739578
GOTERM_BP_DIRECT	GO:0051873~killing by host of symbiont cells	2	0.854701	0.0669118	DAO, MBL2	230	9	29878	28.8676	1	0.753771	0.739578
GOTERM_BP_DIRECT	GO:0044406~adhesion of symbiont to host	2	0.854701	0.0669118	GBP2, ICAM1	230	9	29878	28.8676	1	0.753771	0.739578
GOTERM_BP_DIRECT	GO:0010756~positive regulation of plasminogen activation	2	0.854701	0.0669118	CLEC3B, F12	230	9	29878	28.8676	1	0.753771	0.739578
GOTERM_BP_DIRECT	GO:1900748~positive regulation of vascular endothelial growth factor signaling pathway	2	0.854701	0.0669118	TNXB, MYO1C	230	9	29878	28.8676	1	0.753771	0.739578
INTERPRO	IPR003593:AAA+_ATPase	5	2.13675	0.0678457	VWA8, ABCC4, TAP2, TAP1, ABCB8	233	146	22137	3.25372	1	0.684706	0.660603
PIR_SUPERFAMILY	PIRSF036312:Fibrillin	2	0.854701	0.0682565	FBN2, LTBP1	48	3	2019	28.0417	0.948661	0.716693	0.716693
UP_SEQ_FEATURE	DOMAIN:Glutamine amidotransferase type-1	2	0.854701	0.0685762	CPS1, PFAS	225	7	22187	28.174	1	0.621757	0.59498
GOTERM_BP_DIRECT	GO:0030163~protein catabolic process	4	1.7094	0.0689901	MME, PSMB3, DYSF, UBR1	230	123	29878	4.22453	1	0.771341	0.756816
UP_KW_MOLECULAR_FUNCTION	KW-0326~Glycosidase	4	1.7094	0.0691517	MANBA, AMY2A5, GUSB, GANC	144	81	12229	4.19376	0.981919	0.484062	0.45813
GOTERM_CC_DIRECT	GO:0005768~endosome	11	4.70085	0.070217	BST2, CD63, SH3GL3, NPC1, CREG1, MRC1, NAPEPLD, DYSF, CTSE, SORL1, BAIAP3	233	757	30060	1.87469	1	0.391856	0.35335
GOTERM_BP_DIRECT	GO:0007040~lysosome organization	3	1.28205	0.0709353	HOOK2, CREG1, AP3B1	230	57	29878	6.83707	1	0.775602	0.760998
GOTERM_BP_DIRECT	GO:0055088~lipid homeostasis	3	1.28205	0.0709353	ACOX1, SAR1B, APOA4	230	57	29878	6.83707	1	0.775602	0.760998
INTERPRO	IPR029759:GPX_AS	2	0.854701	0.071104	GPX1, GPX3	233	7	22137	27.1453	1	0.70827	0.683337
GOTERM_BP_DIRECT	GO:0008203~cholesterol metabolic process	4	1.7094	0.0716575	CES1B, CES1C, NPC1, APOA4	230	125	29878	4.15694	1	0.775602	0.760998
KEGG_PATHWAY	mmu05416:Viral myocarditis	5	2.13675	0.0717774	LAMA2, LAMA1, H2-K1, DAG1, ICAM1	163	94	9718	3.17126	1	0.491108	0.445775
UP_SEQ_FEATURE	CARBOHYD:O-linked (Xyl...) (chondroitin sulfate) serine	3	1.28205	0.072818	COL15A1, NID2, HSPG2	225	44	22187	6.72333	1	0.653988	0.625822
GOTERM_BP_DIRECT	GO:0016042~lipid catabolic process	4	1.7094	0.0730083	CES1B, CES1C, NAPEPLD, APOA4	230	126	29878	4.12395	1	0.775602	0.760998
GOTERM_BP_DIRECT	GO:0071320~cellular response to cAMP	3	1.28205	0.0731095	CPS1, ADIPOQ, FBP1	230	58	29878	6.71919	1	0.775602	0.760998
GOTERM_BP_DIRECT	GO:0007162~negative regulation of cell adhesion	3	1.28205	0.0731095	FBLN1, PIK3R1, HSPG2	230	58	29878	6.71919	1	0.775602	0.760998
KEGG_PATHWAY	mmu00650:Butanoate metabolism	3	1.28205	0.0738953	EHHADH, ACSM1, ACADS	163	27	9718	6.6244	1	0.492635	0.447161
GOTERM_BP_DIRECT	GO:0042590~antigen processing and presentation of exogenous peptide antigen via MHC class I	2	0.854701	0.0740656	H2-K1, IFI30	230	10	29878	25.9809	1	0.775602	0.760998
GOTERM_BP_DIRECT	GO:0030388~fructose 1,6-bisphosphate metabolic process	2	0.854701	0.0740656	ALDOB, FBP1	230	10	29878	25.9809	1	0.775602	0.760998
GOTERM_BP_DIRECT	GO:0120188~regulation of bile acid secretion	2	0.854701	0.0740656	CES1B, CES1C	230	10	29878	25.9809	1	0.775602	0.760998
INTERPRO	IPR001478:PDZ	5	2.13675	0.0757058	PDLIM3, PRX, DVL1, LDB3, PDLIM5	233	152	22137	3.12528	1	0.738165	0.71218
UP_SEQ_FEATURE	MOTIF:Microbody targeting signal	3	1.28205	0.0757142	DAO, ACOX1, EHHADH	225	45	22187	6.57393	1	0.673644	0.644632
UP_SEQ_FEATURE	DOMAIN:Ig-like C2-type 3	4	1.7094	0.0770169	BCAM, HSPG2, MYLK, ICAM1	225	98	22187	4.02485	1	0.67889	0.649652
BIOCARTA	m_ecmPathway:Erk and PI-3 Kinase Are Necessary for Collagen Binding in Corneal Epithelia	3	1.28205	0.0771465	ITGA1, PIK3R1, MYLK	25	25	1286	6.1728	0.999585	1	1
GOTERM_BP_DIRECT	GO:0042311~vasodilation	3	1.28205	0.0775212	GPX1, CPS1, ITGA1	230	60	29878	6.49522	1	0.799285	0.784235
UP_SEQ_FEATURE	DOMAIN:TB	2	0.854701	0.0779828	FBN2, LTBP1	225	8	22187	24.6522	1	0.681097	0.651764
GOTERM_CC_DIRECT	GO:0030027~lamellipodium	5	2.13675	0.0783138	DAG1, DYSF, IQGAP2, AIF1, MYLK	233	208	30060	3.10127	1	0.430104	0.38784
GOTERM_BP_DIRECT	GO:0065003~protein-containing complex assembly	4	1.7094	0.0785247	APCS, MGP, TAP2, LAMC1	230	130	29878	3.99706	1	0.799285	0.784235
GOTERM_CC_DIRECT	GO:0031410~cytoplasmic vesicle	12	5.12821	0.0799341	DAB2, MYO1C, MME, MYOC, CAV2, DVL1, DYSF, AP1S2, AP3B1, LGALS8, GBP2, SORL1	233	878	30060	1.76327	1	0.432144	0.389679
INTERPRO	IPR036034:PDZ_sf	5	2.13675	0.0800127	PDLIM3, PRX, DVL1, LDB3, PDLIM5	233	155	22137	3.06479	1	0.738165	0.71218
INTERPRO	IPR036024:Somatomedin_B-like_dom_sf	2	0.854701	0.0808421	SBSPON, VTN	233	8	22137	23.7521	1	0.738165	0.71218
INTERPRO	IPR001436:Alpha-crystallin/sHSP_animal	2	0.854701	0.0808421	HSPB7, HSPB2	233	8	22137	23.7521	1	0.738165	0.71218
INTERPRO	IPR000889:Glutathione_peroxidase	2	0.854701	0.0808421	GPX1, GPX3	233	8	22137	23.7521	1	0.738165	0.71218
INTERPRO	IPR017878:TB_dom	2	0.854701	0.0808421	FBN2, LTBP1	233	8	22137	23.7521	1	0.738165	0.71218
INTERPRO	IPR029760:GPX_CS	2	0.854701	0.0808421	GPX1, GPX3	233	8	22137	23.7521	1	0.738165	0.71218
GOTERM_BP_DIRECT	GO:0090205~positive regulation of cholesterol metabolic process	2	0.854701	0.0811648	CES1B, CES1C	230	11	29878	23.619	1	0.799285	0.784235
GOTERM_BP_DIRECT	GO:0048251~elastic fiber assembly	2	0.854701	0.0811648	TNXB, FBLN5	230	11	29878	23.619	1	0.799285	0.784235
GOTERM_BP_DIRECT	GO:0001738~morphogenesis of a polarized epithelium	2	0.854701	0.0811648	LAMA5, HSPG2	230	11	29878	23.619	1	0.799285	0.784235
GOTERM_BP_DIRECT	GO:0030212~hyaluronan metabolic process	2	0.854701	0.0811648	ITIH2, ITIH1	230	11	29878	23.619	1	0.799285	0.784235
GOTERM_BP_DIRECT	GO:0014037~Schwann cell differentiation	2	0.854701	0.0811648	LAMA2, DAG1	230	11	29878	23.619	1	0.799285	0.784235
GOTERM_BP_DIRECT	GO:0031953~negative regulation of protein autophosphorylation	2	0.854701	0.0811648	MVP, ADIPOQ	230	11	29878	23.619	1	0.799285	0.784235
GOTERM_BP_DIRECT	GO:0070857~regulation of bile acid biosynthetic process	2	0.854701	0.0811648	CES1B, CES1C	230	11	29878	23.619	1	0.799285	0.784235
GOTERM_CC_DIRECT	GO:0031904~endosome lumen	2	0.854701	0.0817085	CD63, PTPN1	233	11	30060	23.4569	1	0.434941	0.392201
UP_KW_BIOLOGICAL_PROCESS	KW-0571~Peptide transport	2	0.854701	0.0824015	TAP2, TAP1	121	8	11227	23.1963	0.998419	0.607382	0.591185
GOTERM_MF_DIRECT	GO:0016772~transferase activity, transferring phosphorus-containing groups	2	0.854701	0.0826145	CKM, CDS2	229	11	29205	23.1878	1	0.598955	0.569122
UP_KW_MOLECULAR_FUNCTION	KW-0436~Ligase	5	2.13675	0.083463	CPS1, ACSM1, UBR1, SLC27A2, PFAS	144	141	12229	3.01148	0.992407	0.519326	0.491504
GOTERM_BP_DIRECT	GO:0008285~negative regulation of cell population proliferation	7	2.99145	0.0836901	STK11, CTH, ITGA1, LMNA, HMOX1, CD9, HSPG2	230	394	29878	2.30795	1	0.818732	0.803315
UP_KW_BIOLOGICAL_PROCESS	KW-0445~Lipid transport	5	2.13675	0.0844182	ABCC4, NPC1, TMEM30B, APOA4, SLC27A2	121	155	11227	2.99307	0.998659	0.607382	0.591185
GOTERM_MF_DIRECT	GO:0000166~nucleotide binding	20	8.54701	0.0852922	UBE2F, ABCC4, CKM, SAR1B, ACSM1, TAP2, TAP1, ABCB8, PFAS, MYLK, VWA8, SULT1A1, STK11, UCK2, NT5E, UCK1, MYO1C, CPS1, GBP2, SLC27A2	229	1732	29205	1.47266	1	0.609898	0.57952
GOTERM_CC_DIRECT	GO:0016324~apical plasma membrane	8	3.4188	0.0858183	BST2, S100G, ABCC4, DAB2, FAS, CD9, PROM1, SORL1	233	490	30060	2.10633	1	0.449595	0.405415
GOTERM_BP_DIRECT	GO:0001666~response to hypoxia	5	2.13675	0.0861966	POSTN, MB, ADIPOQ, HMOX1, HSPG2	230	217	29878	2.99319	1	0.830177	0.814545
GOTERM_CC_DIRECT	GO:0005886~plasma membrane	59	25.2137	0.0870604	TENM2, ITGB5, FHL1, H2-K1, DYSF, DUSP15, ICAM1, LY6C1, MYLK, SUMO1, MPZ, PRX, MRC1, DAG1, SCN1B, ABCC4, UGT1A1, MME, ITGA1, HSPG2, KLHL41, KCTD7, BCAM, NPC1, MYOT, PPIH, IGFALS, SLC27A2, CD63, TMEM63A, TMEM63B, ARHGAP17, NID1, NID2, AIF1, ART3, NT5E, CD59A, ALDH3B1, DVL1, FLNB, PROM1, CNNM3, GGT5, PTPN1, GM17748, TMEM30B, CAV2, SORL1, BAIAP3, AIF1L, BST2, PTPRE, DAB2, MYO1C, CPS1, FAS, CD9, LIMS2	233	6350	30060	1.1987	1	0.449595	0.405415
UP_SEQ_FEATURE	DOMAIN:EGF-like 14; calcium-binding	2	0.854701	0.0872948	FBN2, LTBP1	225	9	22187	21.9131	1	0.73544	0.703766
UP_SEQ_FEATURE	DOMAIN:EGF-like 13; calcium-binding	2	0.854701	0.0872948	FBN2, LTBP1	225	9	22187	21.9131	1	0.73544	0.703766
UP_SEQ_FEATURE	DOMAIN:Thrombospondin-like N-terminal	2	0.854701	0.0872948	COL15A1, COL14A1	225	9	22187	21.9131	1	0.73544	0.703766
UP_SEQ_FEATURE	DOMAIN:sHSP	2	0.854701	0.0872948	HSPB7, HSPB2	225	9	22187	21.9131	1	0.73544	0.703766
GOTERM_BP_DIRECT	GO:0030948~negative regulation of vascular endothelial growth factor receptor signaling pathway	2	0.854701	0.0882098	PTPN1, CD59A	230	12	29878	21.6507	1	0.830177	0.814545
GOTERM_BP_DIRECT	GO:0010656~negative regulation of muscle cell apoptotic process	2	0.854701	0.0882098	HMOX1, PIK3R1	230	12	29878	21.6507	1	0.830177	0.814545
GOTERM_BP_DIRECT	GO:0002011~morphogenesis of an epithelial sheet	2	0.854701	0.0882098	LAMA1, DAG1	230	12	29878	21.6507	1	0.830177	0.814545
GOTERM_BP_DIRECT	GO:0016558~protein import into peroxisome matrix	2	0.854701	0.0882098	PEX10, PEX26	230	12	29878	21.6507	1	0.830177	0.814545
GOTERM_BP_DIRECT	GO:0051791~medium-chain fatty acid metabolic process	2	0.854701	0.0882098	CES1B, CES1C	230	12	29878	21.6507	1	0.830177	0.814545
GOTERM_CC_DIRECT	GO:0016363~nuclear matrix	4	1.7094	0.088523	KRT18, LMNA, KRT8, DCAF7	233	136	30060	3.7945	1	0.450426	0.406164
UP_KW_BIOLOGICAL_PROCESS	KW-0276~Fatty acid metabolism	5	2.13675	0.0890827	ACOX1, EHHADH, ACSM1, ACADS, SLC27A2	121	158	11227	2.93624	0.999086	0.607382	0.591185
SMART	SM00609:VIT	2	0.854701	0.0891871	ITIH2, ITIH1	128	8	10943	21.373	0.999992	0.661036	0.629306
GOTERM_MF_DIRECT	GO:0030021~extracellular matrix structural constituent conferring compression resistance	2	0.854701	0.0897791	LUM, HSPG2	229	12	29205	21.2555	1	0.629881	0.598508
SMART	SM00382:AAA	5	2.13675	0.0899009	VWA8, ABCC4, TAP2, TAP1, ABCB8	128	146	10943	2.92781	0.999992	0.661036	0.629306
GOTERM_BP_DIRECT	GO:0000902~cell morphogenesis	4	1.7094	0.0900819	DAB2, LAMB2, AP3B1, LAMC1	230	138	29878	3.76534	1	0.837199	0.821434
GOTERM_BP_DIRECT	GO:0030324~lung development	4	1.7094	0.0900819	LAMA5, MME, MGP, AP3B1	230	138	29878	3.76534	1	0.837199	0.821434
INTERPRO	IPR036773:TB_dom_sf	2	0.854701	0.0904785	FBN2, LTBP1	233	9	22137	21.113	1	0.806942	0.778536
INTERPRO	IPR024936:Cyclophilin-type_PPIase	2	0.854701	0.0904785	GM17748, PPIH	233	9	22137	21.113	1	0.806942	0.778536
UP_KW_CELLULAR_COMPONENT	KW-0963~Cytoplasm	72	30.7692	0.0909727	TXN1, SH3GL3, FHL1, HSPB7, HSPB2, MTR, LDB3, IFIT1, PFAS, DCAF7, MYLK, STK11, METTL13, SUMO1, MB, IMPA2, PRX, KIF13B, DAG1, LGALS8, LMCD1, GPX1, ARG1, KRT8, KLHL41, KCTD7, MYOT, PPIH, ALDOB, MYL9, SMTNL1, TAGLN, LUZP1, SAR1B, MVP, SHMT1, DCTN4, HAAO, ARHGAP17, UBR1, AIF1, SULT1A1, COMMD8, PDLIM3, EXOSC4, SRP72, PSMB3, DVL1, FLNB, GBP2, PDLIM5, SIAE, CAR3, CKM, GM17748, CRADD, CAV2, STFA1, BAIAP3,…	213	5382	18500	1.16193	0.970668	0.480856	0.454863
GOTERM_MF_DIRECT	GO:0016757~glycosyltransferase activity	5	2.13675	0.0910606	DPY19L1, UGT1A1, UGT1A2, UGT1A9, ART3	229	217	29205	2.93854	1	0.629881	0.598508
GOTERM_MF_DIRECT	GO:0052689~carboxylic ester hydrolase activity	3	1.28205	0.0917068	CES1B, CES1C, SIAE	229	65	29205	5.88613	1	0.629881	0.598508
KEGG_PATHWAY	mmu00640:Propanoate metabolism	3	1.28205	0.0938162	ACOX1, EHHADH, ACADS	163	31	9718	5.76964	1	0.609805	0.553515
GOTERM_BP_DIRECT	GO:0071493~cellular response to UV-B	2	0.854701	0.095201	STK11, MME	230	13	29878	19.9853	1	0.86849	0.852137
GOTERM_BP_DIRECT	GO:0042270~protection from natural killer cell mediated cytotoxicity	2	0.854701	0.095201	TAP2, TAP1	230	13	29878	19.9853	1	0.86849	0.852137
GOTERM_BP_DIRECT	GO:0016331~morphogenesis of embryonic epithelium	2	0.854701	0.095201	LAMA5, GRSF1	230	13	29878	19.9853	1	0.86849	0.852137
UP_SEQ_FEATURE	SITE:Not glycosylated	2	0.854701	0.0965132	ADIPOQ, ICAM1	225	10	22187	19.7218	1	0.765672	0.732696
UP_SEQ_FEATURE	DOMAIN:EGF-like 16; calcium-binding	2	0.854701	0.0965132	FBN2, LTBP1	225	10	22187	19.7218	1	0.765672	0.732696
UP_SEQ_FEATURE	DOMAIN:EGF-like 15; calcium-binding	2	0.854701	0.0965132	FBN2, LTBP1	225	10	22187	19.7218	1	0.765672	0.732696
UP_SEQ_FEATURE	DOMAIN:EGF-like 10; calcium-binding	2	0.854701	0.0965132	FBN2, LTBP1	225	10	22187	19.7218	1	0.765672	0.732696
UP_SEQ_FEATURE	DOMAIN:Ig-like C2-type 9	2	0.854701	0.0965132	HSPG2, MYLK	225	10	22187	19.7218	1	0.765672	0.732696
UP_SEQ_FEATURE	DOMAIN:VIT	2	0.854701	0.0965132	ITIH2, ITIH1	225	10	22187	19.7218	1	0.765672	0.732696
UP_SEQ_FEATURE	DOMAIN:SMB	2	0.854701	0.0965132	SBSPON, VTN	225	10	22187	19.7218	1	0.765672	0.732696
GOTERM_BP_DIRECT	GO:0007507~heart development	6	2.5641	0.0968499	PDLIM3, MB, HSPB7, DAG1, LDB3, PDLIM5	230	315	29878	2.47437	1	0.878145	0.86161
GOTERM_MF_DIRECT	GO:0008381~mechanosensitive monoatomic ion channel activity	2	0.854701	0.096888	TMEM63A, TMEM63B	229	13	29205	19.6204	1	0.648404	0.616108
GOTERM_MF_DIRECT	GO:0016504~peptidase activator activity	2	0.854701	0.096888	FBLN1, ACRBP	229	13	29205	19.6204	1	0.648404	0.616108
GOTERM_CC_DIRECT	GO:0031902~late endosome membrane	4	1.7094	0.0978326	CD63, NPC1, GOSR2, BAIAP3	233	142	30060	3.63417	1	0.490581	0.442373
SMART	SM00228:PDZ	5	2.13675	0.0986928	PDLIM3, PRX, DVL1, LDB3, PDLIM5	128	151	10943	2.83087	0.999998	0.685366	0.652469
INTERPRO	IPR018378:C-type_lectin_CS	3	1.28205	0.0998906	CLEC3B, MRC1, MBL2	233	51	22137	5.58874	1	0.861922	0.83158
