# Supplementary material for: TEAD1 Enhances Exosome Secretion and Promotes Exosome‐Mediated Tissue Regeneration
Source: Adv Sci (Weinh). 2026 Mar 12;13(25):e14104. doi: 10.1002/advs.202514104 (PMC13137834; doi:10.1002/advs.202514104)
Supplement: Supplementary file 8 — Supporting File 8: advs74490‐sup‐0008‐TableS7.xlsx. [file ADVS-13-e14104-s007.xlsx]

## Sheet: Description
Supplementary Table 7: Sequences of PCR primers(qPCR)
Sheet	Description
7a	A list of Sequences of PCR primers(qPCR).
7b	shRNA Sequences

## Sheet: 7a
Gene	Forward Primer (5’-3’)	Reverse Primer (5’-3’)
TEAD1	AGAGCCCTGCCGAAAACATGG	TGGCTGTCCTGTCTGTATCAT
TEAD2	CCGCTACATCAAGCTGAGAACG	GGTTGCCATTGTCTGGAAAGCC
TEAD3	AGGCAGTAGATGTGCGCCAGAT	TCCTGGATGGTGCTGTTGAGGT
TEAD4	GAAGGTCTGCTCTTTCGGCAAG	GAGGTGCTTGAGCTTGTGGATG
JUND	ATCGACATGGACACGCAGGAGC	CTCCGTGTTCTGACTCTTGAGG
MYC	CCTGGTGCTCCATGAGGAGAC	CAGACTCTGACCTTTTGCCAG
P65	TGAACCGAAACTCTGGCAGCTG	CATCAGCTTGCGAAAAGGAGCC
STAT1	ATGGCAGTCTGGCGGCTGAATT	CCAAACCAGGCTGGCACAATTG
STAT3	CTTTGAGACCGAGGTGTATCACC	GGTCAGCATGTTGTACCACAGG
STAT6	CCTTGGAGAACAGCATTCCTGG	GCACTTCTCCTCTGTGACAGAC
YAP	TGTCCCAGATGAACGTCACAGC	TGGTGGCTGTTTCACTGGAGCA
CTGF	CTTGCGAAGCTGACCTGGAAGA	CCGTCGGTACATACTCCACAGA
ANKRD1	CGACTCCTGATTATGTATGGCGC	GCTTTGGTTCCATTCTGCCAGTG

## Sheet: 7b
Gene	shRNA Sequence (5’-3’)
TEAD1	CCGATTTGTATACCGAATAAA
TEAD2	GGAATGTTCCAGATGTGAATTC
TEAD3	GAGTTGATTGCACGCTATATTC
TEAD4	GAGACAGAGTATGCTCGCTAT
JUND	GCGCCTGGAAGAGAAAGTGAA
MYC	CAGTTGAAACACAAACTTGAA
P65	CGGATTGAGGAGAAACGTAAA
STAT1	GAACAGAAATACACCTACGAA
STAT3	GCTGACCAACAATCCCAAGAA
STAT6	GCCACTTTCAGACAAATACTT
YAP	GCCACCAAGCTAGATAAAGAA
CTGF	GAGAACATTAAGAAGGGCAAA
ANKRD1	CCAGATGTTTGTGATGAGTAT
